# Supplementary material for: Solvatomorphism in a series of copper(II) complexes with the 5-phenyl­imidazole/perchlorate system as ligands
Source: Acta Crystallogr B Struct Sci Cryst Eng Mater. 2024 Jul 30;80(Pt 4):347–59. doi: 10.1107/S2052520624005948 (PMC11301897; doi:10.1107/S2052520624005948)
Supplement: Supplementary file 1 [file b-80-00347-sup1.cif]

data_1
#==============================================================================

# PROCESSING SUMMARY (IUCr Office Use Only)

_journal_date_recd_electronic      2024-03-26
_journal_date_to_coeditor         ?
_journal_date_from_coeditor       ?
_journal_date_accepted     ?
_journal_date_printers_first      ?
_journal_date_printers_final      ?
_journal_date_proofs_out          ?
_journal_date_proofs_in           ?
_journal_coeditor_name            ?
_journal_coeditor_code      AW5090
_journal_coeditor_notes
; ?
;
_journal_paper_category      FA
_journal_techeditor_code      ?
_iucr_compatibility_tag          ACTA95
_journal_techeditor_notes  
;
;
_journal_coden_ASTM               ?
_journal_name_full                ?
_journal_year                     ?
_journal_volume                   ?
_journal_issue                    ?
_journal_page_first               ?
_journal_page_last                ?
_journal_suppl_publ_number        ?
_journal_suppl_publ_pages         ?

#==============================================================================

 
_audit_creation_method            'SHELXL-2014/7'
_shelx_SHELXL_version_number      '2014/7'
_chemical_name_systematic         ?
_chemical_name_common             ?
_chemical_melting_point           ?
_chemical_formula_moiety          'C36 H32 Cl2 Cu N8 O8, 3.3(H2 O)' 
_chemical_formula_sum             'C36 H38.60 Cl2 Cu N8 O11.30' 
_chemical_formula_weight          898.59

loop_
 _atom_type_symbol
 _atom_type_description
 _atom_type_scat_dispersion_real
 _atom_type_scat_dispersion_imag
 _atom_type_scat_source
 'C'  'C'   0.0033   0.0016
 'International Tables Vol C Tables 4.2.6.8 and 6.1.1.4'
 'H'  'H'   0.0000   0.0000
 'International Tables Vol C Tables 4.2.6.8 and 6.1.1.4'
 'N'  'N'   0.0061   0.0033
 'International Tables Vol C Tables 4.2.6.8 and 6.1.1.4'
 'O'  'O'   0.0106   0.0060
 'International Tables Vol C Tables 4.2.6.8 and 6.1.1.4'
 'Cl'  'Cl'   0.1484   0.1585
 'International Tables Vol C Tables 4.2.6.8 and 6.1.1.4'
 'Cu'  'Cu'   0.3201   1.2651
 'International Tables Vol C Tables 4.2.6.8 and 6.1.1.4'
 
_space_group_crystal_system       triclinic
_space_group_IT_number            2
_space_group_name_H-M_alt         'P -1'
_space_group_name_Hall            '-P 1'
 
_shelx_space_group_comment
;
The symmetry employed for this shelxl refinement is uniquely defined
by the following loop, which should always be used as a source of
symmetry information in preference to the above space-group names.
They are only intended as comments.
;
 
loop_
 _space_group_symop_operation_xyz
 'x, y, z'
 '-x, -y, -z'
 
_cell_length_a                    8.8398(6)
_cell_length_b                    9.9196(8)
_cell_length_c                    12.8239(10)
_cell_angle_alpha                 97.633(6)
_cell_angle_beta                  93.948(6)
_cell_angle_gamma                 107.385(7)
_cell_volume                      1056.59(14)
_cell_formula_units_Z             1
_cell_measurement_temperature     100(2)
_cell_measurement_reflns_used     4296
_cell_measurement_theta_min       4.1960
_cell_measurement_theta_max       29.0940
 
_exptl_crystal_description        block
_exptl_crystal_colour             purple
_exptl_crystal_density_meas       ?
_exptl_crystal_density_method     'not measured' 
_exptl_crystal_density_diffrn     1.412          
_exptl_crystal_F_000              464
_exptl_transmission_factor_min    ?
_exptl_transmission_factor_max    ?
_exptl_crystal_size_max           0.25
_exptl_crystal_size_mid           0.16
_exptl_crystal_size_min           0.15
_exptl_absorpt_coefficient_mu     0.710
_shelx_estimated_absorpt_T_min    0.843
_shelx_estimated_absorpt_T_max    0.901
_exptl_absorpt_correction_type    multi-scan
_exptl_absorpt_correction_T_min   0.838
_exptl_absorpt_correction_T_max   1.000
_exptl_absorpt_process_details    
;
CrysAlisPro 1.171.38.43 (Rigaku Oxford Diffraction, 2015)
Empirical absorption correction using spherical harmonics,
 implemented in SCALE3 ABSPACK scaling algorithm.
;
_exptl_absorpt_special_details    ?
_diffrn_ambient_temperature       100(2)
_diffrn_radiation_wavelength      0.71073
_diffrn_radiation_type            MoK\a
_diffrn_source                    'SuperNova (Mo) X-ray Source'
_diffrn_measurement_device_type   
'Oxford Diffraction SuperNova with Atlas CCD detector'
_diffrn_measurement_method        '\w scans'
_diffrn_detector_area_resol_mean  10.4223
_diffrn_reflns_number             7899
_diffrn_reflns_av_unetI/netI      0.0369
_diffrn_reflns_av_R_equivalents   0.0260
_diffrn_reflns_limit_h_min        -10
_diffrn_reflns_limit_h_max        10
_diffrn_reflns_limit_k_min        -11
_diffrn_reflns_limit_k_max        11
_diffrn_reflns_limit_l_min        -15
_diffrn_reflns_limit_l_max        15
_diffrn_reflns_theta_min          3.068
_diffrn_reflns_theta_max          24.997
_diffrn_reflns_theta_full         24.997
_diffrn_measured_fraction_theta_max   0.994
_diffrn_measured_fraction_theta_full  0.994
_diffrn_reflns_Laue_measured_fraction_max    0.994
_diffrn_reflns_Laue_measured_fraction_full   0.994
_diffrn_reflns_point_group_measured_fraction_max   0.994
_diffrn_reflns_point_group_measured_fraction_full  0.994
_reflns_number_total              3692
_reflns_number_gt                 3323
_reflns_threshold_expression      'I > 2\s(I)'
_reflns_Friedel_coverage          0.000
_reflns_Friedel_fraction_max      .
_reflns_Friedel_fraction_full     .
 
_reflns_special_details
;
 Reflections were merged by SHELXL according to the crystal
 class for the calculation of statistics and refinement.
 
 _reflns_Friedel_fraction is defined as the number of unique
 Friedel pairs measured divided by the number that would be
 possible theoretically, ignoring centric projections and
 systematic absences.
;
 
_computing_data_collection     'CrysAlisPro 1.171.38.43 (Rigaku OD, 2015)'
_computing_cell_refinement     'CrysAlisPro 1.171.38.43 (Rigaku OD, 2015)'
_computing_data_reduction      'CrysAlisPro 1.171.38.43 (Rigaku OD, 2015)'
_computing_structure_solution  
'SHELXT-2018/2 (Sheldrick, 2015); SIR92 (Altomare et al., 1994)'
_computing_structure_refinement 
'SHELXL-2014/7 (Sheldrick, 2015)'
_computing_molecular_graphics     
'PLATON v.270519 (Spek, 2009); MERCURY v.2020.3.0 (Macrae et al., 2020)'
_computing_publication_material  
'WINGX v.2018.3 (Farrugia, 2012); OLEX2 v.1.3.0 (Dolomanov et al., 2009)'

_refine_special_details           ?
_refine_ls_structure_factor_coef  Fsqd
_refine_ls_matrix_type            full
_refine_ls_weighting_scheme       calc
_refine_ls_weighting_details
'w=1/[\s^2^(Fo^2^)+(0.0898P)^2^+2.5027P] where P=(Fo^2^+2Fc^2^)/3'
_atom_sites_solution_primary      direct 
_atom_sites_solution_secondary    difmap 
_atom_sites_solution_hydrogens    mixed
_refine_ls_hydrogen_treatment     mixed
_refine_ls_extinction_method      none
_refine_ls_extinction_coef        .
_refine_ls_number_reflns          3692
_refine_ls_number_parameters      283
_refine_ls_number_restraints      19
_refine_ls_R_factor_all           0.0619
_refine_ls_R_factor_gt            0.0565
_refine_ls_wR_factor_ref          0.1672
_refine_ls_wR_factor_gt           0.1615
_refine_ls_goodness_of_fit_ref    1.110
_refine_ls_restrained_S_all       1.117
_refine_ls_shift/su_max           0.000
_refine_ls_shift/su_mean          0.000
 
loop_
 _atom_site_label
 _atom_site_type_symbol
 _atom_site_fract_x
 _atom_site_fract_y
 _atom_site_fract_z
 _atom_site_U_iso_or_equiv
 _atom_site_adp_type
 _atom_site_occupancy
 _atom_site_site_symmetry_order  
 _atom_site_calc_flag
 _atom_site_refinement_flags_posn
 _atom_site_refinement_flags_adp
 _atom_site_refinement_flags_occupancy
 _atom_site_disorder_assembly
 _atom_site_disorder_group
Cu Cu 0.0000 0.0000 0.0000 0.0141(2) Uani 1 2 d S . P . .
N1A N 0.2544(4) 0.3929(3) -0.0718(3) 0.0182(7) Uani 1 1 d D . . . .
H1A H 0.261(5) 0.4794(17) -0.069(4) 0.027 Uiso 1 1 d D U . . .
C2A C 0.1320(4) 0.3015(4) -0.0354(3) 0.0182(8) Uani 1 1 d . . . . .
H2A H 0.0443 0.3255 -0.0084 0.022 Uiso 1 1 calc R U . . .
N3A N 0.1508(4) 0.1730(3) -0.0425(2) 0.0158(6) Uani 1 1 d . . . . .
C4A C 0.2929(4) 0.1841(4) -0.0853(3) 0.0169(7) Uani 1 1 d . . . . .
H4A H 0.3369 0.1081 -0.0999 0.020 Uiso 1 1 calc R U . . .
C5A C 0.3604(4) 0.3213(4) -0.1032(3) 0.0161(7) Uani 1 1 d . . . . .
C6A C 0.5095(4) 0.3868(4) -0.1462(3) 0.0168(7) Uani 1 1 d . . . . .
C7A C 0.5389(5) 0.5155(4) -0.1861(3) 0.0249(9) Uani 1 1 d . . . . .
H7A H 0.4604 0.5634 -0.1856 0.030 Uiso 1 1 calc R U . . .
C8A C 0.6809(5) 0.5739(4) -0.2263(4) 0.0301(10) Uani 1 1 d . . . . .
H8A H 0.7003 0.6624 -0.2519 0.036 Uiso 1 1 calc R U . . .
C9A C 0.7961(5) 0.5033(4) -0.2294(3) 0.0271(9) Uani 1 1 d . . . . .
H9A H 0.8929 0.5426 -0.2582 0.032 Uiso 1 1 calc R U . . .
C10A C 0.7681(5) 0.3757(4) -0.1902(3) 0.0238(8) Uani 1 1 d . . . . .
H10A H 0.8460 0.3272 -0.1921 0.029 Uiso 1 1 calc R U . . .
C11A C 0.6261(5) 0.3179(4) -0.1480(3) 0.0198(8) Uani 1 1 d . . . . .
H11A H 0.6085 0.2310 -0.1203 0.024 Uiso 1 1 calc R U . . .
N1B N -0.3739(4) -0.0806(3) -0.2365(3) 0.0197(7) Uani 1 1 d D . . . .
H1B H -0.4731(13) -0.103(5) -0.242(4) 0.030 Uiso 1 1 d D U . . .
C2B C -0.3095(4) -0.0665(4) -0.1371(3) 0.0186(8) Uani 1 1 d . . . . .
H2B H -0.3689 -0.0903 -0.0795 0.022 Uiso 1 1 calc R U . . .
N3B N -0.1521(4) -0.0150(3) -0.1289(2) 0.0166(6) Uani 1 1 d . . . . .
C4B C -0.1152(5) 0.0046(4) -0.2297(3) 0.0210(8) Uani 1 1 d . . . . .
H4B H -0.0104 0.0416 -0.2486 0.025 Uiso 1 1 calc R U . . .
C5B C -0.2521(5) -0.0370(4) -0.2985(3) 0.0212(8) Uani 1 1 d . . . . .
C6B C -0.2824(5) -0.0466(5) -0.4140(3) 0.0281(9) Uani 1 1 d . . . . .
C7B C -0.4178(6) -0.1482(5) -0.4710(4) 0.0385(11) Uani 1 1 d . . . . .
H7B H -0.4911 -0.2114 -0.4349 0.046 Uiso 1 1 calc R U . . .
C8B C -0.4463(7) -0.1579(6) -0.5798(4) 0.0470(14) Uani 1 1 d . . . . .
H8B H -0.5388 -0.2273 -0.6182 0.056 Uiso 1 1 calc R U . . .
C9B C -0.3403(7) -0.0669(7) -0.6316(4) 0.0497(15) Uani 1 1 d . . . . .
H9B H -0.3596 -0.0733 -0.7061 0.060 Uiso 1 1 calc R U . . .
C10B C -0.2067(7) 0.0332(8) -0.5768(4) 0.0558(16) Uani 1 1 d . . . . .
H10B H -0.1341 0.0960 -0.6136 0.067 Uiso 1 1 calc R U . . .
C11B C -0.1767(6) 0.0436(7) -0.4675(4) 0.0445(13) Uani 1 1 d . . . . .
H11B H -0.0835 0.1129 -0.4299 0.053 Uiso 1 1 calc R U . . .
Cl Cl 0.22971(10) -0.22173(9) -0.13429(7) 0.0176(2) Uani 1 1 d . . . . .
O1 O 0.1021(3) -0.1595(3) -0.1400(2) 0.0241(6) Uani 1 1 d . . . . .
O2 O 0.2815(4) -0.2450(3) -0.2376(2) 0.0324(7) Uani 1 1 d . . . . .
O3 O 0.3620(3) -0.1267(3) -0.0618(2) 0.0258(6) Uani 1 1 d . . . . .
O4 O 0.1729(3) -0.3566(3) -0.0967(2) 0.0273(7) Uani 1 1 d . . . . .
O5 O 0.1278(4) 0.3709(4) 0.6721(3) 0.0465(9) Uani 1 1 d D . . . .
H5A H 0.173(6) 0.399(6) 0.616(2) 0.070 Uiso 1 1 d D U . . .
H5B H 0.169(6) 0.445(4) 0.718(3) 0.070 Uiso 1 1 d D U . . .
O6A O 0.099(2) 0.3508(16) 0.4575(13) 0.075(3) Uani 0.3 1 d D U P . .
O6B O 0.2741(18) 0.4773(14) 0.4891(12) 0.075(3) Uani 0.35 1 d . U P . .
 
loop_
 _atom_site_aniso_label
 _atom_site_aniso_U_11
 _atom_site_aniso_U_22
 _atom_site_aniso_U_33
 _atom_site_aniso_U_23
 _atom_site_aniso_U_13
 _atom_site_aniso_U_12
Cu 0.0148(3) 0.0139(3) 0.0131(3) 0.0031(2) -0.0003(2) 0.0038(2)
N1A 0.0202(16) 0.0126(15) 0.0237(16) 0.0031(13) 0.0033(13) 0.0077(13)
C2A 0.0185(18) 0.0183(18) 0.0183(18) 0.0036(14) 0.0008(14) 0.0063(15)
N3A 0.0190(15) 0.0153(15) 0.0130(15) 0.0021(12) 0.0007(12) 0.0054(12)
C4A 0.0194(18) 0.0174(18) 0.0155(17) 0.0019(14) 0.0015(14) 0.0086(14)
C5A 0.0182(18) 0.0152(17) 0.0153(17) 0.0004(14) -0.0016(14) 0.0073(14)
C6A 0.0184(18) 0.0163(18) 0.0134(17) -0.0016(14) -0.0006(14) 0.0043(14)
C7A 0.023(2) 0.0204(19) 0.034(2) 0.0061(17) 0.0053(17) 0.0093(16)
C8A 0.029(2) 0.023(2) 0.040(2) 0.0119(18) 0.0086(19) 0.0063(17)
C9A 0.020(2) 0.029(2) 0.028(2) 0.0007(17) 0.0045(16) 0.0031(17)
C10A 0.0181(19) 0.028(2) 0.024(2) -0.0010(16) -0.0020(16) 0.0093(16)
C11A 0.0244(19) 0.0177(18) 0.0168(18) -0.0001(14) -0.0024(15) 0.0082(15)
N1B 0.0143(15) 0.0232(16) 0.0208(17) 0.0002(13) -0.0024(13) 0.0071(13)
C2B 0.0192(18) 0.0209(18) 0.0171(18) 0.0035(15) 0.0029(15) 0.0080(15)
N3B 0.0187(15) 0.0162(15) 0.0158(15) 0.0021(12) 0.0011(12) 0.0072(12)
C4B 0.0214(19) 0.030(2) 0.0148(18) 0.0066(15) 0.0020(15) 0.0112(16)
C5B 0.026(2) 0.026(2) 0.0156(19) 0.0019(15) 0.0019(15) 0.0144(16)
C6B 0.034(2) 0.044(3) 0.016(2) 0.0036(17) -0.0006(17) 0.027(2)
C7B 0.050(3) 0.040(3) 0.025(2) -0.003(2) -0.011(2) 0.021(2)
C8B 0.066(4) 0.057(3) 0.022(2) -0.007(2) -0.012(2) 0.035(3)
C9B 0.064(4) 0.086(4) 0.017(2) -0.003(2) -0.003(2) 0.056(3)
C10B 0.050(3) 0.105(5) 0.028(3) 0.026(3) 0.014(2) 0.040(3)
C11B 0.032(3) 0.080(4) 0.023(2) 0.015(2) 0.0013(19) 0.018(3)
Cl 0.0170(4) 0.0143(4) 0.0222(5) 0.0017(3) 0.0017(3) 0.0064(3)
O1 0.0200(13) 0.0202(14) 0.0355(16) 0.0053(12) 0.0013(12) 0.0113(11)
O2 0.0301(16) 0.0406(18) 0.0251(15) -0.0008(13) 0.0067(13) 0.0106(14)
O3 0.0187(13) 0.0233(14) 0.0318(16) -0.0039(12) -0.0028(12) 0.0062(11)
O4 0.0230(14) 0.0190(14) 0.0440(18) 0.0125(12) 0.0050(13) 0.0092(11)
O5 0.045(2) 0.048(2) 0.0366(19) -0.0190(16) -0.0064(16) 0.0122(17)
O6A 0.096(6) 0.057(4) 0.084(5) 0.037(4) 0.033(5) 0.028(4)
O6B 0.096(6) 0.057(4) 0.084(5) 0.037(4) 0.033(5) 0.028(4)
 
_geom_special_details
;
 All esds (except the esd in the dihedral angle between two l.s. planes)
 are estimated using the full covariance matrix.  The cell esds are taken
 into account individually in the estimation of esds in distances, angles
 and torsion angles; correlations between esds in cell parameters are only
 used when they are defined by crystal symmetry.  An approximate (isotropic)
 treatment of cell esds is used for estimating esds involving l.s. planes.
;
 
loop_
 _geom_bond_atom_site_label_1
 _geom_bond_atom_site_label_2
 _geom_bond_distance
 _geom_bond_site_symmetry_2
 _geom_bond_publ_flag
Cu N3A 2.000(3) . ?
Cu N3A 2.000(3) 2 ?
Cu N3B 2.018(3) 2 ?
Cu N3B 2.018(3) . ?
N1A C2A 1.345(5) . ?
N1A C5A 1.385(5) . ?
N1A H1A 0.839(10) . ?
C2A N3A 1.326(5) . ?
C2A H2A 0.9500 . ?
N3A C4A 1.385(5) . ?
C4A C5A 1.370(5) . ?
C4A H4A 0.9500 . ?
C5A C6A 1.465(5) . ?
C6A C11A 1.396(5) . ?
C6A C7A 1.398(5) . ?
C7A C8A 1.383(6) . ?
C7A H7A 0.9500 . ?
C8A C9A 1.398(6) . ?
C8A H8A 0.9500 . ?
C9A C10A 1.384(6) . ?
C9A H9A 0.9500 . ?
C10A C11A 1.394(6) . ?
C10A H10A 0.9500 . ?
C11A H11A 0.9500 . ?
N1B C2B 1.331(5) . ?
N1B C5B 1.382(5) . ?
N1B H1B 0.833(10) . ?
C2B N3B 1.322(5) . ?
C2B H2B 0.9500 . ?
N3B C4B 1.380(5) . ?
C4B C5B 1.367(5) . ?
C4B H4B 0.9500 . ?
C5B C6B 1.472(5) . ?
C6B C11B 1.377(7) . ?
C6B C7B 1.395(7) . ?
C7B C8B 1.386(7) . ?
C7B H7B 0.9500 . ?
C8B C9B 1.369(9) . ?
C8B H8B 0.9500 . ?
C9B C10B 1.369(9) . ?
C9B H9B 0.9500 . ?
C10B C11B 1.393(7) . ?
C10B H10B 0.9500 . ?
C11B H11B 0.9500 . ?
Cl O1 1.441(3) . ?
Cl O3 1.441(3) . ?
Cl O4 1.441(3) . ?
Cl O2 1.443(3) . ?
O5 H5A 0.885(15) . ?
O5 H5B 0.847(14) . ?
O6A O6B 1.66(2) . ?
 
loop_
 _geom_angle_atom_site_label_1
 _geom_angle_atom_site_label_2
 _geom_angle_atom_site_label_3
 _geom_angle
 _geom_angle_site_symmetry_1
 _geom_angle_site_symmetry_3
 _geom_angle_publ_flag
N3A Cu N3A 180.0 . 2 ?
N3A Cu N3B 90.99(12) . 2 ?
N3A Cu N3B 89.01(12) 2 2 ?
N3A Cu N3B 89.01(12) . . ?
N3A Cu N3B 90.99(12) 2 . ?
N3B Cu N3B 180.0 2 . ?
C2A N1A C5A 108.7(3) . . ?
C2A N1A H1A 121(3) . . ?
C5A N1A H1A 130(3) . . ?
N3A C2A N1A 110.4(3) . . ?
N3A C2A H2A 124.8 . . ?
N1A C2A H2A 124.8 . . ?
C2A N3A C4A 106.2(3) . . ?
C2A N3A Cu 125.8(3) . . ?
C4A N3A Cu 128.0(2) . . ?
C5A C4A N3A 109.7(3) . . ?
C5A C4A H4A 125.1 . . ?
N3A C4A H4A 125.1 . . ?
C4A C5A N1A 104.9(3) . . ?
C4A C5A C6A 130.7(3) . . ?
N1A C5A C6A 124.5(3) . . ?
C11A C6A C7A 118.8(3) . . ?
C11A C6A C5A 119.0(3) . . ?
C7A C6A C5A 122.3(3) . . ?
C8A C7A C6A 120.6(4) . . ?
C8A C7A H7A 119.7 . . ?
C6A C7A H7A 119.7 . . ?
C7A C8A C9A 120.3(4) . . ?
C7A C8A H8A 119.9 . . ?
C9A C8A H8A 119.9 . . ?
C10A C9A C8A 119.5(4) . . ?
C10A C9A H9A 120.2 . . ?
C8A C9A H9A 120.2 . . ?
C9A C10A C11A 120.3(4) . . ?
C9A C10A H10A 119.9 . . ?
C11A C10A H10A 119.9 . . ?
C10A C11A C6A 120.5(4) . . ?
C10A C11A H11A 119.7 . . ?
C6A C11A H11A 119.7 . . ?
C2B N1B C5B 108.4(3) . . ?
C2B N1B H1B 113(3) . . ?
C5B N1B H1B 138(3) . . ?
N3B C2B N1B 111.2(3) . . ?
N3B C2B H2B 124.4 . . ?
N1B C2B H2B 124.4 . . ?
C2B N3B C4B 105.7(3) . . ?
C2B N3B Cu 126.1(3) . . ?
C4B N3B Cu 127.6(2) . . ?
C5B C4B N3B 109.8(3) . . ?
C5B C4B H4B 125.1 . . ?
N3B C4B H4B 125.1 . . ?
C4B C5B N1B 104.9(3) . . ?
C4B C5B C6B 132.9(4) . . ?
N1B C5B C6B 122.2(4) . . ?
C11B C6B C7B 119.0(4) . . ?
C11B C6B C5B 120.5(4) . . ?
C7B C6B C5B 120.5(4) . . ?
C8B C7B C6B 120.6(5) . . ?
C8B C7B H7B 119.7 . . ?
C6B C7B H7B 119.7 . . ?
C9B C8B C7B 119.5(5) . . ?
C9B C8B H8B 120.2 . . ?
C7B C8B H8B 120.2 . . ?
C10B C9B C8B 120.6(4) . . ?
C10B C9B H9B 119.7 . . ?
C8B C9B H9B 119.7 . . ?
C9B C10B C11B 120.4(6) . . ?
C9B C10B H10B 119.8 . . ?
C11B C10B H10B 119.8 . . ?
C6B C11B C10B 119.9(5) . . ?
C6B C11B H11B 120.1 . . ?
C10B C11B H11B 120.1 . . ?
O1 Cl O3 109.46(17) . . ?
O1 Cl O4 108.85(16) . . ?
O3 Cl O4 109.49(17) . . ?
O1 Cl O2 110.20(18) . . ?
O3 Cl O2 109.37(17) . . ?
O4 Cl O2 109.44(18) . . ?
H5A O5 H5B 101(4) . . ?
 
_refine_diff_density_max    1.523
_refine_diff_density_min   -0.480
_refine_diff_density_rms    0.114


# start Validation Reply Form
_vrf_PLAT420_1
;
RESPONSE: The solvent water molecule O5 is located in a disordered 
solvent area. One of its H-atoms (H5A) is H-bonded to the disordered 
water molecule O6A; the second one (H5B) forms a very weak bifurcated 
hydrogen bond with two oxygen atoms of a neighboring perchlorate ion. 
;
_vrf_PLAT042_1
;
RESPONSE:  The missing (not located in a difference Fourier map) H-atoms 
of the highly disordered crystallization water molecules O6A and O6B 
(modelled with partial occupancies) have been included in the sum and 
moiety formula and the Mr, Dx and F(000) have been modified accordingly. 
These modifications account for the differences detected in the relevant 
data items.
;
_vrf_PLAT094_1
;
RESPONSE: The maximum residual density is located in the region of the 
disordered solvent water molecules O6A/O6B. 
;
_vrf_PLAT971_1
;
RESPONSE: Due to the disorder in the area of crystallization water 
molecules O6A/O6B.
;
_vrf_FORMU01_1
;
RESPONSE: See response for PLAT042 Alert.
;
# end Validation Reply Form


_shelx_res_file
;

    1.res created by SHELXL-2014/7

TITL   EL104B in P-1
CELL   0.71073  8.8398   9.9196  12.8239   97.633   93.948  107.385
ZERR   1        0.0006   0.0008   0.0010    0.006    0.006    0.007
LATT   1
SFAC   C  H     N  O     CL  CU
UNIT   36 38.6  8  11.3  2   1
MERG   2
FMAP   2
SIZE   0.15  0.16  0.25
TEMP  -173
OMIT  -2  50
OMIT   0   1   1
OMIT   0   1   2
OMIT  -1  -1   2
OMIT   0  -1   3
OMIT  -1   0   2
OMIT  -1  -1   4
OMIT  -1   1   2
OMIT   0  -2   1
OMIT  -1  -1   3
OMIT   0  -3   1
OMIT  -1  -2   3
OMIT  -1   1   3
OMIT  -1   0   3
OMIT  -1   2   4
OMIT   0   2   0
OMIT   0   1   3
ACTA
LIST   4
MORE  -3
PLAN   10
BOND   $H
HTAB
L.S.   15
WGHT    0.089800    2.502720
FVAR       5.45565
CU    6    0.000000    0.000000    0.000000    10.50000    0.01478    0.01390 =
         0.01305    0.00305   -0.00033    0.00382
DFIX 0.84 0.01 N1A H1A N1B H1B
N1A   3    0.254425    0.392933   -0.071804    11.00000    0.02019    0.01256 =
         0.02375    0.00310    0.00327    0.00767
H1A   2    0.260863    0.479446   -0.069463    11.00000   -1.50000
C2A   1    0.131960    0.301480   -0.035423    11.00000    0.01850    0.01834 =
         0.01826    0.00361    0.00079    0.00627
AFIX  43
H2A   2    0.044314    0.325527   -0.008423    11.00000   -1.20000
AFIX   0
N3A   3    0.150761    0.172993   -0.042542    11.00000    0.01899    0.01529 =
         0.01302    0.00207    0.00073    0.00538
C4A   1    0.292905    0.184122   -0.085260    11.00000    0.01940    0.01737 =
         0.01554    0.00193    0.00148    0.00858
AFIX  43
H4A   2    0.336939    0.108145   -0.099882    11.00000   -1.20000
AFIX   0
C5A   1    0.360383    0.321291   -0.103234    11.00000    0.01818    0.01521 =
         0.01529    0.00043   -0.00157    0.00733
C6A   1    0.509531    0.386780   -0.146183    11.00000    0.01837    0.01629 =
         0.01345   -0.00157   -0.00057    0.00433
C7A   1    0.538860    0.515536   -0.186086    11.00000    0.02338    0.02041 =
         0.03351    0.00613    0.00526    0.00932
AFIX  43
H7A   2    0.460433    0.563392   -0.185578    11.00000   -1.20000
AFIX   0
C8A   1    0.680948    0.573916   -0.226292    11.00000    0.02853    0.02284 =
         0.04032    0.01194    0.00858    0.00627
AFIX  43
H8A   2    0.700348    0.662414   -0.251918    11.00000   -1.20000
AFIX   0
C9A   1    0.796125    0.503293   -0.229389    11.00000    0.02019    0.02880 =
         0.02832    0.00067    0.00453    0.00312
AFIX  43
H9A   2    0.892912    0.542618   -0.258154    11.00000   -1.20000
AFIX   0
C10A  1    0.768128    0.375654   -0.190241    11.00000    0.01814    0.02847 =
         0.02388   -0.00102   -0.00200    0.00928
AFIX  43
H10A  2    0.845997    0.327188   -0.192143    11.00000   -1.20000
AFIX   0
C11A  1    0.626116    0.317910   -0.148026    11.00000    0.02444    0.01767 =
         0.01677   -0.00009   -0.00245    0.00821
AFIX  43
H11A  2    0.608533    0.231020   -0.120296    11.00000   -1.20000
AFIX   0
N1B   3   -0.373865   -0.080623   -0.236465    11.00000    0.01427    0.02325 =
         0.02076    0.00017   -0.00239    0.00715
H1B   2   -0.473072   -0.103140   -0.242022    11.00000   -1.50000
C2B   1   -0.309463   -0.066502   -0.137114    11.00000    0.01923    0.02094 =
         0.01706    0.00351    0.00289    0.00798
AFIX  43
H2B   2   -0.368891   -0.090328   -0.079541    11.00000   -1.20000
AFIX   0
N3B   3   -0.152121   -0.015040   -0.128924    11.00000    0.01873    0.01619 =
         0.01580    0.00214    0.00106    0.00717
C4B   1   -0.115242    0.004644   -0.229747    11.00000    0.02142    0.02988 =
         0.01475    0.00660    0.00202    0.01123
AFIX  43
H4B   2   -0.010440    0.041628   -0.248588    11.00000   -1.20000
AFIX   0
C5B   1   -0.252109   -0.037046   -0.298494    11.00000    0.02584    0.02597 =
         0.01558    0.00193    0.00189    0.01444
C6B   1   -0.282373   -0.046609   -0.413980    11.00000    0.03372    0.04377 =
         0.01574    0.00358   -0.00055    0.02671
C7B   1   -0.417752   -0.148243   -0.471005    11.00000    0.04986    0.04034 =
         0.02534   -0.00321   -0.01091    0.02108
AFIX  43
H7B   2   -0.491073   -0.211418   -0.434924    11.00000   -1.20000
AFIX   0
C8B   1   -0.446304   -0.157929   -0.579809    11.00000    0.06556    0.05726 =
         0.02210   -0.00683   -0.01171    0.03455
AFIX  43
H8B   2   -0.538813   -0.227257   -0.618188    11.00000   -1.20000
AFIX   0
C9B   1   -0.340295   -0.066918   -0.631558    11.00000    0.06391    0.08578 =
         0.01711   -0.00280   -0.00325    0.05631
AFIX  43
H9B   2   -0.359576   -0.073304   -0.706126    11.00000   -1.20000
AFIX   0
C10B  1   -0.206745    0.033217   -0.576819    11.00000    0.05040    0.10537 =
         0.02835    0.02633    0.01432    0.04040
AFIX  43
H10B  2   -0.134133    0.095960   -0.613581    11.00000   -1.20000
AFIX   0
C11B  1   -0.176697    0.043646   -0.467503    11.00000    0.03212    0.08049 =
         0.02312    0.01459    0.00131    0.01847
AFIX  43
H11B  2   -0.083460    0.112902   -0.429924    11.00000   -1.20000
AFIX   0
CL    5    0.229712   -0.221727   -0.134287    11.00000    0.01697    0.01428 =
         0.02217    0.00172    0.00175    0.00641
O1    4    0.102088   -0.159468   -0.140008    11.00000    0.01998    0.02023 =
         0.03554    0.00528    0.00128    0.01129
O2    4    0.281479   -0.245024   -0.237597    11.00000    0.03012    0.04056 =
         0.02512   -0.00081    0.00672    0.01056
O3    4    0.361957   -0.126728   -0.061837    11.00000    0.01869    0.02334 =
         0.03184   -0.00391   -0.00285    0.00620
O4    4    0.172932   -0.356559   -0.096726    11.00000    0.02304    0.01901 =
         0.04402    0.01254    0.00496    0.00918
DFIX 0.84 0.015 O5 H5A O5 H5B
DANG 1.32 H5A H5B
DFIX 1.87 0.05 H5A O6A
EQIV $1 X, 1+Y, 1+Z
DFIX 2.85 0.02 H5B O4_$1
O5    4    0.127843    0.370943    0.672148    11.00000    0.04468    0.04782 =
         0.03661   -0.01896   -0.00640    0.01223
H5A   2    0.172787    0.398798    0.615781    11.00000   -1.50000
H5B   2    0.169282    0.444751    0.718498    11.00000   -1.50000
ISOR 0.005 O6A O6B
EADP O6A O6B
O6A   4    0.099077    0.350796    0.457532    10.30000    0.09644    0.05732 =
         0.08371    0.03706    0.03328    0.02810
O6B   4    0.274145    0.477252    0.489113    10.35000    0.09644    0.05732 =
         0.08371    0.03706    0.03328    0.02810
HKLF 4

REM    EL104B in P-1
REM R1 =  0.0565 for    3323 Fo > 4sig(Fo)  and  0.0619 for all    3692 data
REM    283 parameters refined using     19 restraints

END

WGHT      0.0888      2.6909

REM Instructions for potential hydrogen bonds
EQIV $2 x, y+1, z
HTAB N1A O4_$2
EQIV $3 -x, -y, -z
HTAB C2A O4_$3
HTAB C4A O3
EQIV $4 x-1, y, z
HTAB N1B O2_$4
HTAB C2B O3_$4
HTAB C2B O3_$3
HTAB O5 O6A
HTAB O5 O6B

REM Highest difference peak  1.523,  deepest hole -0.480,  1-sigma level  0.114
Q1    1   0.2124  0.4365  0.5555  11.00000  0.05    1.52
Q2    1   0.0000  0.5000  0.5000  10.50000  0.05    1.51
Q3    1   0.3525  0.4983  0.5375  11.00000  0.05    1.28
Q4    1   0.1464  0.5464  0.5150  11.00000  0.05    1.06
Q5    1   0.2661  0.4533  0.4641  11.00000  0.05    0.85
Q6    1  -0.1872  0.1229 -0.5589  11.00000  0.05    0.53
Q7    1  -0.1588  0.1346 -0.4424  11.00000  0.05    0.50
Q8    1  -0.2789  0.0144 -0.6192  11.00000  0.05    0.43
Q9    1  -0.1829  0.0158 -0.5827  11.00000  0.05    0.40
Q10   1   0.4485  0.3608 -0.1314  11.00000  0.05    0.39
;
_shelx_res_checksum   34591

_shelx_hkl_file
;
   0   0   3 158659. 3159.64   5
   0   0   3 158015. 3168.64   4
   0   0  -3 161770. 3151.72   5
   0   0   4 3489.56 223.644   4
   0   0   4 2570.72 189.188   5
   0   0  -4 3123.66 203.782   5
   0   0  -5 273.271 87.0762   5
   0   0   5 241.658 72.9958   5
   0   0   5 401.174 102.325   4
   0   0   6 1931.73 206.718   4
   0   0   6 1933.96 196.292   5
   0   0  -6 1950.91 221.808   5
   0   0  -7 18863.7 738.786   5
   0   0   7 17439.9 693.896   5
   0   0   7 17512.7 698.410   4
   0   0  -8 38840.9 1278.85   5
   0   0   8 38155.7 1210.48   4
   0   0   8 41277.2 1245.48   5
   0   0   9 28433.9 1047.34   5
   0   0   9 28744.1 1045.62   4
   0   0  -9 29484.0 1161.39   5
   0   0 -10 1878.85 339.370   5
   0   0  10 2315.48 291.674   4
   0   0 -11 13180.0 857.802   5
   0   0  11 13457.9 740.872   4
   0   0  12 267.964 139.469   4
   0   0 -12 16.5484 234.744   5
   0   0 -13 11372.3 845.255   5
   0   0  13 12069.6 766.769   4
   0   0  14 10059.0 720.520   4
   0   0 -14 8825.41 761.680   5
   0   0  15 4905.07 530.467   4
   0   0 -15 4741.78 531.097   5
   0   0 -16 1897.03 375.574   3
   0  -1  16 5595.62 581.925   4
   0   1 -15 784.440 240.067   5
   0  -1  15 1550.11 307.400   4
   0   1 -14 4394.19 558.050   5
   0  -1  14 4914.95 505.101   4
   0  -1  13 41.6800 109.095   4
   0   1 -13 122.303 163.812   5
   0  -1  12 4928.47 462.450   4
   0   1 -12 4964.66 516.658   5
   0  -1  11 77.7465 117.834   4
   0   1 -11 334.766 184.696   5
   0   1 -10 9521.79 571.662   5
   0  -1  10 8474.57 553.556   5
   0  -1  10 9096.97 566.579   4
   0  -1   9 45673.5 1423.28   4
   0   1  -9 46788.3 1389.59   5
   0  -1   9 47392.0 1453.83   5
   0  -1   8 18305.2 759.215   4
   0   1  -8 18876.0 738.230   5
   0  -1   8 19438.1 784.980   5
   0  -1   7 13962.6 610.092   5
   0   1  -7 13826.2 578.940   5
   0  -1   7 14476.4 615.431   4
   0  -1   6 40579.0 1146.63   5
   0   1  -6 41047.3 1106.83   5
   0  -1   6 40219.5 1139.16   4
   0   1  -5 13913.8 510.687   5
   0  -1   5 14472.8 539.391   4
   0  -1   5 14036.8 531.519   5
   0  -1   4 22479.6 664.047   5
   0  -1   4 22332.3 661.157   4
   0   1  -4 21105.2 639.792   5
   0  -1   3 11939.2 407.713   5
   0   1  -3 12864.3 409.150   5
   0  -1   3 11406.4 395.778   4
   0   1   1 751.466 55.4987   4
   0  -1  -2 1876.80 130.004   5
   0  -1  -2 1384.93 130.493   3
   0   1   2 1607.70 109.453   4
   0  -1  -3 135407. 2832.63   5
   0   1   3 132652. 2881.76   5
   0   1   3 140651. 2758.72   4
   0   1   4 31367.2 874.947   5
   0   1   4 29150.3 807.520   4
   0  -1  -4 28801.9 912.362   5
   0   1   5 18040.9 618.559   4
   0   1   5 18385.4 638.494   5
   0  -1  -5 17115.1 707.126   5
   0   1   6 21612.6 751.234   4
   0   1   6 21420.6 768.266   5
   0  -1  -7 155879. 3597.72   5
   0   1   7 149899. 3333.81   4
   0   1   7 153375. 3364.14   5
   0   1   8 34017.8 1123.37   5
   0   1   8 32916.2 1099.90   4
   0  -1  -8 34097.7 1274.79   5
   0  -1  -9 1354.92 245.113   5
   0   1   9 1304.64 206.716   4
   0   1   9 1277.20 203.876   5
   0   1  10 1845.06 262.109   4
   0  -1 -10 2010.90 317.864   5
   0   1  11 55.6004 114.661   4
   0  -1 -11 111.403 122.271   5
   0  -1 -12 9042.60 655.844   5
   0   1  12 9424.16 638.818   4
   0  -1 -13 14544.9 968.239   3
   0   1  13 13294.9 820.255   4
   0  -1 -13 14824.4 867.093   5
   0   1  14 13262.6 851.710   4
   0  -1 -14 13046.7 895.145   3
   0  -1 -14 14294.5 857.272   5
   0  -1 -15 2619.12 372.638   5
   0  -1 -15 2179.84 358.584   3
   0   1  15 2349.23 360.329   4
   0  -1 -16 1638.76 321.384   3
   0  -2  16 6638.60 637.245   4
   0  -2  15 760.445 222.705   4
   0   2 -15 1725.96 365.834   5
   0  -2  14 464.818 178.571   4
   0   2 -14 482.606 220.180   5
   0  -2  13 1486.00 270.051   4
   0   2 -13 1762.63 293.646   5
   0  -2  12 169.926 128.013   4
   0  -2  12 255.638 72.1888   2
   0   2 -11 3127.94 317.305   5
   0  -2  11 3187.76 355.645   4
   0   2 -10 38354.9 1276.37   5
   0  -2  10 40018.6 1343.48   4
   0   2  -9 24832.5 921.262   5
   0  -2   9 25055.2 959.207   4
   0  -2   9 24549.5 965.075   5
   0   2  -8 15720.5 676.473   5
   0  -2   8 16847.2 721.239   4
   0  -2   8 17505.9 742.927   5
   0  -2   7 5497.50 370.262   4
   0  -2   7 5960.20 385.417   5
   0   2  -7 5783.26 364.449   5
   0  -2   6 497.467 108.368   5
   0   2  -6 498.783 101.243   5
   0  -2   6 519.768 49.4172   2
   0  -2   6 633.749 137.105   4
   0  -2   5 5679.72 316.416   4
   0   2  -5 5136.54 306.197   5
   0  -2   5 5380.36 323.257   5
   0   2  -4 92640.7 2028.66   5
   0  -2   4 91279.2 1997.90   4
   0  -2   4 91378.2 2046.46   5
   0  -2   3 35267.9 883.095   4
   0  -2   3 36218.4 948.955   5
   0   2  -3 36170.1 930.842   5
   0   2  -2 81191.0 1765.58   5
   0  -2   1 7120.44 266.896   3
   0  -2   0 116769. 2357.17   3
   0  -2  -1 321616. 6163.02   3
   0  -2  -2 32395.0 793.755   4
   0  -2  -2 35012.4 744.460   1
   0  -2  -2 33284.9 875.801   3
   0   2   3 599.674 103.342   5
   0   2   3 625.705 84.6535   4
   0  -2  -3 704.346 121.440   3
   0  -2  -3 551.112 82.6153   4
   0   2   4 86542.6 1917.31   4
   0  -2  -4 84074.7 1927.21   4
   0   2   4 84664.8 2178.30   5
   0  -2  -5 103640. 2477.91   4
   0  -2  -5 113344. 2618.32   3
   0   2   5 104913. 2663.71   5
   0  -2  -5 107851. 2502.92   5
   0   2   6 31898.9 973.909   4
   0  -2  -6 34692.9 1163.05   3
   0  -2  -6 32348.9 1016.67   5
   0  -2  -6 32016.8 1007.35   4
   0   2   6 32127.6 1067.67   5
   0   2   7 1223.72 185.812   5
   0  -2  -7 1398.19 202.792   5
   0  -2  -7 1466.43 234.368   3
   0   2   7 1149.87 172.193   4
   0  -2  -7 1506.03 197.702   4
   0   2   8 448.859 128.239   5
   0  -2  -8 614.852 167.032   5
   0   2   8 459.429 136.050   4
   0  -2  -9 624.750 201.219   3
   0  -2  -9 522.547 156.813   5
   0   2   9 813.180 168.568   4
   0  -2 -10 7267.12 524.042   5
   0   2  10 5569.74 456.682   4
   0  -2 -11 18474.1 953.269   3
   0  -2 -11 17625.8 865.361   5
   0   2  12 25061.7 1129.79   4
   0  -2 -12 25896.9 1192.66   3
   0  -2 -12 27464.8 1144.57   5
   0  -2 -13 11046.0 754.323   3
   0  -2 -13 11633.5 734.646   5
   0   2  13 12113.8 778.913   4
   0   2  14 8610.61 681.807   4
   0  -2 -14 8623.13 687.754   3
   0  -2 -15 42.6695 131.230   3
   0   2  15 374.869 168.614   4
   0  -2 -16-100.612 114.335   3
   0   3 -15 351.741 182.708   5
   0  -3  15 486.667 200.068   4
   0   3 -14 2533.33 346.054   5
   0  -3  14 3021.44 398.472   4
   0  -3  13 10758.2 725.223   4
   0   3 -13 11070.9 693.126   5
   0   3 -12 8895.49 595.490   5
   0  -3  12 9010.75 629.052   4
   0   3 -11 13455.8 710.130   5
   0  -3  11 13113.5 736.423   4
   0   3 -10 17385.5 797.671   5
   0  -3  10 17709.9 828.258   4
   0  -3   9 7273.92 503.100   5
   0   3  -9 7463.48 476.297   5
   0  -3   9 7718.44 496.621   4
   0   3  -8 11425.3 572.239   5
   0  -3   8 10624.0 584.078   5
   0  -3   8 10084.6 551.344   4
   0  -3   7 19987.6 795.647   5
   0   3  -7 18984.7 745.468   5
   0  -3   7 18642.4 738.576   4
   0  -3   6 22530.9 838.484   5
   0  -3   6 22746.1 783.455   4
   0   3  -6 23415.3 821.744   5
   0   3  -5 54004.2 1408.87   5
   0  -3   5 53110.8 1354.64   4
   0  -3   5 53735.6 1452.56   5
   0   3  -4 2540.17 223.721   5
   0   3  -4 2758.64 196.854   3
   0  -3   4 2760.65 203.693   4
   0   3  -3 44231.7 1101.93   3
   0   3  -3 45599.8 1196.62   5
   0  -3   2 1551.62 137.952   3
   0  -3   1 16898.6 541.236   3
   0  -3   0 31223.0 859.069   3
   0  -3  -1 30083.3 849.570   3
   0  -3  -2 214.094 98.6587   3
   0  -3  -2 103.049 40.0470   4
   0   3   3 49328.1 1279.62   5
   0  -3  -3 47163.6 1039.50   1
   0  -3  -3 46012.8 1127.24   4
   0  -3  -3 49171.1 1271.73   3
   0  -3  -4 222.111 59.3574   1
   0  -3  -4 139.376 95.1005   3
   0   3   4 239.988 113.561   5
   0  -3  -4 343.705 79.9429   4
   0  -3  -5 3754.68 268.354   4
   0   3   5 3665.85 368.135   5
   0   3   5 3842.50 265.373   4
   0  -3  -5 3662.26 303.281   3
   0   3   6 2825.63 324.560   5
   0  -3  -6 3270.19 305.750   3
   0   3   6 3193.72 260.661   4
   0   3   7 18101.3 851.980   5
   0  -3  -7 17101.2 780.845   3
   0   3   7 17998.1 726.755   4
   0  -3  -7 18450.2 755.470   4
   0   3   8 5512.12 398.921   4
   0  -3  -8 5205.63 430.759   3
   0   3   9 36700.5 1250.87   4
   0  -3  -9 36689.5 1328.38   3
   0   3  10 13350.9 720.328   4
   0  -3 -10 13623.4 776.940   3
   0   3  11 4763.10 441.332   4
   0  -3 -11 4102.57 436.857   3
   0  -3 -12 2653.55 363.949   3
   0   3  12 2750.98 347.426   4
   0   3  13 335.371 146.571   4
   0  -3 -13 182.674 131.775   3
   0  -3 -14 386.174 149.105   3
   0   3  14 141.618 125.046   4
   0  -3 -15 151.247 107.163   3
   0   3  15 65.9247 104.072   4
   0  -3 -16 4134.79 509.898   3
   0  -4  15 2719.81 400.181   4
   0   4 -15 2437.45 350.309   5
   0   4 -14 5092.85 488.915   5
   0  -4  14 5074.94 508.962   4
   0   4 -13 4070.07 420.641   5
   0  -4  13 4406.50 464.345   4
   0  -4  12 1231.85 239.424   4
   0   4 -12 1050.98 212.514   5
   0  -4  11 4443.95 422.053   4
   0   4 -11 4247.73 400.087   5
   0   4 -10 5061.16 433.749   5
   0  -4  10 5398.06 439.623   4
   0  -4   9 244.631 129.598   4
   0   4  -9 155.231 103.893   5
   0  -4   8 67820.5 1917.09   5
   0   4  -8 64426.6 1826.60   5
   0  -4   8 66035.7 1790.11   4
   0  -4   7 19515.3 763.470   4
   0   4  -7 18504.3 704.921   3
   0   4  -7 19746.9 808.804   5
   0  -4   7 20508.2 863.006   5
   0  -4   6 28033.9 903.818   4
   0   4  -6 28258.2 976.005   5
   0   4  -6 27599.2 876.076   3
   0   4  -5 102944. 2442.34   5
   0   4  -5 102554. 2316.16   3
   0  -4   5 104674. 2322.05   4
   0   4  -4 83920.8 1943.90   3
   0   4  -4 84170.6 2058.10   5
   0  -4   3 4843.96 284.380   3
   0   4  -3 5005.95 350.660   5
   0   4  -3 4555.47 286.899   3
   0   4  -2 22588.3 732.913   3
   0  -4   2 22379.8 711.581   3
   0  -4   1 331.321 91.5867   3
   0   4   0 4936.07 213.132   1
   0  -4   0 5035.11 309.866   3
   0   4   1 5538.39 199.101   1
   0  -4  -1 6157.97 354.439   3
   0  -4  -2 5565.45 253.572   4
   0  -4  -2 5730.04 357.219   3
   0  -4  -3 1471.72 87.7332   1
   0  -4  -3 2150.57 230.560   3
   0  -4  -3 1951.24 158.408   4
   0   4   4 9601.70 522.044   5
   0  -4  -4 9003.54 313.601   1
   0  -4  -4 9450.75 506.599   3
   0  -4  -4 9171.71 408.274   4
   0  -4  -5 938.213 167.213   3
   0  -4  -5 948.867 137.864   4
   0   4   5 596.129 149.288   5
   0  -4  -5 1051.63 116.513   1
   0  -4  -6 2101.24 191.887   1
   0  -4  -6 1784.47 232.948   3
   0  -4  -7 36829.4 1256.48   3
   0  -4  -7 34433.7 1140.45   4
   0  -4  -7 34922.7 1058.86   1
   0  -4  -8 28125.2 991.831   1
   0  -4  -8 30359.0 1159.03   3
   0  -4  -9 45754.6 1465.77   1
   0  -4  -9 51892.9 1661.74   3
   0  -4 -10 4072.11 427.939   3
   0  -4 -11 1586.23 276.930   3
   0  -4 -12-24.4765 137.542   3
   0  -4 -13 454.309 183.399   3
   0  -4 -14 1912.40 339.363   3
   0  -4 -15 169.905 154.916   3
   0  -5  15 12358.7 850.100   4
   0   5 -15 10885.6 758.838   5
   0  -5  14 6253.98 582.901   4
   0   5 -14 6734.95 575.734   5
   0   5 -13 3299.88 391.569   5
   0  -5  13 3417.92 413.462   4
   0   5 -12-22.9753 92.6139   5
   0  -5  12 91.6108 110.644   4
   0   5 -11 352.251 131.175   5
   0  -5  11 294.921 138.260   4
   0  -5  10 33250.0 1231.01   4
   0   5 -10 33655.4 1267.12   5
   0   5  -9 10440.4 556.799   3
   0   5  -9 10245.6 633.788   5
   0  -5   9 11153.2 622.972   4
   0   5  -8 34267.8 1229.26   5
   0  -5   8 33232.2 1134.77   4
   0   5  -7 16028.8 756.408   5
   0  -5   7 16293.9 691.774   4
   0   5  -6 7465.00 490.543   5
   0  -5   6 7199.27 410.734   4
   0   5  -5 212.206 111.592   5
   0   5  -5 177.936 73.6438   3
   0  -5   5 212.643 77.5151   4
   0   5  -4 11738.8 539.602   3
   0   5  -4 12283.7 622.652   5
   0  -5   3 116.629 69.9215   3
   0   5  -3 96.5315 66.4296   3
   0  -5   2 24691.1 830.229   3
   0   5  -2 24602.4 843.411   3
   0  -5   1 158175. 3409.60   3
   0  -5   0 63609.0 1629.24   3
   0   5   0 61063.1 1357.84   1
   0   5   1 2055.62 122.691   1
   0  -5  -1 2339.85 243.837   3
   0  -5  -2 295.915 117.982   3
   0  -5  -2 320.868 63.9232   4
   0  -5  -3 6724.62 441.836   3
   0  -5  -3 6368.15 314.191   4
   0  -5  -4 138.986 95.4216   3
   0  -5  -4 232.107 70.0916   4
   0  -5  -5 3394.43 333.648   3
   0  -5  -5 2497.26 147.752   1
   0  -5  -5 3103.63 248.830   4
   0  -5  -6 10072.3 391.309   1
   0  -5  -6 10318.1 618.698   3
   0  -5  -7 27155.8 1114.15   3
   0  -5  -7 27152.8 830.562   1
   0  -5  -8 409.899 161.438   3
   0  -5  -8 697.352 127.127   1
   0  -5  -9 6724.61 557.436   3
   0  -5 -10 4640.08 479.103   3
   0  -5 -11 66.8618 152.610   3
   0  -5 -12 3605.14 457.858   3
   0  -5 -13 3360.89 461.008   3
   0  -5 -14 8993.32 770.975   3
   0   6 -15 622.052 191.157   5
   0  -6  15 774.118 224.467   4
   0  -6  14-19.8775 119.156   4
   0   6 -14 78.6598 100.264   5
   0  -6  13 289.205 158.797   4
   0   6 -13 384.972 155.839   5
   0  -6  12 5067.89 478.786   4
   0   6 -12 4487.69 465.515   5
   0   6 -11 12482.4 769.931   5
   0  -6  11 12969.1 751.135   4
   0  -6  10 54813.6 1725.09   4
   0   6 -10 56216.8 1836.99   5
   0  -6   9 12344.4 670.884   4
   0   6  -9 11628.2 717.964   5
   0  -6   8 15228.7 719.227   4
   0   6  -8 15034.6 799.978   5
   0  -6   7 365.662 118.871   4
   0   6  -7 391.043 97.6837   3
   0   6  -7 230.945 126.836   5
   0  -6   6 1709.35 203.364   4
   0   6  -6 1598.72 208.727   3
   0   6  -6 2280.85 295.646   5
   0   6  -5 1060.28 171.227   3
   0   6  -5 581.355 178.612   5
   0  -6   5 763.892 128.128   4
   0   6  -4 1448.20 242.372   5
   0   6  -4 1620.52 207.372   3
   0  -6   4 1491.38 196.762   3
   0  -6   3 17868.8 723.504   3
   0   6  -3 17610.2 740.642   3
   0   6  -2 57090.8 1577.71   3
   0  -6   2 53359.5 1519.41   3
   0  -6   1 30244.7 1038.77   3
   0   6  -1 31474.4 877.310   1
   0   6   0 40513.0 1002.38   1
   0  -6   0 42470.7 1299.38   3
   0  -6  -1 15458.8 709.339   3
   0   6   1 14104.3 416.217   1
   0  -6  -2 17221.6 779.023   3
   0  -6  -2 17340.7 558.258   4
   0  -6  -3 2882.99 325.540   3
   0  -6  -3 866.964 118.393   4
   0  -6  -4 9509.03 440.455   4
   0  -6  -4 10240.2 618.083   3
   0  -6  -5 12847.5 729.073   3
   0  -6  -6 34020.5 1288.93   3
   0  -6  -6 30101.0 1021.79   4
   0  -6  -7 26276.0 1155.01   3
   0  -6  -8 6726.92 566.042   3
   0  -6  -9 475.821 183.370   3
   0  -6 -10 378.415 167.732   3
   0  -6 -11 899.351 243.657   3
   0  -6 -12 1745.20 335.162   3
   0  -6 -13 2232.10 381.056   3
   0   7 -15 429.479 172.482   5
   0  -7  15 781.547 230.361   4
   0   7 -14 388.489 176.078   5
   0  -7  14 218.288 147.382   4
   0   7 -13 821.672 226.509   5
   0  -7  13 555.151 194.148   4
   0  -7  12 2202.24 324.988   4
   0   7 -12 2992.65 397.924   5
   0  -7  11 2450.74 326.311   4
   0   7 -11 2300.32 348.798   5
   0   7 -10 904.041 228.958   5
   0  -7  10 918.030 194.498   4
   0  -7   9 904.968 182.898   4
   0   7  -9 637.558 189.879   5
   0   7  -8 1786.81 294.269   5
   0  -7   8 1856.30 242.689   4
   0  -7   7 4418.29 350.666   4
   0   7  -7 4517.70 447.405   5
   0   7  -7 3917.35 166.149   2
   0  -7   6 210.494 99.6161   4
   0   7  -6 110.118 97.3577   5
   0   7  -5 2183.87 312.398   5
   0  -7   5 2597.44 241.268   4
   0   7  -4 18955.2 930.182   5
   0  -7   4 17723.7 775.298   3
   0  -7   3 18386.8 790.999   3
   0  -7   2 9467.19 555.563   3
   0   7  -1 2491.31 205.896   1
   0  -7   1 3465.09 333.195   3
   0   7   0 1011.38 114.521   1
   0  -7   0 968.008 192.250   3
   0  -7  -1 1758.23 262.739   3
   0   7   1 1547.21 112.018   1
   0  -7  -2 39144.9 1356.41   3
   0  -7  -2 36956.8 979.589   4
   0  -7  -3 26631.7 1088.27   3
   0  -7  -3 24015.8 758.546   4
   0  -7  -4 36104.7 1054.34   4
   0  -7  -4 39626.4 1416.21   3
   0  -7  -5 28951.3 1227.48   3
   0  -7  -6 4401.42 459.755   3
   0  -7  -7 43.5568 131.175   3
   0  -7  -8 326.918 176.589   3
   0  -7  -9 2707.14 405.196   3
   0  -7 -10 4982.66 555.721   3
   0  -7 -11 2022.01 371.826   3
   0  -8  14 3867.97 469.353   4
   0   8 -14 3027.47 436.585   5
   0   8 -13 4935.19 546.480   5
   0  -8  13 5320.67 526.196   4
   0  -8  12 5969.29 530.763   4
   0   8 -12 5942.72 587.276   5
   0  -8  11 4161.13 424.295   4
   0   8 -11 4071.32 483.076   5
   0  -8  10 1715.68 263.070   4
   0   8 -10 1909.76 322.811   5
   0   8  -9 366.068 170.839   5
   0  -8   9 213.628 107.169   4
   0  -8   8 2818.07 304.794   4
   0   8  -8 3190.11 406.777   5
   0  -8   7 1295.49 196.476   4
   0   8  -7 908.076 224.719   5
   0  -8   6 4008.52 322.428   4
   0   8  -6 4341.27 462.702   5
   0   8  -5 2123.20 336.649   5
   0  -8   5 1902.78 209.442   4
   0   8  -4 6050.49 548.865   5
   0  -8   4 5988.69 460.332   3
   0  -8   3 267.543 135.968   3
   0  -8   2 4164.42 386.720   3
   0   8  -2 4079.54 306.216   1
   0   8  -1 293.907 86.0792   1
   0  -8   1 312.681 136.369   3
   0   8   0 14761.3 506.030   1
   0  -8   0 12364.2 730.809   3
   0  -8  -1 17310.0 877.798   3
   0  -8  -1 16340.5 545.754   4
   0  -8  -2 12189.8 470.238   4
   0  -8  -2 13976.3 795.195   3
   0  -8  -3 5855.48 517.834   3
   0  -8  -4 5018.51 493.563   3
   0  -8  -5 4570.23 484.683   3
   0  -8  -6 3928.63 458.200   3
   0  -8  -7 13.0124 115.585   3
   0  -8  -8 1135.54 275.002   3
   0  -8  -9 10141.9 819.898   3
   0  -8 -10 3389.47 480.511   3
   0  -9  14 2418.24 371.426   4
   0   9 -14 1835.19 348.633   5
   0  -9  13 1594.82 292.558   4
   0   9 -13 1204.37 290.619   5
   0  -9  12 925.033 226.528   4
   0   9 -12 628.029 223.738   5
   0  -9  11 1001.01 217.906   4
   0   9 -11 859.003 239.386   5
   0  -9  10 398.836 147.299   4
   0   9 -10 662.607 232.485   5
   0  -9   9 9981.39 615.789   4
   0   9  -9 9275.35 745.257   5
   0   9  -8 21323.7 1163.12   5
   0  -9   8 21917.8 921.012   4
   0  -9   7 10498.0 575.226   4
   0   9  -7 10098.1 767.811   5
   0   9  -6 931.220 237.256   5
   0  -9   6 1227.10 180.298   4
   0  -9   5 2357.67 234.458   4
   0   9  -5 1787.08 343.349   5
   0   9  -4 4789.78 521.880   5
   0  -9   4 4653.65 430.455   3
   0   9  -3 12644.1 627.626   1
   0  -9   3 11903.2 714.773   3
   0  -9   2 10304.4 676.203   3
   0   9  -2 11245.7 543.076   1
   0  -9   1 20396.5 1000.22   3
   0   9  -1 20211.0 701.769   1
   0  -9   0 3134.33 385.980   3
   0  -9  -1 2521.23 354.606   3
   0  -9  -2 168.362 133.470   3
   0  -9  -3 5710.64 546.348   3
   0  -9  -4 907.706 238.077   3
   0  -9  -5 120.632 132.435   3
   0  -9  -6 3259.55 451.795   3
   0  -9  -7 6986.25 658.273   3
   0  -9  -8 11476.7 883.913   3
   0  10 -13 183.162 161.944   5
   0  10 -12 317.566 173.440   5
   0  10 -11 374.967 180.062   5
   0  10 -10 3238.58 478.992   5
   0  10  -9 3383.03 474.644   5
   0  10  -8 8709.09 763.212   5
   0  10  -7 954.374 260.539   5
   0  10  -6 1756.02 332.537   5
   0  10  -5 3194.62 365.321   1
   0  10  -5 3423.41 473.541   5
   0  10  -4 7569.24 710.845   5
   0 -10   4 7070.36 577.857   3
   0  10  -4 7414.23 516.020   1
   0 -10   3 10103.2 697.699   3
   0  10  -3 9609.66 802.124   5
   0 -10   2 7019.79 588.134   3
   0 -10   1 28372.2 1275.80   3
   0 -10   0 5547.29 544.316   3
   0 -10  -1 2578.80 386.266   3
   0 -10  -2-72.2418 134.472   3
   0 -10  -3 92.1383 140.525   3
   0 -10  -4 158.003 118.812   3
   0 -10  -5 5760.75 615.063   3
   0 -10  -6 3030.32 469.676   3
   0  11 -10 3532.38 513.819   5
   0  11  -9 1000.45 304.218   5
   0  11  -8 1071.13 281.644   5
   0  11  -7-125.230 136.675   5
   0  11  -6 175.870 141.095   5
   0  11  -5 1349.23 336.727   5
   0  11  -4 9328.46 832.294   5
   0 -11   4 8530.63 678.079   3
   0  11  -3 12240.5 967.988   5
   0 -11   3 10940.0 779.110   3
   0 -11   2 867.783 222.909   3
   0 -11   1-23.9689 134.339   3
   0 -11   0 157.351 126.656   3
   0 -11  -1 2607.71 407.826   3
   0 -11  -2 4118.32 514.794   3
   0 -11  -3 5431.18 611.403   3
   0 -12   4 11063.2 824.883   3
   0 -12   3 1490.35 310.255   3
   0 -12   2 38.0835 135.068   3
   0 -12   1 341.502 164.565   3
   1 -13   4-86.2876 129.122   3
   1 -12  -1 11380.8 877.213   3
   1 -12   0 4083.06 509.586   3
   1 -12   1 2617.06 393.910   3
   1 -12   2 326.792 161.313   3
  -1  12  -3 136.614 206.124   5
   1 -12   3 30.9846 117.666   3
   1 -12   4-13.4123 93.7127   3
  -1  12  -4 88.7424 135.939   5
  -1  12  -5 3310.33 524.391   5
  -1  12  -6 8275.75 815.773   5
  -1  12  -7 15342.2 1106.90   5
   1 -11  -4 631.702 242.147   3
   1 -11  -3 8172.56 730.258   3
   1 -11  -2 11186.7 836.815   3
   1 -11  -1 9155.88 734.552   3
   1 -11   0 5623.55 561.128   3
   1 -11   1 2698.64 392.684   3
   1 -11   2-137.744 132.167   3
   1 -11   3 1594.61 291.857   3
   1 -11   4 3167.45 392.310   3
  -1  11  -4 3209.52 481.106   5
  -1  11  -5 2747.20 355.076   1
  -1  11  -5 2848.01 458.291   5
  -1  11  -6 2535.19 362.723   1
  -1  11  -6 2720.77 442.137   5
  -1  11  -7 1247.53 275.184   1
  -1  11  -7 329.821 189.860   5
  -1  11  -8 101.731 145.878   5
  -1  11  -8-30.8529 107.875   1
  -1  11  -9 53.5178 135.688   5
  -1  11 -10 1319.36 321.955   5
  -1  11 -11 1867.79 358.826   5
  -1  11 -12 688.705 235.099   5
   1 -10  -6 2657.13 411.569   3
   1 -10  -5 9970.14 790.498   3
   1 -10  -4 9704.56 761.462   3
   1 -10  -3 3089.07 417.331   3
   1 -10  -2 1631.92 313.894   3
   1 -10  -1 338.955 156.827   3
   1 -10   0 2149.53 329.967   3
   1 -10   1-10.7391 111.850   3
   1 -10   2 1997.18 310.001   3
  -1  10  -2 2245.93 257.517   1
   1 -10   3 20215.2 991.953   3
  -1  10  -3 22682.3 940.625   1
  -1  10  -4 23178.3 1248.89   5
  -1  10  -4 23931.9 1019.18   1
   1 -10   4 21242.4 1008.07   3
  -1  10  -5 7680.99 572.869   1
  -1  10  -5 7022.20 669.095   5
   1 -10   5 7780.62 570.705   3
  -1  10  -6 298.938 136.944   1
  -1  10  -6 374.780 147.526   5
   1 -10   7 2835.40 314.402   4
  -1  10  -7 3166.80 441.114   5
   1 -10   8 2755.50 323.264   4
  -1  10  -8 2558.63 405.131   5
  -1  10  -9 3722.56 484.013   5
   1 -10   9 3045.07 351.105   4
  -1  10 -10 9464.38 772.787   5
   1 -10  10 10489.2 694.260   4
   1 -10  11 10492.6 722.463   4
  -1  10 -11 10071.6 812.229   5
   1 -10  12 2278.79 349.659   4
  -1  10 -12 2794.39 437.003   5
   1 -10  13 123.992 116.723   4
  -1  10 -13 163.209 136.112   5
   1  -9  -8 173.183 191.268   3
   1  -9  -7 27578.5 1372.67   3
   1  -9  -6 29972.8 1401.32   3
   1  -9  -5 9468.43 729.021   3
   1  -9  -4 5653.52 544.975   3
   1  -9  -3 400.693 177.479   3
   1  -9  -2 90.0144 106.256   3
   1  -9  -1 4533.33 456.122   3
  -1   9   1 4979.07 291.464   1
   1  -9   0-160.621 153.760   3
  -1   9   0 40.2850 51.0106   1
   1  -9   1 668.483 183.749   3
  -1   9  -1 664.968 127.671   1
   1  -9   2 9533.48 631.266   3
  -1   9  -2 10520.1 558.451   1
   1  -9   3 3779.12 382.039   3
  -1   9  -3 3817.80 349.382   1
   1  -9   4 92.7777 85.7321   3
  -1   9  -4 225.839 117.707   1
  -1   9  -5 295.721 173.376   5
   1  -9   5 543.564 150.592   3
  -1   9  -5 466.136 147.038   1
  -1   9  -6 2781.79 393.333   5
  -1   9  -7 7543.66 635.694   5
   1  -9   7 7363.10 501.937   4
  -1   9  -8 7245.27 636.064   5
   1  -9   8 9016.79 580.571   4
   1  -9   9 9692.51 627.716   4
  -1   9  -9 8597.42 692.035   5
   1  -9  10 18740.2 943.906   4
  -1   9 -10 19177.5 1060.45   5
   1  -9  11 4439.29 461.438   4
  -1   9 -11 5132.32 542.321   5
   1  -9  12 233.084 145.343   4
  -1   9 -12 545.658 194.426   5
   1  -9  13 388.179 162.770   4
  -1   9 -13 448.012 175.226   5
   1  -9  14 1091.57 277.714   4
   1  -8 -10 419.712 200.011   3
   1  -8  -9 8696.09 741.210   3
   1  -8  -8 4619.80 530.521   3
   1  -8  -7 15371.8 944.154   3
   1  -8  -6 5751.76 552.252   3
   1  -8  -5 962.769 230.223   3
   1  -8  -4 54.5567 51.4003   4
   1  -8  -4-45.1939 124.766   3
   1  -8  -3 1960.41 302.526   3
  -1   8   2 1316.41 130.242   1
   1  -8  -2 959.172 212.420   3
   1  -8  -1 7686.79 553.271   3
  -1   8   1 8324.92 391.091   1
   1  -8   0 46049.9 1474.45   3
  -1   8   0 39652.5 1154.43   1
   1  -8   1 39490.1 1354.09   3
  -1   8  -1 40455.9 1180.68   1
  -1   8  -2 2801.31 271.582   1
   1  -8   2 2896.63 315.334   3
   1  -8   3 241.437 105.991   3
  -1   8  -3 220.930 107.833   1
   1  -8   4 2946.97 303.077   3
  -1   8  -5 2226.34 329.416   5
  -1   8  -6-110.801 119.747   5
  -1   8  -7 6555.10 554.408   5
  -1   8  -8 24299.7 1136.22   5
   1  -8   8 24225.1 1004.14   4
  -1   8  -9 10647.9 719.576   5
   1  -8   9 10143.2 636.854   4
   1  -8  10 7064.63 549.696   4
  -1   8 -10 6877.00 585.623   5
  -1   8 -11 4690.24 494.950   5
   1  -8  11 4544.08 462.411   4
  -1   8 -12 1123.42 246.222   5
   1  -8  12 1039.10 230.881   4
   1  -8  13 1688.88 305.543   4
  -1   8 -13 1340.81 267.489   5
   1  -8  14 5314.02 558.581   4
   1  -7 -11 1548.51 312.319   3
   1  -7 -10 5294.48 568.551   3
   1  -7  -9 11939.6 822.953   3
   1  -7  -8 7540.27 630.057   3
   1  -7  -7 6720.11 573.893   3
   1  -7  -6 150.327 121.011   3
   1  -7  -5 241.837 83.8099   4
   1  -7  -5 231.917 121.059   3
   1  -7  -4 4076.79 407.332   3
   1  -7  -3 5224.56 333.442   4
   1  -7  -3 5907.11 472.436   3
   1  -7  -2 7606.83 526.317   3
  -1   7   2 8498.66 362.152   1
  -1   7   1 39480.9 1054.64   1
   1  -7  -1 41165.1 1337.75   3
   1  -7   0 50705.1 1510.90   3
  -1   7   0 48337.5 1281.46   1
  -1   7  -1 25490.9 839.114   1
   1  -7   1 24268.1 935.570   3
   1  -7   2 259.545 108.735   3
  -1   7  -2 339.822 97.5444   1
   1  -7   3 1242.07 188.114   3
  -1   7  -3 1295.02 192.091   1
  -1   7  -4 4237.95 344.121   3
   1  -7   4 4638.37 346.946   3
  -1   7  -5 29718.1 1184.22   5
  -1   7  -5 31018.0 1059.06   3
  -1   7  -6 14181.1 662.543   3
  -1   7  -6 14975.1 795.686   5
  -1   7  -7 13701.0 395.116   2
  -1   7  -7 14506.5 778.436   5
  -1   7  -7 12752.0 630.934   3
   1  -7   8 17394.9 809.947   4
  -1   7  -8 17438.6 880.811   5
  -1   7  -9 269.169 143.723   5
   1  -7   9 107.403 102.459   4
   1  -7  10 1731.42 267.115   4
  -1   7 -10 1454.82 260.136   5
   1  -7  11 525.218 169.311   4
  -1   7 -11 657.134 193.478   5
  -1   7 -12 292.594 137.052   5
   1  -7  12 535.406 167.344   4
   1  -7  13 1428.41 286.798   4
  -1   7 -13 1386.28 269.236   5
  -1   7 -14 1131.51 243.884   5
   1  -7  14 1248.07 263.797   4
   1  -6 -13 3922.24 520.430   3
   1  -6 -12 630.704 195.841   3
   1  -6 -11-151.815 147.078   3
   1  -6 -10 1784.46 306.786   3
   1  -6  -9 4960.00 508.584   3
   1  -6  -8 197.694 125.100   3
   1  -6  -7 57.2786 34.4688   1
   1  -6  -7 165.690 118.523   3
   1  -6  -6 187.034 58.2109   1
   1  -6  -6-90.0843 126.381   3
   1  -6  -5 164.634 50.0245   1
   1  -6  -5 160.750 107.632   3
   1  -6  -4 2003.13 151.572   1
   1  -6  -4 2396.83 285.081   3
   1  -6  -3 13967.4 687.386   3
   1  -6  -3 12218.5 519.935   4
  -1   6   2 1270.59 130.609   1
   1  -6  -2 1234.01 201.109   3
   1  -6  -1 24292.6 906.145   3
  -1   6   1 23855.8 714.490   1
  -1   6   0 21791.2 850.749   3
   1  -6   0 23146.5 849.998   3
  -1   6   0 22308.7 707.160   1
  -1   6  -1 18399.5 657.117   1
   1  -6   1 18927.0 739.325   3
  -1   6  -2 19941.6 729.607   1
   1  -6   2 19953.7 746.349   3
   1  -6   3 134966. 2980.03   3
   1  -6   4 32994.6 980.991   3
  -1   6  -4 28427.8 955.914   3
  -1   6  -5 18263.3 816.814   5
  -1   6  -5 17055.9 675.711   3
  -1   6  -6 4226.28 373.458   5
  -1   6  -6 3403.14 276.399   3
  -1   6  -7 2784.95 314.815   5
   1  -6   8 4415.13 384.372   4
  -1   6  -8 4776.14 410.639   5
   1  -6   9 119.689 92.9197   4
  -1   6  -9-19.1244 103.376   5
  -1   6 -10 39.6595 93.1622   5
  -1   6 -10 91.9961 61.3099   3
   1  -6  10 133.117 120.750   4
  -1   6 -11 552.811 171.141   5
   1  -6  11 549.219 186.381   4
   1  -6  12 14090.8 835.148   4
  -1   6 -12 12262.1 741.387   5
  -1   6 -13 16869.4 901.048   5
   1  -6  13 16676.4 953.057   4
   1  -6  14 8062.26 675.953   4
  -1   6 -14 6897.80 570.066   5
   1  -6  15 336.658 181.565   4
   1  -5 -14 5728.78 613.936   3
   1  -5 -13 5591.10 589.680   3
   1  -5 -12 8544.66 702.861   3
   1  -5 -11 7463.19 639.808   3
   1  -5 -10 6072.67 551.263   3
   1  -5  -9 37.2872 53.7524   1
   1  -5  -9 154.247 144.071   3
   1  -5  -8 3147.37 371.270   3
   1  -5  -8 3141.26 299.602   1
   1  -5  -7 1399.58 180.694   1
   1  -5  -7 1156.36 226.940   3
   1  -5  -6 8230.44 544.462   3
   1  -5  -6 7866.56 456.106   4
   1  -5  -6 7455.07 395.599   1
   1  -5  -5 13083.0 665.270   3
   1  -5  -5 11724.0 470.461   1
   1  -5  -4 3847.41 274.888   4
   1  -5  -4 3322.47 214.680   1
   1  -5  -4 4031.10 344.657   3
   1  -5  -3-54.6691 92.7591   3
   1  -5  -3 57.1318 35.0204   1
   1  -5  -3 27.5151 48.0490   4
  -1   5   3 20.2983 41.3882   1
  -1   5   2 182.585 62.1337   1
   1  -5  -2 98.8921 41.5842   1
  -1   5   1 24871.3 715.785   1
   1  -5  -1 26399.6 881.484   3
  -1   5   0 81304.1 2016.90   3
  -1   5   0 85176.9 1876.87   1
   1  -5   0 88120.1 2023.38   3
   1  -5   1 44075.1 1173.71   3
  -1   5  -1 40006.2 1156.72   3
  -1   5  -1 42010.9 1100.88   1
   1  -5   2 784.082 127.790   3
  -1   5  -2 623.219 112.824   3
   1  -5   3 12949.5 512.888   3
  -1   5  -3 12936.8 525.689   3
  -1   5  -4 13969.3 631.047   5
  -1   5  -4 12377.3 509.391   3
   1  -5   4 12890.8 506.768   3
  -1   5  -5 5821.09 332.918   3
  -1   5  -5 6552.65 421.021   5
  -1   5  -6 5330.43 384.085   5
  -1   5  -6 5722.64 325.831   3
  -1   5  -6 4822.42 177.563   2
  -1   5  -7 7286.51 389.060   3
  -1   5  -7 7304.58 462.822   5
   1  -5   7 7138.93 452.222   4
   1  -5   8 8129.27 510.316   4
  -1   5  -8 7739.40 411.923   3
  -1   5  -8 8013.18 503.427   5
  -1   5  -9 10995.4 610.896   5
  -1   5  -9 10854.0 515.227   3
   1  -5   9 11559.5 644.161   4
  -1   5 -10 11075.9 628.100   5
   1  -5  10 10697.2 655.668   4
   1  -5  11 1140.77 240.000   4
  -1   5 -11 1711.82 258.194   5
   1  -5  12 314.482 157.707   4
  -1   5 -12 86.8985 108.994   5
   1  -5  13 619.779 191.015   4
  -1   5 -13 899.362 196.896   5
  -1   5 -14 764.742 190.023   5
   1  -5  14 899.191 231.510   4
   1  -5  15 2220.08 367.644   4
   1  -4 -15 4676.85 556.809   3
   1  -4 -14 9077.09 761.571   3
   1  -4 -13 3927.75 483.708   3
   1  -4 -12 1581.55 313.590   3
   1  -4 -11 5520.73 538.668   3
   1  -4 -10 1091.23 263.671   3
   1  -4  -9 394.325 119.049   1
   1  -4  -9 813.211 236.066   3
   1  -4  -8 41491.0 1352.61   1
   1  -4  -8 46440.7 1542.33   3
   1  -4  -7 35411.0 1166.54   1
   1  -4  -7 40992.0 1367.58   3
   1  -4  -6 11257.5 526.761   1
   1  -4  -6 12135.6 651.214   3
   1  -4  -5 13760.9 653.262   3
   1  -4  -5 12412.5 518.898   1
   1  -4  -5 11419.9 525.159   4
  -1   4   5 13111.9 785.785   5
   1  -4  -4 27840.2 806.204   1
   1  -4  -4 27490.0 854.022   4
   1  -4  -4 29720.7 985.368   3
  -1   4   3 17729.2 554.121   1
   1  -4  -3 17239.3 676.576   3
   1  -4  -3 15992.7 572.081   4
   1  -4  -3 16362.2 531.208   1
   1  -4  -2 2067.49 203.079   3
  -1   4   2 2527.12 172.569   1
   1  -4  -2 1668.65 135.324   1
  -1   4   1 67711.2 1479.65   1
   1  -4  -1 70460.4 1618.16   3
  -1   4   0 74511.2 1662.48   1
   1  -4   0 77880.5 1759.66   3
  -1   4  -1 20166.6 618.011   1
   1  -4   1 19958.4 627.322   3
  -1   4  -1 18594.8 627.558   3
  -1   4  -2 30.1823 34.6760   3
   1  -4   2 78.6743 54.4132   3
   1  -4   3 3245.22 206.923   3
  -1   4  -3 3253.04 210.583   3
  -1   4  -4 24888.5 818.414   5
  -1   4  -4 23686.9 701.899   3
  -1   4  -5 261.268 68.8395   3
  -1   4  -5 294.798 42.7077   2
  -1   4  -5 434.974 111.096   5
  -1   4  -6 8846.68 456.710   5
  -1   4  -6 8878.73 385.693   3
  -1   4  -7 59357.6 1474.41   3
  -1   4  -7 63138.2 1642.34   5
   1  -4   7 61608.1 1663.62   4
  -1   4  -8 76227.5 1951.40   5
   1  -4   8 75830.4 2012.62   4
   1  -4   8 76050.6 2015.97   5
  -1   4  -9 24263.1 912.133   5
   1  -4   9 24155.6 970.113   4
   1  -4   9 23246.0 948.452   5
  -1   4 -10 601.647 146.799   5
   1  -4  10 624.930 156.374   5
   1  -4  10 648.254 172.546   4
   1  -4  11 834.049 186.502   4
  -1   4 -11 1015.37 189.661   5
  -1   4 -12 1688.20 249.568   5
   1  -4  12 2241.91 318.850   4
  -1   4 -13 1137.42 207.414   5
   1  -4  13 1196.25 257.005   4
  -1   4 -14 8388.88 585.586   5
   1  -4  14 8767.38 690.033   4
   1  -4  15 1408.11 293.813   4
   1  -3 -16 6827.05 685.627   3
   1  -3 -15 5154.46 580.757   3
   1  -3 -14 917.955 248.277   3
   1  -3 -13 1536.99 334.812   3
   1  -3 -13 967.156 241.150   5
   1  -3 -12 1386.82 310.695   3
   1  -3 -12 1070.62 244.651   5
  -1   3  11 765.150 196.946   4
   1  -3 -11 515.527 190.101   5
   1  -3 -10 4806.55 451.290   5
   1  -3 -10 4578.51 513.642   3
  -1   3  10 4454.55 409.159   4
   1  -3  -9 43354.3 1433.22   5
  -1   3   9 41561.4 1343.62   4
   1  -3  -9 39580.4 1582.85   3
   1  -3  -8 34801.0 1217.92   1
   1  -3  -8 33390.4 1433.13   3
   1  -3  -7 12852.1 630.231   1
   1  -3  -7 14454.1 690.350   5
  -1   3   6 2053.46 262.215   5
   1  -3  -6 2741.73 280.052   5
   1  -3  -6 2402.83 240.843   1
   1  -3  -6 1672.62 276.260   3
   1  -3  -5 8490.92 467.890   5
   1  -3  -5 7505.84 521.045   3
   1  -3  -5 8087.54 414.512   1
  -1   3   5 8926.68 566.298   5
   1  -3  -5 8042.92 414.529   4
   1  -3  -4 2469.61 203.656   1
   1  -3  -4 2846.51 218.023   4
   1  -3  -3 14137.7 507.784   4
   1  -3  -3 16246.6 620.137   3
   1  -3  -3 14769.5 501.720   1
   1  -3  -2 25873.7 709.375   1
  -1   3   2 28121.4 732.907   1
   1  -3  -2 28987.1 833.943   3
   1  -3  -1 86661.9 1879.82   3
  -1   3   1 87114.9 1801.02   1
   1  -3  -1 82834.4 1778.73   1
  -1   3   0 460098. 8566.74   1
   1  -3   0 455382. 8594.84   3
   1  -3   0 442255. 8557.44   1
  -1   3  -1 36812.9 917.286   1
   1  -3   1 36338.0 881.418   3
   1  -3   2 44922.8 1021.50   3
  -1   3  -2 44612.7 1025.95   3
  -1   3  -3 854.958 89.3743   3
  -1   3  -3 973.361 123.962   5
  -1   3  -4 43349.2 933.888   2
  -1   3  -4 44973.6 1023.02   3
  -1   3  -4 45593.9 1132.77   5
  -1   3  -5 14083.9 457.110   3
  -1   3  -5 14520.1 536.757   5
   1  -3   6 11996.5 540.785   4
  -1   3  -6 11245.0 486.265   5
   1  -3   6 10934.8 498.798   5
  -1   3  -7 3207.53 260.716   5
   1  -3   7 3266.65 273.306   5
   1  -3   7 3229.04 151.324   2
   1  -3   7 3041.67 285.079   4
   1  -3   8 9550.94 543.288   4
   1  -3   8 9298.03 311.093   2
   1  -3   8 10029.4 518.590   5
  -1   3  -8 9972.63 489.955   5
   1  -3   9 13338.5 682.638   4
   1  -3   9 12638.9 633.014   5
  -1   3  -9 13251.7 608.384   5
   1  -3   9 13225.0 410.542   2
  -1   3 -10 105.862 67.7463   5
   1  -3  10 96.4244 95.7046   4
   1  -3  10 96.0711 39.2474   2
   1  -3  10 117.020 70.1762   5
  -1   3 -11 122.747 88.7953   5
   1  -3  11 32.2374 30.5660   2
   1  -3  11 89.8490 101.712   4
   1  -3  12 18547.6 583.679   2
   1  -3  12 18213.2 934.825   4
  -1   3 -12 18285.0 827.691   5
   1  -3  13 26303.8 1205.49   4
  -1   3 -13 27950.0 1128.38   5
  -1   3 -14 14953.9 865.824   5
   1  -3  14 15130.2 913.116   4
   1  -3  15 6816.90 629.904   4
   1  -2 -16-107.163 161.313   5
   1  -2 -16 388.061 204.899   3
   1  -2 -15-69.8559 159.708   5
  -1   2  15 215.958 121.855   4
   1  -2 -15 495.118 235.950   3
   1  -2 -14 2091.08 407.358   3
   1  -2 -14 2011.10 331.041   5
  -1   2  14 1650.65 301.536   4
   1  -2 -13 257.626 236.926   3
   1  -2 -13 400.847 201.928   5
  -1   2  13 444.086 181.098   4
  -1   2  12 712.142 201.171   4
   1  -2 -12 1049.38 285.349   5
  -1   2  11 14388.4 793.360   4
   1  -2 -11 15368.2 916.156   5
  -1   2  10 52971.5 1652.00   4
   1  -2 -10 52017.3 1821.47   5
  -1   2   9 59809.0 1741.50   4
   1  -2  -9 61860.6 1971.59   5
   1  -2  -8 10409.1 680.099   5
  -1   2   8 10724.9 566.927   4
  -1   2   7 40.3170 53.4926   5
  -1   2   7 30.4530 82.9986   4
   1  -2  -7-67.5674 147.052   5
  -1   2   6 7177.64 403.634   4
  -1   2   6 6970.81 430.671   5
   1  -2  -6 6292.56 470.099   5
   1  -2  -5 67829.7 1883.35   5
  -1   2   5 73225.9 1814.82   5
  -1   2   5 69690.4 1683.38   4
   1  -2  -4 20529.3 774.546   5
   1  -2  -4 20718.6 692.048   1
   1  -2  -3 5116.04 310.410   5
   1  -2  -3 5071.42 270.575   1
  -1   2   2 380545. 6963.81   1
   1  -2  -2 367026. 7016.86   5
   1  -2  -1 242222. 4799.09   1
   1  -2  -1 259616. 4938.52   3
  -1   2   1 251762. 4812.76   1
   1  -2   0 17578.6 498.770   1
   1  -2   0 19265.0 496.383   3
   1  -2   1 191818. 3662.31   3
   1  -2   2 189876. 3590.53   3
  -1   2  -2 189148. 3597.07   3
  -1   2  -3 50.4908 40.7634   5
  -1   2  -3 35.5957 19.3029   2
  -1   2  -3 61.4356 25.3000   3
  -1   2  -4 14609.7 470.501   5
   1  -2   4 13897.9 472.582   5
   1  -2   4 15454.6 397.506   2
  -1   2  -5 3168.55 204.681   5
   1  -2   5 2686.94 145.550   2
   1  -2   5 2910.88 201.271   5
   1  -2   6 33023.6 1003.93   4
   1  -2   6 33327.6 792.059   2
   1  -2   6 31157.0 921.153   5
  -1   2  -6 32270.8 898.057   5
   1  -2   7 42077.7 1016.18   2
   1  -2   7 44148.7 1280.31   4
  -1   2  -7 45149.5 1169.86   5
   1  -2   7 42365.6 1189.31   5
   1  -2   8 35705.0 1091.83   5
   1  -2   8 35790.7 923.569   2
   1  -2   8 36139.3 1175.53   4
  -1   2  -8 36306.8 1058.82   5
   1  -2   9 3543.35 300.003   5
  -1   2  -9 3099.54 272.319   5
   1  -2   9 3345.73 325.983   4
   1  -2   9 3311.53 221.254   2
   1  -2  10 1709.60 222.111   5
   1  -2  10 2362.73 290.453   4
   1  -2  10 2073.82 184.040   2
  -1   2 -10 2091.57 233.881   5
   1  -2  11 4899.10 412.589   5
  -1   2 -11 5561.73 431.489   5
   1  -2  11 4993.69 446.534   4
   1  -2  11 5575.78 324.448   2
   1  -2  12 48802.9 1664.56   4
   1  -2  12 47752.9 1297.38   2
  -1   2 -12 47446.9 1596.39   5
   1  -2  13 8752.11 653.428   4
  -1   2 -13 10100.5 709.796   5
   1  -2  14 2857.31 388.029   4
  -1   2 -14 2434.70 424.912   5
   1  -2  15 107.108 148.098   4
   1  -1 -17 481.168 219.652   3
   1  -1 -16 481.731 241.427   3
   1  -1 -16 551.634 220.118   5
   1  -1 -15 875.677 255.986   5
  -1   1  15 1000.10 258.461   4
   1  -1 -15 688.563 323.059   3
  -1   1  14-19.4212 115.420   4
   1  -1 -14 198.447 224.081   5
  -1   1  13 8416.04 647.325   4
   1  -1 -13 8536.45 765.522   5
   1  -1 -12 796.784 254.317   5
  -1   1  12 1019.54 228.046   4
  -1   1  11 21711.5 980.545   4
   1  -1 -11 21935.5 1206.25   5
  -1   1  10 14066.8 735.509   4
   1  -1 -10 14521.8 925.628   5
  -1   1   9 4321.56 378.466   4
   1  -1  -9 4574.80 471.632   5
  -1   1   8 5305.72 384.642   4
   1  -1  -8 4919.32 457.735   5
  -1   1   8 4621.98 382.908   5
  -1   1   7 22246.0 826.837   4
  -1   1   7 24855.9 904.351   5
   1  -1  -7 23307.4 972.307   5
   1  -1  -6 10517.1 579.689   5
  -1   1   6 8602.37 466.174   5
  -1   1   6 8630.32 439.176   4
  -1   1   5 148988. 3182.69   5
   1  -1  -5 146463. 3253.05   5
  -1   1   5 146347. 3108.52   4
   1  -1  -4 141997. 3040.96   5
  -1   1   4 137939. 2895.24   4
   1  -1  -3 60714.1 1461.17   5
  -1   1   3 59057.3 1346.37   4
   1  -1  -2 1271.10 140.993   5
   1  -1  -2 1196.30 120.035   1
   1  -1  -1 37625.5 932.981   5
  -1   1  -1 32519.0 716.658   2
  -1   1  -2 127936. 2488.06   2
   1  -1   3 77582.0 1558.97   5
   1  -1   3 76331.2 1576.70   2
  -1   1  -3 77558.7 1550.50   5
  -1   1  -4 802.001 88.1496   5
   1  -1   4 661.539 81.3986   2
   1  -1   4 948.917 94.5630   5
  -1   1  -5 2132.04 158.206   5
   1  -1   5 2209.39 165.925   5
   1  -1   5 1999.07 195.451   4
   1  -1   6 19604.1 630.082   5
   1  -1   6 20443.1 713.195   4
   1  -1   7 1007.47 135.116   5
   1  -1   7 934.336 160.098   4
  -1   1  -7 518.494 104.923   5
   1  -1   8 7283.76 455.479   4
   1  -1   8 6583.61 394.700   5
  -1   1  -8 7186.36 416.175   5
  -1   1  -9 4905.92 381.198   5
   1  -1   9 4348.29 371.852   4
   1  -1   9 4127.27 328.628   5
  -1   1 -10 12642.6 698.960   5
   1  -1  10 10582.2 588.502   5
   1  -1  10 11709.6 652.322   4
  -1   1 -11 5807.88 511.504   5
   1  -1  11 6024.08 490.743   4
   1  -1  11 5340.13 431.176   5
  -1   1 -12 10898.2 759.353   5
   1  -1  12 11349.7 709.916   4
   1  -1  13-15.3964 105.675   4
  -1   1 -13-170.604 187.114   5
   1  -1  13 86.9242 72.7196   2
  -1   1 -13 108.300 160.597   3
   1  -1  14 906.174 234.318   4
  -1   1 -14 1493.91 335.788   3
  -1   1 -14 1348.21 296.738   5
   1  -1  15 1210.10 276.552   4
   1   0 -17 337.649 275.674   3
   1   0 -16 797.026 313.439   5
   1   0 -15 2526.88 452.279   5
  -1   0  15 2845.10 404.746   4
  -1   0  14 2156.05 347.626   4
   1   0 -14 2331.73 460.150   5
   1   0 -13 2936.69 492.105   5
  -1   0  13 3430.55 406.938   4
  -1   0  12 14.2076 114.415   4
   1   0 -12 727.921 319.248   5
  -1   0  11 7259.71 532.676   4
   1   0 -11 8002.90 653.528   5
  -1   0  10 2666.97 304.229   4
   1   0 -10 3275.29 390.341   5
  -1   0   9 15533.5 727.302   4
   1   0  -9 16577.3 789.874   5
  -1   0   8 11373.7 610.001   5
  -1   0   8 11219.4 571.393   4
   1   0  -8 10423.5 570.474   5
  -1   0   7 35979.6 1107.41   4
   1   0  -7 36521.8 1129.53   5
  -1   0   7 37473.1 1187.85   5
   1   0  -6 28649.7 917.381   5
  -1   0   6 27853.9 882.764   4
  -1   0   6 28986.3 947.320   5
  -1   0   5 3991.98 264.036   4
   1   0  -5 3897.29 272.038   5
  -1   0   5 3567.61 274.572   5
  -1   0   4 32373.9 867.693   4
   1   0  -4 32807.8 904.241   5
   1   0  -3 101905. 2118.70   5
  -1   0   3 97059.8 2058.09   4
  -1   0   2 2637.54 145.372   4
   1   0  -2 2535.35 163.851   5
   1   0   1 50005.0 1050.96   1
   1   0   2 171287. 3225.70   3
   1   0   2 166149. 3218.15   5
  -1   0  -2 165545. 3201.24   3
  -1   0  -3 594479. 10972.7   5
  -1   0  -3 587405. 10983.8   3
   1   0   3 580389. 11054.0   4
   1   0   3 583761. 10964.4   5
  -1   0  -4 282090. 5678.36   3
   1   0   4 291292. 5581.04   5
  -1   0  -4 295154. 5680.39   5
   1   0   4 294612. 5685.80   4
   1   0   5 2302.25 202.085   4
   1   0   5 2218.07 170.703   5
  -1   0  -5 2129.85 198.364   5
  -1   0  -6 42792.1 1234.15   5
   1   0   6 40320.1 1087.48   5
   1   0   6 42664.9 1182.27   4
   1   0   7 3721.74 271.461   5
  -1   0  -7 3788.34 325.334   5
   1   0   7 3918.64 311.951   4
   1   0   8 17476.1 735.246   4
  -1   0  -8 17305.7 783.030   5
   1   0   8 16320.7 665.770   5
  -1   0  -9 18956.1 849.531   5
   1   0   9 17896.9 723.234   5
   1   0   9 19546.8 803.036   4
   1   0  10 6669.68 483.382   4
   1   0  10 6579.38 454.127   5
  -1   0 -10 7498.71 534.963   5
   1   0  11 388.973 131.314   4
  -1   0 -11 677.820 198.203   5
  -1   0 -11 207.829 131.755   3
  -1   0 -12 1767.42 277.215   5
  -1   0 -12 2080.50 327.939   3
   1   0  12 1577.76 269.719   4
  -1   0 -13 27.3747 94.7734   5
   1   0  13 99.4030 104.390   4
  -1   0 -13 275.887 141.950   3
   1   0  14-76.7824 128.884   4
  -1   0 -14-26.3832 119.169   5
  -1   0 -15 1831.05 299.432   3
   1   0  15 1856.01 331.018   4
   1   1 -16 8591.23 899.435   5
  -1  -1  16 10552.2 810.927   4
  -1  -1  15 23962.8 1208.21   4
   1   1 -15 20403.9 1293.54   5
  -1  -1  14 19725.6 1024.52   4
   1   1 -14 13720.9 980.232   5
  -1  -1  13 5856.33 522.734   4
   1   1 -13 5264.55 541.667   5
   1   1 -12-3.41005 193.554   5
  -1  -1  12 231.284 140.765   4
   1   1 -11-238.362 199.456   5
  -1  -1  11 298.692 127.678   4
   1   1 -10 920.363 186.172   5
  -1  -1  10 1575.73 237.890   4
   1   1  -9 8680.90 539.217   5
  -1  -1   9 9414.64 546.193   4
  -1  -1   8 53576.7 1582.50   5
  -1  -1   8 52634.5 1489.15   4
   1   1  -8 51178.3 1498.97   5
   1   1  -7 31347.0 1030.11   5
  -1  -1   7 34239.9 1113.80   5
  -1  -1   7 31211.9 1005.76   4
  -1  -1   6 6678.26 374.817   4
  -1  -1   6 7363.45 432.695   5
   1   1  -6 7295.79 405.317   5
  -1  -1   5 245.863 83.6091   5
   1   1  -5 155.141 83.9729   5
  -1  -1   5 197.779 71.7300   4
  -1  -1   4 6659.95 309.477   4
   1   1  -4 6408.72 336.632   5
  -1  -1   3 6505.34 272.086   4
   1   1  -3 7362.15 334.825   5
  -1  -1   3 6612.99 209.779   2
   1   1  -2 4424.03 185.163   4
  -1  -1   2 4420.06 182.770   4
   1   1  -2 4321.43 157.613   2
  -1  -1   2 4107.97 158.790   2
   1   1  -2 4168.39 229.327   5
   1   1  -1 271696. 5110.04   4
   1   1  -1 277406. 5258.89   5
  -1  -1   0 25489.7 638.703   3
   1   1   0 26714.1 608.793   1
  -1  -1  -1 102145. 2049.19   3
   1   1   1 100279. 1952.22   1
  -1  -1  -2 47625.5 1091.16   3
   1   1   2 48149.5 1044.03   4
   1   1   3 270964. 5202.16   5
  -1  -1  -3 260366. 5201.57   3
   1   1   3 272592. 5282.31   3
   1   1   3 269488. 5178.38   4
  -1  -1  -4 3889.41 238.415   3
   1   1   4 3874.58 274.817   5
   1   1   4 3958.58 239.050   4
   1   1   5 98449.1 2157.91   4
  -1  -1  -5 95155.8 2146.25   3
   1   1   5 95323.0 2187.48   5
   1   1   6 235441. 4807.28   4
  -1  -1  -6 236331. 4740.17   5
  -1  -1  -6 235971. 4809.13   3
   1   1   6 234133. 4778.13   5
   1   1   7 156326. 3436.99   4
  -1  -1  -7 159030. 3363.35   5
  -1  -1  -7 156394. 3431.51   3
   1   1   7 156984. 3391.05   5
   1   1   8 43460.1 1320.53   4
  -1  -1  -8 46023.5 1341.87   3
  -1  -1  -8 43748.0 1269.95   5
   1   1   8 42541.8 1277.77   5
  -1  -1  -9 13130.7 618.934   5
  -1  -1  -9 13144.6 657.159   3
   1   1   9 12010.2 636.891   4
   1   1   9 12124.9 616.050   5
  -1  -1 -10 390.216 134.580   5
  -1  -1 -10 518.418 165.512   3
   1   1  10 70.2724 91.8709   4
   1   1  10 253.762 104.529   5
   1   1  11 258.379 138.447   4
  -1  -1 -11 98.9397 102.725   5
  -1  -1 -11 343.595 149.146   3
   1   1  12 839.110 202.854   4
  -1  -1 -12 858.036 176.899   5
  -1  -1 -12 720.612 190.000   3
   1   1  13 3865.51 429.765   4
  -1  -1 -13 3272.43 376.597   3
  -1  -1 -14 8611.92 643.626   3
   1   1  14 8865.30 682.777   4
  -1  -1 -15 3333.12 404.212   3
   1   1  15 4361.80 495.198   4
  -1  -2  16 1873.25 343.177   4
   1   2 -16 2626.93 453.839   5
   1   2 -15 6641.13 647.215   5
  -1  -2  15 6573.02 605.720   4
  -1  -2  14 2419.26 357.352   4
   1   2 -14 2476.08 368.348   5
   1   2 -13 3671.49 406.283   5
  -1  -2  13 4491.82 459.104   4
   1   2 -12-200.606 209.574   5
  -1  -2  12 404.540 157.759   4
  -1  -2  11 4646.84 420.710   4
   1   2 -11 4723.43 425.791   5
  -1  -2  10 44786.0 1436.09   4
   1   2 -10 43310.5 1437.97   5
  -1  -2   9 52751.3 1559.93   4
   1   2  -9 54110.8 1602.09   5
  -1  -2   8 17797.8 809.779   5
   1   2  -8 16712.9 742.405   5
  -1  -2   8 17562.4 731.661   4
   1   2  -7 238.998 93.2867   5
  -1  -2   7 108.500 85.3311   4
  -1  -2   7 337.506 107.561   5
   1   2  -7 253.894 90.9794   4
  -1  -2   6 154.227 73.9625   4
   1   2  -6 391.387 111.323   5
  -1  -2   6 261.952 99.0647   5
   1   2  -6 100.741 47.6078   4
  -1  -2   6 111.750 24.8413   2
  -1  -2   5 3727.96 296.212   5
  -1  -2   5 3255.57 120.175   2
  -1  -2   5 3992.13 256.714   4
   1   2  -5 3344.78 270.971   5
   1   2  -5 3763.61 257.340   4
   1   2  -4 17367.2 573.702   4
   1   2  -4 18331.6 657.625   5
  -1  -2   4 17926.4 564.317   4
   1   2  -3 1821.93 183.336   5
   1   2  -3 1686.09 93.6204   2
   1   2  -3 1837.14 135.089   4
  -1  -2   3 1757.81 134.967   4
  -1  -2   2 163641. 3151.33   4
   1   2  -2 162317. 3156.12   2
   1   2  -2 162954. 3159.36   4
   1   2  -2 164072. 3361.26   5
   1   2  -1 178010. 3592.79   5
  -1  -2   1 175177. 3512.69   3
  -1  -2   0 32317.0 844.120   3
   1   2   0 32990.1 737.661   1
   1   2   1 133573. 2520.03   4
  -1  -2  -1 129033. 2728.55   3
  -1  -2  -2 3055.00 156.044   4
   1   2   2 3463.07 158.138   4
  -1  -2  -2 3162.86 216.790   3
   1   2   3 31992.1 909.856   3
   1   2   3 31810.3 791.539   4
  -1  -2  -3 30005.1 796.028   4
  -1  -2  -3 32134.2 890.352   3
  -1  -2  -4 29277.5 810.644   4
  -1  -2  -4 30085.7 872.132   3
   1   2   4 29827.4 793.824   4
   1   2   4 29876.2 883.180   5
  -1  -2  -5 6820.71 381.760   3
  -1  -2  -5 6771.02 361.227   4
   1   2   5 6831.64 450.142   5
   1   2   5 7127.53 354.714   4
  -1  -2  -6 10524.5 506.329   4
  -1  -2  -6 10803.8 516.816   3
   1   2   6 10692.3 586.061   5
   1   2   6 10309.9 479.681   4
   1   2   7 26688.8 907.498   4
   1   2   7 27206.8 980.930   5
  -1  -2  -7 26209.1 936.835   3
   1   2   8 6587.41 438.062   5
  -1  -2  -8 6236.20 430.830   3
   1   2   8 6753.64 436.582   4
   1   2   9 4527.92 377.870   5
  -1  -2  -9 4806.37 399.023   3
   1   2   9 5224.18 406.015   4
   1   2  10 15562.7 769.988   4
  -1  -2 -10 15308.8 774.483   3
   1   2  11-84.6443 130.059   4
  -1  -2 -11-20.7319 98.6816   3
   1   2  12 12617.4 751.543   4
  -1  -2 -12 11619.5 717.476   3
   1   2  13 11949.6 773.043   4
  -1  -2 -13 11373.3 734.756   3
   1   2  14 7767.73 647.639   4
  -1  -2 -14 6377.71 564.268   3
  -1  -2 -15 3963.45 459.630   3
   1   2  15 4227.84 495.791   4
   1   3 -16 1967.65 363.962   5
  -1  -3  16 2031.08 357.508   4
   1   3 -15 556.970 208.879   5
  -1  -3  15 1713.48 320.052   4
   1   3 -14 1983.47 324.853   5
  -1  -3  14 3304.92 411.920   4
  -1  -3  13 7299.15 588.933   4
   1   3 -13 6192.77 541.365   5
  -1  -3  12 3358.18 376.527   4
   1   3 -12 3320.63 378.636   5
   1   3 -11 43820.9 1517.37   5
  -1  -3  11 44369.4 1497.22   4
   1   3 -10 38634.6 1368.20   5
  -1  -3  10 40240.7 1345.54   4
  -1  -3   9 20472.1 849.215   4
   1   3  -9 19983.2 880.092   5
   1   3  -8 1677.63 241.137   5
  -1  -3   8 1721.10 215.740   4
   1   3  -7 103.724 78.4768   5
  -1  -3   7 238.236 102.358   5
  -1  -3   7 312.447 100.147   4
   1   3  -6 186.551 96.7272   5
  -1  -3   6 170.268 85.0348   5
  -1  -3   6-0.48105 63.1613   4
  -1  -3   5 5755.29 396.384   5
   1   3  -5 4626.23 342.629   5
  -1  -3   5 4933.87 293.374   4
   1   3  -4 48401.9 1017.70   2
   1   3  -4 50353.3 1361.84   5
   1   3  -4 48290.8 1268.94   3
  -1  -3   4 47945.6 1171.21   4
  -1  -3   3 113724. 2329.82   4
   1   3  -3 114430. 2574.94   5
  -1  -3   2 249166. 4782.83   4
  -1  -3   2 255191. 5002.00   3
   1   3  -2 254439. 5115.91   5
  -1  -3   1 9804.04 254.517   4
  -1  -3   1 11615.5 452.581   3
  -1  -3   0 5110.31 296.658   3
  -1  -3  -1 1235.68 72.8416   4
  -1  -3  -1 1610.74 173.464   3
  -1  -3  -2 36545.5 1023.56   3
  -1  -3  -2 34941.9 812.985   4
  -1  -3  -3 9234.04 355.792   4
  -1  -3  -3 10463.8 481.813   3
   1   3   3 9984.67 358.801   4
  -1  -3  -4 89788.2 2114.24   3
  -1  -3  -4 82419.7 1934.49   4
   1   3   4 89016.0 2087.05   5
   1   3   4 87275.6 1929.71   4
   1   3   5 50873.8 1323.84   4
  -1  -3  -5 53565.6 1362.19   4
  -1  -3  -5 53203.2 1464.50   3
   1   3   5 54306.8 1534.59   5
   1   3   6 20520.5 973.243   5
  -1  -3  -6 21643.9 782.411   4
  -1  -3  -6 21303.0 839.834   3
   1   3   6 23640.7 784.419   4
  -1  -3  -7 1401.93 210.625   3
   1   3   7 1481.40 192.802   4
   1   3   7 1110.11 212.798   5
  -1  -3  -7 1274.04 177.958   4
   1   3   8 51885.0 1520.42   4
  -1  -3  -8 54942.5 1628.53   3
  -1  -3  -9-73.9859 141.232   3
   1   3   9-26.6107 105.374   4
   1   3  10 14737.0 758.788   4
  -1  -3 -10 14568.0 782.325   3
   1   3  11 28476.6 1155.08   4
  -1  -3 -11 27261.3 1169.74   3
  -1  -3 -12 14277.8 839.087   3
   1   3  12 14942.0 837.450   4
   1   3  13 4926.57 490.974   4
  -1  -3 -13 5394.12 522.719   3
   1   3  14 406.935 172.896   4
  -1  -3 -14-110.723 134.248   3
  -1  -3 -15-225.886 173.672   3
   1   3  15 66.8061 100.608   4
   1   4 -16 769.499 240.408   5
   1   4 -15 820.548 235.713   5
  -1  -4  15 776.901 222.445   4
  -1  -4  14 6322.38 572.583   4
   1   4 -14 6032.47 560.998   5
   1   4 -13 13825.2 840.177   5
  -1  -4  13 16017.4 888.054   4
  -1  -4  12 14894.5 823.613   4
   1   4 -12 14494.3 839.059   5
  -1  -4  11 10637.7 651.261   4
   1   4 -11 9693.59 655.356   5
  -1  -4  10 620.279 174.154   4
   1   4 -10 346.179 152.092   5
   1   4  -9 1832.51 274.277   5
  -1  -4   9 1642.63 232.727   4
  -1  -4   8 3663.68 317.732   4
   1   4  -8 3752.30 366.085   5
   1   4  -7 64.9049 100.842   5
  -1  -4   7 28.6342 64.0496   4
  -1  -4   6 978.555 189.392   5
   1   4  -6 783.120 163.003   5
  -1  -4   6 847.705 134.067   4
  -1  -4   5 30996.4 885.825   4
   1   4  -5 29341.8 676.742   2
   1   4  -5 29807.9 1048.46   5
   1   4  -4 195553. 3852.92   2
   1   4  -4 196536. 4263.87   5
  -1  -4   4 203183. 3974.38   4
   1   4  -4 198812. 4166.50   3
  -1  -4   3 50599.3 1160.44   4
   1   4  -3 51330.7 1462.21   5
  -1  -4   2 58395.9 1246.31   4
   1   4  -2 60057.9 1621.47   5
  -1  -4   2 59905.3 1497.89   3
  -1  -4   1 14346.5 585.016   3
  -1  -4   0 12119.8 537.747   3
  -1  -4  -1 4364.11 160.299   4
  -1  -4  -1 4750.69 329.669   3
  -1  -4  -2 47760.1 1318.86   3
  -1  -4  -2 45008.8 1014.97   4
  -1  -4  -3 1165.20 177.124   3
  -1  -4  -3 1182.15 116.763   4
   1   4   4 4662.28 376.835   3
  -1  -4  -4 3763.59 328.587   3
  -1  -4  -4 3635.10 236.238   4
  -1  -4  -5 4673.69 295.141   4
  -1  -4  -5 4289.59 199.023   1
  -1  -4  -5 5062.43 391.693   3
  -1  -4  -5 4343.34 180.949   1
   1   4   5 5694.39 405.890   5
   1   4   6 3106.99 253.528   4
  -1  -4  -6 2422.70 279.767   3
  -1  -4  -6 2450.32 184.448   1
  -1  -4  -7 1197.05 175.835   4
   1   4   7 1666.54 204.213   4
  -1  -4  -7 1552.83 241.965   3
  -1  -4  -8 7333.69 527.466   3
   1   4   8 6322.63 435.831   4
   1   4   9 14424.8 714.998   4
  -1  -4  -9 13813.5 769.966   3
  -1  -4 -10 9182.38 643.733   3
   1   4  10 8161.37 556.452   4
   1   4  11 4753.90 440.019   4
  -1  -4 -11 4662.30 471.753   3
   1   4  12 5273.32 489.205   4
  -1  -4 -12 4635.82 484.904   3
   1   4  13 4642.01 480.486   4
  -1  -4 -13 4906.86 521.325   3
  -1  -4 -14 641.859 208.303   3
  -1  -4 -15 1405.51 307.499   3
   1   5 -16-99.0037 114.234   5
   1   5 -15 235.613 161.317   5
  -1  -5  15 533.938 188.965   4
  -1  -5  14 12.6361 118.856   4
   1   5 -14 47.8039 89.5405   5
   1   5 -13 3235.98 413.460   5
  -1  -5  13 3875.50 426.394   4
   1   5 -12 10666.9 731.911   5
  -1  -5  12 10755.3 691.547   4
  -1  -5  11 9464.09 619.583   4
   1   5 -11 9273.00 661.819   5
   1   5 -10 708.677 211.505   5
  -1  -5  10 668.141 166.968   4
  -1  -5   9 6555.85 465.965   4
   1   5  -9 6743.07 531.511   5
  -1  -5   8 11348.0 588.032   4
   1   5  -8 11202.3 681.694   5
   1   5  -7 23299.2 991.477   5
  -1  -5   7 23551.2 850.482   4
   1   5  -6 36945.8 1272.95   5
  -1  -5   6 36543.2 1056.61   4
   1   5  -6 33599.9 763.724   2
   1   5  -6 36584.8 1168.98   3
   1   5  -5 10869.8 370.601   2
   1   5  -5 11161.9 630.602   5
  -1  -5   5 11363.9 476.013   4
   1   5  -5 12491.0 605.761   3
  -1  -5   4 40525.0 1044.58   4
   1   5  -4 42726.4 1271.94   3
   1   5  -4 39661.4 1332.70   5
   1   5  -3 104.627 96.5779   5
  -1  -5   3 63.4219 78.2531   3
  -1  -5   3 149.136 53.5762   4
  -1  -5   2 2446.68 140.916   4
  -1  -5   2 2210.07 236.006   3
  -1  -5   1 1850.33 217.578   3
  -1  -5   0 33715.1 723.994   4
  -1  -5   0 38800.0 1150.56   3
  -1  -5  -1 62037.5 1284.06   4
  -1  -5  -1 66907.7 1733.95   3
  -1  -5  -2 63376.2 1719.39   3
  -1  -5  -2 60520.1 1315.19   4
  -1  -5  -3 11202.6 607.482   3
  -1  -5  -3 12152.5 422.998   4
  -1  -5  -4 338.353 77.7989   4
  -1  -5  -4 426.868 136.198   3
  -1  -5  -5 212.927 119.308   3
  -1  -5  -5 495.720 101.412   4
  -1  -5  -6 149.418 119.096   3
  -1  -5  -7 451.199 110.540   4
  -1  -5  -7 556.483 76.7841   1
  -1  -5  -7 554.018 177.303   3
  -1  -5  -7 506.908 65.6135   1
  -1  -5  -8 13554.4 789.757   3
  -1  -5  -9 17285.2 932.975   3
  -1  -5 -10 4512.70 472.865   3
  -1  -5 -11 1526.58 289.475   3
  -1  -5 -12 69.0576 133.944   3
  -1  -5 -13 180.727 135.408   3
  -1  -5 -14 343.577 176.557   3
   1   6 -16 2116.70 375.001   5
  -1  -6  15 1342.49 290.526   4
   1   6 -15 632.798 220.745   5
   1   6 -14 252.486 145.466   5
  -1  -6  14 352.667 128.563   4
  -1  -6  13 96.6958 123.386   4
   1   6 -13-183.262 134.479   5
   1   6 -12 1032.54 245.682   5
  -1  -6  12 1401.35 256.183   4
   1   6 -11 341.856 171.272   5
  -1  -6  11 409.526 146.191   4
   1   6 -10 90.3740 115.476   5
  -1  -6  10 162.516 108.906   4
  -1  -6   9 41130.1 1338.03   4
   1   6  -9 40030.6 1523.26   5
  -1  -6   8 40064.0 1270.45   4
   1   6  -8 41538.5 1503.50   5
   1   6  -7 10633.2 280.188   2
   1   6  -7 12304.5 728.457   5
   1   6  -6 4803.00 444.292   5
  -1  -6   6 5040.35 334.122   4
   1   6  -6 5140.12 233.284   2
  -1  -6   5 8629.76 410.690   4
   1   6  -5 7928.45 565.227   5
  -1  -6   4 1661.53 157.391   4
   1   6  -4 1619.80 249.002   5
  -1  -6   3 1683.56 138.780   4
  -1  -6   3 1701.53 222.479   3
   1   6  -3 1634.85 265.359   5
  -1  -6   2 7703.16 482.333   3
  -1  -6   2 7625.03 282.754   4
  -1  -6   1 54314.0 1588.47   3
  -1  -6   0 34890.1 760.216   4
   1   6   0 35615.9 838.690   1
  -1  -6   0 38912.8 1246.87   3
  -1  -6  -1 11825.2 339.495   4
  -1  -6  -1 13561.7 678.026   3
  -1  -6  -2 759.265 161.881   3
  -1  -6  -2 732.903 79.3367   4
  -1  -6  -3 320.046 139.629   3
  -1  -6  -3 277.777 61.9630   4
  -1  -6  -4 15886.8 806.165   3
  -1  -6  -4 14394.1 533.430   4
  -1  -6  -5 14978.7 799.666   3
  -1  -6  -5 13572.0 560.909   4
  -1  -6  -6 7667.10 582.602   3
  -1  -6  -7 8476.42 636.458   3
  -1  -6  -8 21221.2 1074.88   3
  -1  -6  -9 1890.85 325.188   3
  -1  -6 -10 384.020 162.586   3
  -1  -6 -11-35.8358 134.261   3
  -1  -6 -12 758.808 233.515   3
   1   7 -15 2975.56 437.908   5
  -1  -7  15 2702.45 404.171   4
   1   7 -14 5302.16 574.930   5
  -1  -7  14 4318.61 481.594   4
  -1  -7  13 1509.91 282.581   4
   1   7 -13 828.751 246.629   5
  -1  -7  12 2795.29 356.814   4
   1   7 -12 2645.60 402.543   5
   1   7 -11 3643.84 453.600   5
  -1  -7  11 2865.25 342.458   4
   1   7 -10 4996.31 521.679   5
  -1  -7  10 4931.47 426.815   4
  -1  -7   9 4960.10 404.910   4
   1   7  -9 5123.58 521.039   5
  -1  -7   8 1077.90 182.668   4
   1   7  -8 1292.36 267.677   5
   1   7  -7 983.960 242.732   5
   1   7  -7 940.657 91.1167   2
  -1  -7   7 1110.76 170.482   4
  -1  -7   6 41.5932 58.6601   4
   1   7  -6-52.0053 134.784   5
   1   7  -6 0.17023 37.3999   2
   1   7  -5 445.591 174.526   5
  -1  -7   5 740.640 125.475   4
   1   7  -4 10979.2 723.708   5
  -1  -7   4 10856.8 435.103   4
  -1  -7   3 11969.9 420.979   4
  -1  -7   3 11680.1 649.221   3
   1   7  -3 12787.8 776.278   5
  -1  -7   2 13773.0 705.279   3
  -1  -7   2 12800.6 400.022   4
  -1  -7   1 14870.4 756.402   3
   1   7   0 49.1823 27.1584   1
  -1  -7   0 21.8959 104.658   3
   1   7   0 39.9762 19.9442   1
  -1  -7  -1 502.290 180.606   3
  -1  -7  -1 436.376 53.3490   4
  -1  -7  -2 211.381 42.3001   4
  -1  -7  -2 176.769 119.364   3
  -1  -7  -3 80.7418 125.426   3
  -1  -7  -3 98.5097 43.1352   4
  -1  -7  -4 3154.34 378.060   3
  -1  -7  -4 2289.43 189.619   4
  -1  -7  -5 31178.0 1301.28   3
  -1  -7  -6 37892.4 1498.27   3
  -1  -7  -7 15777.7 927.662   3
  -1  -7  -8 14602.5 915.565   3
  -1  -7  -9 64.0850 117.491   3
  -1  -7 -10 282.674 181.217   3
  -1  -7 -11 1640.19 342.849   3
   1   8 -15-6.29254 107.272   5
  -1  -8  14 144.225 108.336   4
   1   8 -14 199.483 150.570   5
   1   8 -13 4974.69 573.569   5
  -1  -8  13 4732.09 489.042   4
  -1  -8  12 18514.8 955.439   4
   1   8 -12 20301.0 1159.11   5
   1   8 -11 11822.9 864.847   5
  -1  -8  11 12905.7 742.792   4
   1   8 -10 7623.73 678.348   5
  -1  -8  10 6724.98 503.648   4
  -1  -8   9 9226.32 562.229   4
   1   8  -9 8670.97 707.015   5
   1   8  -8 6811.70 616.880   5
  -1  -8   8 7563.03 477.899   4
   1   8  -7 865.173 247.887   5
  -1  -8   7 803.680 145.673   4
   1   8  -6 3583.99 440.955   5
  -1  -8   6 3891.93 293.300   4
   1   8  -6 3769.43 263.380   2
   1   8  -5 5825.58 561.672   5
  -1  -8   5 5344.69 320.662   4
   1   8  -4 5127.79 531.355   5
  -1  -8   4 6028.30 307.057   4
   1   8  -3 2967.17 402.473   5
  -1  -8   3 3480.03 374.840   3
  -1  -8   3 3450.00 201.262   4
  -1  -8   2 682.761 187.179   3
  -1  -8   2 562.280 67.6163   4
  -1  -8   1 505.869 52.5333   4
  -1  -8   1 1048.15 209.389   3
   1   8  -1 1033.73 123.866   1
  -1  -8   0 433.455 171.986   3
   1   8   0 385.834 49.8947   1
  -1  -8  -1 247.073 126.147   3
  -1  -8  -2-58.1672 119.640   3
  -1  -8  -3 9874.51 702.631   3
  -1  -8  -4 16283.8 941.068   3
  -1  -8  -5 12195.7 823.297   3
  -1  -8  -6 303.057 172.930   3
  -1  -8  -7 268.993 170.724   3
  -1  -8  -8 2207.16 384.805   3
  -1  -8  -9 10623.3 844.202   3
   1   9 -13 2533.17 430.683   5
  -1  -9  13 2606.06 358.510   4
   1   9 -12 4801.31 584.697   5
  -1  -9  12 4011.21 426.138   4
  -1  -9  11 585.775 167.812   4
   1   9 -11 406.520 193.179   5
   1   9 -10 1836.77 352.959   5
  -1  -9  10 1837.79 262.161   4
  -1  -9   9 5417.99 425.473   4
   1   9  -9 5306.38 581.427   5
  -1  -9   8 3185.91 304.998   4
   1   9  -8 3441.97 474.403   5
   1   9  -7 182.794 156.436   5
  -1  -9   7 446.730 106.231   4
  -1  -9   6 4919.48 327.624   4
   1   9  -6 4346.02 513.376   5
   1   9  -5 18628.6 1095.49   5
   1   9  -4 11800.4 867.807   5
   1   9  -3 60.6930 120.089   5
  -1  -9   3-114.139 133.809   3
   1   9  -2 1210.79 157.987   1
  -1  -9   2 867.608 215.653   3
  -1  -9   1 3335.73 398.256   3
  -1  -9   0 18652.8 998.013   3
  -1  -9  -1 19424.9 1035.69   3
  -1  -9  -2 8421.67 670.322   3
  -1  -9  -3 766.688 213.624   3
  -1  -9  -4 430.250 162.566   3
  -1  -9  -5 40.7915 122.516   3
  -1  -9  -6 3024.90 426.350   3
  -1  -9  -7-24.8066 128.731   3
   1  10 -11 702.505 258.599   5
   1  10 -10 45.8135 133.070   5
   1  10  -9 2427.89 423.843   5
   1  10  -8 3226.76 485.217   5
   1  10  -7 1636.73 342.192   5
   1  10  -6 1859.40 369.009   5
   1  10  -5 623.359 218.894   5
   1  10  -4 157.081 140.950   5
  -1 -10   3-133.866 117.030   3
   1  10  -3 139.280 158.148   5
  -1 -10   2 11918.8 792.977   3
   1  10  -2 9762.11 837.484   5
  -1 -10   1 13315.7 859.676   3
  -1 -10   0 16640.1 988.158   3
  -1 -10  -1 3811.25 473.431   3
  -1 -10  -2 2560.37 398.571   3
  -1 -10  -3 8022.65 710.813   3
  -1 -10  -4 2910.25 430.892   3
  -1 -10  -5 2676.95 435.609   3
   1  11  -7 344.123 212.062   5
   1  11  -6-103.439 125.534   5
   1  11  -5 21.7488 157.343   5
   1  11  -4-147.760 195.852   5
   1  11  -3 366.561 212.019   5
  -1 -11   3 314.639 186.506   3
   1  11  -2 10951.5 941.779   5
  -1 -11   2 10424.1 799.020   3
  -1 -11   1 5950.85 600.312   3
  -1 -11   0 8005.51 714.259   3
  -1 -11  -1 594.802 233.316   3
   2 -13   1 4418.64 538.661   3
   2 -13   2 9844.86 789.286   3
   2 -13   3 9032.83 734.466   3
   2 -13   4 3688.79 458.291   3
   2 -12  -2-44.5596 119.061   3
   2 -12  -1 213.699 134.343   3
   2 -12   0 8179.14 707.270   3
   2 -12   1 4271.49 496.216   3
   2 -12   2 8675.09 695.667   3
   2 -12   3 540.228 180.053   3
   2 -12   4 782.985 211.855   3
  -2  12  -4 715.743 269.490   5
  -2  12  -5 369.684 196.646   5
   2 -12   5 272.532 142.441   3
  -2  12  -6 2213.07 400.181   5
  -2  12  -7 8655.86 733.543   1
  -2  12  -7 8176.58 789.844   5
  -2  12  -8 7269.01 691.875   1
  -2  12  -8 7032.71 714.042   5
  -2  12  -9 8288.04 769.142   1
  -2  12  -9 7631.37 755.827   5
  -2  12 -10 3775.09 542.166   1
  -2  12 -10 2762.66 450.705   5
   2 -11  -5 3178.19 455.358   3
   2 -11  -4 2587.98 415.904   3
   2 -11  -3 299.639 163.492   3
   2 -11  -2 1605.53 317.049   3
   2 -11  -1 8899.53 708.787   3
   2 -11   0 25292.2 1216.34   3
   2 -11   1 8040.95 643.561   3
   2 -11   2 362.746 156.624   3
   2 -11   3 11.1704 104.151   3
  -2  11  -3-9.36460 73.2598   1
   2 -11   4 1755.94 283.496   3
  -2  11  -4 1784.37 277.025   1
  -2  11  -5 8178.67 749.589   5
  -2  11  -5 8645.22 658.771   1
   2 -11   5 8683.25 621.208   3
  -2  11  -6 13092.2 946.097   5
  -2  11  -6 13086.0 859.702   1
  -2  11  -7 11640.0 886.797   5
  -2  11  -7 10762.2 809.892   1
  -2  11  -8 2829.88 438.227   5
   2 -11   8 2644.78 340.497   4
  -2  11  -9 148.855 139.790   5
   2 -11   9 41.4917 79.1346   4
  -2  11  -9 164.199 171.700   1
  -2  11 -10 1480.62 343.433   1
  -2  11 -10 2000.42 361.349   5
   2 -11  10 1570.43 281.279   4
   2 -11  11 1913.44 319.201   4
  -2  11 -11 2377.87 401.633   5
  -2  11 -11 2429.35 456.579   1
   2 -11  12 609.438 205.351   4
   2 -10  -7 1135.11 289.830   3
   2 -10  -6 60.2672 125.525   3
   2 -10  -5 863.955 250.057   3
   2 -10  -4 1460.51 297.232   3
   2 -10  -3 5218.45 529.491   3
   2 -10  -2 14780.5 894.000   3
   2 -10  -1 26480.0 1208.46   3
  -2  10   0 6428.91 432.420   1
   2 -10   0 6463.08 551.270   3
   2 -10   1 1715.11 284.119   3
  -2  10  -1 1732.27 235.551   1
   2 -10   2 5185.33 471.093   3
  -2  10  -2 5394.42 433.970   1
   2 -10   3 29.4563 123.168   3
  -2  10  -3 82.7379 75.6488   1
   2 -10   4 2067.97 282.909   3
  -2  10  -4 1813.60 281.056   1
  -2  10  -5 11577.0 747.066   1
   2 -10   5 11623.7 674.037   3
  -2  10  -5 11424.8 832.178   5
  -2  10  -6 11933.0 847.047   5
  -2  10  -6 12941.9 820.734   1
  -2  10  -7 12449.2 861.528   5
  -2  10  -7 12838.9 859.952   1
  -2  10  -8 4848.63 521.924   5
  -2  10  -8 5592.34 580.726   1
  -2  10  -9 629.607 205.079   5
   2 -10   9 1322.73 253.470   4
   2 -10  10 363.199 148.001   4
  -2  10 -10 381.392 160.390   5
   2 -10  11 1127.79 248.177   4
  -2  10 -11 1454.65 298.217   5
   2 -10  12 6711.67 612.319   4
   2 -10  13 5696.83 589.108   4
   2  -9  -9 2316.59 418.542   3
   2  -9  -8 40.1195 127.825   3
   2  -9  -7 5793.49 598.840   3
   2  -9  -6 623.347 209.540   3
   2  -9  -5 8855.67 694.711   3
   2  -9  -4 37837.0 1515.63   3
   2  -9  -3 41624.8 1567.13   3
  -2   9   2 3661.94 289.129   1
   2  -9  -2 3622.00 407.583   3
  -2   9   1 8155.33 461.277   1
   2  -9  -1 7137.53 561.884   3
   2  -9   0 1103.10 218.583   3
  -2   9   0 1058.46 169.879   1
   2  -9   1 472.314 152.253   3
  -2   9  -1 249.507 105.565   1
   2  -9   2 315.257 122.573   3
  -2   9  -2 26.4138 75.5750   1
  -2   9  -3 12160.3 679.426   1
   2  -9   3 11592.4 652.740   3
  -2   9  -4 4896.92 438.690   1
   2  -9   4 4694.99 393.856   3
  -2   9  -5 561.751 191.702   5
   2  -9   5 829.455 169.205   3
  -2   9  -5 804.511 196.069   1
  -2   9  -6 125.507 121.486   1
  -2   9  -6 87.2459 109.126   5
  -2   9  -7 507.026 190.568   5
  -2   9  -8 18.3069 115.161   5
   2  -9   9 5077.03 472.343   4
  -2   9  -9 5106.02 507.737   5
  -2   9 -10 2232.77 338.174   5
   2  -9  10 2540.72 345.721   4
  -2   9 -11 7978.41 652.729   5
   2  -9  11 8158.14 642.299   4
   2  -9  12 8782.53 698.999   4
  -2   9 -12 9311.70 709.348   5
   2  -9  13 3783.65 467.435   4
   2  -8 -10 5562.83 605.916   3
   2  -8  -9-162.399 177.718   3
   2  -8  -8 15532.4 962.498   3
   2  -8  -7 8407.52 675.431   3
   2  -8  -6 24765.0 1172.61   3
   2  -8  -5 17544.9 943.254   3
   2  -8  -4 372.594 154.059   3
   2  -8  -3 6.27510 105.897   3
  -2   8   3 43.1440 52.4089   1
   2  -8  -2 2544.70 330.415   3
  -2   8   2 2566.77 242.187   1
  -2   8   1 23461.5 845.634   1
   2  -8  -1 22573.0 972.688   3
   2  -8   0 12569.6 679.952   3
  -2   8   0 12934.1 609.792   1
  -2   8  -1 12193.8 606.210   1
   2  -8   1 12117.5 648.734   3
  -2   8  -2 21958.2 885.425   1
   2  -8   2 21040.3 871.484   3
  -2   8  -3 32049.8 1151.22   1
   2  -8   3 30068.2 1075.08   3
   2  -8   4 6275.72 418.344   3
  -2   8  -4 5654.33 455.125   1
  -2   8  -5 2633.50 325.873   1
   2  -8   5 2646.69 265.645   3
  -2   8  -5 2794.19 350.120   5
  -2   8  -6 814.236 146.914   3
  -2   8  -6 489.641 157.052   5
  -2   8  -7 1476.95 202.317   3
  -2   8  -7 1713.53 279.709   5
  -2   8  -8 136.423 114.703   5
  -2   8  -9 4143.03 426.906   5
   2  -8   9 4444.48 432.212   4
   2  -8  10 229.161 124.480   4
  -2   8 -10 125.762 108.972   5
  -2   8 -11 6463.39 551.508   5
   2  -8  11 6842.38 579.579   4
   2  -8  12 2561.45 366.404   4
  -2   8 -12 2052.02 309.250   5
   2  -8  13 1140.50 261.026   4
   2  -8  14 89.8581 130.037   4
   2  -7 -12-113.060 216.648   3
   2  -7 -11 1893.99 348.303   3
   2  -7 -10 261.191 167.037   3
   2  -7  -9 942.712 244.333   3
   2  -7  -8 16522.5 949.727   3
   2  -7  -7 10713.8 730.095   3
   2  -7  -6 5824.20 355.694   1
   2  -7  -6 6565.99 544.801   3
   2  -7  -5 4344.17 422.923   3
   2  -7  -5 4334.60 294.109   1
   2  -7  -4 3595.33 259.120   1
   2  -7  -4 4376.14 412.457   3
   2  -7  -3 1239.02 226.119   3
  -2   7   3 1261.72 167.951   1
   2  -7  -3 1200.68 147.652   1
   2  -7  -2 2575.51 292.676   3
  -2   7   2 2437.47 233.472   1
  -2   7   1 45629.2 1289.32   1
   2  -7  -1 46851.5 1442.30   3
  -2   7   0 34341.3 1077.55   1
   2  -7   0 33403.4 1131.52   3
  -2   7  -1 18764.9 748.925   1
  -2   7  -1 18900.5 801.702   3
   2  -7   1 18563.8 767.401   3
   2  -7   2 9523.64 505.929   3
  -2   7  -2 9134.88 512.942   3
  -2   7  -2 9303.62 521.778   1
   2  -7   3-3.83174 64.4500   3
  -2   7  -3-27.3333 96.1789   1
   2  -7   4 554.111 120.207   3
  -2   7  -4 517.582 155.838   1
  -2   7  -5 2764.45 317.971   5
   2  -7   5 2196.07 222.973   3
  -2   7  -6 15583.3 781.293   5
  -2   7  -7 41485.1 1381.23   5
  -2   7  -7 39410.0 956.421   2
  -2   7  -7 36885.9 1134.83   3
  -2   7  -8 18937.6 488.310   2
  -2   7  -8 17122.4 689.849   3
   2  -7   9 29916.3 1194.36   4
  -2   7  -9 30294.9 1174.09   5
   2  -7  10 926.300 215.061   4
  -2   7 -10 894.659 191.398   5
   2  -7  11 21.3438 105.775   4
  -2   7 -11 94.7502 80.8028   5
  -2   7 -12-92.0712 123.842   5
   2  -7  12-86.1360 128.939   4
   2  -7  13 1836.78 317.285   4
   2  -7  14 10020.9 779.404   4
   2  -6 -13-346.143 199.551   3
   2  -6 -12-78.7662 160.344   3
   2  -6 -11 1686.36 327.683   3
   2  -6 -10 27413.9 1304.78   3
   2  -6  -9 20428.7 1065.75   3
   2  -6  -8 9913.79 574.069   1
   2  -6  -8 13061.2 796.726   3
   2  -6  -7 523.808 116.746   1
   2  -6  -7 283.075 160.848   3
   2  -6  -6 9.47850 121.273   3
   2  -6  -6 50.4640 53.7303   1
   2  -6  -5 908.998 203.547   3
   2  -6  -5 903.398 143.147   1
   2  -6  -4 37.9976 43.6226   4
   2  -6  -4 89.4137 53.7127   1
  -2   6   4 57.0700 60.3100   1
   2  -6  -4-24.1097 102.303   3
   2  -6  -3 791.351 121.554   1
   2  -6  -3 510.717 143.060   3
  -2   6   3 694.207 127.404   1
   2  -6  -2 6671.04 439.871   3
   2  -6  -2 6385.14 350.938   1
  -2   6   2 7191.87 397.391   1
  -2   6   1 24845.0 829.731   1
   2  -6  -1 26207.0 920.102   3
  -2   6   0 13473.0 581.302   1
   2  -6   0 14356.9 621.270   3
  -2   6  -1 18670.1 717.650   1
   2  -6   1 19141.1 717.203   3
  -2   6  -2 4888.68 327.663   3
  -2   6  -2 4318.75 335.192   1
   2  -6   2 4821.51 319.611   3
   2  -6   3 1920.63 194.859   3
  -2   6  -3 1745.78 188.383   3
  -2   6  -3 2173.64 248.550   1
   2  -6   4 37116.5 994.144   3
  -2   6  -4 30975.4 955.335   3
  -2   6  -5 33295.1 968.809   3
  -2   6  -5 33408.4 1138.98   5
  -2   6  -6 83082.6 1785.26   2
  -2   6  -6 84214.6 2143.66   5
  -2   6  -6 80301.5 1904.07   3
  -2   6  -7 72871.3 1944.52   5
  -2   6  -7 73582.5 1541.55   2
  -2   6  -7 67877.7 1696.46   3
  -2   6  -8 7972.74 403.952   3
  -2   6  -8 9086.70 534.552   5
   2  -6   9 4362.64 409.081   4
  -2   6  -9 4021.95 279.735   3
  -2   6  -9 4366.61 376.507   5
   2  -6  10 8970.40 616.425   4
  -2   6 -10 8126.11 532.087   5
  -2   6 -11 359.911 122.697   5
   2  -6  11 454.746 166.302   4
  -2   6 -12 9614.82 599.872   5
   2  -6  12 10193.3 716.552   4
   2  -6  13 9137.48 702.888   4
  -2   6 -13 8416.02 574.008   5
   2  -6  14 3461.62 450.285   4
   2  -5 -14 437.011 185.993   3
   2  -5 -13 453.594 212.667   3
   2  -5 -12 424.023 192.010   3
   2  -5 -11 13349.9 886.282   3
   2  -5 -10 25701.5 1238.81   3
   2  -5  -9 25355.2 1184.21   3
   2  -5  -8 18643.1 861.326   1
   2  -5  -8 24498.2 1103.24   3
   2  -5  -7 3736.17 330.623   1
   2  -5  -7 3801.23 411.692   3
   2  -5  -6-49.6727 55.5135   1
   2  -5  -6 594.336 174.840   3
   2  -5  -5 7239.04 434.854   4
   2  -5  -5 7082.46 410.288   1
   2  -5  -5 7750.85 515.256   3
   2  -5  -4 314.033 86.0540   1
  -2   5   4 404.741 104.561   1
   2  -5  -4 519.179 138.436   3
   2  -5  -3 231.671 102.206   3
  -2   5   3 112.083 63.0756   1
   2  -5  -3 137.193 56.9109   1
   2  -5  -2 41022.1 1140.87   1
  -2   5   2 44739.7 1203.89   1
   2  -5  -2 45455.1 1276.77   3
  -2   5   1 39331.3 1084.28   1
   2  -5  -1 36389.1 1046.08   1
   2  -5  -1 40758.0 1145.30   3
  -2   5   0 11537.6 497.830   1
   2  -5   0 11268.4 486.270   3
   2  -5   1 15596.1 578.035   3
  -2   5  -1 15942.8 612.445   3
  -2   5  -1 15911.2 620.879   1
  -2   5  -2 281.607 76.2745   3
  -2   5  -2 180.123 85.9207   1
   2  -5   2 158.393 65.4427   3
  -2   5  -3 20906.4 785.385   1
   2  -5   3 20257.3 630.708   3
  -2   5  -3 19064.4 625.283   3
   2  -5   4 44227.3 1075.98   3
  -2   5  -4 41902.5 1073.09   3
  -2   5  -5 4041.24 239.756   3
  -2   5  -5 4428.90 232.205   2
  -2   5  -5 4550.43 327.547   5
  -2   5  -6 15567.2 521.224   3
  -2   5  -6 15806.6 647.843   5
  -2   5  -6 14658.7 464.349   2
  -2   5  -7 21453.2 786.922   5
  -2   5  -7 19568.5 540.406   2
  -2   5  -7 19806.5 626.094   3
  -2   5  -8 10079.1 523.311   5
  -2   5  -8 8556.36 385.918   3
  -2   5  -9 1489.40 207.383   5
   2  -5   9 1652.19 256.539   4
  -2   5  -9 1434.62 156.314   3
  -2   5 -10 1480.62 209.725   5
  -2   5 -10 1189.93 144.199   3
   2  -5  10 1385.07 246.787   4
   2  -5  11 13063.0 772.373   4
  -2   5 -11 12094.2 630.020   5
   2  -5  12 25855.4 1179.28   4
  -2   5 -12 25241.9 992.769   5
  -2   5 -13 6352.81 473.898   5
   2  -5  13 7400.06 620.819   4
   2  -5  14 470.100 190.007   4
   2  -5  15 439.530 196.290   4
   2  -4 -15 5030.00 607.032   3
   2  -4 -14 4653.41 576.979   3
   2  -4 -13 6039.93 649.540   3
   2  -4 -13 6062.74 592.221   5
   2  -4 -12 2584.73 416.728   3
   2  -4 -12 2882.41 400.508   5
   2  -4 -11 18015.7 988.159   5
   2  -4 -11 20385.1 1190.48   3
   2  -4 -10 16624.0 1083.06   3
   2  -4 -10 14783.8 858.570   5
   2  -4  -9 2179.38 461.755   3
   2  -4  -9-92.1176 164.503   5
   2  -4  -8 11131.1 672.797   5
   2  -4  -8 9937.46 599.490   1
   2  -4  -7 227.190 140.704   5
   2  -4  -7 10.3519 54.2812   1
   2  -4  -6 20822.3 854.850   5
   2  -4  -6 18800.7 772.026   1
   2  -4  -5 25396.0 1127.82   3
   2  -4  -5 27602.8 991.982   5
   2  -4  -5 26679.4 924.219   1
  -2   4   4 23699.7 816.478   1
   2  -4  -4 22470.1 783.995   4
   2  -4  -4 22166.2 791.544   1
  -2   4   3 11455.2 512.739   1
   2  -4  -3 10804.4 491.650   1
  -2   4   2 32476.1 941.151   1
   2  -4  -2 33158.0 993.080   3
   2  -4  -1 178161. 3585.34   3
  -2   4   1 174521. 3569.86   1
  -2   4   0 6497.39 345.594   1
   2  -4   0 6211.09 315.208   3
   2  -4   0 5805.67 315.829   1
  -2   4  -1 3574.60 251.057   3
   2  -4   1 3728.97 221.925   3
  -2   4  -1 4022.16 271.479   1
  -2   4  -2 19239.6 690.755   1
   2  -4   2 18387.0 549.514   3
  -2   4  -2 18520.3 562.118   3
  -2   4  -3 22198.8 617.635   3
  -2   4  -3 25143.4 848.359   1
   2  -4   3 23376.3 620.724   3
  -2   4  -4 4217.37 273.024   5
  -2   4  -4 3713.35 210.892   2
  -2   4  -4 3931.37 197.258   3
  -2   4  -5 6563.22 346.762   5
  -2   4  -5 6662.81 264.594   3
  -2   4  -5 6492.70 275.803   2
  -2   4  -6 42865.5 1008.35   2
  -2   4  -6 44870.7 1176.38   5
  -2   4  -6 43027.4 1012.45   3
  -2   4  -7 1847.38 189.578   5
  -2   4  -7 1584.36 132.095   3
  -2   4  -8 423.487 104.875   5
   2  -4   8 657.224 167.346   4
  -2   4  -8 491.017 80.0798   3
  -2   4  -9 1163.92 167.111   5
   2  -4   9 1479.47 233.048   4
   2  -4  10 9656.36 619.513   4
  -2   4 -10 10312.6 524.576   5
  -2   4 -11 22249.7 845.830   5
   2  -4  11 22284.7 1023.38   4
  -2   4 -12 17817.1 774.748   5
   2  -4  12 16779.9 922.592   4
   2  -4  13 95.4298 131.034   4
  -2   4 -13-81.5585 112.592   5
   2  -4  14 192.729 136.960   4
   2  -4  15 1971.26 341.352   4
   2  -3 -16 112.804 153.082   5
   2  -3 -15 8539.62 851.394   3
   2  -3 -15 6599.49 659.531   5
   2  -3 -14 4362.21 628.091   3
   2  -3 -14 4737.60 538.511   5
   2  -3 -13 4452.99 685.761   3
   2  -3 -13 5758.56 588.384   5
   2  -3 -12 2966.80 406.608   5
   2  -3 -11 8238.20 668.000   5
   2  -3 -10 376.848 191.246   5
   2  -3  -9 11622.9 767.762   5
   2  -3  -8 14215.8 749.648   1
   2  -3  -8 16534.2 895.179   5
   2  -3  -7 10935.7 683.946   5
   2  -3  -7 10382.4 595.324   1
   2  -3  -6 9909.92 621.754   5
  -2   3   6 9431.59 552.593   5
   2  -3  -6 9143.33 491.446   4
   2  -3  -6 8927.37 517.164   1
   2  -3  -5 1303.75 181.583   1
   2  -3  -5 1405.63 236.481   5
   2  -3  -4 232.046 78.8086   1
   2  -3  -4 1109.33 246.516   5
  -2   3   3 28610.5 885.123   1
   2  -3  -3 30062.8 934.202   5
   2  -3  -3 27396.9 867.705   1
   2  -3  -2 25880.9 794.311   1
   2  -3  -2 27187.9 828.654   5
  -2   3   2 27243.3 825.468   1
  -2   3   1 53449.5 1176.89   1
   2  -3  -1 51869.7 1153.46   1
  -2   3   0 35667.9 981.682   1
   2  -3   0 33692.8 949.926   1
   2  -3   1 113044. 2266.18   3
   2  -3   1 111467. 2427.81   1
  -2   3  -2 28943.4 741.554   3
   2  -3   2 30453.7 688.435   3
  -2   3  -3 53094.7 1064.19   3
  -2   3  -3 48939.0 1172.06   2
   2  -3   3 50898.3 1055.47   3
  -2   3  -4 31367.5 806.798   5
  -2   3  -4 31759.8 680.973   3
  -2   3  -4 29924.4 784.251   2
  -2   3  -5 333.801 74.0860   5
  -2   3  -5 333.321 63.9643   2
  -2   3  -5 317.047 46.4124   3
  -2   3  -6 69251.3 1580.86   5
   2  -3   6 69848.3 1544.41   2
   2  -3   7 6482.07 298.119   2
  -2   3  -7 6224.41 324.579   5
   2  -3   7 6363.49 342.804   5
   2  -3   8 11595.6 437.989   2
   2  -3   8 11435.5 505.259   5
   2  -3   8 12019.5 624.127   4
  -2   3  -8 11561.4 481.634   5
   2  -3   9 3164.98 219.677   2
   2  -3   9 3773.48 359.491   4
  -2   3  -9 3438.97 261.713   5
   2  -3   9 3035.00 263.921   5
  -2   3 -10-50.9476 105.416   5
   2  -3  10 46.9549 49.0812   5
   2  -3  10 142.513 105.341   4
   2  -3  10 90.0139 51.4024   2
   2  -3  11 344.137 160.067   4
   2  -3  11 431.636 125.191   5
   2  -3  11 663.492 111.130   2
  -2   3 -11 448.444 125.009   5
   2  -3  12 1360.72 161.518   2
   2  -3  12 1077.76 234.354   4
  -2   3 -12 1653.91 270.109   5
   2  -3  13 7482.49 613.164   4
  -2   3 -13 7427.90 567.445   5
   2  -3  14 4770.45 505.853   4
   2  -3  15 9294.03 747.636   4
   2  -2 -16 4555.98 769.738   3
   2  -2 -16 5887.04 653.048   5
   2  -2 -15 1100.94 324.549   5
   2  -2 -14 490.004 234.315   5
   2  -2 -13 4152.29 560.405   5
   2  -2 -12-83.3594 239.579   5
   2  -2 -11 10170.5 852.516   5
   2  -2 -10 21633.8 1213.17   5
   2  -2  -9 10271.9 787.126   5
   2  -2  -8 38472.6 1530.69   5
   2  -2  -8 35542.9 1304.44   1
   2  -2  -7 738.832 225.094   5
  -2   2   7 1194.75 196.861   5
   2  -2  -7 654.856 150.009   1
   2  -2  -6 584.280 201.560   5
   2  -2  -6 575.785 138.662   1
   2  -2  -5 52.9263 185.318   5
   2  -2  -5 50.3785 48.4298   1
   2  -2  -4 12595.8 653.779   5
   2  -2  -4 12848.9 566.796   1
  -2   2   3 53335.7 1356.37   1
   2  -2  -3 51010.3 1342.89   1
   2  -2  -3 49288.1 1463.58   5
  -2   2   2 28728.5 838.824   1
   2  -2  -2 25773.3 900.318   5
   2  -2  -2 27481.6 821.792   1
   2  -2  -1 707011. 13215.2   5
   2  -2  -1 686674. 13154.3   1
   2  -2   0 19633.0 628.474   1
   2  -2   0 21965.2 584.457   5
   2  -2   1 247255. 4846.91   1
  -2   2  -1 244044. 4731.00   5
  -2   2  -2 271.431 56.5458   2
   2  -2   3 734.562 92.6087   2
  -2   2  -3 846.857 68.5534   5
  -2   2  -3 808.874 92.0098   2
  -2   2  -4 16345.3 513.721   2
   2  -2   4 16942.7 524.178   2
  -2   2  -4 17635.8 447.595   5
  -2   2  -5 9860.68 326.177   5
   2  -2   5 9769.15 381.877   2
   2  -2   5 9950.68 337.310   5
   2  -2   6 3684.53 231.809   2
   2  -2   6 3821.21 212.298   5
  -2   2  -6 3623.39 204.833   5
   2  -2   7 5625.37 302.709   2
  -2   2  -7 4830.63 261.635   5
   2  -2   7 4897.09 272.365   5
   2  -2   7 5268.59 377.013   4
   2  -2   8 213.303 71.7296   2
   2  -2   8 220.826 72.2380   5
   2  -2   8 296.191 123.696   4
  -2   2  -8 207.111 79.4452   5
   2  -2   9 165.651 73.4611   5
   2  -2   9 152.090 63.5977   2
  -2   2  -9 279.060 127.051   5
   2  -2   9 265.150 133.467   4
  -2   2 -10 2296.00 272.090   5
   2  -2  10 1958.17 220.223   5
   2  -2  10 2106.60 210.620   2
   2  -2  10 1516.69 242.679   4
  -2   2 -11 3560.57 373.486   3
  -2   2 -11 4763.29 417.563   5
   2  -2  11 4014.96 335.204   5
  -2   2 -12 7960.93 529.229   3
   2  -2  12 6954.06 564.924   4
  -2   2 -12 6387.14 536.266   5
   2  -2  13 6289.55 559.747   4
   2  -2  13 6265.57 419.646   2
  -2   2 -13 7042.63 557.846   5
  -2   2 -13 7855.11 520.816   3
   2  -2  14 6239.87 583.980   4
   2  -2  15 4866.75 535.274   4
   2  -1 -17 2891.44 493.566   5
   2  -1 -16 1470.48 364.693   5
   2  -1 -15 1221.25 366.107   5
  -2   1  15 1978.89 342.036   4
   2  -1 -14-49.4414 208.586   5
  -2   1  14 75.8159 114.489   4
  -2   1  13 50.3564 109.825   4
   2  -1 -13-310.057 244.738   5
   2  -1 -12-28.0545 222.032   5
  -2   1  12 90.6329 118.818   4
   2  -1 -11 1950.91 396.252   5
  -2   1  11 2573.16 325.380   4
  -2   1  10 14713.4 752.621   4
   2  -1 -10 13068.9 874.749   5
   2  -1  -9 22989.1 1066.75   5
  -2   1   9 22615.9 925.802   4
   2  -1  -8 7.68023 115.970   5
  -2   1   8 169.982 101.383   4
  -2   1   7 30700.9 1092.09   5
   2  -1  -7 30395.1 1098.07   5
  -2   1   7 29428.6 996.085   4
  -2   1   6 429.397 112.855   4
   2  -1  -6 398.147 135.817   5
   2  -1  -5 6670.02 400.351   5
   2  -1  -5 5383.39 395.427   1
   2  -1  -4 169107. 3533.27   5
   2  -1  -4 165164. 3594.42   1
   2  -1  -3 180097. 3598.79   5
   2  -1  -3 167740. 3647.02   1
   2  -1  -2 70415.4 1690.58   1
   2  -1  -2 74094.0 1633.40   5
   2  -1  -1 249945. 5086.05   1
   2  -1  -1 264711. 5003.77   5
   2  -1   0 2295.45 180.011   1
  -2   1   0 2669.19 168.451   2
   2  -1   0 3087.34 158.081   5
   2  -1   1 3510.37 213.394   1
  -2   1  -1 3573.39 135.861   5
  -2   1  -1 3532.80 195.411   2
   2  -1   1 3823.44 146.593   5
  -2   1  -2 8421.05 326.292   2
  -2   1  -3 87848.5 1713.70   3
  -2   1  -3 89968.4 1895.93   2
  -2   1  -4 154927. 2962.04   5
   2  -1   4 160170. 3169.52   2
  -2   1  -4 156936. 2988.87   3
   2  -1   4 151871. 2958.41   5
   2  -1   5 97963.5 2127.23   2
   2  -1   5 93692.8 1963.45   5
  -2   1  -5 98033.3 1986.02   3
  -2   1  -5 100143. 2032.42   5
   2  -1   6 41633.6 1103.30   2
   2  -1   6 42378.4 1205.34   4
  -2   1  -6 40831.1 1072.72   5
   2  -1   6 40041.1 988.695   5
  -2   1  -6 41606.2 1008.69   3
   2  -1   7 60.3389 40.7704   5
   2  -1   7 116.246 65.4037   2
  -2   1  -7-75.4073 99.7159   5
   2  -1   7 32.0319 80.5902   4
  -2   1  -7 144.876 60.1205   3
  -2   1  -8 114.720 67.3187   3
   2  -1   8 152.957 64.8575   5
   2  -1   8 328.789 119.432   4
  -2   1  -8 159.201 97.2456   5
   2  -1   8 228.404 77.4979   2
  -2   1  -9 1232.61 181.909   5
  -2   1  -9 1538.61 186.803   3
   2  -1   9 916.031 184.625   4
   2  -1   9 1524.01 180.002   5
   2  -1  10 7055.83 433.811   5
  -2   1 -10 7476.79 474.383   5
   2  -1  10 7783.60 534.928   4
  -2   1 -10 7417.04 437.239   3
   2  -1  11 3634.32 379.424   4
   2  -1  11 3980.93 337.225   2
  -2   1 -11 4231.10 359.317   5
   2  -1  11 3141.55 302.639   5
  -2   1 -11 3941.68 332.163   3
   2  -1  12 18749.5 814.170   2
  -2   1 -12 19406.7 812.549   5
  -2   1 -12 18581.2 807.600   3
   2  -1  12 17350.1 920.337   4
   2  -1  13 14242.5 724.626   2
   2  -1  13 15237.1 881.763   4
  -2   1 -13 15850.1 734.291   5
  -2   1 -13 13941.7 712.194   3
   2  -1  14 701.993 210.252   4
   2  -1  15 366.001 176.861   4
   2   0 -17 319.374 245.481   5
   2   0 -16-538.128 369.624   5
  -2   0  15-65.7582 126.050   4
   2   0 -15 115.889 234.859   5
   2   0 -14 1307.49 375.465   5
  -2   0  14 1011.33 240.448   4
   2   0 -13 456.883 238.095   5
  -2   0  13 235.271 146.500   4
   2   0 -12 17589.6 1025.15   5
  -2   0  12 20361.7 981.705   4
  -2   0  11 23933.2 1043.67   4
   2   0 -11 24043.8 1118.83   5
  -2   0  10 159.003 133.584   4
   2   0 -10 57.2901 166.743   5
  -2   0   9 2711.78 301.238   4
   2   0  -9 2819.72 319.162   5
   2   0  -8 4565.79 378.551   5
  -2   0   8 3716.71 326.210   4
   2   0  -7 655.734 152.248   5
  -2   0   7 606.526 131.805   4
  -2   0   7 1050.21 189.811   5
  -2   0   6 104278. 2396.85   4
   2   0  -6 106098. 2476.85   5
  -2   0   5 113282. 2497.17   4
   2   0  -5 114189. 2578.96   5
   2   0  -4 52650.4 1362.66   5
   2   0  -3 29579.0 924.285   1
   2   0  -3 30782.4 873.555   5
  -2   0   2 4349.47 216.959   2
   2   0  -2 4138.47 244.228   5
   2   0  -2 4314.55 274.189   1
   2   0  -1 26290.2 692.474   5
  -2   0   1 24568.4 667.483   2
   2   0  -1 26198.2 752.358   1
   2   0   0 255924. 4820.61   1
  -2   0   0 240791. 4780.69   2
   2   0   0 244251. 4733.66   5
  -2   0  -1 13214.4 438.568   2
  -2   0  -1 13197.2 382.736   3
   2   0   1 13467.4 366.543   5
   2   0   1 13039.8 383.247   3
   2   0   1 12282.6 427.641   1
   2   0   2 55343.4 1207.57   3
  -2   0  -2 56461.4 1204.79   3
   2   0   2 57693.4 1296.39   1
  -2   0  -3 58981.0 1304.97   3
   2   0   3 62376.2 1254.27   5
   2   0   3 58823.3 1309.07   3
  -2   0  -3 62502.6 1421.16   1
   2   0   4 36411.8 876.003   5
  -2   0  -4 37243.8 899.895   3
   2   0   5 16669.7 608.323   4
   2   0   5 15484.6 480.021   5
  -2   0  -5 15562.7 510.317   3
   2   0   6 35473.1 923.719   5
  -2   0  -6 35924.1 952.130   3
   2   0   6 35822.5 1070.79   4
   2   0   7 38288.2 1179.83   4
  -2   0  -7 38799.0 1060.26   3
   2   0   7 37932.5 1028.72   5
  -2   0  -8 19596.3 656.340   5
   2   0   8 18706.3 791.388   4
   2   0   8 18754.2 679.704   5
  -2   0  -8 19316.4 699.059   3
   2   0   9 11839.5 554.557   5
   2   0   9 12345.2 651.509   4
  -2   0  -9 12113.2 566.742   3
  -2   0  -9 13026.6 545.078   5
   2   0  10 23951.5 999.549   4
  -2   0 -10 25536.7 856.724   5
  -2   0 -10 24584.3 901.021   3
   2   0  10 21742.6 855.086   5
  -2   0 -11 16096.3 716.468   3
   2   0  11 14516.4 786.384   4
   2   0  12 4430.49 441.727   4
  -2   0 -12 3709.00 354.254   3
   2   0  13 2341.38 298.384   2
   2   0  13 2617.81 355.564   4
  -2   0 -13 2024.29 272.874   3
  -2   0 -14 314.990 128.914   3
   2   0  14-28.8575 124.011   4
   2   0  14 305.092 128.593   2
   2   0  15 1019.00 262.879   4
   2   1 -17 1068.08 384.725   5
   2   1 -16 997.420 366.149   5
  -2  -1  15 819.812 238.913   4
   2   1 -15 1357.10 366.750   5
  -2  -1  14 6376.08 578.995   4
   2   1 -14 6220.91 630.854   5
  -2  -1  13 15297.4 888.424   4
   2   1 -13 17773.3 994.996   5
  -2  -1  12 23168.8 1058.98   4
   2   1 -12 22537.7 1079.39   5
  -2  -1  11 23497.6 1029.87   4
   2   1 -11 23825.7 1062.82   5
  -2  -1  10 154.555 113.302   4
   2   1 -10 243.734 147.119   5
   2   1  -9 5992.64 460.831   5
  -2  -1   9 5747.89 427.536   4
  -2  -1   8 3270.38 301.071   4
   2   1  -8 2863.30 302.935   5
  -2  -1   7 14803.5 645.317   4
   2   1  -7 16280.6 690.803   4
  -2  -1   7 17488.8 790.193   5
   2   1  -7 14998.8 697.922   5
   2   1  -6 7226.98 406.501   4
  -2  -1   6 6832.68 384.830   4
   2   1  -6 7196.78 437.124   5
   2   1  -5 15112.3 572.352   4
  -2  -1   5 14468.7 458.612   2
  -2  -1   5 15748.7 566.797   4
   2   1  -5 13743.3 613.803   5
   2   1  -4 83988.8 1983.77   5
  -2  -1   4 81280.9 1754.44   2
  -2  -1   4 84186.6 1849.52   4
   2   1  -4 86208.2 1870.52   4
   2   1  -3 238.567 58.6370   4
   2   1  -3 192.146 84.0292   5
  -2  -1   3 290.536 59.0681   2
   2   1  -2 38.9038 38.6806   4
   2   1  -2 48.2348 47.8246   1
   2   1  -2 20.8424 38.4194   2
   2   1  -2 63.6751 73.7849   5
  -2  -1   2 39.1288 36.4284   2
   2   1  -1 1786.73 140.570   2
   2   1  -1 1786.52 160.527   5
  -2  -1   1 1802.88 142.092   2
   2   1  -1 2019.86 165.607   1
  -2  -1   0 23904.2 670.156   1
   2   1   0 23862.5 672.151   5
  -2  -1   0 22699.1 651.803   3
   2   1   0 23573.7 656.268   1
   2   1   1 26292.6 687.182   1
   2   1   1 26847.7 730.923   3
  -2  -1  -1 27499.6 717.426   1
  -2  -1  -1 26470.8 725.118   3
   2   1   1 28187.4 735.657   5
   2   1   2 24161.0 687.939   3
  -2  -1  -2 24100.3 661.519   1
  -2  -1  -2 24994.4 691.408   3
   2   1   2 24307.0 643.867   1
   2   1   3 20054.3 585.348   4
  -2  -1  -3 19162.8 599.139   3
   2   1   3 19194.2 599.345   3
  -2  -1  -3 19047.7 583.359   1
  -2  -1  -4 822.536 118.212   3
   2   1   4 884.130 118.964   3
  -2  -1  -4 706.573 109.847   1
   2   1   4 732.479 102.351   5
   2   1   4 841.673 120.530   4
   2   1   5 268.439 81.1668   5
  -2  -1  -5 417.691 96.4061   3
   2   1   5 386.473 98.1492   4
   2   1   6 23490.9 799.472   4
   2   1   6 22976.8 780.999   5
  -2  -1  -6 22547.2 753.285   3
   2   1   7 14911.5 640.721   4
   2   1   7 13651.8 563.804   5
  -2  -1  -7 13805.1 588.762   3
  -2  -1  -8 66751.7 1739.12   3
   2   1   8 69121.9 1820.33   4
   2   1   8 65460.4 1695.33   5
   2   1   9 61836.8 1684.66   5
   2   1   9 64457.7 1814.28   4
  -2  -1  -9 64473.5 1733.29   3
  -2  -1 -10 66708.4 1793.40   3
   2   1  10 65741.2 1879.36   4
   2   1  11 13314.6 748.716   4
  -2  -1 -11 14087.9 711.640   3
  -2  -1 -12 1813.55 261.477   3
   2   1  12 1311.88 245.740   4
   2   1  13 1633.89 279.989   4
  -2  -1 -13 1387.43 240.675   3
  -2  -1 -14 155.549 109.917   3
   2   1  14 252.276 145.577   4
   2   1  15 3600.64 448.125   4
   2   2 -17 1502.76 384.277   5
   2   2 -16 6327.93 688.971   5
   2   2 -15 9409.40 770.151   5
  -2  -2  15 8480.87 705.712   4
   2   2 -14 8860.67 705.350   5
  -2  -2  14 9626.36 717.276   4
  -2  -2  13 5157.01 494.439   4
   2   2 -13 5438.02 519.877   5
  -2  -2  12 143.115 96.9057   4
   2   2 -12 78.7082 127.721   5
  -2  -2  11 3418.70 358.366   4
   2   2 -11 2626.52 341.109   5
   2   2 -10 480.810 161.795   5
  -2  -2  10 597.687 165.928   4
   2   2  -9 89361.0 2378.05   5
  -2  -2   9 87620.3 1872.23   2
  -2  -2   9 91429.2 2285.12   4
  -2  -2   8 42225.9 1256.44   4
  -2  -2   8 39268.8 942.542   2
   2   2  -8 39914.3 1328.28   5
   2   2  -7 57857.0 1536.59   4
  -2  -2   7 53194.2 1199.45   2
   2   2  -7 52997.6 1582.95   5
  -2  -2   7 58000.9 1692.61   5
  -2  -2   7 53536.4 1462.09   4
  -2  -2   6 43010.6 1165.06   4
  -2  -2   6 40028.4 951.123   2
   2   2  -6 42830.1 1200.89   4
   2   2  -6 42572.8 1295.19   5
   2   2  -5 3468.19 299.175   5
  -2  -2   5 3580.25 185.460   2
   2   2  -5 4217.09 276.499   4
  -2  -2   5 3849.48 254.021   4
  -2  -2   4 8758.32 364.452   4
  -2  -2   4 8771.22 321.686   2
   2   2  -4 8534.28 373.695   4
   2   2  -4 8715.02 313.579   2
   2   2  -4 8968.82 475.456   5
   2   2  -3 589.243 124.222   5
  -2  -2   3 574.705 83.5814   4
   2   2  -3 399.690 68.3483   2
   2   2  -3 594.660 80.7992   4
   2   2  -2 8662.57 411.478   1
   2   2  -2 8420.47 333.967   2
   2   2  -2 8410.69 281.330   4
   2   2  -2 8725.14 431.965   5
   2   2  -1 26425.4 755.761   1
   2   2  -1 25406.6 564.978   4
   2   2  -1 26993.9 821.261   5
   2   2  -1 25861.1 727.102   2
   2   2   0 84981.5 1971.33   5
  -2  -2   0 88465.9 1852.75   1
   2   2   0 85200.3 1835.63   1
  -2  -2   0 85713.4 1918.09   3
   2   2   1 17745.8 503.084   1
   2   2   1 18438.2 441.866   4
  -2  -2  -1 20158.4 638.406   3
  -2  -2  -1 19463.0 535.700   1
   2   2   2 18518.4 492.387   4
  -2  -2  -2 18229.5 510.455   1
  -2  -2  -2 18670.8 632.248   3
   2   2   2 18255.9 635.061   3
  -2  -2  -3 3395.85 248.979   3
  -2  -2  -3 3378.54 186.003   1
   2   2   3 3358.58 197.512   4
   2   2   3 3580.37 260.135   3
  -2  -2  -4 1936.39 152.871   1
   2   2   4 1872.96 197.667   3
   2   2   4 1725.59 157.657   4
  -2  -2  -4 1936.04 195.231   3
  -2  -2  -5 18732.3 693.046   3
   2   2   5 17562.8 785.932   3
   2   2   5 17255.3 622.594   4
  -2  -2  -5 17919.6 587.693   1
   2   2   5 16748.3 666.025   5
  -2  -2  -6 64679.7 1678.09   3
   2   2   6 60982.1 1806.70   5
   2   2   6 66477.6 1636.88   4
   2   2   7 21917.2 810.925   4
   2   2   7 21894.1 899.492   5
  -2  -2  -7 21140.3 819.771   3
   2   2   8 41536.7 1309.14   5
   2   2   8 42330.9 1296.98   4
  -2  -2  -8 41593.7 1301.64   3
  -2  -2  -9 1356.26 204.355   3
   2   2   9 1172.01 188.921   5
   2   2   9 1154.07 194.565   4
  -2  -2 -10 847.235 186.969   3
   2   2  10 637.370 167.254   4
  -2  -2 -11 964.030 200.721   3
   2   2  11 954.022 204.725   4
   2   2  12 7287.79 573.683   4
  -2  -2 -12 7996.99 576.010   3
  -2  -2 -13 9155.33 648.141   3
   2   2  13 9752.05 694.347   4
  -2  -2 -14 708.355 194.374   3
   2   2  14 890.994 230.387   4
   2   2  15 5124.38 548.533   4
   2   3 -17 1635.46 365.167   5
   2   3 -16 500.524 169.881   5
   2   3 -15 1997.32 358.082   5
  -2  -3  15 2389.88 367.319   4
   2   3 -14 665.680 201.095   5
  -2  -3  14 243.774 141.593   4
   2   3 -13 2954.56 395.337   5
  -2  -3  13 3262.83 404.778   4
   2   3 -12 583.473 181.709   5
  -2  -3  12 653.704 173.057   4
   2   3 -11 5543.87 502.836   5
  -2  -3  11 4967.35 442.990   4
   2   3 -10 145.296 106.590   5
  -2  -3  10 207.989 118.134   4
  -2  -3   9 68336.8 1865.40   4
   2   3  -9 66673.8 1975.96   5
  -2  -3   8 28854.5 988.102   4
   2   3  -8 26278.3 1065.27   5
   2   3  -7 1573.65 237.900   5
  -2  -3   7 1537.03 195.105   4
   2   3  -7 1912.67 220.645   4
   2   3  -6 514.757 158.182   5
  -2  -3   6 794.645 131.827   4
   2   3  -6 946.945 160.748   4
  -2  -3   6 926.505 188.121   5
  -2  -3   5 8967.57 399.523   4
   2   3  -5 8505.14 403.346   4
   2   3  -5 8492.16 306.584   2
   2   3  -5 8439.08 504.853   5
   2   3  -4 10616.4 376.259   2
   2   3  -4 10776.6 421.301   4
  -2  -3   4 11017.5 409.271   4
   2   3  -4 11126.0 562.087   5
  -2  -3   3 994.908 98.7810   4
   2   3  -3 991.411 111.507   2
   2   3  -3 1041.77 104.889   4
   2   3  -3 958.452 178.396   5
   2   3  -2 57900.4 1535.85   5
   2   3  -2 55900.8 1337.44   2
   2   3  -1 71182.9 1759.16   5
   2   3  -1 66710.8 1571.62   1
  -2  -3   1 67336.8 1654.98   3
   2   3   0 33478.8 853.110   1
  -2  -3   0 34662.7 1008.00   3
   2   3   1 5207.75 210.002   1
  -2  -3  -1 6076.58 357.711   3
   2   3   2 9526.45 471.312   3
  -2  -3  -2 8875.62 283.470   1
   2   3   2 9509.81 289.778   4
  -2  -3  -2 9613.19 467.462   3
   2   3   3 5392.30 355.734   3
   2   3   3 5183.87 238.071   4
  -2  -3  -3 4980.16 201.521   1
  -2  -3  -3 5120.96 348.084   3
  -2  -3  -4 77440.4 1642.19   1
  -2  -3  -4 77758.0 1948.03   3
   2   3   4 78060.6 1734.04   4
   2   3   4 79274.9 1978.31   3
   2   3   5 37669.7 1235.81   3
  -2  -3  -5 35670.2 900.308   1
   2   3   5 35990.0 1112.96   5
   2   3   5 34663.1 991.212   4
  -2  -3  -5 36404.7 1153.12   3
   2   3   6 9922.13 471.546   4
   2   3   6 8814.43 551.538   5
  -2  -3  -6 9122.49 523.499   3
  -2  -3  -6 9017.37 390.542   1
   2   3   7 4096.82 320.073   4
  -2  -3  -7 4060.89 355.371   3
  -2  -3  -7 4047.15 276.494   1
   2   3   7 3770.83 408.073   5
   2   3   8 47404.2 1417.40   4
  -2  -3  -8 48368.8 1525.83   3
  -2  -3  -9 1055.67 207.243   3
   2   3   9 859.670 169.065   4
  -2  -3 -10-34.4353 97.5223   3
   2   3  10-47.5215 106.918   4
  -2  -3 -11 1238.02 236.018   3
   2   3  11 1833.12 275.552   4
  -2  -3 -12 1731.19 301.599   3
   2   3  12 1824.80 294.451   4
   2   3  13 16336.8 928.641   4
  -2  -3 -13 16201.1 932.504   3
   2   3  14 5123.53 522.046   4
  -2  -3 -14 5292.43 538.573   3
   2   3  15 3120.77 429.555   4
   2   4 -17 722.697 253.164   5
   2   4 -16 2265.12 390.908   5
   2   4 -15 16.3024 112.743   5
  -2  -4  15 22.5740 105.129   4
  -2  -4  14-179.842 117.110   4
   2   4 -14 59.3749 121.890   5
   2   4 -13 53.0374 118.780   5
  -2  -4  13 128.024 121.663   4
   2   4 -12 818.268 209.405   5
  -2  -4  12 1186.48 234.278   4
  -2  -4  11 51249.8 1641.84   4
   2   4 -11 48052.8 1723.22   5
  -2  -4  10 56921.5 1701.39   4
   2   4 -10 54682.4 1823.25   5
   2   4  -9 44998.8 1574.58   5
  -2  -4   9 47194.7 1437.53   4
   2   4  -8 15516.4 814.530   5
  -2  -4   8 15456.5 681.620   4
  -2  -4   7 25408.7 872.863   4
   2   4  -7 25292.4 1048.65   5
  -2  -4   6 5025.85 317.505   4
   2   4  -6 5372.60 431.772   5
  -2  -4   5 3504.53 236.774   4
   2   4  -5 3084.18 330.024   5
   2   4  -5 3170.35 187.688   2
   2   4  -5 3117.46 291.543   3
   2   4  -4 5865.46 289.809   2
  -2  -4   4 6280.48 289.637   4
   2   4  -4 5855.06 431.863   5
  -2  -4   3 17191.1 493.491   4
   2   4  -3 18685.0 604.282   2
   2   4  -3 18980.9 796.526   5
  -2  -4   2 37246.3 1125.73   3
   2   4  -2 36307.4 1206.27   5
   2   4  -1 53304.5 1531.03   5
  -2  -4   1 54435.8 1435.08   3
  -2  -4   0 169.656 93.8614   3
   2   4   0 119.140 47.1511   1
   2   4   1 330.237 43.8532   1
  -2  -4  -1 343.128 115.170   3
  -2  -4  -2 10902.5 553.631   3
   2   4   2 10591.5 547.931   3
  -2  -4  -3 103804. 2515.47   3
  -2  -4  -4 42874.9 1328.52   3
   2   4   4 41377.8 1042.82   4
   2   4   5 29955.7 840.154   4
  -2  -4  -5 29569.3 1050.70   3
   2   4   5 30117.0 1019.91   5
   2   4   6 3552.77 273.427   4
  -2  -4  -6 3560.08 190.801   1
  -2  -4  -6 3589.14 350.195   3
  -2  -4  -7 2760.51 321.919   3
   2   4   7 3054.99 275.494   4
  -2  -4  -7 3555.75 219.265   1
   2   4   8 1162.43 184.146   4
  -2  -4  -8 1325.01 237.268   3
  -2  -4  -8 1468.88 158.399   1
  -2  -4  -9 8188.71 423.822   1
  -2  -4  -9 6918.38 552.806   3
   2   4   9 8348.44 527.511   4
   2   4  10 1833.28 254.509   4
  -2  -4 -10 2068.72 314.214   3
  -2  -4 -11 21313.5 1068.57   3
   2   4  11 20008.2 954.436   4
   2   4  12 14157.2 818.564   4
  -2  -4 -12 14685.4 899.483   3
   2   4  13 176.919 119.789   4
  -2  -4 -13 356.099 185.962   3
  -2  -4 -14 396.655 171.104   3
   2   4  14 180.297 124.619   4
   2   5 -16 311.379 171.651   5
   2   5 -15 119.565 123.167   5
  -2  -5  15-23.3323 101.121   4
  -2  -5  14 5288.61 524.071   4
   2   5 -14 3823.99 489.122   5
  -2  -5  13 12827.0 793.438   4
   2   5 -13 12849.1 863.581   5
  -2  -5  12 8211.90 598.263   4
   2   5 -12 8024.50 663.247   5
   2   5 -11 166.123 113.089   5
  -2  -5  11 110.104 97.2056   4
  -2  -5  10 2757.61 314.748   4
   2   5 -10 3296.04 412.594   5
   2   5  -9 1058.44 231.193   5
  -2  -5   9 1030.49 190.719   4
  -2  -5   8 3099.77 286.782   4
   2   5  -8 2707.05 356.761   5
  -2  -5   7 4752.41 335.434   4
   2   5  -7 5066.65 463.606   5
  -2  -5   6 33927.7 990.130   4
   2   5  -6 32969.5 834.532   2
   2   5  -6 33129.2 1259.06   5
   2   5  -5 33964.7 1255.20   5
  -2  -5   5 33385.1 918.597   4
   2   5  -5 32171.7 875.604   2
  -2  -5   4 32511.7 843.129   4
   2   5  -4 32158.3 914.134   2
   2   5  -4 32555.0 1201.64   5
  -2  -5   3 16497.2 461.299   4
   2   5  -3 17344.1 824.179   5
   2   5  -2 4173.70 385.398   5
  -2  -5   2 3731.50 325.398   3
   2   5  -1 14101.0 729.939   5
   2   5  -1 13255.1 514.725   1
  -2  -5   1 15051.9 677.845   3
  -2  -5   0 571.707 132.681   3
   2   5   0 563.964 77.7020   1
  -2  -5  -1 11221.2 605.353   3
  -2  -5  -2 13445.4 681.580   3
  -2  -5  -3 52299.7 1597.82   3
  -2  -5  -4 38074.2 1319.86   3
  -2  -5  -5 14766.5 768.666   3
  -2  -5  -6 2809.06 338.140   3
  -2  -5  -7 702.783 186.022   3
  -2  -5  -8 1681.60 280.674   3
  -2  -5  -9 3445.18 407.054   3
  -2  -5 -10 511.648 176.563   3
  -2  -5 -11 852.305 228.047   3
  -2  -5 -12 52.8667 127.193   3
  -2  -5 -13 541.001 203.789   3
   2   6 -15 3141.04 460.939   5
  -2  -6  15 3371.16 438.921   4
   2   6 -14 12243.7 890.368   5
  -2  -6  14 12385.6 815.089   4
  -2  -6  13 9257.78 672.245   4
   2   6 -13 10671.1 801.849   5
   2   6 -12 1322.57 282.719   5
  -2  -6  12 1853.48 290.188   4
   2   6 -11 209.601 134.255   5
  -2  -6  11-7.39368 85.9949   4
  -2  -6  10 850.360 180.653   4
   2   6 -10 778.707 226.743   5
   2   6  -9 104.400 114.895   5
  -2  -6   9 138.796 85.9663   4
   2   6  -8 3350.15 405.045   5
  -2  -6   8 3908.53 324.772   4
  -2  -6   7 4215.29 311.847   4
   2   6  -7 4516.87 217.987   2
   2   6  -7 4306.67 450.529   5
  -2  -6   6 21209.2 727.882   4
   2   6  -6 21619.6 657.277   2
   2   6  -6 21467.8 1027.00   5
   2   6  -5 53719.0 1785.06   5
   2   6  -5 53445.3 1362.43   2
  -2  -6   5 56483.6 1343.64   4
  -2  -6   4 2503.28 169.133   4
   2   6  -4 2364.44 222.170   2
   2   6  -4 2783.83 351.605   5
  -2  -6   3 1891.92 114.637   4
   2   6  -3 2631.79 340.143   5
  -2  -6   2 1203.70 207.548   3
   2   6  -2 801.209 192.017   5
   2   6  -1 11635.3 474.542   1
  -2  -6   1 11919.5 649.413   3
   2   6   0 35621.0 867.537   1
  -2  -6   0 38108.2 1291.00   3
  -2  -6  -1 38999.8 1349.01   3
  -2  -6  -2 20447.2 922.301   3
  -2  -6  -3 8780.27 597.067   3
  -2  -6  -4 1912.43 290.214   3
  -2  -6  -5 239.492 131.043   3
  -2  -6  -6 2007.95 312.275   3
  -2  -6  -7 14658.7 866.834   3
  -2  -6  -8 33298.8 1407.97   3
  -2  -6  -9 8018.23 666.930   3
  -2  -6 -10 969.755 254.038   3
  -2  -6 -11 490.427 193.743   3
  -2  -6 -12 144.892 140.203   3
   2   7 -15 2965.96 464.077   5
  -2  -7  15 2593.63 385.887   4
  -2  -7  14 4226.30 466.307   4
   2   7 -14 3726.80 509.978   5
   2   7 -13 3248.81 464.027   5
  -2  -7  13 3247.10 392.042   4
   2   7 -12 1308.88 295.989   5
  -2  -7  12 1011.16 215.730   4
   2   7 -11-27.8366 125.776   5
  -2  -7  11 183.000 119.201   4
  -2  -7  10 13140.2 698.813   4
   2   7 -10 12359.1 865.772   5
   2   7  -9 19797.7 1100.91   5
  -2  -7   9 20416.4 854.062   4
   2   7  -8 9543.57 724.949   5
  -2  -7   8 9875.15 528.418   4
   2   7  -7 914.461 235.171   5
  -2  -7   7 1139.58 165.710   4
   2   7  -7 833.010 104.741   2
   2   7  -6 103.565 124.314   5
  -2  -7   6 161.184 75.6172   4
   2   7  -6 161.591 64.3203   2
   2   7  -5 3202.62 411.230   5
   2   7  -5 3764.20 283.478   2
  -2  -7   5 4139.84 247.653   4
   2   7  -4 255.594 125.828   5
  -2  -7   4 202.052 52.7567   4
   2   7  -3 209.218 168.069   5
  -2  -7   3 179.225 109.035   3
   2   7  -2 31760.3 1343.73   5
  -2  -7   2 32528.1 1220.55   3
   2   7  -2 30427.0 996.261   1
   2   7  -1 23896.1 748.563   1
  -2  -7   1 25489.1 1064.93   3
   2   7   0 31251.0 715.868   1
   2   7   0 33068.2 732.431   1
  -2  -7  -1 246.300 123.576   3
  -2  -7  -2 1253.71 246.008   3
  -2  -7  -3 716.316 197.207   3
  -2  -7  -4 539.434 182.557   3
  -2  -7  -5 1992.24 319.369   3
  -2  -7  -6 4969.30 514.594   3
  -2  -7  -7 12736.7 856.018   3
  -2  -7  -8 9900.08 769.468   3
  -2  -7  -9 1994.18 363.402   3
  -2  -7 -10 136.623 144.929   3
  -2  -8  14 863.947 224.455   4
  -2  -8  13 145.557 110.904   4
   2   8 -13 103.950 159.796   5
   2   8 -12 1047.59 280.572   5
  -2  -8  12 934.971 210.121   4
  -2  -8  11 1256.57 225.596   4
   2   8 -11 756.308 244.718   5
   2   8 -10 12619.0 911.925   5
  -2  -8  10 12422.6 674.772   4
  -2  -8   9 29379.4 1059.43   4
   2   8  -9 28465.7 1396.29   5
   2   8  -8 3121.19 446.089   5
  -2  -8   8 3942.63 320.844   4
   2   8  -7 6567.86 623.745   5
  -2  -8   7 6169.86 376.270   4
   2   8  -6 6862.91 389.003   2
   2   8  -6 6336.18 611.743   5
  -2  -8   6 6750.99 355.857   4
  -2  -8   5 9845.42 386.979   4
   2   8  -5 9841.84 513.417   2
   2   8  -5 10259.9 764.574   5
   2   8  -4 3831.13 472.780   5
  -2  -8   3 9554.50 653.489   3
   2   8  -3 10227.7 769.258   5
   2   8  -2 41577.8 1678.13   5
  -2  -8   2 41128.0 1509.48   3
   2   8  -1 6484.52 610.305   5
  -2  -8   1 6268.03 532.515   3
   2   8  -1 5332.02 264.209   1
  -2  -8   0 797.305 215.162   3
  -2  -8  -1 5165.85 501.620   3
  -2  -8  -2 3341.99 410.493   3
  -2  -8  -3 143.531 140.426   3
  -2  -8  -4 3227.50 420.632   3
  -2  -8  -5 1439.87 292.600   3
  -2  -8  -6 4652.12 535.756   3
  -2  -8  -7 6875.70 656.924   3
  -2  -8  -8-168.590 126.491   3
   2   9 -11 11256.3 912.143   5
   2   9 -10 9325.27 821.999   5
   2   9  -9 715.086 240.398   5
   2   9  -8 170.823 128.751   5
   2   9  -7 1449.45 330.235   5
   2   9  -6 3420.20 471.465   5
   2   9  -5 4358.62 534.853   5
   2   9  -5 4475.60 362.851   2
   2   9  -4 10313.2 826.588   5
  -2  -9   3 13704.3 847.455   3
   2   9  -3 13945.4 967.109   5
   2   9  -2 19986.0 1165.01   5
  -2  -9   2 18737.3 1007.99   3
  -2  -9   1 1103.65 250.050   3
   2   9  -1 1096.35 286.202   5
  -2  -9   0 5.28047 101.343   3
  -2  -9  -1 355.580 172.921   3
  -2  -9  -2 6196.68 599.209   3
  -2  -9  -3 11481.1 836.409   3
  -2  -9  -4 14514.3 957.981   3
  -2  -9  -5 7400.02 685.347   3
  -2  -9  -6 381.450 157.103   3
   2  10  -9 2075.95 405.999   5
   2  10  -8 210.319 160.316   5
   2  10  -7 880.740 269.070   5
   2  10  -6 1813.56 370.837   5
   2  10  -5 5643.86 645.982   5
   2  10  -4 5832.35 654.171   5
   2  10  -3 4201.37 555.304   5
  -2 -10   2 18.7125 99.3501   3
   2  10  -2-89.7969 154.943   5
   2  10  -1 562.861 234.823   5
  -2 -10   1 558.661 198.616   3
  -2 -10   0 691.840 207.274   3
   2  10   0 580.210 239.803   5
  -2 -10  -1 2918.87 423.824   3
  -2 -10  -2 4972.63 557.659   3
  -2 -10  -3 6094.33 638.477   3
  -2 -11   2 686.497 232.978   3
  -2 -11   1 1351.83 302.759   3
   3 -13   0 511.798 198.230   3
   3 -13   1 3144.66 457.834   3
   3 -13   2-27.3269 125.415   3
   3 -13   3 3246.88 419.661   3
   3 -12  -3 1063.90 278.448   3
   3 -12  -2 302.043 166.666   3
   3 -12  -1 1005.21 254.160   3
   3 -12   0 963.127 232.778   3
   3 -12   1 1088.55 255.891   3
   3 -12   2 3877.08 452.116   3
   3 -12   3 2206.40 328.326   3
   3 -12   4 37.1370 87.3342   3
   3 -12   5 374.866 136.193   3
  -3  12  -5 135.910 137.477   5
  -3  12  -5 183.962 122.998   1
  -3  12  -6 222.763 131.353   1
  -3  12  -6 314.293 197.120   5
  -3  12  -7 655.318 228.944   5
  -3  12  -7 1057.13 273.726   1
  -3  12  -8 2990.08 449.888   5
  -3  12  -8 3008.26 470.532   1
  -3  12  -9 5275.38 601.439   5
  -3  12  -9 5131.65 637.940   1
   3 -11  -5 18582.6 1126.59   3
   3 -11  -4 66.5588 116.753   3
   3 -11  -3 1471.76 300.842   3
   3 -11  -2 552.079 199.574   3
   3 -11  -1 2598.61 372.689   3
   3 -11   0 576.724 188.094   3
   3 -11   1 2483.40 348.620   3
  -3  11  -2 3447.05 389.137   1
   3 -11   2 3560.18 403.834   3
  -3  11  -3 2779.08 367.153   1
   3 -11   3 2395.99 320.641   3
   3 -11   4 195.921 114.357   3
  -3  11  -4 249.002 127.544   1
   3 -11   5-9.44864 74.2925   3
  -3  11  -5-165.101 155.688   5
  -3  11  -5-246.169 141.333   1
  -3  11  -6 4448.32 530.547   5
  -3  11  -6 5291.27 555.220   1
  -3  11  -7 19662.2 1148.11   1
  -3  11  -7 19926.8 1148.37   5
  -3  11  -8 13079.4 933.093   1
  -3  11  -8 11320.9 841.016   5
  -3  11  -9 8195.76 763.186   1
  -3  11  -9 7297.09 669.313   5
  -3  11 -10-89.2587 116.888   5
  -3  11 -10 68.1884 172.581   1
   3 -11  10 315.356 145.735   4
   3 -11  11 360.089 157.943   4
   3 -10  -7 3582.21 493.607   3
   3 -10  -6 2073.35 376.739   3
   3 -10  -5 13308.0 902.580   3
   3 -10  -4 1805.49 319.986   3
   3 -10  -3 3819.24 451.465   3
   3 -10  -2 34201.4 1409.71   3
   3 -10  -1 29280.9 1274.53   3
  -3  10   1 33294.8 1188.44   1
   3 -10   0 6220.87 526.009   3
  -3  10   0 6236.95 473.656   1
   3 -10   1 385.358 141.339   3
  -3  10  -1 380.031 134.182   1
   3 -10   2 1451.20 245.211   3
  -3  10  -2 1442.71 251.551   1
  -3  10  -3 2782.19 353.273   1
   3 -10   3 3208.51 350.227   3
  -3  10  -4 739.609 203.787   1
   3 -10   4 559.078 143.458   3
   3 -10   5 1820.71 248.567   3
  -3  10  -5 1588.80 291.978   1
  -3  10  -6 14244.1 910.053   5
  -3  10  -6 16978.8 976.905   1
  -3  10  -7 11608.2 807.281   5
  -3  10  -7 13157.0 881.752   1
  -3  10  -8 711.728 228.963   1
  -3  10  -8 864.317 238.091   5
  -3  10  -9 1342.57 275.725   5
  -3  10  -9 1852.36 373.615   1
  -3  10 -10 208.568 121.008   5
  -3  10 -10 478.951 220.042   1
   3 -10  10 420.251 163.630   4
  -3  10 -11 4855.68 627.901   1
   3 -10  11 4630.50 506.689   4
   3 -10  12 6707.15 633.890   4
   3  -9  -9 13128.8 947.367   3
   3  -9  -8 4203.28 511.298   3
   3  -9  -7-6.71631 130.929   3
   3  -9  -6 571.039 199.229   3
   3  -9  -5 392.059 164.777   3
   3  -9  -4 87.7203 115.976   3
  -3   9   4 138.031 86.7622   1
   3  -9  -3 2333.38 338.437   3
  -3   9   3 2880.71 295.986   1
  -3   9   2 21227.3 890.287   1
   3  -9  -2 20124.7 987.834   3
   3  -9  -1 31390.1 1252.46   3
  -3   9   1 35010.7 1213.00   1
  -3   9   0 14679.5 735.470   1
   3  -9   0 13108.3 735.418   3
   3  -9   1 1528.87 238.303   3
  -3   9  -1 1342.36 228.795   1
   3  -9   2 558.258 156.122   3
  -3   9  -2 679.692 174.023   1
   3  -9   3 1158.93 200.955   3
  -3   9  -3 1070.03 215.993   1
  -3   9  -4 25926.0 1135.67   1
   3  -9   4 25862.1 971.850   3
  -3   9  -5 27129.2 1204.00   1
   3  -9   5 27385.2 981.491   3
  -3   9  -6 18866.3 1014.62   1
  -3   9  -6 17672.3 947.815   5
  -3   9  -7 3375.19 425.832   1
  -3   9  -7 3332.91 393.146   5
  -3   9  -8 4347.65 446.762   5
  -3   9  -8 4949.18 548.148   1
  -3   9  -9 2789.57 361.837   5
  -3   9  -9 3197.98 457.962   1
  -3   9 -10 8034.30 744.919   1
   3  -9  10 6976.58 604.201   4
  -3   9 -10 8480.71 623.050   5
  -3   9 -11 1717.75 290.551   5
   3  -9  11 1445.91 292.536   4
   3  -9  12 9446.16 746.086   4
   3  -9  13 8489.12 725.954   4
   3  -8 -10 3755.46 496.579   3
   3  -8  -9-107.891 151.263   3
   3  -8  -8 1393.89 289.762   3
   3  -8  -7 1507.43 296.093   3
   3  -8  -6 1140.02 251.687   3
   3  -8  -5 18609.9 972.772   3
  -3   8   4 47144.0 1407.05   1
   3  -8  -4 44470.9 1552.43   3
   3  -8  -3 24399.2 1050.88   3
  -3   8   3 26203.7 967.825   1
   3  -8  -2 36000.9 1305.24   3
  -3   8   2 35232.4 1216.48   1
   3  -8  -1 3107.03 331.697   3
  -3   8   1 3352.56 325.562   1
  -3   8   0 26626.0 1022.16   1
   3  -8   0 25763.8 1012.37   3
   3  -8   1 635.158 151.410   3
  -3   8  -1 518.047 136.452   1
  -3   8  -2 59783.7 1773.06   1
   3  -8   2 59476.9 1667.08   3
  -3   8  -3 59822.9 1786.31   3
  -3   8  -3 62217.1 1860.44   1
   3  -8   3 61770.6 1666.83   3
  -3   8  -4 67049.4 1999.10   1
   3  -8   4 65011.3 1716.84   3
  -3   8  -5 16261.7 864.301   1
   3  -8   5 15766.1 650.863   3
  -3   8  -6 7745.72 551.588   5
  -3   8  -6 5952.87 358.984   2
  -3   8  -6 7312.64 585.214   1
  -3   8  -7 381.386 96.9225   3
  -3   8  -7 544.752 161.026   5
  -3   8  -7 328.065 167.244   1
  -3   8  -8 1693.04 264.950   5
  -3   8  -8 1528.05 323.317   1
  -3   8  -9 997.173 203.439   5
   3  -8  10 1149.16 239.634   4
  -3   8 -10 1288.06 235.035   5
   3  -8  11 12196.2 809.009   4
  -3   8 -11 12357.1 722.859   5
   3  -8  12 4398.01 500.195   4
   3  -8  13 176.469 154.943   4
   3  -7 -12 2284.11 401.443   3
   3  -7 -11 5069.51 575.558   3
   3  -7 -10 427.346 201.928   3
   3  -7  -9 173.962 153.063   3
   3  -7  -8 8866.52 694.139   3
   3  -7  -7 201.176 104.707   3
   3  -7  -6 2995.38 368.923   3
   3  -7  -6 2706.63 285.028   1
   3  -7  -5 1996.07 236.137   1
   3  -7  -5 2113.06 298.750   3
   3  -7  -4 3701.79 317.118   1
  -3   7   4 4385.21 369.306   1
   3  -7  -4 4414.88 410.832   3
   3  -7  -3 1491.42 197.784   1
   3  -7  -3 1612.61 248.856   3
  -3   7   3 1532.50 213.841   1
   3  -7  -2 10562.4 550.498   1
  -3   7   2 12752.9 636.197   1
   3  -7  -2 11907.1 638.361   3
  -3   7   1 24791.4 943.233   1
   3  -7  -1 26389.6 970.889   3
   3  -7   0 1163.01 188.144   3
  -3   7   0 964.524 169.997   1
   3  -7   1 12687.9 591.523   3
  -3   7  -1 12012.0 635.750   1
  -3   7  -2 42658.3 1377.86   1
   3  -7   2 42557.5 1236.10   3
  -3   7  -3 33008.9 1088.49   3
  -3   7  -3 31488.3 1167.73   1
   3  -7   3 30656.3 975.249   3
  -3   7  -4 10299.0 638.745   1
   3  -7   4 10823.9 490.043   3
  -3   7  -4 10728.4 507.852   3
  -3   7  -5 4387.50 425.248   1
   3  -7   5 4779.41 294.548   3
  -3   7  -5 4246.53 289.977   3
  -3   7  -6 608.971 106.498   3
  -3   7  -6 911.892 214.837   1
  -3   7  -6 820.219 123.205   2
  -3   7  -6 960.631 187.292   5
  -3   7  -7 173.566 54.4421   2
  -3   7  -7-11.1963 58.4414   3
  -3   7  -7 151.797 97.2093   5
  -3   7  -7 174.175 144.714   1
  -3   7  -8 5030.74 404.533   5
  -3   7  -8 4611.47 275.675   3
  -3   7  -9 14285.9 713.665   5
  -3   7 -10 18726.0 841.759   5
   3  -7  10 17563.1 940.670   4
   3  -7  11 14470.6 873.303   4
  -3   7 -11 14592.2 731.552   5
   3  -7  12 4364.68 477.461   4
   3  -7  13 62.5827 104.838   4
   3  -7  14 147.016 142.194   4
   3  -6 -13 438.073 211.352   3
   3  -6 -12 4823.99 570.752   3
   3  -6 -11 5368.09 590.503   3
   3  -6 -10 711.047 261.126   3
   3  -6  -9 781.713 249.993   3
   3  -6  -8 4851.38 504.161   3
   3  -6  -7 15768.7 780.411   1
   3  -6  -7 21599.4 1025.24   3
   3  -6  -6 40026.1 1332.83   1
   3  -6  -6 45267.9 1554.86   3
   3  -6  -5 1828.45 276.150   3
   3  -6  -5 1493.24 208.982   1
   3  -6  -4 85.4438 103.962   3
   3  -6  -4 118.899 70.5662   1
  -3   6   4 180.448 92.4142   1
   3  -6  -3 4436.71 339.867   1
  -3   6   3 6115.40 426.975   1
   3  -6  -3 5409.07 421.141   3
   3  -6  -2 12821.9 594.930   1
  -3   6   2 13394.3 639.937   1
   3  -6  -2 13080.7 633.599   3
   3  -6  -1 314.836 105.062   3
  -3   6   1 242.664 104.100   1
   3  -6  -1 231.120 82.9140   1
  -3   6   0 160.130 85.5926   5
   3  -6   0 230.887 84.9241   3
   3  -6   0 100.167 67.5297   1
  -3   6   0 265.370 110.136   1
   3  -6   1 30049.2 934.925   3
  -3   6  -1 29375.4 1027.93   1
  -3   6  -2 16284.8 734.801   1
   3  -6   2 15815.5 590.939   3
  -3   6  -3 4762.01 392.458   1
  -3   6  -3 3281.72 282.891   3
   3  -6   3 4043.31 264.432   3
  -3   6  -4 6163.74 466.569   1
   3  -6   4 6052.67 307.220   3
  -3   6  -4 5967.56 324.735   3
  -3   6  -5 213.121 56.1925   3
  -3   6  -5 332.295 80.1327   2
  -3   6  -5 275.466 121.954   1
  -3   6  -5 447.388 128.398   5
  -3   6  -6 22965.3 740.331   2
  -3   6  -6 25901.1 913.701   5
  -3   6  -6 25099.8 703.689   3
  -3   6  -6 27224.7 1129.37   1
  -3   6  -7 26187.1 937.016   5
  -3   6  -7 27465.6 736.983   3
  -3   6  -7 26671.3 780.232   2
  -3   6  -8 20605.5 604.557   3
  -3   6  -8 20711.9 634.836   2
  -3   6  -8 21899.9 825.410   5
  -3   6  -9 12905.9 447.688   3
  -3   6  -9 14783.1 662.646   5
   3  -6  10 7143.35 564.920   4
  -3   6 -10 7557.43 460.435   5
   3  -6  11 3424.22 412.852   4
  -3   6 -11 4234.37 342.696   5
   3  -6  12 157.061 127.548   4
   3  -6  13 4630.45 509.277   4
   3  -6  14 3051.36 422.712   4
   3  -5 -14 459.557 237.063   3
   3  -5 -13 198.640 190.515   3
   3  -5 -12 1087.43 304.934   3
   3  -5 -11 5367.15 630.841   3
   3  -5 -11 4041.61 477.251   5
   3  -5 -10 6549.06 707.880   3
   3  -5 -10 5407.63 539.242   5
   3  -5  -9 11872.3 775.691   5
   3  -5  -9 12058.7 937.282   3
   3  -5  -8 21561.1 1030.84   5
   3  -5  -8 20738.8 1221.67   3
   3  -5  -7 1588.17 265.343   5
   3  -5  -7 1349.90 329.791   3
   3  -5  -7 1319.92 218.273   1
   3  -5  -6 2806.08 405.084   3
   3  -5  -6 2786.19 301.253   1
   3  -5  -6 3555.91 369.028   5
   3  -5  -5 15153.8 874.191   3
   3  -5  -5 15166.6 699.603   1
   3  -5  -4 57831.5 1782.24   3
   3  -5  -4 55025.6 1569.30   1
  -3   5   4 55049.6 1595.40   1
   3  -5  -3 55432.7 1599.59   3
   3  -5  -3 51531.5 1474.14   1
  -3   5   3 51661.2 1502.00   1
   3  -5  -2 6801.58 410.901   1
  -3   5   2 7294.76 446.756   1
   3  -5  -2 7721.42 455.439   3
   3  -5  -1 51258.0 1419.29   1
  -3   5   1 52581.3 1451.48   1
   3  -5  -1 50630.9 1382.61   3
   3  -5   0 4313.52 320.149   1
  -3   5   0 4876.84 344.794   5
  -3   5   0 4797.86 354.152   1
   3  -5   0 4904.09 303.957   3
   3  -5   1 26436.6 798.900   3
  -3   5  -1 28036.2 955.397   1
  -3   5  -1 27711.9 886.583   5
  -3   5  -2 2872.45 280.350   1
   3  -5   2 2635.79 191.352   3
  -3   5  -3 3483.26 322.189   1
   3  -5   3 3281.37 199.803   3
  -3   5  -4 3776.66 238.390   3
  -3   5  -4 3620.95 251.027   2
   3  -5   4 3927.55 197.874   3
  -3   5  -4 4034.14 355.519   1
  -3   5  -5 28525.6 880.229   5
  -3   5  -5 28822.6 828.285   2
  -3   5  -5 30233.3 1102.97   1
  -3   5  -5 25799.9 685.004   3
  -3   5  -6 1196.78 153.389   5
  -3   5  -6 1155.82 133.916   2
  -3   5  -6 948.121 85.3246   3
  -3   5  -7 1157.12 93.9776   3
  -3   5  -7 1410.93 142.800   2
  -3   5  -7 1524.11 177.313   5
  -3   5  -8 1780.81 118.905   3
  -3   5  -8 2045.12 206.055   5
  -3   5  -9 124.745 40.2092   3
  -3   5  -9 133.589 66.2573   5
  -3   5 -10 152.666 81.9084   5
   3  -5  10-3.20654 108.216   4
   3  -5  11 8092.45 619.482   4
  -3   5 -11 8668.24 466.957   5
   3  -5  12 14382.2 869.279   4
   3  -5  13 21624.0 1125.54   4
   3  -5  14 11908.7 844.133   4
   3  -4 -15 564.718 224.361   5
   3  -4 -14 400.553 211.808   5
   3  -4 -14 1380.88 481.392   3
   3  -4 -13 341.268 190.143   5
   3  -4 -13 487.365 291.630   3
   3  -4 -12 18823.2 1080.14   5
   3  -4 -11 14537.9 924.246   5
   3  -4 -10 24980.7 1221.33   5
   3  -4  -9 13119.0 838.620   5
   3  -4  -8 4203.83 450.924   5
   3  -4  -7 2987.72 331.222   1
   3  -4  -7 3666.40 396.814   5
   3  -4  -6 10041.7 628.044   5
   3  -4  -6 9831.37 589.961   1
   3  -4  -5 2234.48 291.996   5
   3  -4  -5 2228.45 255.402   1
   3  -4  -5 1952.70 221.910   4
  -3   4   4 10475.9 569.088   1
   3  -4  -4 10147.4 544.564   1
   3  -4  -4 12087.0 611.246   5
   3  -4  -3 53390.8 1462.64   5
   3  -4  -3 49338.2 1428.15   1
  -3   4   3 51082.0 1462.95   1
   3  -4  -2 74859.9 1824.49   5
   3  -4  -2 69953.5 1825.70   1
  -3   4   2 73323.9 1868.71   1
   3  -4  -1 79152.9 1809.20   1
  -3   4   1 79596.0 1827.26   1
  -3   4   1 78924.3 2011.14   5
   3  -4   0 5426.61 352.077   1
  -3   4   0 5280.39 358.114   1
  -3   4   0 4681.91 346.407   5
   3  -4   0 5544.29 314.637   3
  -3   4  -1 9342.88 481.193   1
   3  -4   1 8784.62 353.004   3
  -3   4  -1 8005.79 401.580   5
   3  -4   1 9063.80 464.191   1
   3  -4   2 3620.79 188.681   3
  -3   4  -2 3185.66 218.423   5
  -3   4  -3 21915.5 704.879   2
   3  -4   3 21928.6 544.311   3
  -3   4  -4 26133.0 780.215   2
  -3   4  -5 35574.5 935.312   5
  -3   4  -5 35892.3 974.509   2
  -3   4  -6 1365.18 142.286   2
  -3   4  -6 1203.79 126.407   5
  -3   4  -7 4174.40 246.814   5
  -3   4  -8 76.9214 22.5297   3
  -3   4  -8 89.8971 57.3888   5
   3  -4   9 4748.29 419.776   4
  -3   4  -9 4577.92 204.777   3
  -3   4  -9 4386.44 275.640   5
  -3   4 -10 160.425 52.5515   3
  -3   4 -10 71.6739 52.0985   5
   3  -4  10 166.929 144.594   4
  -3   4 -10 117.885 35.7864   3
  -3   4 -11 26833.2 875.694   5
   3  -4  11 25914.3 1153.78   4
   3  -4  11 26546.3 851.058   2
  -3   4 -11 26434.6 782.134   3
   3  -4  12 10659.6 729.888   4
   3  -4  13 11835.7 806.781   4
   3  -4  14 456.405 174.751   4
   3  -4  15 564.369 208.378   4
   3  -3 -15 512.352 233.410   5
   3  -3 -14 1793.78 386.971   5
   3  -3 -13 162.517 231.780   5
   3  -3 -12 11672.1 930.377   5
   3  -3 -11 7106.38 711.714   5
   3  -3 -10 5627.91 613.700   5
   3  -3  -9 3163.91 452.204   5
   3  -3  -8 3772.04 471.354   5
   3  -3  -7 748.841 166.200   1
   3  -3  -7 904.164 287.885   5
   3  -3  -6 73684.1 2039.84   1
   3  -3  -6 71326.8 2253.99   5
   3  -3  -5 109666. 2659.67   1
   3  -3  -5 104785. 2858.55   5
  -3   3   4 32583.3 1093.33   1
   3  -3  -4 31739.4 1082.38   1
   3  -3  -4 30170.1 1210.66   5
   3  -3  -3 18824.4 747.016   1
   3  -3  -3 17848.1 813.061   5
  -3   3   3 18822.7 755.871   1
   3  -3  -2 1720.40 210.105   5
   3  -3  -2 1766.14 202.168   1
  -3   3   2 1669.81 207.052   1
   3  -3  -1 22275.0 725.229   5
   3  -3  -1 19863.4 740.628   1
  -3   3   1 21946.1 777.969   1
  -3   3   1 20109.3 750.480   5
   3  -3   0 12178.9 533.616   1
   3  -3   0 13484.2 474.626   5
  -3   3   0 11527.0 530.710   5
   3  -3   1 11061.9 499.022   1
  -3   3  -1 10244.5 469.486   5
  -3   3  -2 8241.95 353.388   5
   3  -3   2 8678.21 450.953   1
  -3   3  -2 8594.48 384.964   2
   3  -3   2 8096.00 257.254   3
  -3   3  -3 27553.4 793.539   2
  -3   3  -3 26235.0 661.197   5
  -3   3  -4 31486.8 743.312   5
  -3   3  -4 31776.0 890.907   2
  -3   3  -5 38284.7 1021.02   2
   3  -3   5 37135.0 1033.58   2
  -3   3  -5 38472.4 862.645   5
   3  -3   6 3019.50 233.961   2
  -3   3  -6 3140.00 165.961   5
  -3   3  -7 20363.7 535.650   5
   3  -3   7 20459.4 678.074   2
  -3   3  -8 1893.23 148.701   5
  -3   3  -8 1922.59 119.998   3
   3  -3   8 1963.07 195.024   2
   3  -3   9 5458.19 446.015   4
   3  -3   9 5436.15 347.118   2
  -3   3  -9 5693.92 313.796   5
  -3   3  -9 5177.37 244.555   3
   3  -3  10 11589.3 698.853   4
  -3   3 -10 12164.8 548.365   5
  -3   3 -10 11318.9 427.798   3
   3  -3  11 28253.4 1198.64   4
  -3   3 -11 27857.6 821.225   3
  -3   3 -11 28911.8 1015.30   5
   3  -3  12 3154.19 389.550   4
   3  -3  13 544.945 186.392   4
   3  -3  14 276.777 153.772   4
   3  -3  15 54.3848 140.843   4
   3  -2 -16 1366.77 395.979   5
   3  -2 -15 1367.22 405.196   5
   3  -2 -14 10181.1 976.588   5
   3  -2 -13 4177.73 627.870   5
   3  -2 -12 7281.95 787.698   5
   3  -2 -11 47.6518 304.764   5
   3  -2 -10 393.895 297.641   5
   3  -2  -9 872.179 375.933   5
   3  -2  -8 21288.9 1074.86   5
   3  -2  -7 28995.4 1202.60   5
   3  -2  -7 28265.5 1136.09   1
   3  -2  -6 34737.0 1276.33   5
   3  -2  -6 35718.7 1256.21   1
   3  -2  -5 3850.07 343.603   1
   3  -2  -5 3861.42 370.590   5
   3  -2  -4 10451.0 566.856   5
  -3   2   4 10903.3 574.897   1
   3  -2  -4 10395.2 558.916   1
   3  -2  -3 3520.35 305.182   5
   3  -2  -3 3109.14 278.294   1
   3  -2  -2 8269.23 446.990   5
   3  -2  -2 8582.07 451.534   1
  -3   2   1 553.949 95.1455   5
   3  -2  -1 637.675 118.112   5
   3  -2  -1 550.951 112.127   1
   3  -2   0 8897.55 437.170   1
  -3   2   0 9687.48 411.418   2
  -3   2   0 9116.16 361.534   5
   3  -2   0 9478.58 429.723   5
  -3   2  -1 23402.2 704.859   2
   3  -2   1 22616.6 618.748   5
  -3   2  -1 21746.1 593.981   5
   3  -2   1 22728.6 758.265   1
  -3   2  -2 167290. 3438.82   2
  -3   2  -2 165446. 3213.40   5
   3  -2   2 173540. 3548.06   1
  -3   2  -3 86118.0 1911.97   2
   3  -2   3 82565.3 1898.98   2
  -3   2  -4 32150.4 906.769   2
   3  -2   4 30925.8 901.490   2
   3  -2   5 40146.2 1096.30   2
   3  -2   6 1730.20 179.509   2
  -3   2  -6 1705.29 97.6922   3
   3  -2   7 2705.77 151.311   5
  -3   2  -7 2890.90 156.675   5
   3  -2   7 2815.11 244.349   2
  -3   2  -7 2824.82 154.776   3
   3  -2   8 18431.0 818.859   4
   3  -2   8 18440.1 552.968   5
  -3   2  -8 19141.5 560.026   5
  -3   2  -8 18294.6 546.591   3
   3  -2   9 5119.40 275.430   5
   3  -2   9 4888.88 417.898   4
  -3   2  -9 5153.53 274.353   5
  -3   2  -9 5085.87 270.530   3
  -3   2 -10 353.795 102.330   5
  -3   2 -10 369.920 77.4406   3
   3  -2  10 279.996 71.5746   5
   3  -2  10 310.240 126.023   4
   3  -2  10 203.386 86.2546   2
  -3   2 -11 682.716 117.478   5
  -3   2 -11 721.704 124.342   3
   3  -2  11 870.523 214.359   4
   3  -2  11 865.565 162.620   2
   3  -2  12 721.544 203.412   4
  -3   2 -12 899.166 137.993   3
   3  -2  12 665.548 144.002   2
   3  -2  13 1618.79 297.403   4
   3  -2  13 1417.27 218.358   2
   3  -2  14 2790.83 397.248   4
   3  -2  15 4355.66 508.329   4
   3  -1 -16 4560.64 707.846   5
   3  -1 -15 3415.83 625.162   5
   3  -1 -14 2195.24 472.054   5
   3  -1 -13 2742.50 474.407   5
   3  -1 -12 6541.25 685.483   5
   3  -1 -11 5776.66 594.567   5
   3  -1 -10 4684.45 482.601   5
   3  -1  -9 24780.1 1094.62   5
   3  -1  -8 102.631 133.835   5
   3  -1  -7 5767.33 436.780   5
   3  -1  -6 546.707 163.602   5
   3  -1  -6 290.908 121.294   1
   3  -1  -5 1672.52 232.534   1
   3  -1  -5 1486.53 204.237   5
   3  -1  -4 782.818 156.479   5
   3  -1  -4 529.737 130.371   1
   3  -1  -3 9343.13 453.572   5
   3  -1  -3 10126.9 520.699   1
   3  -1  -2 7799.13 428.490   1
   3  -1  -2 7583.58 368.146   5
   3  -1  -1 31052.3 838.816   5
   3  -1  -1 32007.1 950.206   1
  -3   1   1 30412.7 866.308   2
  -3   1   1 30011.5 852.782   5
   3  -1   0 178933. 3669.19   1
  -3   1   0 179570. 3581.51   2
   3  -1   0 172897. 3472.30   5
  -3   1   0 172681. 3498.01   5
   3  -1   1 29171.4 886.351   1
  -3   1  -1 30386.4 857.770   2
   3  -1   1 30489.7 714.871   5
  -3   1  -1 29459.7 729.195   5
   3  -1   2 11415.6 473.342   1
   3  -1   2 10541.5 279.021   5
  -3   1  -2 10617.0 439.095   2
   3  -1   2 10166.7 318.281   3
  -3   1  -2 9906.45 282.596   5
   3  -1   3 24413.4 592.740   3
  -3   1  -3 25514.1 777.832   2
  -3   1  -4 37043.2 1087.42   1
   3  -1   4 34445.9 1017.56   2
  -3   1  -4 35155.8 811.816   3
   3  -1   4 37406.4 862.480   3
   3  -1   5 62516.9 1561.37   2
  -3   1  -5 60805.8 1319.61   3
  -3   1  -5 61506.8 1630.93   1
   3  -1   6 50122.7 1071.94   5
  -3   1  -6 51845.5 1167.19   3
   3  -1   7 39675.4 1234.56   4
   3  -1   7 41323.3 931.868   5
   3  -1   8 65611.0 1852.31   4
  -3   1  -8 64994.5 1561.25   3
   3  -1   8 69849.6 1529.13   5
   3  -1   9 7103.01 457.472   2
   3  -1   9 6908.70 492.821   4
   3  -1   9 7366.96 356.371   5
  -3   1  -9 7199.01 370.241   3
  -3   1 -10 1447.41 174.775   3
   3  -1  10 1816.40 271.614   4
   3  -1  10 1574.13 222.229   2
   3  -1  10 1451.33 165.814   5
  -3   1 -11 34.4827 61.0400   3
   3  -1  11 93.4127 110.829   4
   3  -1  11 175.681 134.053   2
  -3   1 -12 584.169 133.196   3
   3  -1  12 466.408 148.311   4
   3  -1  12 588.166 149.902   2
   3  -1  13-0.63799 100.608   4
   3  -1  13 175.254 92.4147   2
   3  -1  14 78.5361 99.1878   4
   3  -1  15 1495.01 311.110   4
   3   0 -16 6520.22 833.277   5
   3   0 -15 1328.13 385.841   5
   3   0 -14 7922.48 773.280   5
  -3   0  13 4768.37 490.546   4
   3   0 -13 5241.07 588.481   5
  -3   0  12 3905.92 419.161   4
   3   0 -12 4819.51 511.678   5
  -3   0  11 3686.74 392.983   4
   3   0 -11 3746.46 427.910   5
  -3   0  10 11856.5 676.975   4
   3   0 -10 12035.1 730.824   5
  -3   0   9 21479.8 904.502   4
   3   0  -9 21180.4 960.432   5
   3   0  -8 3672.05 364.304   5
   3   0  -7 19608.0 838.907   5
   3   0  -6 7346.93 510.102   1
   3   0  -6 6731.54 403.388   4
   3   0  -6 6808.91 446.475   5
   3   0  -5 16899.0 704.715   5
   3   0  -5 17237.9 782.496   1
   3   0  -5 17215.7 650.281   4
   3   0  -4 11245.6 583.845   1
   3   0  -4 10962.9 467.259   4
   3   0  -4 11346.7 533.628   5
  -3   0   4 10620.5 438.741   2
  -3   0   3 53744.5 1311.90   2
   3   0  -3 52534.1 1483.68   1
   3   0  -3 54555.3 1403.75   5
   3   0  -2 59672.3 1476.63   5
  -3   0   2 59230.0 1425.51   2
   3   0  -2 63004.5 1598.16   1
  -3   0   1 33168.2 932.166   5
   3   0  -1 34706.6 921.437   5
  -3   0   1 32632.4 916.859   2
   3   0  -1 33862.3 1007.01   1
  -3   0   0 1499.50 142.527   5
   3   0   0 1796.57 177.701   1
  -3   0   0 1609.92 157.520   2
   3   0   0 1654.60 146.867   5
  -3   0  -1 921.743 133.279   1
   3   0   1 884.329 120.077   1
  -3   0  -1 864.832 100.706   5
  -3   0  -1 951.805 125.150   2
   3   0   1 963.945 103.748   3
   3   0   1 970.812 103.162   5
   3   0   2 13359.5 403.005   5
   3   0   2 13373.9 506.077   1
   3   0   2 12463.1 430.870   3
  -3   0  -2 13470.4 528.915   2
  -3   0  -2 12822.7 427.184   3
  -3   0  -2 13018.9 523.841   1
  -3   0  -3 37200.8 1028.05   1
   3   0   3 36458.2 829.783   5
   3   0   3 34735.0 889.222   3
  -3   0  -3 34390.0 883.143   3
  -3   0  -4 58298.2 1461.09   1
   3   0   4 56472.6 1208.86   5
   3   0   4 53054.5 1289.17   3
  -3   0  -4 55868.7 1291.66   3
  -3   0  -5 8112.23 436.686   1
  -3   0  -5 7692.37 341.377   3
   3   0   5 8035.77 314.109   5
  -3   0  -6 3536.93 239.217   3
   3   0   6 3714.15 303.964   4
   3   0   6 3739.85 203.649   5
  -3   0  -7 8511.78 408.284   3
   3   0   7 8341.70 486.508   4
   3   0   7 8763.23 361.684   5
   3   0   7 8660.69 500.847   2
   3   0   8 27545.6 1013.24   2
  -3   0  -8 26522.0 864.104   3
   3   0   8 27100.7 1010.52   4
   3   0   8 27824.0 808.390   5
   3   0   9 2978.27 321.747   2
   3   0   9 4186.83 381.434   4
  -3   0  -9 4134.63 307.277   3
   3   0   9 3328.37 254.617   5
   3   0  10 6676.61 389.870   5
   3   0  10 7297.50 529.017   4
   3   0  10 7166.54 512.730   2
  -3   0 -10 7869.64 450.304   3
   3   0  11 21629.5 976.568   2
   3   0  11 22807.5 1030.05   4
  -3   0 -11 22792.3 872.722   3
  -3   0 -12 25168.9 955.117   3
   3   0  12 23097.2 1048.49   2
   3   0  12 23313.9 1094.12   4
   3   0  13 15369.9 853.394   2
   3   0  13 16176.8 922.732   4
   3   0  14 2348.23 357.991   4
   3   0  14 1894.01 296.701   2
   3   0  15 261.014 139.259   4
   3   1 -16 507.217 262.096   5
   3   1 -15-138.956 162.399   5
  -3  -1  15 133.569 140.891   4
  -3  -1  14 6731.79 601.220   4
   3   1 -14 6596.13 645.625   5
  -3  -1  13 19147.6 1001.63   4
   3   1 -13 16746.4 990.544   5
  -3  -1  12 9334.28 652.675   4
   3   1 -12 8361.24 649.808   5
   3   1 -11 19180.2 981.710   5
  -3  -1  11 18516.8 907.528   4
  -3  -1  10 33379.4 1226.07   4
   3   1 -10 33213.0 1307.85   5
  -3  -1   9 4758.07 397.097   4
   3   1  -9 4969.17 443.752   5
  -3  -1   8 5334.15 398.611   4
   3   1  -8 5448.49 444.237   5
   3   1  -7 4842.59 405.653   5
  -3  -1   7 5429.02 372.666   4
   3   1  -7 5378.24 379.605   4
  -3  -1   7 5336.32 298.988   2
   3   1  -6 65965.8 1661.53   4
   3   1  -6 64926.1 1903.92   1
  -3  -1   6 61633.9 1494.64   2
   3   1  -6 63135.2 1760.26   5
   3   1  -5 86976.4 2226.36   1
   3   1  -5 83550.6 2087.16   5
   3   1  -5 82181.1 1936.39   4
  -3  -1   5 79763.1 1836.40   2
   3   1  -4 3167.62 227.570   4
  -3  -1   4 3475.85 227.389   2
   3   1  -4 3530.90 296.238   5
   3   1  -4 3725.94 327.273   1
   3   1  -3 67.3512 61.4805   1
   3   1  -3 133.426 93.9630   5
   3   1  -3 41.9070 42.7398   4
  -3  -1   3 43.6359 40.3826   2
   3   1  -3 90.6320 56.0007   2
  -3  -1   2 1080.28 125.630   2
   3   1  -2 1009.79 152.465   5
   3   1  -2 876.087 117.009   2
   3   1  -2 978.264 147.586   1
  -3  -1   1 76622.8 1832.73   1
   3   1  -1 75758.8 1734.17   2
   3   1  -1 75468.0 1814.58   1
  -3  -1   1 75347.3 1745.05   2
  -3  -1   1 72005.9 1796.68   5
   3   1  -1 77303.9 1780.46   5
   3   1   0 4362.99 272.692   1
   3   1   0 4368.58 266.267   3
  -3  -1   0 3854.00 264.518   2
  -3  -1   0 4399.36 281.175   5
  -3  -1   0 4687.37 297.727   1
   3   1   0 4386.35 268.128   5
   3   1   1 25690.5 775.590   1
   3   1   1 27332.5 781.270   5
  -3  -1  -1 28822.8 836.582   1
  -3  -1  -1 26460.4 776.508   3
   3   1   1 26728.0 790.375   3
   3   1   2 31265.8 872.203   1
   3   1   2 32434.3 875.646   5
  -3  -1  -2 32149.4 910.634   1
  -3  -1  -2 32442.4 886.022   3
   3   1   2 31684.6 894.549   3
  -3  -1  -3 177603. 3604.34   1
  -3  -1  -3 175469. 3569.80   3
   3   1   3 168601. 3566.99   3
  -3  -1  -4 6142.58 344.169   1
  -3  -1  -4 6444.95 341.800   3
   3   1   4 5737.28 321.900   3
  -3  -1  -5 3916.61 283.199   1
  -3  -1  -5 4070.98 276.591   3
   3   1   5 4282.76 341.637   2
   3   1   5 3850.23 277.582   4
   3   1   5 3851.74 282.488   3
   3   1   5 4119.91 260.889   5
  -3  -1  -6 6515.64 371.443   3
   3   1   6 6459.39 392.260   4
   3   1   6 5772.37 371.350   5
  -3  -1  -6 6168.39 387.657   1
   3   1   7 5745.95 391.521   4
  -3  -1  -7 5763.97 361.413   3
   3   1   7 5656.24 340.672   5
   3   1   8 3458.73 321.189   4
  -3  -1  -8 4125.92 324.084   3
   3   1   8 3704.44 274.503   5
   3   1   9 7929.74 518.198   4
   3   1   9 6770.67 408.038   5
  -3  -1  -9 7393.66 459.250   3
  -3  -1 -10 873.064 164.947   3
   3   1  10 516.056 156.283   2
   3   1  10 790.643 182.192   4
   3   1  11 15105.9 848.299   2
  -3  -1 -11 16943.2 788.430   3
   3   1  11 15879.0 843.931   4
   3   1  12 20331.6 1027.80   2
   3   1  12 21152.9 1022.56   4
  -3  -1 -12 21891.0 952.788   3
   3   1  13 2811.79 372.598   2
   3   1  13 3371.70 408.605   4
  -3  -1 -13 3801.54 383.451   3
   3   1  14 7474.79 638.028   4
   3   1  14 6601.11 594.508   2
   3   1  15 1865.03 333.381   4
   3   2 -16-217.488 202.497   5
   3   2 -15-499.952 261.321   5
  -3  -2  15-181.505 170.362   4
   3   2 -14 766.385 209.980   5
  -3  -2  14 1233.31 266.693   4
  -3  -2  13 3736.69 428.839   4
   3   2 -13 4174.10 484.517   5
  -3  -2  12 8503.49 618.198   4
   3   2 -12 8207.83 650.373   5
   3   2 -11 1919.57 310.660   5
  -3  -2  11 1432.85 237.130   4
   3   2 -10 1118.79 233.517   5
  -3  -2  10 2072.47 281.325   4
  -3  -2  10 1920.14 166.898   2
   3   2  -9 2353.59 319.738   5
  -3  -2   9 2436.44 188.046   2
  -3  -2   9 1997.62 253.167   4
  -3  -2   8 931.873 115.241   2
  -3  -2   8 980.995 176.891   4
   3   2  -8 1143.74 222.910   5
  -3  -2   7 17318.9 699.139   4
   3   2  -7 16954.2 718.862   4
  -3  -2   7 16467.4 555.452   2
   3   2  -7 16690.8 798.565   5
  -3  -2   6 93380.8 2106.79   4
   3   2  -6 94310.1 2143.62   4
   3   2  -6 90375.5 2304.81   5
   3   2  -5 79100.7 2102.26   1
   3   2  -5 76853.2 1789.70   4
   3   2  -5 77728.7 2001.76   5
   3   2  -4 14825.1 694.846   1
  -3  -2   4 13494.7 504.290   2
   3   2  -4 13960.4 512.625   4
   3   2  -4 13913.6 496.676   2
   3   2  -4 15300.7 681.422   5
   3   2  -3 111052. 2598.23   1
  -3  -2   3 109360. 2369.56   2
   3   2  -3 105394. 2271.82   4
   3   2  -3 109717. 2348.21   2
   3   2  -3 112517. 2573.43   5
   3   2  -2 40183.7 1159.83   5
   3   2  -2 36046.0 889.289   4
   3   2  -2 39008.5 1034.42   2
   3   2  -2 39793.0 1150.31   1
   3   2  -1 2696.35 222.115   2
   3   2  -1 2972.19 258.059   5
   3   2  -1 3222.49 251.903   1
   3   2   0 11256.3 512.247   5
  -3  -2   0 11996.3 496.926   1
   3   2   0 12580.8 519.601   2
   3   2   0 10456.7 448.485   1
  -3  -2   0 12850.8 523.179   3
   3   2   0 12220.6 524.572   3
   3   2   1 76055.6 1795.77   5
   3   2   1 69981.7 1648.75   1
  -3  -2  -1 74422.6 1709.08   1
  -3  -2  -1 72573.8 1749.65   3
   3   2   1 75453.1 1794.67   3
   3   2   2 8630.70 361.829   1
  -3  -2  -2 8187.96 386.064   1
  -3  -2  -2 9930.09 465.082   3
   3   2   2 9297.06 457.793   3
  -3  -2  -3 21987.2 686.718   1
   3   2   3 21899.8 648.062   4
  -3  -2  -3 22273.4 767.565   3
   3   2   3 22477.1 776.488   3
  -3  -2  -4 1417.82 176.609   3
  -3  -2  -4 1237.53 146.249   1
   3   2   4 1106.19 131.895   4
   3   2   4 1392.91 172.996   3
  -3  -2  -5 4367.76 286.115   1
   3   2   5 4506.68 296.386   4
   3   2   5 4458.00 293.213   5
  -3  -2  -5 4389.65 325.032   3
   3   2   5 4693.90 344.706   3
  -3  -2  -6 1430.52 175.873   1
  -3  -2  -6 1367.09 188.592   3
   3   2   6 1055.46 168.520   5
   3   2   6 782.262 179.110   3
   3   2   6 1784.19 200.460   4
  -3  -2  -7 8052.65 447.455   1
   3   2   7 7607.92 525.416   5
   3   2   7 8914.22 486.045   4
  -3  -2  -7 8542.25 497.218   3
   3   2   8 3559.21 321.690   4
   3   2   8 3004.92 303.592   5
  -3  -2  -8 3173.74 311.553   3
   3   2   9 12514.7 655.677   4
  -3  -2  -9 11891.4 639.638   3
   3   2   9 10724.7 571.962   5
   3   2  10 11907.1 679.468   4
  -3  -2 -10 13363.5 695.615   1
  -3  -2 -10 11495.5 659.561   3
  -3  -2 -11 4037.76 397.945   3
   3   2  11 4722.95 439.818   4
  -3  -2 -11 4664.38 424.564   1
  -3  -2 -12 458.279 146.897   3
  -3  -2 -12 427.520 148.491   1
   3   2  12 681.799 187.395   4
  -3  -2 -13 1386.40 253.407   3
   3   2  13 1447.19 294.254   2
   3   2  13 1528.80 283.441   4
   3   2  14 1169.48 260.398   4
   3   2  14 787.245 228.266   2
   3   2  15 2877.91 410.486   4
   3   2  15 2579.52 402.298   2
   3   3 -16 4411.68 553.147   5
   3   3 -15 8777.79 753.414   5
  -3  -3  15 10241.2 770.897   4
  -3  -3  14 10304.6 745.792   4
   3   3 -14 9458.16 763.946   5
   3   3 -13 457.521 189.012   5
  -3  -3  13 73.6879 115.531   4
  -3  -3  12 7943.69 593.283   4
   3   3 -12 8979.16 694.682   5
   3   3 -11 9592.09 693.927   5
  -3  -3  11 9631.73 631.443   4
  -3  -3  10 3510.18 187.914   2
  -3  -3  10 2842.66 318.737   4
   3   3 -10 3519.66 409.968   5
  -3  -3   9 10920.4 389.043   2
  -3  -3   9 11578.3 624.846   4
   3   3  -9 12012.0 737.214   5
  -3  -3   8 20776.2 613.016   2
  -3  -3   8 20905.1 826.653   4
   3   3  -8 21821.3 983.997   5
   3   3  -7 30514.0 1023.39   4
  -3  -3   7 31395.8 1004.87   4
   3   3  -7 29943.8 1167.95   5
  -3  -3   6 5009.36 323.857   4
   3   3  -6 4867.48 329.765   4
   3   3  -6 4741.09 418.637   5
   3   3  -5 22205.9 730.579   4
   3   3  -5 21325.5 664.255   2
   3   3  -5 22263.9 924.008   5
   3   3  -4 1607.73 219.460   1
   3   3  -4 1214.03 202.768   5
   3   3  -4 1529.16 148.947   4
   3   3  -4 1377.91 148.217   2
   3   3  -3 9242.55 514.058   1
   3   3  -3 8421.02 336.546   4
   3   3  -3 9104.64 416.473   2
   3   3  -2 25766.4 930.832   5
   3   3  -2 24348.1 785.055   2
   3   3  -2 24093.6 599.797   4
   3   3  -2 24956.0 858.993   1
   3   3  -1 77985.0 1926.26   5
   3   3  -1 76927.6 1801.92   2
   3   3  -1 71050.5 1436.24   4
   3   3  -1 76231.1 1784.59   1
   3   3   0 40303.9 1215.32   5
   3   3   0 38182.5 1134.08   2
   3   3   0 37777.5 1020.97   1
  -3  -3   0 37280.3 1132.62   3
   3   3   1 17688.2 718.468   5
  -3  -3  -1 17021.9 566.520   1
   3   3   1 16121.9 525.057   1
   3   3   1 15634.3 388.908   4
  -3  -3  -1 16465.5 668.582   3
   3   3   1 16987.3 692.312   3
  -3  -3  -2 290.922 116.129   3
   3   3   2 173.814 48.7109   1
   3   3   2 185.734 40.4689   4
  -3  -3  -2 260.727 66.2191   1
   3   3   2 171.816 75.6781   3
  -3  -3  -3 1246.93 194.478   3
   3   3   3 877.057 162.548   3
   3   3   3 841.718 102.464   4
  -3  -3  -3 1392.67 138.656   1
   3   3   4 7681.57 348.967   4
  -3  -3  -4 7689.60 339.071   1
   3   3   4 7153.08 450.152   3
  -3  -3  -4 7631.89 464.334   3
   3   3   5 6824.76 367.487   4
  -3  -3  -5 7054.83 461.645   3
   3   3   6 7397.49 407.703   4
  -3  -3  -6 7891.65 384.117   1
   3   3   6 7104.39 452.955   5
  -3  -3  -6 7111.30 476.793   3
  -3  -3  -7 36115.7 1042.74   1
   3   3   7 36382.0 1118.56   4
  -3  -3  -7 35857.7 1233.02   3
   3   3   8 13549.3 648.227   4
  -3  -3  -8 13328.6 593.939   1
  -3  -3  -8 13076.8 707.133   3
  -3  -3  -9 1172.98 219.343   3
   3   3   9 784.604 169.733   4
  -3  -3 -10 788.429 178.503   3
   3   3  10 481.457 116.851   4
  -3  -3 -11 1770.43 281.964   3
   3   3  11 1786.38 271.122   4
   3   3  12 5323.27 486.686   4
  -3  -3 -12 5322.25 504.298   3
   3   3  13 4306.19 461.092   4
  -3  -3 -13 3986.01 443.284   3
   3   3  14 5159.10 529.175   4
   3   3  14 6202.34 635.565   2
   3   4 -16 3878.33 521.001   5
   3   4 -15 1535.28 329.998   5
  -3  -4  15 1752.07 322.450   4
  -3  -4  14-35.6394 96.7129   4
   3   4 -14 113.066 119.997   5
   3   4 -13 334.456 158.004   5
  -3  -4  13 156.718 130.931   4
   3   4 -12 262.314 150.600   5
  -3  -4  12 299.228 134.166   4
   3   4 -11 1688.62 317.319   5
  -3  -4  11 1704.39 278.952   4
  -3  -4  10 19480.6 881.087   4
   3   4 -10 19597.4 1019.70   5
  -3  -4   9 11031.2 607.487   4
   3   4  -9 11256.2 734.192   5
   3   4  -8 15621.8 856.963   5
  -3  -4   8 16491.9 710.670   4
  -3  -4   7 28793.2 946.146   4
   3   4  -7 27621.1 1160.99   5
  -3  -4   6 14605.9 577.138   4
   3   4  -6 13934.3 501.160   2
   3   4  -6 13518.3 759.101   5
   3   4  -5 694.216 173.636   5
   3   4  -5 1188.81 138.670   2
   3   4  -4 2642.27 307.796   5
   3   4  -4 2363.60 208.045   2
   3   4  -4 2244.93 273.991   1
   3   4  -3 6218.83 423.321   1
   3   4  -3 6561.38 366.757   2
   3   4  -3 7482.95 506.759   5
   3   4  -2 32547.4 1162.34   5
   3   4  -2 31695.7 991.122   2
   3   4  -2 32246.7 1029.36   1
   3   4  -1 18953.4 830.682   5
   3   4  -1 18458.7 721.816   2
  -3  -4   1 18329.0 762.614   3
   3   4  -1 17797.7 662.449   1
   3   4   0 4671.38 387.176   5
   3   4   0 4652.78 269.380   1
  -3  -4   0 4776.17 368.421   3
   3   4   1 8804.86 334.836   1
  -3  -4  -1 8640.37 508.666   3
  -3  -4  -2 1076.52 190.573   3
   3   4   3 9767.46 333.058   4
  -3  -4  -3 10592.5 586.078   3
  -3  -4  -4 8330.28 285.426   1
   3   4   4 9106.98 362.445   4
  -3  -4  -4 8752.10 543.476   3
   3   4   5 22730.2 711.527   4
  -3  -4  -5 21893.7 597.582   1
  -3  -4  -5 23152.1 956.883   3
  -3  -4  -6 29695.4 1162.14   3
   3   4   6 31215.4 948.329   4
  -3  -4  -6 31077.5 810.091   1
  -3  -4  -7 27037.1 1143.39   3
   3   4   7 27271.3 957.612   4
  -3  -4  -8 538.756 171.354   3
   3   4   8 731.139 146.913   4
  -3  -4  -8 909.024 126.527   1
  -3  -4  -9 47.4260 88.6399   3
   3   4   9 33.1184 85.0577   4
  -3  -4 -10 178.567 114.689   3
   3   4  10 192.382 123.609   4
   3   4  11 1401.33 236.296   4
  -3  -4 -11 1246.52 252.975   3
   3   4  12 5439.23 496.948   4
  -3  -4 -12 5100.09 520.091   3
  -3  -4 -13 2246.78 357.031   3
   3   5 -15 1367.24 308.003   5
  -3  -5  15 1266.83 288.149   4
   3   5 -14 667.230 236.775   5
  -3  -5  14 410.097 156.725   4
   3   5 -13 1496.84 317.534   5
  -3  -5  13 1005.36 234.971   4
   3   5 -12 1107.47 268.126   5
  -3  -5  12 1047.48 227.041   4
  -3  -5  11 21759.2 974.739   4
   3   5 -11 20664.0 1116.48   5
  -3  -5  10 36718.3 1290.11   4
   3   5 -10 38679.8 1551.71   5
  -3  -5   9 9958.46 565.328   4
   3   5  -9 9004.13 686.254   5
  -3  -5   8 16659.2 708.809   4
   3   5  -8 15049.5 881.906   5
  -3  -5   7 18215.9 706.536   4
   3   5  -7 17934.2 951.125   5
   3   5  -6 134.423 152.450   5
  -3  -5   6 100.174 59.2402   4
   3   5  -6 160.947 59.1952   2
   3   5  -5 37027.3 1381.48   5
   3   5  -5 37381.3 1053.22   2
   3   5  -4 60780.3 1559.71   2
   3   5  -4 58883.3 1771.84   1
   3   5  -4 64051.7 1918.22   5
   3   5  -3 77444.3 2172.14   5
   3   5  -3 73562.7 1976.29   1
   3   5  -3 74914.2 1867.02   2
   3   5  -2 49106.8 1410.77   2
   3   5  -2 51692.8 1648.45   5
   3   5  -2 48958.2 1396.30   1
  -3  -5   1 2.76971 85.2505   3
   3   5  -1 70.7394 96.6432   5
   3   5  -1 47.9306 43.5223   1
   3   5   0 7030.72 323.378   1
  -3  -5   0 7153.95 489.618   3
   3   5   0 6928.10 522.046   5
   3   5   1 11991.6 366.671   1
  -3  -5  -1 13026.8 687.061   3
  -3  -5  -2 349.874 166.153   3
  -3  -5  -3 14403.8 752.440   3
  -3  -5  -4 36608.0 1325.01   3
  -3  -5  -5 9579.02 636.037   3
  -3  -5  -6 10777.0 692.934   3
  -3  -5  -7 9281.84 657.202   3
  -3  -5  -8 109.190 95.7572   3
   3   5   8 3.40775 52.1235   4
  -3  -5  -9 205.672 136.922   3
   3   5   9 188.481 89.7313   4
  -3  -5 -10 14198.8 889.033   3
  -3  -5 -11 12235.0 848.107   3
  -3  -5 -12 7195.57 664.666   3
  -3  -5 -13 490.201 192.803   3
  -3  -6  15 472.538 184.886   4
   3   6 -14 1512.64 333.456   5
  -3  -6  14 1441.42 275.943   4
   3   6 -13 7924.58 727.711   5
  -3  -6  13 7766.70 618.624   4
  -3  -6  12 10857.0 697.312   4
   3   6 -12 11963.8 875.389   5
  -3  -6  11 22933.8 1019.41   4
   3   6 -11 25603.6 1286.98   5
   3   6 -10 4818.70 530.196   5
  -3  -6  10 4703.95 404.652   4
   3   6  -9 642.763 214.275   5
  -3  -6   9 570.504 140.772   4
   3   6  -8 550.869 219.901   5
  -3  -6   8 191.361 94.8105   4
  -3  -6   7 15837.6 640.400   4
   3   6  -7 15873.6 560.167   2
   3   6  -7 15991.9 928.343   5
   3   6  -6 5925.14 556.169   5
  -3  -6   6 5772.87 327.015   4
   3   6  -6 5658.78 335.501   2
   3   6  -5-18.4127 112.969   5
   3   6  -5 104.886 68.2201   2
   3   6  -4 186.728 129.064   5
   3   6  -4 258.911 113.795   1
   3   6  -4 309.987 107.033   2
   3   6  -3 7852.52 504.175   1
   3   6  -3 9985.71 528.426   2
   3   6  -3 9700.32 675.346   5
   3   6  -2 3614.39 334.956   2
   3   6  -2 3863.80 428.825   5
  -3  -6   2 3401.42 358.300   3
   3   6  -2 3410.10 290.034   1
  -3  -6   1 733.438 189.548   3
   3   6  -1 635.120 179.593   5
   3   6  -1 1112.24 144.576   1
   3   6   0 6166.72 534.164   5
   3   6   0 5246.22 255.315   1
  -3  -6   0 5931.92 475.044   3
  -3  -6  -1 3288.64 370.163   3
  -3  -6  -2 50229.6 1669.67   3
  -3  -6  -3 36000.5 1376.37   3
  -3  -6  -4 17101.8 902.040   3
  -3  -6  -5 3369.89 408.854   3
  -3  -6  -6 2115.71 332.680   3
  -3  -6  -7-68.4551 115.525   3
  -3  -6  -8 124.189 109.505   3
  -3  -6  -9 1029.62 244.860   3
  -3  -6 -10 19151.2 1108.21   3
  -3  -6 -11 10311.9 817.797   3
  -3  -7  14 2335.42 346.969   4
  -3  -7  13 11140.1 740.868   4
   3   7 -13 12496.5 936.772   5
  -3  -7  12 4791.55 453.339   4
   3   7 -12 5601.20 612.839   5
   3   7 -11 2614.76 417.177   5
  -3  -7  11 3094.82 339.250   4
   3   7 -10 1793.35 352.878   5
  -3  -7  10 1745.04 248.494   4
   3   7  -9 2115.74 372.779   5
  -3  -7   9 2391.73 264.399   4
  -3  -7   8 3934.49 317.393   4
   3   7  -8 3515.79 463.214   5
  -3  -7   7 15508.1 604.424   4
   3   7  -7 13840.6 549.516   2
   3   7  -7 14604.2 928.217   5
   3   7  -6 22371.7 1159.76   5
   3   7  -6 22908.0 801.697   2
   3   7  -5 13233.9 863.081   5
   3   7  -5 12779.8 594.975   2
   3   7  -4 2149.67 362.320   5
   3   7  -4 2137.25 247.833   2
   3   7  -3 1218.83 270.521   5
   3   7  -3 1203.02 189.447   1
   3   7  -3 1468.83 220.757   2
   3   7  -2 22091.3 1131.79   5
  -3  -7   2 23249.9 1056.07   3
  -3  -7   1 381.099 174.720   3
   3   7  -1-109.515 155.127   5
   3   7   0 16839.6 979.031   5
  -3  -7   0 17514.5 904.502   3
  -3  -7  -1 32052.4 1307.46   3
  -3  -7  -2 12296.8 775.753   3
  -3  -7  -3 3901.62 440.950   3
  -3  -7  -4 490.256 184.768   3
  -3  -7  -5 1009.17 252.432   3
  -3  -7  -6 629.138 210.411   3
  -3  -7  -7-0.74024 106.300   3
  -3  -7  -8 4627.66 540.560   3
  -3  -7  -9 6947.35 673.065   3
   3   8 -12 597.661 247.408   5
   3   8 -11 1785.75 367.286   5
   3   8 -10 1890.23 380.527   5
   3   8  -9 1896.55 370.844   5
   3   8  -8 2961.92 442.457   5
   3   8  -7 5934.87 615.972   5
   3   8  -6 2613.50 416.564   5
   3   8  -6 3292.47 288.425   2
   3   8  -5 1815.08 343.449   5
   3   8  -5 2426.33 263.229   2
   3   8  -4 2436.51 386.622   5
   3   8  -4 2374.14 282.168   2
   3   8  -3 16191.4 801.479   2
   3   8  -3 16944.3 1030.84   5
   3   8  -2 17892.3 1068.62   5
  -3  -8   2 17606.6 966.620   3
  -3  -8   1 23381.5 1122.56   3
   3   8  -1 22294.5 1214.74   5
   3   8   0 5193.04 567.538   5
  -3  -8   0 5048.12 504.173   3
  -3  -8  -1 2357.69 358.290   3
  -3  -8  -2 885.828 220.788   3
  -3  -8  -3 186.714 147.513   3
  -3  -8  -4 2622.65 396.017   3
  -3  -8  -5 907.723 244.846   3
  -3  -8  -6 2855.32 427.632   3
  -3  -8  -7 4348.61 537.434   3
   3   9 -10 4473.48 583.854   5
   3   9  -9 5508.94 636.699   5
   3   9  -8 4669.43 584.729   5
   3   9  -7 584.757 254.503   5
   3   9  -6 1195.03 320.450   5
   3   9  -5-225.585 172.306   5
   3   9  -5-35.8259 62.8223   2
   3   9  -4 3121.00 455.874   5
   3   9  -4 3797.98 371.867   2
   3   9  -3 11054.2 871.212   5
   3   9  -3 10086.3 654.634   2
   3   9  -2 5439.46 610.914   5
  -3  -9   2 5922.81 575.902   3
   3   9  -1 15504.3 1044.15   5
  -3  -9   1 14871.7 930.773   3
   3   9   0 2951.18 456.238   5
  -3  -9   0 3855.04 467.064   3
  -3  -9  -1 62.9086 129.729   3
   3   9   1 430.658 215.989   5
  -3  -9  -2 952.412 261.858   3
  -3  -9  -3 5102.48 562.538   3
  -3  -9  -4 11129.3 859.874   3
  -3  -9  -5 11917.7 903.861   3
   3  10  -6 3829.13 552.680   5
   3  10  -5 7524.26 768.401   5
   3  10  -4 13083.1 1003.78   5
   3  10  -3 7119.67 742.708   5
   3  10  -3 7089.47 572.690   2
   3  10  -2 2103.47 404.827   5
   3  10  -2 1219.23 248.691   2
  -3 -10   1 261.231 186.457   3
   3  10  -1 298.346 184.785   5
   3  10   0-68.8228 117.458   5
  -3 -10   0-17.8880 120.622   3
  -3 -10  -1 137.523 137.141   3
   3  10   1-29.9996 115.542   5
   3  10   2 2284.30 438.767   5
   3  11  -2 47.0197 114.187   2
   4 -13  -1 1913.38 359.445   3
   4 -13   0 128.041 123.454   3
   4 -13   1 392.929 148.769   3
   4 -13   2 1283.75 270.365   3
  -4  13  -5 2735.46 468.077   5
  -4  13  -6 5394.84 660.457   5
  -4  13  -7 1344.85 330.862   5
   4 -12  -3 11784.3 881.281   3
   4 -12  -2 11865.0 861.677   3
   4 -12  -1 368.317 151.165   3
   4 -12   0 504.140 175.063   3
   4 -12   1-53.8502 106.270   3
   4 -12   2 1470.41 271.652   3
  -4  12  -3 5537.16 557.496   1
   4 -12   3 4954.39 480.577   3
  -4  12  -4 13854.9 928.701   1
  -4  12  -5 6278.77 627.897   1
  -4  12  -6 355.586 184.514   5
  -4  12  -6 425.905 196.546   1
  -4  12  -7 1076.86 267.795   5
  -4  12  -7 1323.77 316.883   1
  -4  12  -8 1153.01 273.396   5
  -4  12  -8 1568.03 354.928   1
  -4  12  -9 108.625 111.125   1
   4 -11  -6 6155.44 644.671   3
   4 -11  -5 9653.28 795.624   3
   4 -11  -4 8013.46 704.180   3
   4 -11  -3 3953.92 480.334   3
   4 -11  -2 9233.87 716.837   3
   4 -11  -1-68.5611 125.983   3
   4 -11   0-1.84814 90.0185   3
  -4  11   0 104.253 87.4898   1
  -4  11  -1 1950.24 302.227   1
   4 -11   1 2208.94 310.871   3
  -4  11  -2 10986.5 757.673   1
   4 -11   2 11247.4 706.214   3
  -4  11  -3 3792.35 454.123   1
   4 -11   3 3797.78 392.884   3
   4 -11   4 1077.01 197.254   3
  -4  11  -4 1109.80 258.426   1
  -4  11  -5 92.3608 99.1408   1
  -4  11  -6 96.0890 118.059   5
  -4  11  -6 12.8757 117.130   1
  -4  11  -7 621.393 215.543   5
  -4  11  -7 522.452 229.678   1
  -4  11  -8 2416.01 370.757   5
  -4  11  -8 2097.56 404.094   1
  -4  11  -9 836.748 269.475   1
  -4  11 -10 8808.22 848.109   1
   4 -10  -7 14557.2 980.741   3
   4 -10  -6 19226.3 1118.79   3
   4 -10  -5 6519.28 614.120   3
   4 -10  -4 2231.57 346.467   3
   4 -10  -3 1742.56 314.759   3
  -4  10   3 2198.37 295.849   1
   4 -10  -2 1435.29 265.666   3
  -4  10   2 2210.99 304.689   1
   4 -10  -1 416.372 153.083   3
  -4  10   1 276.728 124.755   1
  -4  10   0 9755.40 655.647   1
   4 -10   0 8545.92 607.858   3
  -4  10  -1 33249.4 1342.86   1
   4 -10   1 33313.7 1270.63   3
  -4  10  -2 30642.5 1312.26   1
   4 -10   2 30470.1 1172.05   3
  -4  10  -3 3228.67 403.430   1
   4 -10   3 3560.64 351.611   3
   4 -10   4 120.350 76.5109   3
  -4  10  -4 204.697 155.741   1
   4 -10   5-130.072 80.2700   3
  -4  10  -5 17.5924 118.143   1
  -4  10  -6-45.0033 87.5784   5
  -4  10  -6 27.0355 112.949   1
  -4  10  -7 205.187 143.995   5
  -4  10  -7 115.870 132.076   1
  -4  10  -8 3282.74 403.330   5
  -4  10  -8 3839.92 517.334   1
  -4  10  -9 1133.60 243.950   5
  -4  10  -9 1067.60 292.107   1
  -4  10 -10 5212.20 634.645   1
  -4  10 -11 327.992 207.798   1
   4 -10  11 436.313 181.434   4
   4  -9  -9 8707.07 766.845   3
   4  -9  -8 5966.71 616.508   3
   4  -9  -7 14880.9 959.178   3
   4  -9  -6 6341.44 594.993   3
  -4   9   5 176.968 122.528   1
   4  -9  -5-42.0796 131.442   3
  -4   9   4 40.0995 121.453   1
   4  -9  -4 121.632 107.571   3
   4  -9  -3 17668.9 930.050   3
  -4   9   3 19124.4 913.646   1
   4  -9  -2 42548.5 1526.79   3
  -4   9   2 44323.1 1532.08   1
   4  -9  -1 5554.66 470.031   3
  -4   9   1 5248.71 466.335   1
  -4   9   0 122.018 107.043   1
   4  -9   0 195.295 104.091   3
   4  -9   1-38.2708 100.970   3
  -4   9  -1-3.79373 121.129   1
   4  -9   2 100.031 88.0100   3
  -4   9  -2-32.7282 132.586   1
   4  -9   3 363.358 103.380   3
  -4   9  -3 247.827 116.294   1
  -4   9  -4 2448.65 352.870   1
   4  -9   4 2940.85 279.481   3
  -4   9  -5 10034.9 732.472   1
   4  -9   5 10325.5 516.170   3
  -4   9  -6 19199.0 958.006   5
  -4   9  -6 18309.7 1034.40   1
  -4   9  -7 11689.4 721.744   5
  -4   9  -7 11067.8 824.072   1
  -4   9  -8 10864.0 829.703   1
  -4   9  -8 10660.3 674.290   5
  -4   9  -9 307.973 143.943   5
  -4   9  -9 297.641 168.413   1
  -4   9 -10 1391.62 331.610   1
  -4   9 -11 243.110 201.250   1
   4  -9  11-47.0949 139.175   4
   4  -9  12 92.2074 124.962   4
  -4   9 -12 185.452 134.968   1
   4  -8 -10 339.611 193.386   3
   4  -8  -9 2469.22 401.947   3
   4  -8  -8 523.507 198.230   3
   4  -8  -7 331.583 165.533   3
   4  -8  -6 1535.77 286.305   3
   4  -8  -5 194.961 138.065   3
  -4   8   5 361.662 128.875   1
  -4   8   4 18592.2 890.379   1
   4  -8  -4 15832.5 863.213   3
   4  -8  -3 24704.8 1075.03   3
  -4   8   3 25643.2 1076.76   1
   4  -8  -2 12957.3 720.371   3
  -4   8   2 14068.8 762.389   1
   4  -8  -1 9193.14 567.771   3
  -4   8   1 8759.89 589.935   1
  -4   8   0 2895.85 335.433   1
   4  -8   0 2799.26 302.545   3
  -4   8  -1 3562.48 385.094   1
   4  -8   1 3431.97 315.177   3
   4  -8   2 7668.54 457.635   3
  -4   8  -2 7126.02 551.303   1
  -4   8  -3 1641.77 274.514   1
   4  -8   3 1915.58 216.094   3
  -4   8  -4 17000.3 903.520   1
   4  -8   4 15524.0 633.127   3
  -4   8  -5 89382.0 2584.54   1
   4  -8   5 89043.8 2058.01   3
  -4   8  -6 38424.2 1506.69   1
  -4   8  -6 39075.6 1320.41   5
  -4   8  -7 5751.29 566.171   1
  -4   8  -7 6655.39 486.004   5
  -4   8  -8 3341.93 340.533   5
  -4   8  -8 3004.22 418.264   1
  -4   8  -9 168.450 93.7000   5
  -4   8  -9 445.680 223.555   1
  -4   8 -10 4224.23 538.598   1
   4  -8  11 6997.41 616.290   4
  -4   8 -11 7397.60 742.886   1
   4  -8  12 5490.63 573.572   4
  -4   8 -12 6049.56 686.818   1
   4  -8  13 5449.67 587.835   4
   4  -7 -11 14045.9 993.454   3
   4  -7 -10 13001.9 925.404   3
   4  -7  -9 4159.64 499.250   3
   4  -7  -8 1946.41 339.827   3
   4  -7  -7 2501.39 373.745   3
   4  -7  -6 2929.57 383.593   3
  -4   7   5 5973.92 494.390   1
   4  -7  -5 6507.80 538.192   3
  -4   7   4 8101.25 565.782   1
   4  -7  -4 7602.59 562.085   3
   4  -7  -3 4341.48 378.423   1
   4  -7  -3 4547.68 406.597   3
  -4   7   3 4497.69 412.794   1
   4  -7  -2 1058.93 191.504   3
   4  -7  -2 1048.44 193.306   1
  -4   7   2 1181.87 216.715   1
  -4   7   1 19350.0 879.873   1
   4  -7  -1 17862.9 778.899   3
  -4   7   0 3581.53 363.517   1
   4  -7   0 3037.83 287.318   3
   4  -7   1 717.188 138.241   3
  -4   7  -1 459.286 141.957   1
  -4   7  -2 44145.3 1485.11   1
   4  -7   2 44159.7 1242.33   3
  -4   7  -3 123074. 3147.21   1
   4  -7   3 127306. 2757.74   3
  -4   7  -4 51369.8 1684.52   1
   4  -7   4 49469.0 1264.46   3
  -4   7  -5 4541.04 450.212   1
  -4   7  -5 3720.66 302.852   2
   4  -7   5 4404.13 249.752   3
  -4   7  -6 6180.54 538.616   1
  -4   7  -6 5777.57 416.406   5
  -4   7  -6 5869.08 366.399   2
  -4   7  -7 45.7429 74.5874   5
  -4   7  -7-73.1689 149.961   1
  -4   7  -7 36.3699 39.0859   2
  -4   7  -8 5690.28 396.244   5
  -4   7  -8 5089.31 549.337   1
  -4   7  -9 9721.17 767.465   1
  -4   7  -9 9450.80 522.983   5
  -4   7 -10 14609.6 992.195   1
   4  -7  11 27542.9 1292.85   4
  -4   7 -11 30125.0 1509.66   1
   4  -7  12 13496.0 887.692   4
  -4   7 -12 13449.3 1030.80   1
   4  -7  13 2287.08 371.216   4
  -4   7 -13 2796.02 469.529   1
   4  -6 -12 22218.1 1335.17   3
   4  -6 -11 7185.31 736.232   3
   4  -6 -10 1264.03 352.206   3
   4  -6  -9 212.508 188.857   3
   4  -6  -8 792.916 283.408   3
   4  -6  -7 2448.92 407.728   3
   4  -6  -6 25347.5 1248.64   3
   4  -6  -5 41702.7 1556.75   3
  -4   6   5 34141.6 1324.23   1
   4  -6  -4 12400.6 735.117   3
  -4   6   4 10759.8 654.621   1
   4  -6  -4 10574.1 620.385   1
   4  -6  -3 6875.41 473.935   1
  -4   6   3 6958.80 508.528   1
   4  -6  -3 7351.85 512.248   3
   4  -6  -2 4634.40 381.230   1
  -4   6   2 5054.14 420.150   1
   4  -6  -2 5362.55 409.266   3
   4  -6  -1 14438.2 699.928   1
  -4   6   1 14622.3 731.046   1
   4  -6  -1 14625.5 653.926   3
  -4   6   0 7851.88 565.202   5
  -4   6   0 8464.95 537.822   1
   4  -6   0 7976.48 434.804   3
   4  -6   0 8571.68 518.681   1
  -4   6  -1 7991.46 533.360   1
   4  -6   1 7793.82 403.056   3
   4  -6   2 17183.0 610.083   3
  -4   6  -2 17474.9 816.259   1
  -4   6  -3 15382.4 784.642   1
  -4   6  -3 15924.0 649.525   5
   4  -6   3 15024.1 528.233   3
  -4   6  -4 4215.34 410.747   1
  -4   6  -4 4355.66 317.071   2
   4  -6   4 4326.45 227.799   3
  -4   6  -5 1199.80 226.405   1
  -4   6  -5 1421.77 173.890   2
  -4   6  -6 5634.12 499.736   1
  -4   6  -6 5586.05 355.486   5
  -4   6  -6 5120.77 333.346   2
  -4   6  -7 1241.90 167.712   5
  -4   6  -7 1071.92 243.630   1
  -4   6  -7 1074.18 146.566   2
  -4   6  -8 942.749 253.919   1
  -4   6  -8 1196.92 163.710   5
  -4   6  -8 949.710 137.087   2
  -4   6  -9 15429.6 951.928   1
  -4   6  -9 14472.7 588.436   5
  -4   6 -10 27478.5 875.920   5
  -4   6 -10 27672.7 1379.05   1
   4  -6  11 21252.7 1092.68   4
  -4   6 -11 22642.2 1265.12   1
   4  -6  12-59.7495 111.558   4
   4  -6  13 261.154 154.201   4
   4  -5 -13 6997.52 688.413   5
   4  -5 -13 7102.00 888.765   3
   4  -5 -12 669.425 347.387   3
   4  -5 -12 1054.92 279.032   5
   4  -5 -11 803.362 253.183   5
   4  -5 -10 988.853 282.622   5
   4  -5  -9 194.789 168.570   5
   4  -5  -8 3960.60 449.377   5
   4  -5  -7 32523.7 1312.90   5
   4  -5  -6 24884.5 1081.26   5
  -4   5   5 9188.53 613.540   1
   4  -5  -5 10163.6 609.614   1
   4  -5  -5 11220.1 660.371   5
   4  -5  -4 311.620 142.628   5
  -4   5   4 557.140 158.245   1
   4  -5  -4 189.301 93.0958   1
   4  -5  -3 5314.60 405.307   5
   4  -5  -3 5713.53 426.731   1
  -4   5   3 5677.43 443.791   1
   4  -5  -2 16561.3 753.371   1
  -4   5   2 16419.5 776.102   1
  -4   5   2 17039.8 855.587   5
   4  -5  -1 7614.86 481.772   1
  -4   5   1 7421.23 490.914   1
   4  -5  -1 7218.61 481.399   3
   4  -5   0 156378. 3541.09   1
  -4   5   0 155784. 3574.25   1
   4  -5   0 163944. 3375.98   3
   4  -5   1 35314.0 983.340   3
  -4   5  -1 36149.0 1235.74   1
  -4   5  -1 35209.3 1217.01   5
   4  -5   1 39444.5 1231.47   1
  -4   5  -2 70960.0 1829.77   5
  -4   5  -2 73964.9 1991.15   1
   4  -5   2 71625.2 1609.89   3
  -4   5  -3 13318.4 683.380   1
  -4   5  -3 12442.2 560.578   2
   4  -5   3 11922.0 391.575   3
  -4   5  -3 11052.6 493.497   5
  -4   5  -4 2684.91 310.774   1
  -4   5  -4 2418.22 226.771   2
   4  -5   4 2820.86 134.872   3
  -4   5  -4 2437.82 197.535   5
  -4   5  -5 769.897 198.564   1
  -4   5  -5 902.693 126.358   5
  -4   5  -5 844.668 133.921   2
  -4   5  -6 144.311 59.1701   5
  -4   5  -6 156.369 142.223   1
  -4   5  -6 231.649 77.2631   2
  -4   5  -7 34220.5 1347.63   1
  -4   5  -7 34538.7 905.618   5
  -4   5  -8 18371.3 588.620   5
  -4   5  -8 18180.9 985.775   1
  -4   5  -9 239.700 60.6646   5
  -4   5  -9 90.1851 128.464   1
  -4   5 -10 2552.88 186.804   5
  -4   5 -10 2663.43 398.911   1
   4  -5  11 787.242 204.168   4
   4  -5  12 40.8636 132.549   4
   4  -5  13 879.333 243.794   4
   4  -5  14 9803.24 783.583   4
   4  -4 -14 837.861 282.057   5
   4  -4 -13 288.733 160.073   5
   4  -4 -12 95.3288 167.800   5
   4  -4 -11-91.4077 128.543   5
   4  -4 -10 2639.86 435.771   5
   4  -4  -9 19874.1 1161.04   5
   4  -4  -8 10219.8 784.191   5
   4  -4  -7 19745.1 1068.49   5
   4  -4  -6 3256.41 408.868   5
   4  -4  -5-139.265 169.085   5
   4  -4  -5 52.5753 69.6610   1
  -4   4   5 65.0930 86.0663   1
   4  -4  -4 436.424 161.126   5
   4  -4  -4 294.486 104.405   1
  -4   4   4 386.220 142.789   1
   4  -4  -3 4960.95 398.228   1
   4  -4  -3 5203.36 410.121   5
  -4   4   3 4950.43 404.991   1
   4  -4  -2 36382.8 1224.69   1
  -4   4   2 38300.7 1265.98   1
   4  -4  -2 36986.9 1164.82   5
   4  -4  -1 4111.20 342.487   1
   4  -4  -1 4275.78 308.691   5
  -4   4   1 4216.70 359.818   1
  -4   4   1 3534.04 311.694   5
   4  -4   0 187878. 3997.47   1
  -4   4   0 179013. 3996.30   1
  -4   4   0 177083. 3934.23   5
   4  -4   1 19940.3 796.561   1
  -4   4  -1 17423.5 730.275   5
  -4   4  -2 21080.7 753.319   2
  -4   4  -2 19181.8 749.569   5
   4  -4   2 21115.6 844.066   1
   4  -4   2 20676.1 573.803   3
  -4   4  -3 18469.8 669.573   5
  -4   4  -3 20369.9 715.413   2
   4  -4   3 18473.5 461.881   3
  -4   4  -4 3521.34 269.472   2
  -4   4  -4 3065.30 210.616   5
  -4   4  -5 10388.7 348.739   5
  -4   4  -5 11012.1 501.610   2
  -4   4  -5 9767.09 345.429   5
  -4   4  -6 10298.5 636.245   1
  -4   4  -6 8921.24 297.614   5
  -4   4  -6 9887.57 471.668   2
  -4   4  -6 9906.84 311.983   5
  -4   4  -7 18240.8 904.311   1
  -4   4  -7 16425.5 433.812   5
  -4   4  -8 2580.03 356.896   1
  -4   4  -8 2870.26 142.763   5
  -4   4  -9 369.854 72.3166   5
  -4   4  -9 381.780 172.239   1
   4  -4  10 23.6382 105.947   4
   4  -4  11 776.612 190.953   4
   4  -4  11 803.604 148.667   2
   4  -4  12 3913.88 448.664   4
   4  -4  13 4770.43 514.431   4
   4  -4  14 6675.93 634.889   4
   4  -3 -15 1568.52 389.738   5
   4  -3 -14 4269.90 626.172   5
   4  -3 -13 1702.08 410.359   5
   4  -3 -12 31.8920 217.476   5
   4  -3 -11 390.202 201.337   5
   4  -3 -10 6511.40 717.998   5
   4  -3  -9 2337.21 490.060   5
   4  -3  -8 2741.28 511.530   5
   4  -3  -7 656.627 228.966   5
   4  -3  -6 754.163 239.423   5
  -4   3   5 72214.6 2066.08   1
   4  -3  -5 71686.8 2050.08   1
   4  -3  -5 70454.5 2194.57   5
  -4   3   4 32338.6 1186.82   1
   4  -3  -4 32938.1 1178.60   1
   4  -3  -4 31052.3 1258.40   5
   4  -3  -3 61302.7 1741.89   1
   4  -3  -3 61711.9 1866.77   5
  -4   3   3 61205.6 1767.87   1
   4  -3  -2 211449. 4669.37   5
  -4   3   2 203543. 4426.15   5
  -4   3   1 74944.2 1817.34   5
   4  -3  -1 77539.1 1983.19   1
   4  -3  -1 72750.1 1960.99   5
   4  -3   0 18597.0 754.582   1
   4  -3   0 18769.5 678.958   5
  -4   3   0 17499.5 622.115   5
   4  -3   1 41423.3 1253.11   1
  -4   3  -1 44585.6 1194.19   2
   4  -3   1 41847.1 1030.46   5
  -4   3  -2 37832.0 1086.43   2
  -4   3  -2 35545.6 905.415   5
   4  -3   2 39832.0 1200.58   1
  -4   3  -3 10985.1 501.527   2
  -4   3  -3 10515.3 333.896   5
  -4   3  -4 52289.5 1393.90   2
  -4   3  -5 13289.6 566.848   2
  -4   3  -6 1777.19 198.989   2
  -4   3  -6 1347.81 246.464   1
  -4   3  -7 15255.5 800.588   1
  -4   3  -8 1001.59 218.549   1
  -4   3  -9 2658.01 352.066   1
   4  -3   9 2518.34 260.484   2
   4  -3  10 2457.69 264.217   2
   4  -3  10 1872.45 289.948   4
  -4   3 -10 1998.24 111.371   3
  -4   3 -10 2586.23 374.715   1
   4  -3  11 15977.7 895.308   4
   4  -3  11 16999.2 765.216   2
   4  -3  12 17749.7 983.750   4
   4  -3  12 18549.6 821.230   2
   4  -3  13 3931.79 465.146   4
   4  -3  14 2186.59 362.314   4
  -4   3 -15-23.4976 170.129   1
   4  -2 -15 458.150 268.659   5
   4  -2 -14 5361.77 740.021   5
   4  -2 -13 10223.4 984.165   5
   4  -2 -12 3585.00 577.210   5
   4  -2 -11 2918.94 490.453   5
   4  -2 -10 20355.2 1175.57   5
   4  -2  -9 2100.48 353.700   5
   4  -2  -8 7203.11 601.600   5
   4  -2  -7 5231.91 476.023   5
   4  -2  -6 31689.3 1194.25   5
   4  -2  -5 35956.2 1289.83   1
   4  -2  -5 35122.8 1219.85   5
   4  -2  -4 18988.0 794.354   5
   4  -2  -4 18563.7 844.742   1
   4  -2  -3 32759.1 1132.19   1
   4  -2  -3 30700.8 1024.86   5
  -4   2   3 30100.5 1021.12   5
   4  -2  -2 26871.7 970.339   1
   4  -2  -2 26911.1 891.601   5
  -4   2   2 26564.1 889.477   5
   4  -2  -1 972.995 165.881   1
   4  -2  -1 1065.55 151.333   5
  -4   2   1 847.891 128.215   5
  -4   2   1 1065.42 147.056   2
  -4   2   0 38.6398 42.8173   5
   4  -2   0 81.4298 70.8506   1
  -4   2   0 62.2484 58.3065   2
   4  -2   0 42.5505 53.0274   5
   4  -2   1 142.559 66.3865   5
  -4   2  -1 397.572 78.2657   5
   4  -2   1 262.972 82.9988   1
  -4   2  -1 396.420 87.7639   2
  -4   2  -2 66621.4 1627.19   2
   4  -2   2 62941.9 1393.63   5
   4  -2   2 67573.5 1707.34   1
  -4   2  -2 62260.5 1359.69   5
  -4   2  -3 79719.5 1859.43   2
   4  -2   3 85396.9 1992.22   1
   4  -2   4 2423.89 112.527   3
  -4   2  -4 3274.13 265.004   2
  -4   2  -5 1962.96 257.706   1
  -4   2  -6 19498.1 859.629   1
   4  -2   7 19251.9 775.480   2
  -4   2  -7 18325.8 471.461   3
  -4   2  -7 20453.4 903.234   1
  -4   2  -8 1389.66 238.496   1
   4  -2   8 1135.96 183.019   2
  -4   2  -8 1142.34 97.4980   3
  -4   2  -9 953.251 226.738   1
   4  -2   9 981.795 202.818   4
  -4   2  -9 879.726 98.0575   3
   4  -2   9 825.264 166.856   2
  -4   2 -10 7972.05 628.372   1
   4  -2  10 7358.59 493.530   2
   4  -2  10 7392.56 557.840   4
  -4   2 -10 6871.17 317.782   3
   4  -2  11 22136.2 954.094   2
   4  -2  11 23014.3 1076.50   4
  -4   2 -11 22713.5 1167.35   1
   4  -2  12 7105.56 601.158   4
   4  -2  12 6608.60 501.111   2
  -4   2 -12 7583.27 669.982   1
   4  -2  13 1655.52 300.421   4
   4  -2  13 1361.84 220.279   2
  -4   2 -13 1555.39 325.470   1
   4  -2  14-80.0890 133.494   4
  -4   2 -14 158.938 165.277   1
  -4   2 -15 150.169 140.011   1
   4  -1 -15 5791.99 792.494   5
   4  -1 -14 3931.64 609.041   5
   4  -1 -13 1878.86 427.386   5
   4  -1 -12 5939.68 627.903   5
   4  -1 -11 839.162 248.802   5
   4  -1 -10 12021.1 792.618   5
   4  -1  -9-11.4392 160.732   5
   4  -1  -8 12831.3 726.608   5
   4  -1  -7 44907.8 1473.47   5
   4  -1  -6 42834.1 1381.33   5
   4  -1  -5 1971.61 267.903   1
   4  -1  -5 2560.33 243.608   4
   4  -1  -5 2408.34 275.711   5
   4  -1  -4 28058.1 985.738   5
   4  -1  -4 31094.5 1129.76   1
  -4   1   3 18920.0 698.193   2
   4  -1  -3 19466.5 825.764   1
   4  -1  -3 18319.9 716.081   5
  -4   1   2 7360.93 419.179   5
   4  -1  -2 7775.88 477.049   1
  -4   1   2 8006.24 415.315   2
   4  -1  -2 7852.61 410.488   5
   4  -1  -1 435.624 114.627   1
   4  -1  -1 299.352 92.6048   5
  -4   1   1 165.708 70.5424   5
  -4   1   1 263.066 82.0573   2
   4  -1   0 881.779 114.008   5
  -4   1   0 569.733 97.8205   5
   4  -1   0 750.305 138.676   1
  -4   1   0 828.484 130.121   2
   4  -1   1 19029.9 721.860   1
  -4   1  -1 19068.0 693.648   2
  -4   1  -1 17978.8 561.897   5
   4  -1   1 17483.2 545.301   5
  -4   1  -2 18041.3 507.587   5
   4  -1   2 20323.7 738.166   1
  -4   1  -2 19446.3 703.165   2
   4  -1   2 17370.8 534.473   3
   4  -1   2 18194.1 495.996   5
  -4   1  -3 39537.8 1209.25   1
  -4   1  -3 42760.7 1178.70   2
   4  -1   3 37992.5 925.417   3
   4  -1   3 37081.7 817.420   5
   4  -1   3 42942.3 1203.43   1
   4  -1   4 1402.06 119.297   3
  -4   1  -5 5446.75 246.603   3
   4  -1   5 5530.53 284.567   3
  -4   1  -6 350.965 64.8876   3
  -4   1  -6 118.316 88.4158   1
   4  -1   6 197.443 78.8721   2
  -4   1  -7 34620.5 1231.24   1
   4  -1   7 33263.7 1152.35   2
  -4   1  -7 34730.6 899.455   3
   4  -1   8 3746.47 349.013   2
   4  -1   8 3965.73 364.183   4
  -4   1  -8 3593.98 235.300   3
  -4   1  -8 3861.65 388.058   1
   4  -1   9 61570.8 1764.50   2
   4  -1   9 60239.7 1790.14   4
  -4   1  -9 61121.1 1437.71   3
  -4   1  -9 63570.8 1904.25   1
   4  -1  10 34278.3 1276.15   2
   4  -1  10 36140.7 1351.10   4
  -4   1 -10 37422.7 1047.69   3
  -4   1 -10 35934.9 1417.62   1
   4  -1  11 21214.1 973.065   2
   4  -1  11 19798.6 997.235   4
  -4   1 -11 22736.9 778.751   3
  -4   1 -11 22567.7 1118.57   1
   4  -1  12 3381.87 379.016   2
   4  -1  12 3380.61 407.901   4
  -4   1 -12 3483.33 443.165   1
  -4   1 -13 89.3895 94.3101   1
   4  -1  13 71.5359 122.257   4
   4  -1  13 66.4995 85.4362   2
   4  -1  14 4669.69 511.894   4
  -4   1 -14 4137.12 520.307   1
  -4   1 -15 277.867 176.085   1
   4   0 -16 5270.56 737.361   5
   4   0 -15 12303.2 1047.84   5
   4   0 -14 7029.41 717.433   5
   4   0 -13 516.253 199.930   5
   4   0 -12 5614.89 570.209   5
   4   0 -11 2085.35 341.551   5
   4   0 -10 51195.3 1763.67   5
   4   0  -9 1207.90 244.056   5
   4   0  -8 25858.3 1079.59   5
   4   0  -7 17799.9 837.229   5
   4   0  -6 2934.56 272.639   4
  -4   0   6 3358.31 269.530   2
   4   0  -6 3042.68 315.460   5
   4   0  -5 14918.9 629.858   4
  -4   0   5 16066.0 627.625   2
   4   0  -5 15256.6 712.052   5
   4   0  -5 16228.9 805.656   1
   4   0  -4 4586.47 309.088   4
  -4   0   4 5100.31 321.240   2
   4   0  -4 5129.04 412.010   1
   4   0  -4 5100.71 371.659   5
  -4   0   3 8071.00 415.331   2
   4   0  -3 8752.67 531.385   1
   4   0  -3 7792.85 445.487   5
  -4   0   3 8513.39 488.991   5
   4   0  -2 25.1182 67.9910   5
  -4   0   2 48.0744 60.5784   5
   4   0  -2 102.065 60.5853   1
   4   0  -2 206.999 87.7585   2
  -4   0   2 208.179 69.6214   2
   4   0  -1 557.885 106.756   5
   4   0  -1 463.969 111.267   1
  -4   0   1 407.068 101.028   5
  -4   0   1 453.686 102.598   2
  -4   0   0 1574.06 170.275   5
   4   0   0 2089.61 221.981   1
  -4   0   0 1612.71 182.680   2
   4   0   0 1359.56 152.210   3
  -4   0   0 1716.28 224.207   1
   4   0   0 1785.03 178.642   5
  -4   0  -1 4123.40 258.750   5
   4   0   1 3964.98 296.117   1
  -4   0  -1 4714.37 321.263   2
  -4   0  -1 4157.77 322.779   1
   4   0   1 4139.56 258.563   3
   4   0   1 4211.60 251.886   5
   4   0   2 4611.77 318.152   1
  -4   0  -2 4729.04 334.108   2
  -4   0  -2 4666.80 340.527   1
   4   0   2 4857.34 275.362   3
   4   0   2 4891.44 254.059   5
   4   0   3 4063.01 248.468   3
   4   0   3 4856.17 324.187   1
  -4   0  -3 4387.01 331.051   1
   4   0   3 4409.21 221.407   5
   4   0   4 3865.37 196.412   5
  -4   0  -4 3946.01 318.255   1
  -4   0  -4 3681.90 234.601   3
   4   0   4 3851.13 241.581   3
   4   0   5 17763.7 496.705   5
   4   0   5 17348.9 741.564   2
  -4   0  -5 17035.7 588.696   3
   4   0   5 16105.3 529.364   5
   4   0   5 16645.7 594.166   3
   4   0   6 14165.4 685.906   2
  -4   0  -6 13960.3 539.558   3
   4   0   6 14220.7 434.510   5
  -4   0  -7 39878.0 1342.82   1
   4   0   7 39473.6 1326.99   2
   4   0   7 40182.5 1285.22   4
  -4   0  -7 41787.9 1127.73   3
   4   0   7 40736.9 966.053   5
  -4   0  -8 1059.21 147.614   3
   4   0   8 710.966 92.9074   5
  -4   0  -8 765.746 176.575   1
   4   0   8 592.833 151.915   4
   4   0   8 903.412 186.938   2
  -4   0  -9 3898.93 391.497   1
   4   0   9 3945.84 387.998   2
   4   0   9 4303.45 394.675   4
  -4   0  -9 3993.01 302.415   3
   4   0   9 4156.84 242.182   5
  -4   0 -10 217.220 88.1746   3
  -4   0 -10 143.731 113.934   1
   4   0  10 135.003 101.204   4
   4   0  10-28.3330 93.6740   2
   4   0  11 6700.31 549.232   2
   4   0  11 7862.04 592.750   4
  -4   0 -11 8533.31 489.810   3
  -4   0 -11 7958.08 615.822   1
   4   0  12 3380.33 398.953   2
   4   0  12 3845.10 427.099   4
  -4   0 -12 4081.14 467.768   1
   4   0  13 5050.71 500.344   2
   4   0  13 5944.10 555.257   4
  -4   0 -13 4996.81 534.559   1
   4   0  14 16155.5 971.428   4
   4   0  14 15031.7 906.287   2
  -4   0 -14 15229.4 991.753   1
   4   1 -16 279.591 257.636   5
   4   1 -15-64.6080 203.377   5
   4   1 -14 397.349 189.488   5
   4   1 -13 64.5218 122.864   5
   4   1 -12 4916.57 524.672   5
   4   1 -11 3616.40 429.633   5
  -4  -1  10 47940.7 1372.08   2
   4   1 -10 55612.0 1811.14   5
  -4  -1   9 11298.7 529.043   2
   4   1  -9 11630.8 723.570   5
  -4  -1   8 21178.5 758.348   2
   4   1  -8 22122.0 994.696   5
  -4  -1   7 27355.0 878.843   2
   4   1  -7 27249.3 1087.13   5
   4   1  -6 13239.8 598.215   4
  -4  -1   6 13118.0 552.482   2
   4   1  -6 12398.9 673.680   5
   4   1  -5 2973.77 330.655   1
   4   1  -5 3590.92 275.230   4
  -4  -1   5 3285.44 262.563   2
   4   1  -5 3027.25 314.278   5
   4   1  -4 12608.3 523.957   4
  -4  -1   4 13362.5 552.695   2
   4   1  -4 13079.0 690.621   1
   4   1  -4 12706.5 627.911   5
  -4  -1   3 68867.7 1714.32   2
   4   1  -3 67546.0 1684.66   2
   4   1  -3 71059.5 1917.97   1
   4   1  -3 71341.7 1830.30   5
  -4  -1   2 13133.5 620.388   5
  -4  -1   2 13692.5 663.939   1
  -4  -1   2 12923.3 556.540   2
   4   1  -2 12703.9 544.679   2
   4   1  -2 13899.9 653.230   1
   4   1  -2 13676.7 607.457   5
   4   1  -1 396.778 100.642   3
   4   1  -1 690.326 134.920   5
  -4  -1   1 402.972 102.397   5
   4   1  -1 569.277 128.695   1
  -4  -1   1 502.046 109.104   2
   4   1  -1 307.065 93.9859   2
  -4  -1   1 545.684 136.967   1
  -4  -1   0 10241.5 501.496   5
  -4  -1   0 10865.8 517.518   2
   4   1   0 11299.4 526.041   1
   4   1   0 10233.6 482.854   3
  -4  -1   0 10385.1 530.928   1
   4   1   0 10665.2 484.964   5
   4   1   1 25857.5 821.057   5
   4   1   1 25672.0 853.215   1
  -4  -1  -1 28140.3 933.711   1
   4   1   1 27333.0 857.754   3
   4   1   2 13238.0 530.788   5
   4   1   2 14043.0 569.453   1
  -4  -1  -2 13850.2 608.721   1
  -4  -1  -2 14269.6 558.727   3
   4   1   2 14365.6 569.401   3
   4   1   3 71027.7 1707.96   3
   4   1   3 68767.2 1636.48   5
  -4  -1  -3 68111.5 1760.28   1
  -4  -1  -3 68221.4 1670.62   3
   4   1   3 70614.4 1710.99   1
   4   1   4 46105.2 1174.23   5
  -4  -1  -4 45605.9 1311.01   1
  -4  -1  -4 44695.9 1219.61   3
   4   1   4 43568.5 1218.27   3
  -4  -1  -5 29632.9 996.453   1
   4   1   5 29106.3 930.398   3
   4   1   5 29943.6 1081.35   2
  -4  -1  -5 31124.6 944.206   3
   4   1   5 27167.9 807.782   5
   4   1   6 16823.3 791.423   2
   4   1   6 15804.8 675.341   4
  -4  -1  -6 15575.1 645.238   3
   4   1   6 15923.5 650.663   5
   4   1   6 17061.9 717.190   3
   4   1   7 20009.9 907.742   2
   4   1   7 20663.0 825.846   4
  -4  -1  -7 20579.0 774.744   3
   4   1   7 19165.6 712.081   5
  -4  -1  -8 6787.92 487.659   1
   4   1   8 7398.60 547.224   2
   4   1   8 6321.65 353.650   5
   4   1   8 7313.34 485.908   4
  -4  -1  -8 7252.83 444.240   3
  -4  -1  -9 552.653 148.478   1
  -4  -1  -9 346.272 114.789   3
   4   1   9 303.324 109.802   4
   4   1   9 222.503 113.713   2
  -4  -1 -10 1921.86 240.599   3
  -4  -1 -10 1741.16 269.997   1
   4   1  10 2094.27 286.467   4
   4   1  10 2011.14 312.592   2
  -4  -1 -11 1370.37 221.604   3
  -4  -1 -11 1672.07 279.480   1
   4   1  11 1420.31 250.149   4
   4   1  11 1368.06 267.597   2
  -4  -1 -12 5851.95 526.161   1
   4   1  12 5563.43 543.318   2
   4   1  12 6283.80 542.904   4
  -4  -1 -13 244.584 81.2570   1
   4   1  13 609.916 182.245   4
   4   1  13 601.124 186.027   2
   4   1  14 2237.19 353.964   4
   4   1  14 1894.18 331.928   2
   4   2 -15 14.7362 185.700   5
   4   2 -14 97.8651 150.144   5
   4   2 -13 101.522 171.699   5
   4   2 -12 6786.95 617.329   5
   4   2 -11 6114.59 564.449   5
  -4  -2  10 10701.2 483.583   2
   4   2 -10 11617.1 759.066   5
  -4  -2   9 3207.30 250.696   2
   4   2  -9 3767.76 436.665   5
   4   2  -8 891.372 227.238   5
  -4  -2   8 951.353 138.868   2
   4   2  -7 70.5573 119.645   5
  -4  -2   7-14.5281 41.5062   2
  -4  -2   6 11472.3 506.167   2
   4   2  -6 12601.0 570.959   4
   4   2  -6 11947.6 674.464   5
   4   2  -5 21763.8 913.049   5
  -4  -2   5 19834.6 711.653   2
   4   2  -5 20271.0 721.011   4
  -4  -2   4 16869.3 642.676   2
   4   2  -4 15677.8 579.464   4
   4   2  -4 15648.3 609.841   2
   4   2  -4 16778.2 767.877   5
   4   2  -4 16197.5 788.834   1
  -4  -2   3 17153.5 663.709   2
   4   2  -3 15303.9 544.579   4
   4   2  -3 16944.3 642.134   2
   4   2  -3 17191.2 777.413   1
  -4  -2   3 18317.8 816.844   5
   4   2  -3 17948.0 771.317   5
   4   2  -2 21294.9 631.141   4
   4   2  -2 21640.4 772.528   2
   4   2  -2 23910.7 862.300   3
   4   2  -2 22815.2 876.337   1
   4   2  -2 22571.2 860.908   5
   4   2  -1 11690.9 570.552   5
  -4  -2   1 11527.3 577.078   1
   4   2  -1 10978.3 530.112   2
   4   2  -1 11295.2 552.255   1
   4   2  -1 11153.0 552.989   3
   4   2   0 27782.0 943.092   5
   4   2   0 27022.1 895.963   1
  -4  -2   0 25875.4 919.268   1
   4   2   0 28948.4 958.536   2
   4   2   0 28725.7 956.002   3
   4   2   1 26694.9 907.024   5
   4   2   1 27178.1 856.644   1
   4   2   1 28121.4 942.530   3
  -4  -2  -1 26497.5 901.733   1
   4   2   2 51063.4 1338.16   1
   4   2   2 53041.3 1439.12   5
  -4  -2  -2 50760.6 1420.05   3
  -4  -2  -2 54975.0 1440.75   1
   4   2   2 54122.0 1464.67   3
   4   2   3 26829.1 900.434   5
  -4  -2  -3 25921.3 881.004   1
  -4  -2  -3 26023.5 901.569   3
   4   2   3 26802.4 922.210   3
   4   2   4 31570.2 1139.32   2
  -4  -2  -4 30506.8 981.200   1
   4   2   4 32338.7 934.113   4
  -4  -2  -4 31603.3 1032.71   3
   4   2   4 30703.1 1025.39   3
   4   2   5 3579.85 358.583   2
  -4  -2  -5 4168.99 317.163   1
   4   2   5 3759.80 280.875   4
  -4  -2  -5 3569.84 310.964   3
   4   2   5 3487.96 307.324   3
  -4  -2  -6 2278.68 242.552   1
   4   2   6 2200.37 294.294   2
   4   2   6 2892.84 264.147   4
  -4  -2  -6 2772.53 288.430   3
   4   2   6 2557.82 243.275   5
   4   2   7 5015.49 423.685   5
   4   2   7 6225.46 509.638   2
   4   2   7 6417.91 421.246   4
  -4  -2  -7 6584.83 449.688   3
   4   2   8 5767.08 504.402   2
   4   2   8 5710.42 419.827   4
  -4  -2  -8 5149.81 410.332   3
   4   2   8 4918.86 391.954   5
  -4  -2  -9 4615.98 390.932   1
   4   2   9 4857.54 482.420   2
   4   2   9 4519.01 392.913   4
  -4  -2  -9 4309.16 386.491   3
  -4  -2 -10 16091.9 789.619   1
   4   2  10 13470.5 850.782   2
   4   2  10 13862.5 757.249   4
  -4  -2 -10 13970.9 742.270   3
  -4  -2 -11 9449.44 630.244   1
   4   2  11 9080.10 707.502   2
   4   2  11 9075.81 629.465   4
  -4  -2 -11 9109.86 604.469   3
   4   2  12 2607.52 349.004   4
   4   2  12 3007.23 416.033   2
  -4  -2 -12 2462.38 323.029   3
   4   2  13 320.940 147.597   4
   4   2  13 510.023 181.848   2
   4   2  14 356.652 156.044   4
   4   2  14 189.466 102.895   2
   4   3 -15 8843.93 786.178   5
   4   3 -14 10674.0 843.142   5
   4   3 -13 9819.25 777.366   5
   4   3 -12 10472.6 781.567   5
   4   3 -11 6444.68 596.437   5
   4   3 -10-34.6279 130.827   5
  -4  -3   9 21180.4 698.252   2
   4   3  -9 22307.4 1071.52   5
  -4  -3   8 3415.39 252.297   2
   4   3  -8 3304.26 386.359   5
   4   3  -7 17418.9 735.118   4
  -4  -3   7 17477.0 645.926   2
   4   3  -7 18255.9 909.237   5
   4   3  -6 16698.3 674.807   4
   4   3  -6 17005.1 855.055   5
   4   3  -5 10100.9 464.906   4
   4   3  -5 9880.13 465.388   2
   4   3  -5 10606.0 644.305   5
   4   3  -4 8031.66 539.560   1
   4   3  -4 8283.17 377.205   4
   4   3  -4 8161.29 426.848   2
   4   3  -4 8517.36 556.408   5
   4   3  -3 14805.6 710.708   1
   4   3  -3 13633.0 465.827   4
   4   3  -3 13336.7 586.613   2
   4   3  -3 13874.6 702.568   5
   4   3  -2 328.661 125.335   5
   4   3  -2 565.353 71.3762   4
   4   3  -2 250.131 92.4468   2
   4   3  -2 446.858 112.699   1
   4   3  -1 320.113 114.579   5
   4   3  -1 316.776 91.0121   1
   4   3  -1 238.730 43.2397   4
   4   3  -1 466.291 112.956   2
   4   3   0 1576.05 221.632   5
   4   3   0 1522.94 179.025   1
   4   3   0 1319.29 192.923   2
   4   3   1 26882.5 991.483   5
  -4  -3  -1 26532.4 890.372   1
   4   3   1 26242.5 825.448   1
   4   3   1 27984.2 1006.66   2
  -4  -3  -1 28037.0 979.826   3
   4   3   2 107181. 2364.48   1
   4   3   2 110862. 2694.95   2
   4   3   2 108567. 2230.41   4
  -4  -3  -2 108524. 2598.82   3
   4   3   2 109074. 2638.22   5
  -4  -3  -2 109563. 2459.65   1
   4   3   3 37087.8 1278.93   2
   4   3   3 36259.8 929.875   4
   4   3   3 35874.4 1194.44   5
  -4  -3  -3 35481.1 1182.06   3
  -4  -3  -3 36965.5 1061.32   1
   4   3   4 5219.18 441.857   2
   4   3   4 5361.81 299.540   4
  -4  -3  -4 6026.00 349.896   1
  -4  -3  -4 5563.24 412.209   3
  -4  -3  -5 1800.49 240.228   3
   4   3   5 2377.96 306.646   2
   4   3   5 2193.05 202.917   4
  -4  -3  -5 2188.04 209.015   1
   4   3   6 5320.94 478.681   2
  -4  -3  -6 4796.65 325.978   1
   4   3   6 4845.64 330.477   4
  -4  -3  -6 4178.73 378.562   3
   4   3   6 3872.16 328.752   5
   4   3   7 3126.53 380.955   2
  -4  -3  -7 2778.93 258.411   1
   4   3   7 3313.57 292.006   4
  -4  -3  -7 2940.76 329.006   3
   4   3   7 1998.01 268.537   5
  -4  -3  -8 3360.13 297.889   1
   4   3   8 3590.00 426.144   2
   4   3   8 3332.98 310.120   4
  -4  -3  -8 2669.02 320.091   3
   4   3   9 5184.51 519.593   2
   4   3   9 5562.98 432.972   4
  -4  -3  -9 5301.82 466.411   3
   4   3  10 13019.4 872.898   2
   4   3  10 12812.1 709.215   4
  -4  -3 -10 12663.1 751.289   3
   4   3  11 2386.80 314.681   4
   4   3  11 2402.06 381.585   2
  -4  -3 -11 2417.06 332.001   3
  -4  -3 -12-79.9957 110.779   3
   4   3  12-194.227 119.583   4
   4   3  12-13.9917 94.2464   2
   4   3  13 591.334 212.205   2
   4   4 -15 8500.42 779.359   5
   4   4 -14 3435.58 488.907   5
   4   4 -13 3535.18 481.959   5
   4   4 -12 1972.10 356.036   5
   4   4 -11 106.864 114.260   5
   4   4 -10 150.618 154.549   5
   4   4  -9 2698.40 374.934   5
   4   4  -8 27309.5 1226.37   5
   4   4  -7 10929.3 560.385   4
   4   4  -7 11968.6 758.006   5
   4   4  -6 2488.06 336.266   5
   4   4  -6 1893.34 203.068   4
   4   4  -6 1823.06 188.975   2
   4   4  -5 169.110 127.612   5
   4   4  -5 271.388 75.4170   4
   4   4  -5 282.668 92.2664   2
   4   4  -4 9511.51 600.577   1
   4   4  -4 9845.97 397.520   4
   4   4  -4 9470.88 488.080   2
   4   4  -4 10538.9 651.785   5
   4   4  -3 25967.4 1070.14   5
   4   4  -3 25584.0 906.724   2
   4   4  -3 25587.5 666.649   4
   4   4  -3 25082.2 988.335   1
   4   4  -2 389.798 150.036   5
   4   4  -2 349.293 105.505   2
   4   4  -2 549.426 129.851   1
   4   4  -1 12980.8 704.720   5
   4   4  -1 13021.2 640.292   2
   4   4  -1 13453.8 601.892   1
   4   4   0 22614.9 958.680   5
   4   4   0 22091.8 896.554   2
   4   4   0 20952.5 740.475   1
  -4  -4   0 21953.6 901.102   3
   4   4   1 20055.9 887.980   5
   4   4   1 18340.9 624.054   1
   4   4   1 18945.6 842.501   2
  -4  -4  -1 17979.5 814.773   3
   4   4   2 1048.58 196.703   5
   4   4   2 1113.46 71.1463   4
   4   4   2 857.292 181.363   2
  -4  -4  -2 1025.60 198.922   3
   4   4   2 1257.61 128.907   1
  -4  -4  -3 190.916 109.443   3
  -4  -4  -3 77.3911 38.2581   1
   4   4   3-66.2310 112.586   2
   4   4   3 126.881 38.6116   4
  -4  -4  -4 702.277 172.537   3
   4   4   4 763.379 98.0289   4
  -4  -4  -4 678.635 99.4833   1
  -4  -4  -5 1990.83 273.326   3
   4   4   5 2529.37 204.159   4
  -4  -4  -5 2410.01 186.135   1
   4   4   6 10813.8 490.520   4
  -4  -4  -6 10750.6 445.677   1
  -4  -4  -6 9731.23 635.777   3
  -4  -4  -7 607.889 169.639   3
   4   4   7 929.080 147.965   4
   4   4   8 2038.51 239.466   4
  -4  -4  -8 2516.30 333.592   3
   4   4   9 9597.29 565.521   4
  -4  -4  -9 9326.00 662.102   3
   4   4  10 3996.59 504.952   2
  -4  -4 -10 3821.28 424.860   3
  -4  -4 -11-166.874 122.532   3
   4   4  11-184.145 134.904   2
  -4  -4 -12 1020.63 245.270   3
   4   4  12 1211.76 285.283   2
   4   5 -14 1352.04 328.065   5
   4   5 -13 374.028 175.226   5
   4   5 -12 1817.31 353.322   5
   4   5 -11 9688.52 772.932   5
   4   5 -10 10338.7 788.131   5
   4   5  -9 4482.24 504.503   5
   4   5  -8 3599.42 441.065   5
   4   5  -7 1629.93 299.442   5
   4   5  -6 39.3981 129.971   5
   4   5  -6 32.4448 49.4798   2
   4   5  -5 221.435 137.548   5
   4   5  -5 347.101 106.889   2
   4   5  -4 638.165 202.003   5
   4   5  -4 898.309 157.169   2
   4   5  -4 688.261 165.194   1
   4   5  -3 8463.44 616.403   5
   4   5  -3 8349.93 495.057   2
   4   5  -3 7857.66 516.992   1
   4   5  -2 19658.3 952.943   5
   4   5  -2 19677.5 824.003   2
   4   5  -2 18386.3 789.291   1
   4   5  -1 91731.0 2521.35   5
   4   5  -1 90650.4 2343.78   2
   4   5  -1 88620.3 2159.78   1
   4   5   0 20020.8 960.090   5
   4   5   0 18828.2 860.981   2
   4   5   0 18428.5 664.488   1
  -4  -5   0 19135.4 886.006   3
   4   5   1 5823.69 286.975   1
   4   5   1 6398.66 495.231   2
  -4  -5  -1 5683.17 466.072   3
   4   5   1 5742.76 494.137   5
  -4  -5  -2 26.7799 99.0796   3
   4   5   2-123.106 135.346   2
   4   5   2-48.3830 111.217   5
  -4  -5  -3 371.441 140.809   3
  -4  -5  -4 4708.97 447.611   3
  -4  -5  -5 646.391 186.863   3
  -4  -5  -6 1982.80 306.098   3
  -4  -5  -7 2865.29 376.136   3
  -4  -5  -8 893.394 214.519   3
  -4  -5  -9 548.284 183.453   3
  -4  -5 -10 1384.98 297.500   3
  -4  -5 -11 3381.11 448.156   3
  -4  -5 -12 6141.85 614.819   3
   4   6 -13 283.912 174.258   5
   4   6 -12 4412.76 551.161   5
   4   6 -11 9428.80 789.348   5
   4   6 -10 13532.3 936.650   5
   4   6  -9 3095.14 442.854   5
   4   6  -8 1947.60 345.687   5
   4   6  -7-63.5911 171.768   5
   4   6  -7 318.746 86.3920   2
   4   6  -6 1304.41 281.389   5
   4   6  -6 1219.05 171.185   2
   4   6  -5 23272.2 871.662   2
   4   6  -5 22097.4 1125.04   5
   4   6  -4 53875.3 1881.62   5
   4   6  -4 51264.7 1528.98   2
   4   6  -3 32501.2 1336.29   5
   4   6  -3 29367.5 1062.16   2
   4   6  -2 2938.18 378.627   5
   4   6  -2 2987.52 320.341   2
   4   6  -2 2717.05 277.311   1
   4   6  -1 4100.94 452.603   5
   4   6  -1 4146.49 391.813   2
   4   6  -1 3300.02 266.885   1
   4   6   0 17483.0 953.253   5
   4   6   0 15609.9 830.130   2
  -4  -6   0 16428.3 865.809   3
  -4  -6  -1 256.723 140.117   3
   4   6   1 322.225 156.919   5
   4   6   1 177.953 125.955   2
   4   6   2 11160.1 753.020   5
  -4  -6  -2 11034.4 712.387   3
  -4  -6  -3 22006.7 1054.44   3
  -4  -6  -4 11376.2 754.571   3
  -4  -6  -5 8849.27 680.285   3
  -4  -6  -6 1587.18 302.573   3
  -4  -6  -7 340.426 160.870   3
  -4  -6  -8-16.7237 135.179   3
  -4  -6  -9 2153.85 358.931   3
  -4  -6 -10 2505.28 398.086   3
   4   7 -12 3728.80 527.158   5
   4   7 -11 6123.62 661.640   5
   4   7 -10 1217.99 302.128   5
   4   7  -9 83.4702 146.422   5
   4   7  -8 261.754 199.800   5
   4   7  -7 6484.13 633.550   5
   4   7  -6 36351.9 1578.79   5
   4   7  -6 35110.1 1146.39   2
   4   7  -5 28000.5 1359.83   5
   4   7  -5 30251.6 1071.67   2
   4   7  -4 9214.63 737.628   5
   4   7  -4 9079.91 556.374   2
   4   7  -3 3942.49 466.272   5
   4   7  -3 4142.15 387.602   2
   4   7  -2 1107.32 266.428   5
   4   7  -2 898.989 197.460   2
   4   7  -1 526.248 186.142   5
   4   7  -1 666.708 188.952   2
   4   7   0 1670.04 312.859   5
   4   7   0 1028.75 223.261   2
  -4  -7   0 1515.68 272.957   3
   4   7   1 248.686 147.511   5
   4   7   1 306.745 148.891   2
  -4  -7  -1 225.348 135.933   3
   4   7   2 4208.24 491.549   5
  -4  -7  -2 4175.17 463.985   3
   4   7   3 18917.6 1083.57   5
  -4  -7  -3 19567.6 1045.68   3
  -4  -7  -4 5638.09 555.660   3
  -4  -7  -5-143.600 140.215   3
  -4  -7  -6 1537.59 314.692   3
  -4  -7  -7 194.384 144.701   3
  -4  -7  -8 144.330 155.163   3
   4   8 -10 2411.15 441.213   5
   4   8  -9 737.753 239.182   5
   4   8  -8 4101.93 545.504   5
   4   8  -7 10808.8 864.992   5
   4   8  -6 13327.7 952.799   5
   4   8  -5 10431.6 830.134   5
   4   8  -5 9658.71 588.285   2
   4   8  -4 4129.57 519.426   5
   4   8  -4 3773.88 375.954   2
   4   8  -3 569.283 201.709   5
   4   8  -3 797.601 184.611   2
   4   8  -2 1562.10 326.161   5
   4   8  -2 792.616 196.405   2
   4   8  -1 1448.54 320.730   5
   4   8  -1 1475.53 267.677   2
   4   8   0 19596.8 1160.04   5
   4   8   0 19742.1 1037.41   2
  -4  -8   0 19855.5 1077.72   3
   4   8   1 41056.1 1760.64   5
   4   8   1 39878.3 1609.98   2
  -4  -8  -1 41571.9 1663.28   3
   4   8   2 21516.8 1225.40   5
  -4  -8  -2 22314.4 1172.83   3
  -4  -8  -3 604.557 224.770   3
   4   8   3 513.470 208.691   5
  -4  -8  -4 2304.43 382.993   3
  -4  -8  -5 237.511 163.975   3
  -4  -8  -6 426.097 195.447   3
   4   9  -7 3133.01 484.178   5
   4   9  -6 4946.92 602.627   5
   4   9  -5 2811.30 468.741   5
   4   9  -4 223.902 170.318   5
   4   9  -4 65.2016 86.6156   2
   4   9  -3 1547.13 348.286   5
   4   9  -3 1213.19 238.152   2
   4   9  -2 266.435 176.076   5
   4   9  -2 312.639 152.856   2
   4   9  -1 9521.88 832.329   5
   4   9  -1 8020.76 653.123   2
  -4  -9   0 3201.93 448.630   3
   4   9   0 3658.62 523.295   5
   4   9   0 3782.17 455.518   2
  -4  -9  -1 510.484 178.708   3
   4   9   1 651.166 237.990   5
   4   9   1 532.427 195.952   2
  -4  -9  -2 1341.39 307.865   3
   4   9   2 1280.76 318.165   5
   4   9   3 4408.06 579.308   5
   4   9   4 2243.25 428.950   5
   4  10  -3 1042.84 227.136   2
   4  10  -2 8574.08 684.005   2
   4  10  -1 7580.14 665.646   2
   4  10   0 579.875 208.646   2
   4  10   1 50.8031 150.371   2
   5 -13  -1 180.109 144.398   3
   5 -13   0 2368.69 377.094   3
  -5  13  -6 1521.13 348.377   5
  -5  13  -6 1466.02 339.289   1
   5 -12  -4 142.615 177.430   3
   5 -12  -3 3812.42 490.872   3
   5 -12  -2 4312.62 500.460   3
   5 -12  -1 52.7320 116.511   3
   5 -12   0 1252.89 264.455   3
   5 -12   1 3537.73 415.892   3
   5 -12   2 1363.77 248.637   3
  -5  12  -2 1213.78 273.602   1
  -5  12  -3 1475.78 313.863   1
  -5  12  -4 1084.09 273.483   1
  -5  12  -5 1526.67 337.330   1
  -5  12  -6 2723.72 422.132   5
  -5  12  -6 2985.46 467.354   1
  -5  12  -7 2107.91 411.207   1
  -5  12  -8 3286.67 517.982   1
   5 -11  -6-132.122 126.727   3
   5 -11  -5 2308.59 387.427   3
   5 -11  -4 9146.19 750.313   3
   5 -11  -3 10516.8 785.714   3
   5 -11  -2 966.462 235.592   3
   5 -11  -1 1.26478 94.3807   3
  -5  11   1 113.031 103.452   1
   5 -11   0-14.2665 105.059   3
  -5  11   0 153.635 113.465   1
  -5  11  -1 3372.84 430.693   1
   5 -11   1 3070.07 365.317   3
  -5  11  -2 1750.03 321.965   1
   5 -11   2 1894.54 278.362   3
  -5  11  -3 10685.6 809.564   1
   5 -11   3 10492.2 637.550   3
  -5  11  -4 11067.1 846.121   1
  -5  11  -5 11625.8 881.417   1
  -5  11  -6 382.497 165.170   5
  -5  11  -6 22.6814 110.524   1
  -5  11  -7 1643.56 302.933   5
  -5  11  -7 2003.12 391.800   1
  -5  11  -8 216.286 177.463   1
  -5  11  -9-10.4778 127.981   1
   5 -10  -7 700.887 224.726   3
   5 -10  -6 11566.7 851.223   3
   5 -10  -5 18634.2 1063.53   3
  -5  10   4 9599.06 698.497   1
   5 -10  -4 9477.26 715.036   3
   5 -10  -3 3213.20 400.014   3
  -5  10   3 2915.21 385.962   1
   5 -10  -2 1451.66 268.145   3
  -5  10   2 1120.16 241.209   1
   5 -10  -1 697.335 177.989   3
  -5  10   1 794.337 214.367   1
   5 -10   0 1775.54 275.350   3
  -5  10   0 1685.94 291.925   1
  -5  10  -1 1446.45 282.181   1
   5 -10   1 1680.60 255.309   3
  -5  10  -2 5586.98 558.763   1
   5 -10   2 6134.33 465.226   3
  -5  10  -3 24661.9 1254.40   1
   5 -10   3 28497.5 1045.44   3
  -5  10  -4 12487.7 869.367   1
   5 -10   4 12873.2 638.996   3
  -5  10  -5 3172.55 442.730   1
  -5  10  -6 118.662 106.872   5
  -5  10  -6 62.7709 121.593   1
  -5  10  -7 1471.37 254.433   5
  -5  10  -7 1421.24 320.179   1
  -5  10  -8 1652.15 351.083   1
  -5  10  -9 708.566 261.860   1
  -5  10 -10 554.058 241.256   1
   5  -9  -9 1096.75 289.602   3
   5  -9  -8 90.6358 135.464   3
   5  -9  -7 7095.18 642.069   3
   5  -9  -6 9687.86 733.816   3
  -5   9   5 8438.30 658.998   1
   5  -9  -5 8269.48 659.544   3
   5  -9  -4 61.4436 111.566   3
  -5   9   4 35.8663 84.0073   1
  -5   9   3 363.405 146.434   1
   5  -9  -3 132.624 138.073   3
  -5   9   2 3030.90 385.894   1
   5  -9  -2 3214.08 365.213   3
  -5   9   1 4871.82 489.152   1
   5  -9  -1 5059.37 439.610   3
  -5   9   0 41432.1 1582.29   1
   5  -9   0 44422.9 1457.61   3
  -5   9  -1 48804.4 1764.15   1
   5  -9   1 49453.4 1526.59   3
  -5   9  -2 22515.1 1144.20   1
   5  -9   2 24145.1 924.838   3
   5  -9   3 1421.83 199.855   3
  -5   9  -3 1134.24 256.968   1
  -5   9  -4 5748.44 568.961   1
   5  -9   4 7473.77 428.224   3
  -5   9  -5 8203.41 684.592   1
   5  -9   5 9022.36 440.598   3
  -5   9  -6 251.992 115.703   5
  -5   9  -6 10.7271 119.567   1
  -5   9  -7 18366.2 1113.45   1
  -5   9  -7 16956.7 851.390   5
  -5   9  -8 14938.6 770.071   5
  -5   9  -8 16085.5 1058.79   1
  -5   9  -9 9663.67 848.790   1
  -5   9 -10 10297.0 881.073   1
  -5   9 -11 1693.58 366.535   1
   5  -8 -10 4180.10 548.901   3
   5  -8  -9 2111.29 378.355   3
   5  -8  -8 3538.25 463.221   3
   5  -8  -7 5676.24 573.588   3
   5  -8  -6 233.975 150.576   3
   5  -8  -5 1041.90 235.503   3
  -5   8   5 1689.53 299.058   1
   5  -8  -4 1805.29 289.877   3
  -5   8   4 1965.18 303.005   1
  -5   8   3 629.178 190.950   1
   5  -8  -3 427.412 130.942   3
  -5   8   2 20595.2 1023.91   1
   5  -8  -2 18653.3 878.029   3
  -5   8   1 21355.4 1043.79   1
   5  -8  -1 20434.9 897.138   3
  -5   8   0 26969.4 1191.33   1
   5  -8   0 28031.0 1028.53   3
   5  -8   1 315.365 93.1667   3
  -5   8  -1 279.041 143.637   1
   5  -8   2 741.517 139.905   3
  -5   8  -2 1121.98 256.652   1
  -5   8  -3 2053.96 322.052   1
   5  -8   3 2396.26 226.669   3
  -5   8  -4 2328.73 339.853   1
   5  -8   4 2204.96 199.770   3
  -5   8  -5 4848.32 515.049   1
   5  -8   5 5392.65 287.297   3
  -5   8  -6 4024.22 362.956   5
  -5   8  -6 3655.96 466.373   1
  -5   8  -7 11782.5 619.506   5
  -5   8  -7 12203.4 863.125   1
  -5   8  -8 6528.31 439.608   5
  -5   8  -8 6200.47 630.666   1
  -5   8  -9 4600.09 556.625   1
  -5   8 -10 3459.56 510.788   1
  -5   8 -11 1595.24 366.850   1
  -5   8 -12 5176.17 648.688   1
   5  -8  12 5307.87 573.077   4
   5  -7 -11 5300.90 648.545   3
   5  -7 -10 13831.9 1013.34   3
   5  -7  -9 18407.2 1151.61   3
   5  -7  -8 9247.50 794.246   3
   5  -7  -7 16982.0 1051.30   3
  -5   7   6 958.022 241.475   1
   5  -7  -6 1593.95 312.570   3
   5  -7  -5 954.166 252.547   3
  -5   7   5 723.406 194.789   1
  -5   7   4 5112.68 489.919   1
   5  -7  -4 5778.19 507.597   3
  -5   7   3 16089.7 886.685   1
   5  -7  -3 16961.3 844.122   3
  -5   7   2 23023.7 1068.77   1
   5  -7  -2 22160.1 942.823   3
  -5   7   1 2981.68 364.507   1
   5  -7  -1 2849.58 298.200   3
  -5   7   0 2174.62 309.433   1
   5  -7   0 1952.07 227.606   3
  -5   7  -1 9954.61 671.442   1
   5  -7   1 10241.1 506.022   3
   5  -7   2 2809.97 242.410   3
  -5   7  -2 2943.16 351.392   5
  -5   7  -2 2861.99 354.158   1
   5  -7   3 36.8580 50.1947   3
  -5   7  -3 63.2005 128.585   1
  -5   7  -4 4734.23 478.147   1
   5  -7   4 5662.30 281.219   3
  -5   7  -5 19551.6 1029.67   1
  -5   7  -6 56106.9 1499.50   5
  -5   7  -6 56718.0 1932.70   1
  -5   7  -7 10807.8 520.262   5
  -5   7  -7 10604.4 785.357   1
  -5   7  -8 3500.29 476.018   1
  -5   7  -8 4132.20 298.499   5
  -5   7  -9 8013.73 716.187   1
  -5   7 -10 2226.48 407.444   1
  -5   7 -11 10008.0 865.783   1
   5  -7  12 26323.0 1319.65   4
  -5   7 -12 26819.5 1484.23   1
   5  -6 -12 8998.84 1010.51   3
   5  -6 -12 6804.77 694.296   5
   5  -6 -11 7980.77 946.570   3
   5  -6 -11 13740.7 944.007   5
   5  -6 -10 3657.83 680.154   3
   5  -6 -10 6991.94 652.381   5
   5  -6  -9 2863.95 409.794   5
   5  -6  -8 182.108 169.377   5
   5  -6  -7 3387.39 430.847   5
   5  -6  -6 2545.40 351.480   5
  -5   6   6 1912.04 326.956   1
  -5   6   5 39773.6 1541.72   1
   5  -6  -5 43680.0 1519.56   5
  -5   6   4 34423.1 1366.82   1
   5  -6  -3 9444.59 741.947   3
  -5   6   3 19045.2 916.839   1
   5  -6  -2 15168.7 826.898   3
  -5   6   2 16160.7 852.589   1
   5  -6  -1 1223.17 212.662   3
  -5   6   1 1093.17 222.246   1
  -5   6   0 129.455 115.624   5
  -5   6   0 268.831 136.183   1
   5  -6   0 55.6179 70.7081   3
   5  -6   1 667.924 124.639   3
  -5   6  -1 777.008 198.218   1
  -5   6  -2 9654.39 641.151   1
   5  -6   2 8470.66 395.132   3
  -5   6  -3 33205.4 1300.12   1
  -5   6  -3 31761.9 1182.36   5
   5  -6   3 33853.1 874.613   3
  -5   6  -4 21061.1 1017.56   1
   5  -6   4 21788.7 562.851   3
  -5   6  -4 19856.0 826.010   5
  -5   6  -5 4132.56 444.419   1
  -5   6  -5 3319.67 282.956   5
  -5   6  -6 5200.31 308.809   5
  -5   6  -6 5669.34 538.607   1
  -5   6  -6 4408.58 348.842   2
  -5   6  -6 5253.21 322.115   5
  -5   6  -7 914.994 119.744   5
  -5   6  -7 1205.01 262.691   1
  -5   6  -7 905.239 148.759   2
  -5   6  -7 1033.42 127.315   5
  -5   6  -8 2749.98 402.662   1
  -5   6  -8 2950.69 197.417   5
  -5   6  -9 5043.24 550.854   1
  -5   6 -10 21460.8 1213.85   1
  -5   6 -11 4740.96 567.923   1
   5  -6  12 5724.82 580.748   4
  -5   6 -12 5454.74 650.443   1
  -5   6 -13 1157.53 314.511   1
   5  -6  13 883.215 260.093   4
   5  -5 -13 964.257 294.469   5
   5  -5 -12 462.576 211.055   5
   5  -5 -11 5937.70 645.738   5
   5  -5 -10 6788.12 668.127   5
   5  -5  -9 1611.93 324.737   5
   5  -5  -8 3251.07 460.356   5
   5  -5  -7 30581.2 1350.96   5
  -5   5   6 43127.6 1634.06   1
   5  -5  -6 46389.8 1664.36   5
  -5   5   5 25409.4 1158.83   1
   5  -5  -5 26757.2 1149.98   5
   5  -5  -4 15158.8 784.435   5
  -5   5   4 13652.6 801.904   1
  -5   5   3 1969.83 303.546   1
   5  -5  -3 2874.53 321.469   5
   5  -5  -2 173.752 128.005   5
  -5   5   2 23.2963 103.151   1
  -5   5   1 2294.96 312.734   1
  -5   5   0 4478.33 413.565   1
   5  -5   1 4644.11 337.302   3
  -5   5  -1 4657.42 426.572   1
  -5   5  -1 4127.29 342.073   5
  -5   5  -2 89988.6 2151.97   5
  -5   5  -2 89126.4 2413.87   1
   5  -5   2 83855.1 1888.41   3
  -5   5  -3 65387.0 1953.24   1
  -5   5  -3 64992.4 1734.32   2
  -5   5  -3 63636.7 1670.07   5
   5  -5   3 63417.0 1374.43   3
  -5   5  -4 9303.69 628.306   1
  -5   5  -4 8580.61 493.969   2
  -5   5  -4 9105.22 448.678   5
  -5   5  -5 192.224 79.3031   5
  -5   5  -5 144.129 53.6712   5
  -5   5  -5-13.1402 110.284   1
  -5   5  -5 41.7330 42.8939   2
  -5   5  -6 21847.2 1056.30   1
  -5   5  -6 19612.3 799.829   2
  -5   5  -6 21937.7 630.634   5
  -5   5  -6 21072.2 567.001   5
  -5   5  -7 4299.88 462.483   1
  -5   5  -8 732.920 199.644   1
  -5   5  -9 4660.12 521.829   1
  -5   5 -10 29156.8 1420.20   1
   5  -5  11 11302.0 778.679   4
  -5   5 -11 10985.2 856.090   1
  -5   5 -12 143.440 141.363   1
   5  -5  12 109.643 117.326   4
   5  -5  13 12493.4 869.547   4
  -5   5 -13 10796.3 907.087   1
  -5   5 -14 1844.49 386.273   1
   5  -4 -13 5566.63 705.406   5
   5  -4 -12-295.186 248.485   5
   5  -4 -11 2324.85 446.482   5
   5  -4 -10 3908.98 564.793   5
   5  -4  -9 26.9090 208.558   5
   5  -4  -8 19224.3 1214.88   5
   5  -4  -7 59429.4 2217.70   5
  -5   4   6 27355.5 1219.35   1
   5  -4  -6 27034.5 1348.18   5
   5  -4  -5 264.459 175.638   5
  -5   4   5 908.143 233.150   1
   5  -4  -4 1484.10 268.906   5
  -5   4   4 1604.49 266.856   1
   5  -4  -3 1165.72 213.692   5
  -5   4   3 1246.19 200.815   5
  -5   4   3 1311.00 243.310   1
   5  -4  -2 299.281 115.546   5
  -5   4   2 398.770 142.173   1
  -5   4   1 1682.14 260.005   1
   5  -4  -1 1659.81 215.091   5
  -5   4   1 1640.51 203.938   5
   5  -4   0 16389.7 632.639   5
  -5   4   0 14871.7 629.263   5
  -5   4  -1 60904.5 1641.39   2
  -5   4  -1 56634.1 1472.12   5
  -5   4  -2 20859.2 800.602   2
  -5   4  -2 19186.7 646.864   5
  -5   4  -3 500.884 84.6603   5
  -5   4  -3 580.643 127.901   2
   5  -4   3 686.120 72.0956   3
  -5   4  -4 118.654 36.2594   5
  -5   4  -4 337.238 148.288   1
  -5   4  -4 498.537 127.360   2
  -5   4  -5 742.802 181.849   1
  -5   4  -5 714.718 135.619   2
  -5   4  -6 44732.4 1586.71   1
  -5   4  -7 45151.6 1633.09   1
  -5   4  -8 5885.77 548.329   1
  -5   4  -9 14599.5 913.400   1
   5  -4   9 14710.4 714.954   2
  -5   4 -10 4064.48 487.764   1
   5  -4  10 4261.32 374.769   2
  -5   4 -11 1099.10 268.312   1
   5  -4  11 1137.44 250.876   4
   5  -4  11 996.569 186.488   2
  -5   4 -12-84.1205 132.482   1
   5  -4  12 172.063 169.979   4
   5  -4  12 124.166 82.7271   2
  -5   4 -13 1825.13 384.966   1
   5  -4  13 2902.65 407.229   4
  -5   4 -14 8466.92 823.474   1
   5  -3 -14 1461.18 401.614   5
   5  -3 -13 98.5202 213.616   5
   5  -3 -12 8653.16 907.182   5
   5  -3 -11 18580.3 1299.28   5
   5  -3 -10 18056.2 1222.58   5
   5  -3  -9 129.135 173.486   5
   5  -3  -8 4849.94 573.893   5
   5  -3  -7 5912.28 605.137   5
   5  -3  -6 5746.87 544.657   5
  -5   3   5 15800.4 867.326   1
   5  -3  -5 14890.8 864.549   5
  -5   3   4 165.834 115.571   1
   5  -3  -4-65.4568 131.196   5
   5  -3  -3 8075.90 560.952   5
  -5   3   3 7339.31 545.220   1
   5  -3  -2 48329.7 1527.77   1
   5  -3  -2 44889.7 1489.93   5
   5  -3  -1 68413.6 1924.48   1
  -5   3   1 71161.6 1824.80   2
  -5   3   1 65093.2 1724.19   5
   5  -3  -1 65293.9 1881.81   5
   5  -3   0 46615.6 1434.32   1
  -5   3   0 47464.6 1357.65   2
   5  -3   0 42430.3 1341.40   5
  -5   3   0 42292.1 1209.46   5
   5  -3   1 43429.6 1351.59   1
  -5   3  -1 41770.8 1242.53   2
   5  -3   1 38273.3 1107.52   5
  -5   3  -1 38140.8 1056.09   5
   5  -3   2 46924.3 1134.33   5
  -5   3  -2 47763.3 1161.20   5
   5  -3   3 761.167 73.5000   3
  -5   3  -3 964.820 156.173   2
  -5   3  -3 878.966 85.3843   5
  -5   3  -4 66.8251 101.076   1
  -5   3  -4 175.694 67.9229   2
   5  -3   4 187.781 101.759   2
  -5   3  -5 7303.30 549.149   1
   5  -3   5 8316.84 490.620   2
  -5   3  -6 15926.1 846.415   1
   5  -3   6 16874.4 746.864   2
  -5   3  -7 30786.3 1256.18   1
   5  -3   7 28877.5 1064.84   2
  -5   3  -8 55.6995 106.883   1
   5  -3   8 198.525 95.9073   2
  -5   3  -9 4813.25 494.294   1
   5  -3   9 5502.03 432.952   2
  -5   3 -10 603.043 184.262   1
   5  -3  10 382.291 166.063   4
   5  -3  10 698.493 163.389   2
   5  -3  11 1220.44 211.725   2
  -5   3 -11 1065.52 260.741   1
   5  -3  11 921.296 224.990   4
  -5   3 -12 424.452 194.588   1
   5  -3  12 213.100 145.921   4
   5  -3  12 415.738 131.141   2
  -5   3 -13 2380.25 412.692   1
   5  -3  13 2839.91 404.534   4
   5  -3  14 5312.10 571.618   4
  -5   3 -14 5104.95 622.569   1
  -5   3 -15 2145.83 428.046   1
   5  -2 -14 666.262 349.862   5
   5  -2 -13 292.181 238.499   5
   5  -2 -12 4408.36 620.148   5
   5  -2 -11 6941.19 706.276   5
   5  -2 -10 15396.3 1009.73   5
   5  -2  -9 10544.2 777.767   5
   5  -2  -8 3667.84 440.741   5
   5  -2  -7 347.168 143.933   5
   5  -2  -6 3123.30 357.171   5
  -5   2   5 2755.25 352.897   1
   5  -2  -5 2763.68 314.667   5
  -5   2   4 48416.3 1501.91   5
   5  -2  -4 46007.5 1438.46   5
   5  -2  -3 34322.9 1124.09   5
  -5   2   3 33507.4 1115.42   2
   5  -2  -2 10918.3 616.247   1
  -5   2   2 10157.3 535.787   2
   5  -2  -2 9444.81 499.120   5
  -5   2   2 9795.19 527.247   5
   5  -2  -1 1767.10 197.503   5
   5  -2  -1 1856.66 247.739   1
  -5   2   1 1945.49 222.525   2
  -5   2   1 1824.09 203.082   5
   5  -2   0 7379.00 479.456   1
  -5   2   0 7032.27 431.473   2
   5  -2   0 6744.04 366.458   5
  -5   2   0 6623.90 369.886   5
   5  -2   1 9717.52 550.043   1
  -5   2  -1 9382.66 503.219   2
   5  -2   1 8479.55 397.169   5
  -5   2  -1 8295.14 384.420   5
  -5   2  -2 11510.7 412.658   5
   5  -2   2 13184.8 648.641   1
  -5   2  -2 13496.7 616.353   2
   5  -2   2 11469.1 423.216   3
   5  -2   2 11747.2 458.202   5
  -5   2  -3 23684.2 978.374   1
  -5   2  -3 25038.9 895.166   2
   5  -2   3 24095.5 893.702   2
   5  -2   3 22918.5 630.129   3
   5  -2   3 22897.5 558.319   5
   5  -2   3 24680.5 945.004   1
  -5   2  -4 72427.6 2014.53   1
   5  -2   4 72314.5 1893.46   2
   5  -2   4 69672.4 1487.55   3
  -5   2  -5 80852.8 2228.33   1
   5  -2   5 81088.6 2089.26   2
   5  -2   5 79446.3 1673.58   3
  -5   2  -6 22733.3 994.342   1
   5  -2   6 20088.1 858.274   2
  -5   2  -7 251.208 121.420   1
   5  -2   7 479.644 141.655   2
  -5   2  -8 14074.2 821.691   1
   5  -2   8 13642.4 719.435   2
  -5   2  -9 4935.30 495.498   1
   5  -2   9 4796.52 420.231   2
  -5   2 -10 5221.57 536.726   1
   5  -2  10 5311.92 458.948   2
   5  -2  10 5647.20 502.871   4
  -5   2 -11 10241.9 782.452   1
   5  -2  11 11044.3 736.988   4
   5  -2  11 11028.2 691.409   2
  -5   2 -12 15418.2 987.721   1
   5  -2  12 16491.1 948.654   4
   5  -2  12 14931.8 839.636   2
  -5   2 -13 4535.51 548.894   1
   5  -2  13 4711.88 511.328   4
   5  -2  13 3403.42 398.172   2
  -5   2 -14 183.995 119.381   1
   5  -2  14-0.77927 110.959   4
  -5   2 -15 217.724 136.815   1
   5  -1 -15 4146.93 667.733   5
   5  -1 -14 6549.53 769.682   5
   5  -1 -13 2842.43 486.009   5
   5  -1 -12 8741.94 776.065   5
   5  -1 -11 11460.9 841.106   5
   5  -1 -10 812.572 232.899   5
   5  -1  -9 112.195 156.152   5
   5  -1  -8-12.6744 115.969   5
   5  -1  -7 3098.63 357.230   5
   5  -1  -6 20881.9 925.281   5
  -5   1   5 19018.4 782.381   2
   5  -1  -5 19257.9 845.898   5
  -5   1   4 40977.3 1249.70   2
   5  -1  -4 38689.9 1268.62   5
  -5   1   4 40306.8 1350.77   5
  -5   1   3 3890.09 315.651   2
   5  -1  -3 4067.84 384.452   1
   5  -1  -3 3795.49 325.949   5
   5  -1  -2 9132.30 560.778   1
  -5   1   2 9275.17 498.302   2
   5  -1  -2 8722.08 469.659   5
  -5   1   2 8336.47 493.526   5
   5  -1  -1 10060.0 573.008   1
  -5   1   1 9284.62 500.636   2
   5  -1  -1 8229.58 431.670   5
  -5   1   1 7888.03 450.116   5
   5  -1   0 94.7330 66.6621   5
  -5   1   0 100.898 58.6147   5
  -5   1   0 13.3613 51.1036   2
   5  -1   0 138.937 71.2687   1
   5  -1   1 2333.23 260.273   1
  -5   1  -1 2500.24 249.833   2
  -5   1  -1 2277.66 193.565   5
   5  -1   1 1959.02 183.782   3
   5  -1   1 1970.19 177.331   5
  -5   1  -2 92028.3 2040.58   5
   5  -1   2 92148.4 2087.45   3
   5  -1   2 95585.0 2020.56   5
   5  -1   3 38560.3 1028.14   3
   5  -1   3 40652.8 930.245   5
   5  -1   3 42748.7 1306.29   1
  -5   1  -4 19743.3 875.320   1
   5  -1   4 20650.9 843.204   2
   5  -1   4 19889.1 617.964   3
   5  -1   5 244.594 62.0006   3
  -5   1  -5 145.641 99.5820   1
   5  -1   5 280.734 120.390   2
  -5   1  -6 784.291 190.858   1
   5  -1   6 663.335 161.009   2
  -5   1  -7 1672.90 262.222   1
  -5   1  -7 1627.67 151.895   3
   5  -1   7 1352.47 225.129   2
  -5   1  -8 7408.37 569.546   1
   5  -1   8 7476.48 542.332   2
  -5   1  -8 7623.37 351.742   3
  -5   1  -9 4043.53 437.240   1
   5  -1   9 3776.28 394.585   2
   5  -1   9 4044.93 406.472   4
  -5   1  -9 4221.82 262.057   3
  -5   1 -10 13452.5 840.897   1
   5  -1  10 13057.0 768.880   2
   5  -1  10 12538.8 758.346   4
  -5   1 -11 20111.4 1083.68   1
   5  -1  11 19374.5 986.274   2
   5  -1  11 18937.4 984.766   4
  -5   1 -12 10217.7 778.367   1
   5  -1  12 10114.8 730.647   4
   5  -1  12 10548.1 725.297   2
  -5   1 -13 9884.35 798.094   1
   5  -1  13 10243.9 755.690   4
   5  -1  13 7638.28 634.130   2
  -5   1 -14 484.769 200.587   1
   5  -1  14 401.651 142.086   4
  -5   1 -15 1846.28 371.847   1
   5   0 -15 1050.08 371.529   5
   5   0 -14 2159.77 401.874   5
   5   0 -13 5562.57 615.860   5
   5   0 -12 10491.5 795.370   5
   5   0 -11 16961.9 985.773   5
   5   0 -10-67.5440 157.505   5
   5   0  -9 185.989 140.791   5
   5   0  -8 6362.13 522.027   5
  -5   0   7 46493.9 1374.09   2
   5   0  -7 44586.5 1540.74   5
  -5   0   6 32692.8 1088.84   2
   5   0  -6 33580.7 1230.71   5
   5   0  -5 8865.46 487.214   4
  -5   0   5 9805.95 519.563   2
   5   0  -5 9870.83 584.851   5
  -5   0   4 48180.9 1391.44   2
   5   0  -4 46849.1 1457.91   5
  -5   0   4 49413.0 1557.85   5
  -5   0   3 7593.26 558.462   1
  -5   0   3 8801.62 484.853   2
   5   0  -3 8716.71 566.904   1
   5   0  -3 8237.55 491.914   5
  -5   0   2 5638.37 388.239   2
   5   0  -2 5574.06 434.307   1
   5   0  -2 5549.23 377.426   2
   5   0  -2 6171.20 395.467   5
  -5   0   1 3758.07 311.380   5
  -5   0   1 3856.40 317.697   2
   5   0  -1 3732.24 341.941   1
   5   0  -1 3610.50 307.421   2
   5   0  -1 3509.00 284.096   5
  -5   0   0 5662.28 363.273   5
   5   0   0 5743.04 418.435   1
  -5   0   0 5478.57 384.317   2
   5   0   0 4585.68 321.976   3
   5   0   0 5581.24 347.045   5
   5   0   1 9854.11 448.471   5
  -5   0  -1 9055.33 452.259   5
   5   0   1 10242.1 544.700   1
   5   0   1 10140.8 473.954   3
   5   0   2 63363.0 1684.33   1
   5   0   2 59748.1 1520.86   3
   5   0   2 59434.8 1454.86   5
   5   0   3 46.2306 53.7055   3
   5   0   3 90.3941 53.5581   5
   5   0   3 81.5263 60.2887   1
   5   0   4 506.391 97.5632   3
   5   0   4 496.506 78.1263   5
   5   0   4 543.148 145.983   2
   5   0   5 144.256 42.3246   5
   5   0   5 82.8438 50.0101   3
   5   0   5 188.922 48.6364   5
  -5   0  -5 134.787 69.7093   3
   5   0   5 64.4543 89.1271   2
  -5   0  -5 41.1228 78.0960   1
  -5   0  -6 378.066 94.6104   3
   5   0   6 329.247 55.5695   5
   5   0   6 424.653 60.1902   5
   5   0   6 332.669 94.0856   3
  -5   0  -6 372.989 136.584   1
   5   0   6 383.833 134.799   2
   5   0   7 1240.03 92.5936   5
  -5   0  -7 1312.04 227.914   1
  -5   0  -7 1400.01 167.640   3
   5   0   7 1165.98 225.289   2
   5   0   7 1235.20 90.3011   5
   5   0   8 6189.24 221.114   5
  -5   0  -8 6574.93 518.988   1
   5   0   8 7331.36 553.296   2
   5   0   8 7724.23 523.371   4
  -5   0  -8 7428.18 411.587   3
  -5   0  -9 20947.6 1027.39   1
   5   0   9 21230.0 1030.57   2
   5   0   9 21850.7 980.608   4
  -5   0  -9 23630.7 822.655   3
  -5   0 -10 18518.8 975.750   1
   5   0  10 18754.2 977.485   2
   5   0  10 17879.4 909.456   4
  -5   0 -10 18627.1 740.184   3
  -5   0 -11 576.923 188.873   1
   5   0  11 628.939 180.242   4
   5   0  11 363.509 157.986   2
  -5   0 -12 1906.07 328.014   1
   5   0  12 1882.76 308.608   4
   5   0  12 2084.69 331.007   2
  -5   0 -13 131.530 110.680   1
   5   0  13 235.219 137.855   4
   5   0  13 160.859 110.287   2
   5   0  14 283.496 120.571   4
   5   0  14 448.462 178.978   2
   5   1 -15 5304.84 632.041   5
   5   1 -14-77.5007 202.250   5
   5   1 -13 343.291 166.019   5
   5   1 -12 1052.90 266.735   5
   5   1 -11 253.384 170.099   5
   5   1 -10 1638.02 306.318   5
   5   1  -9 2710.23 365.560   5
  -5  -1   9 2814.20 272.351   2
  -5  -1   8 20758.8 819.392   2
   5   1  -8 23998.6 1079.07   5
  -5  -1   7 18657.4 759.439   2
   5   1  -7 19779.0 942.725   5
  -5  -1   6 33385.0 1073.71   2
   5   1  -6 30059.5 1186.10   5
  -5  -1   5 18124.8 732.501   2
   5   1  -5 18348.2 838.060   5
   5   1  -4 79331.8 1946.65   4
  -5  -1   4 83682.9 2060.07   2
   5   1  -4 80050.2 2159.33   5
  -5  -1   3 36296.7 1261.46   5
  -5  -1   3 35589.0 1310.22   1
  -5  -1   3 36838.0 1152.70   2
   5   1  -3 34690.1 1109.70   2
   5   1  -3 34083.7 1272.07   1
   5   1  -3 35942.4 1201.09   5
   5   1  -2 877.557 170.697   5
   5   1  -2 930.205 171.363   1
   5   1  -2 1015.36 162.971   3
  -5  -1   2 845.271 149.439   2
   5   1  -2 736.802 149.605   2
   5   1  -1 3130.06 308.301   1
   5   1  -1 3256.66 293.316   2
   5   1  -1 3227.11 286.237   3
   5   1  -1 2979.74 281.980   5
   5   1   0 34615.8 1160.88   1
   5   1   0 35619.5 1160.59   2
   5   1   0 36152.3 1122.17   3
   5   1   0 34632.6 1097.85   5
   5   1   1 28657.2 994.634   1
   5   1   1 28539.4 964.623   3
   5   1   1 30041.1 957.155   5
   5   1   2 6363.97 410.596   1
   5   1   2 6002.12 443.130   2
   5   1   2 6528.76 402.453   3
   5   1   2 6997.98 390.690   5
   5   1   3 155.850 63.5761   3
   5   1   3 220.318 78.3861   5
   5   1   3 239.568 81.9420   1
   5   1   3 149.730 82.0409   2
   5   1   4 2279.43 203.032   5
   5   1   4 1972.09 262.642   2
  -5  -1  -4 2134.75 224.332   3
   5   1   4 2050.05 219.290   3
   5   1   5 1495.41 162.555   5
  -5  -1  -5 1602.70 195.562   3
   5   1   5 1566.07 247.149   2
   5   1   5 1414.42 184.767   3
   5   1   6 14611.6 542.214   5
  -5  -1  -6 14990.5 734.860   1
   5   1   6 13629.2 760.496   2
   5   1   6 14022.3 655.725   4
  -5  -1  -6 13468.2 613.046   3
   5   1   6 13168.7 543.932   5
   5   1   6 12792.8 616.807   3
   5   1   7 6862.74 348.466   5
  -5  -1  -7 6436.93 476.726   1
   5   1   7 5613.81 486.149   2
   5   1   7 5886.54 429.635   4
   5   1   7 5176.02 339.366   5
  -5  -1  -7 6259.58 404.253   3
   5   1   8 7603.48 380.567   5
  -5  -1  -8 8103.44 558.626   1
   5   1   8 7687.58 595.412   2
   5   1   8 7767.97 519.029   4
  -5  -1  -8 6977.48 455.459   3
  -5  -1  -9 11567.4 704.249   1
   5   1   9 10956.6 739.579   2
   5   1   9 11115.9 656.443   4
  -5  -1  -9 10251.1 569.610   3
  -5  -1 -10 1975.04 296.490   1
   5   1  10 1835.83 286.734   4
   5   1  10 1878.68 319.918   2
  -5  -1 -10 1955.72 247.772   3
  -5  -1 -11 238.147 123.292   1
   5   1  11 77.1905 102.489   4
   5   1  11 348.945 168.108   2
   5   1  12 473.989 166.263   4
   5   1  12 670.144 213.751   2
   5   1  13 1463.87 283.518   4
   5   1  13 1465.66 294.775   2
   5   1  14 6.66950 102.007   4
   5   1  14-0.84034 74.9717   2
   5   2 -14 1730.78 366.595   5
   5   2 -13 1398.71 301.735   5
   5   2 -12 5004.88 552.692   5
   5   2 -11 4514.21 503.878   5
   5   2 -10 270.979 175.290   5
   5   2  -9 2436.69 352.282   5
  -5  -2   9 2564.48 252.420   2
  -5  -2   8 6855.33 422.195   2
   5   2  -8 8070.16 611.625   5
   5   2  -7 82.7854 103.175   5
  -5  -2   7 89.2450 59.2091   2
   5   2  -6-49.4433 125.372   5
   5   2  -6-70.1407 59.4935   4
  -5  -2   6 44.0303 52.4813   2
  -5  -2   5 5223.94 368.457   2
   5   2  -5 4457.83 317.835   4
   5   2  -5 4299.43 409.263   5
  -5  -2   4 4863.26 364.230   2
   5   2  -4 4929.04 311.665   4
   5   2  -4 5208.90 368.171   2
   5   2  -4 5003.49 430.352   5
   5   2  -3 2770.77 216.075   4
   5   2  -3 2819.70 273.346   2
   5   2  -3 2766.61 316.770   1
   5   2  -3 2439.45 292.132   5
   5   2  -2 8149.88 478.440   2
   5   2  -2 8172.03 528.408   1
   5   2  -2 6981.30 484.893   5
   5   2  -1 28063.5 1015.90   1
   5   2  -1 27003.1 985.878   2
   5   2  -1 26756.0 1006.34   5
   5   2   0 3315.31 308.457   1
   5   2   0 3945.17 347.929   2
   5   2   0 4510.02 363.939   5
   5   2   1 4212.04 339.249   5
   5   2   1 4032.45 316.560   1
   5   2   1 3918.16 358.460   2
  -5  -2  -1 3762.04 340.330   1
   5   2   2 10215.7 533.381   5
   5   2   2 10004.7 505.066   1
   5   2   2 10415.2 605.334   2
  -5  -2  -2 9887.68 559.064   1
   5   2   3 19193.3 762.630   5
   5   2   3 19836.1 893.063   2
  -5  -2  -3 20201.5 807.804   3
  -5  -2  -3 20470.4 832.576   1
   5   2   3 19795.8 748.699   1
   5   2   4 39167.9 1183.94   5
   5   2   4 38092.3 1360.65   2
  -5  -2  -4 39159.7 1257.17   1
  -5  -2  -4 37505.9 1215.11   3
   5   2   5 9605.26 504.715   5
   5   2   5 9960.14 646.548   2
   5   2   5 9530.75 488.561   4
  -5  -2  -5 9441.83 543.348   3
  -5  -2  -6 876.189 172.610   3
   5   2   6 891.276 141.205   5
   5   2   6 1138.23 166.298   5
   5   2   6 1255.36 181.835   4
   5   2   6 977.160 221.872   2
   5   2   7 1410.73 192.250   5
  -5  -2  -7 1205.75 205.701   3
   5   2   7 1320.42 195.327   4
   5   2   7 1234.89 241.187   2
  -5  -2  -8 7529.98 524.018   1
   5   2   8 7636.00 621.277   2
   5   2   8 8065.11 522.127   4
  -5  -2  -8 7347.29 510.837   3
  -5  -2  -9 4919.73 428.945   1
   5   2   9 4105.07 470.879   2
   5   2   9 4595.19 407.109   4
  -5  -2  -9 4660.39 409.105   3
  -5  -2 -10 1907.29 268.078   3
   5   2  10 2136.57 290.879   4
   5   2  10 1701.08 311.736   2
   5   2  11 4797.05 536.048   2
   5   2  11 4509.98 442.709   4
   5   2  12 3664.37 482.032   2
   5   2  12 3410.86 409.618   4
   5   2  13 5382.26 528.585   4
   5   2  13 5914.00 624.881   2
   5   3 -14 6671.04 682.110   5
   5   3 -13 4759.84 558.271   5
   5   3 -12 18732.7 1110.04   5
   5   3 -11 14742.3 947.312   5
   5   3 -10 13001.2 863.310   5
   5   3  -9 133.851 105.918   5
   5   3  -8-74.4350 145.628   5
  -5  -3   8 151.671 65.8394   2
   5   3  -7-139.230 160.503   5
   5   3  -6 5193.81 359.840   4
   5   3  -6 6064.05 519.247   5
   5   3  -5 10834.6 505.930   4
   5   3  -5 11343.4 564.731   2
   5   3  -5 12532.8 741.668   5
   5   3  -4 12176.4 500.138   4
   5   3  -4 12276.3 598.839   2
   5   3  -4 13010.9 740.043   5
   5   3  -3 1374.41 238.838   5
   5   3  -3 1811.26 162.678   4
   5   3  -3 1642.41 217.701   2
   5   3  -3 1352.13 226.043   1
   5   3  -2 286.763 118.557   5
   5   3  -2 510.593 140.263   1
   5   3  -2 443.230 77.9492   4
   5   3  -2 270.751 109.013   2
   5   3  -1 2896.18 318.815   5
   5   3  -1 2742.71 171.005   4
   5   3  -1 2548.51 282.984   2
   5   3  -1 2760.17 281.520   1
   5   3   0-2.50548 87.8062   5
   5   3   0-58.0006 110.210   2
   5   3   0 40.3256 46.0377   1
   5   3   1 1083.77 195.828   5
   5   3   1 791.611 137.718   1
   5   3   1 755.651 170.709   2
  -5  -3  -1 948.538 170.622   1
  -5  -3  -2 8933.13 507.006   1
   5   3   2 8708.89 537.711   5
   5   3   2 8302.67 438.376   1
   5   3   2 8921.64 581.269   2
  -5  -3  -2 8257.04 525.628   3
   5   3   3 9516.90 560.823   5
   5   3   3 9402.74 619.742   2
   5   3   3 9419.66 396.331   4
  -5  -3  -3 8787.57 548.869   3
  -5  -3  -3 9369.53 511.625   1
  -5  -3  -4 526.556 139.573   3
   5   3   4 389.103 123.759   5
   5   3   4 438.912 97.2196   4
   5   3   4 604.191 180.756   2
  -5  -3  -4 429.269 121.314   1
   5   3   5 9563.69 564.702   5
   5   3   5 8762.56 641.778   2
   5   3   5 10144.6 478.575   4
  -5  -3  -5 10726.1 548.926   1
  -5  -3  -5 8470.33 559.558   3
   5   3   6 8551.52 531.089   5
   5   3   6 7286.10 599.275   2
   5   3   6 7364.97 429.668   4
  -5  -3  -6 8011.90 478.131   1
  -5  -3  -6 7084.01 517.656   3
   5   3   7 5416.46 530.368   2
   5   3   7 5809.28 401.032   4
  -5  -3  -7 5208.38 452.915   3
   5   3   8 5817.23 564.469   2
   5   3   8 5730.80 422.182   4
  -5  -3  -8 5690.89 482.365   3
   5   3   9 10776.4 797.890   2
   5   3   9 9679.09 587.276   4
  -5  -3  -9 10539.0 677.306   3
   5   3  10 4463.10 528.345   2
   5   3  10 4090.43 395.435   4
  -5  -3 -10 4013.06 421.017   3
   5   3  11 17206.9 1084.09   2
   5   3  12 2596.32 424.534   2
   5   4 -13 5978.02 643.713   5
   5   4 -12 8063.02 729.032   5
   5   4 -11 1220.22 284.287   5
   5   4 -10-22.0864 143.875   5
   5   4  -9-110.028 165.227   5
   5   4  -8 6832.61 609.119   5
   5   4  -7 8878.90 507.704   4
   5   4  -7 13506.1 832.015   5
   5   4  -6 38284.5 1159.56   2
   5   4  -6 38942.1 1499.03   5
   5   4  -5 17286.1 645.526   4
   5   4  -5 18998.6 772.312   2
   5   4  -5 19450.0 990.276   5
   5   4  -4 53.5268 104.848   5
   5   4  -4 112.771 47.3580   4
   5   4  -4 169.367 92.2121   2
   5   4  -3 2671.01 174.864   4
   5   4  -3 2989.08 304.901   2
   5   4  -3 2328.74 297.299   1
   5   4  -3 2718.15 343.549   5
   5   4  -2 1130.33 234.726   5
   5   4  -2 1077.87 189.106   1
   5   4  -2 1067.95 89.5930   4
   5   4  -2 966.134 184.074   2
   5   4  -1 116.178 61.7494   1
   5   4  -1 109.065 93.6761   5
   5   4  -1 46.3727 81.6101   2
   5   4   0 4764.93 434.750   5
   5   4   0 4929.72 356.432   1
   5   4   0 5581.69 450.784   2
   5   4   1 24906.9 1050.17   5
   5   4   1 23051.1 812.102   1
   5   4   1 25745.3 1067.88   2
   5   4   2 36155.1 1296.53   5
   5   4   2 36409.3 1341.75   2
   5   4   2 33297.8 756.360   4
  -5  -4  -2 35127.0 1271.71   3
   5   4   2 31970.9 973.434   1
   5   4   3 26217.4 1089.86   5
  -5  -4  -3 26416.4 887.881   1
   5   4   3 27390.2 1174.13   2
   5   4   3 26764.5 691.107   4
  -5  -4  -3 26396.2 1090.45   3
  -5  -4  -4 283.728 129.996   3
  -5  -4  -4 487.326 113.238   1
   5   4   4 790.217 186.689   5
   5   4   4 572.841 88.6365   4
   5   4   4 355.076 163.095   2
  -5  -4  -5 1744.09 270.778   3
   5   4   5 1620.35 247.531   5
   5   4   5 1582.38 161.498   4
   5   4   5 1741.77 301.366   2
  -5  -4  -5 1463.50 174.542   1
  -5  -4  -6 412.957 157.018   3
   5   4   6 592.986 154.375   5
   5   4   6 839.572 227.352   2
   5   4   7 2539.49 375.987   2
  -5  -4  -7 2852.69 354.340   3
   5   4   8 5303.42 567.153   2
  -5  -4  -8 5048.38 491.277   3
   5   4   9 16789.3 1052.97   2
  -5  -4  -9 15417.8 894.842   3
   5   4  10 4648.09 563.432   2
  -5  -4 -10 3666.73 437.762   3
   5   5 -13-90.8502 141.852   5
   5   5 -12 714.622 238.223   5
   5   5 -11 446.701 211.217   5
   5   5 -10 594.555 222.239   5
   5   5  -9 2924.57 432.758   5
   5   5  -8 28945.9 1371.98   5
   5   5  -7 23494.8 1200.43   5
   5   5  -6 5787.01 403.790   2
   5   5  -6 5938.46 565.114   5
   5   5  -5 96.7063 117.589   5
   5   5  -5 128.320 74.4838   2
   5   5  -4 1520.71 282.441   5
   5   5  -4 1895.69 250.198   2
   5   5  -3 2721.54 373.113   5
   5   5  -3 2970.21 317.877   2
   5   5  -2 2798.15 367.101   5
   5   5  -2 2597.45 308.619   2
   5   5  -2 2014.07 255.942   1
   5   5  -1 2427.38 337.946   5
   5   5  -1 2139.37 298.576   2
   5   5  -1 1490.91 202.796   1
   5   5   0 6586.28 554.926   5
   5   5   0 7230.24 543.471   2
   5   5   1 22591.4 1073.89   5
   5   5   1 23709.9 1074.33   2
  -5  -5  -1 23532.6 1062.40   3
   5   5   2 22797.7 1075.82   5
   5   5   2 24330.3 1113.68   2
  -5  -5  -2 21251.7 1020.93   3
   5   5   3 5641.52 510.261   5
   5   5   3 6874.71 579.697   2
  -5  -5  -3 6030.05 515.832   3
  -5  -5  -4 117.492 125.800   3
   5   5   4 302.440 150.660   5
   5   5   4 204.624 116.345   2
   5   5   5 5656.14 516.791   5
   5   5   5 6145.95 587.322   2
  -5  -5  -5 5775.99 524.230   3
  -5  -5  -6 1986.31 327.192   3
   5   5   6 2604.04 354.682   5
   5   5   6 2967.22 413.390   2
   5   5   7 6927.25 656.591   2
  -5  -5  -7 6098.80 561.508   3
   5   5   8 3266.89 464.039   2
  -5  -5  -8 3353.53 422.010   3
  -5  -5  -9 1563.11 309.700   3
   5   5   9 2050.77 389.095   2
  -5  -5 -10 84.2344 114.403   3
   5   6 -11-70.2062 156.214   5
   5   6 -10 1134.66 301.313   5
   5   6  -9 6276.38 645.007   5
   5   6  -8 5129.91 570.722   5
   5   6  -7 2704.79 410.990   5
   5   6  -7 2974.50 283.924   2
   5   6  -6 3099.35 303.801   2
   5   6  -6 3167.68 432.399   5
   5   6  -5 2526.19 285.168   2
   5   6  -5 3002.67 410.973   5
   5   6  -4 2294.58 367.674   5
   5   6  -4 2207.29 277.208   2
   5   6  -3 1125.10 265.237   5
   5   6  -3 1272.01 227.109   2
   5   6  -2 19543.7 1054.47   5
   5   6  -2 18468.8 903.244   2
   5   6  -1 27013.8 1261.19   5
   5   6  -1 27074.5 1153.46   2
   5   6   0 13327.9 846.855   5
   5   6   0 12111.4 758.845   2
   5   6   1 117.532 94.4457   5
  -5  -6  -1 70.4302 103.550   3
   5   6   1 221.724 120.443   2
   5   6   2 4603.74 495.271   5
   5   6   2 4954.35 506.110   2
  -5  -6  -2 4657.04 481.424   3
  -5  -6  -3 1645.24 287.597   3
   5   6   3 1545.32 293.856   5
   5   6   3 1212.58 270.250   2
  -5  -6  -4 15.5866 119.857   3
   5   6   4-97.7130 109.473   5
   5   6   4 211.605 147.827   2
   5   6   5 6249.67 587.894   5
   5   6   5 6498.84 632.534   2
  -5  -6  -5 6352.25 582.750   3
   5   6   6 14614.7 917.783   5
   5   6   6 14761.0 987.619   2
  -5  -6  -6 12632.1 861.818   3
   5   6   7 6705.27 675.292   2
  -5  -6  -7 5635.92 578.556   3
  -5  -6  -8 4817.20 539.664   3
  -5  -6  -9 76.7628 83.7225   3
   5   7 -10 3919.61 539.653   5
   5   7  -9 426.074 188.005   5
   5   7  -8 118.227 134.048   5
   5   7  -7 139.693 148.765   5
   5   7  -6 2623.21 403.750   5
   5   7  -6 2560.73 287.294   2
   5   7  -5 4749.08 411.563   2
   5   7  -5 5114.63 571.836   5
   5   7  -4 7256.10 670.658   5
   5   7  -4 7149.87 529.277   2
   5   7  -3 16716.1 1031.06   5
   5   7  -3 14887.2 817.219   2
   5   7  -2 23767.4 1244.19   5
   5   7  -2 22070.6 1047.58   2
   5   7  -1 1114.16 272.658   5
   5   7  -1 916.428 214.610   2
   5   7   0 199.980 133.230   5
   5   7   0 248.906 143.883   2
   5   7   1 6643.05 631.736   5
   5   7   1 5988.24 565.995   2
  -5  -7  -1 5550.44 556.943   3
   5   7   2 18523.4 1083.62   5
   5   7   2 16309.6 987.697   2
  -5  -7  -2 16871.5 992.601   3
   5   7   3 12425.8 886.822   5
   5   7   3 11962.9 857.971   2
  -5  -7  -3 11857.2 830.217   3
  -5  -7  -4 231.077 154.885   3
   5   7   4 370.371 168.136   5
   5   7   4 668.744 221.933   2
  -5  -7  -5 56.8014 118.471   3
   5   7   5 389.118 157.673   5
   5   7   5 504.556 211.547   2
  -5  -7  -6 115.430 132.175   3
   5   7   6-332.806 167.962   5
  -5  -7  -7 74.1999 119.431   3
   5   8  -8 205.601 168.488   5
   5   8  -7 2291.36 424.692   5
   5   8  -6 3027.54 484.280   5
   5   8  -5 8360.07 767.195   5
   5   8  -5 6990.98 527.434   2
   5   8  -4 2042.23 379.201   5
   5   8  -4 1911.57 287.171   2
   5   8  -3 1326.50 312.605   5
   5   8  -3 1495.08 265.044   2
   5   8  -2 1899.42 373.354   5
   5   8  -2 1937.64 309.965   2
   5   8  -1 1874.22 362.344   5
   5   8  -1 1691.32 303.023   2
   5   8   0 778.261 236.996   5
   5   8   0 555.553 178.637   2
   5   8   1 6929.97 696.297   5
   5   8   1 6360.71 622.145   2
  -5  -8  -1 7129.03 665.035   3
   5   8   2 9657.51 823.093   5
   5   8   2 10048.1 800.397   2
  -5  -8  -2 10181.6 800.045   3
   5   8   3 7346.22 721.445   5
   5   8   3 7914.33 723.813   2
  -5  -8  -3 7409.46 685.799   3
   5   8   4 5105.18 602.983   5
   5   8   5 2023.50 374.828   5
   5   9  -4 573.140 250.664   5
   5   9  -3 112.722 151.894   5
   5   9  -3-32.6711 133.686   2
   5   9  -2 616.531 246.646   5
   5   9  -2 379.385 165.895   2
   5   9  -1 749.454 256.566   5
   5   9  -1 531.987 190.647   2
   5   9   0 2418.19 424.126   5
   5   9   0 2549.79 395.026   2
   5   9   1 13273.6 1017.66   5
   5   9   1 11073.8 857.270   2
   5   9   2 4698.24 608.095   5
   5   9   3 294.703 202.468   5
   5  10  -2 99.4179 95.3602   2
   5  10  -1 794.407 231.754   2
  -6  13  -4 200.496 136.224   1
   6 -12  -4 667.197 236.135   3
   6 -12  -3 209.297 146.438   3
   6 -12  -2 6.76335 91.5438   3
   6 -12  -1 2317.30 359.664   3
   6 -12   0 7842.30 634.339   3
  -6  12  -1 6517.89 658.900   1
  -6  12  -2 2098.32 388.450   1
  -6  12  -3 174.379 160.208   1
  -6  12  -4-70.5162 140.169   1
  -6  12  -5 194.332 157.839   1
  -6  12  -6 1708.07 383.732   1
  -6  12  -7 4603.93 617.624   1
   6 -11  -6 99.1971 104.579   3
   6 -11  -5 531.986 213.680   3
   6 -11  -4 301.916 167.904   3
   6 -11  -3 6202.15 590.310   3
  -6  11   2 7543.28 685.319   1
   6 -11  -2 8359.26 667.184   3
  -6  11   1 7965.96 707.343   1
   6 -11  -1 7143.25 597.994   3
   6 -11   0 1135.76 229.408   3
  -6  11   0 1399.54 304.049   1
   6 -11   1-139.862 98.7731   3
  -6  11  -1 58.5590 111.113   1
  -6  11  -2 797.343 239.525   1
  -6  11  -3 286.554 142.563   1
  -6  11  -4 153.571 129.861   1
  -6  11  -5 1097.31 305.010   1
  -6  11  -6 7465.04 753.667   1
  -6  11  -7 10734.9 919.463   1
  -6  11  -8 1431.21 359.765   1
   6 -10  -7-2.54230 137.119   3
   6 -10  -6 407.360 183.805   3
   6 -10  -5 3187.65 424.599   3
  -6  10   5 2671.28 401.416   1
  -6  10   4 7903.48 692.758   1
   6 -10  -4 8125.90 665.543   3
  -6  10   3 10468.4 794.694   1
   6 -10  -3 10305.1 724.986   3
  -6  10   2 5871.97 595.763   1
   6 -10  -2 5825.59 520.102   3
   6 -10  -1 352.333 145.412   3
  -6  10   1 619.307 211.261   1
   6 -10   0 393.593 131.867   3
  -6  10   0 597.884 192.020   1
   6 -10   1 219.342 102.535   3
  -6  10  -1 96.7268 127.047   1
  -6  10  -2 541.081 202.249   1
   6 -10   2 808.914 174.705   3
  -6  10  -3 1388.57 311.213   1
  -6  10  -4 4998.44 576.714   1
  -6  10  -5 4712.91 578.346   1
  -6  10  -6 10980.8 716.405   5
  -6  10  -6 11403.4 908.287   1
  -6  10  -7 2885.61 463.795   1
  -6  10  -8 73.5904 118.065   1
  -6  10  -9 5531.82 660.373   1
   6  -9  -8 635.003 225.745   3
   6  -9  -7 2309.19 383.172   3
   6  -9  -6 171.945 138.201   3
  -6   9   6 134.612 149.779   1
   6  -9  -5 1526.95 286.301   3
  -6   9   5 2139.57 359.159   1
   6  -9  -4 1995.72 319.403   3
  -6   9   4 2191.18 360.053   1
  -6   9   3 217.781 153.431   1
   6  -9  -3 152.099 104.144   3
   6  -9  -2 1659.20 270.581   3
  -6   9   2 1352.68 290.867   1
   6  -9  -1 74.4077 93.5515   3
  -6   9   1 152.727 134.507   1
   6  -9   0 855.737 184.383   3
  -6   9   0 576.942 211.628   1
  -6   9  -1 20792.7 1133.75   1
   6  -9   1 22844.5 916.467   3
  -6   9  -2 30625.3 1441.78   1
   6  -9   2 33785.2 1117.12   3
  -6   9  -3 23082.2 1234.27   1
   6  -9   3 24393.3 868.970   3
  -6   9  -4 17632.0 1073.25   1
  -6   9  -5 1320.77 340.324   1
  -6   9  -6 980.661 196.203   5
  -6   9  -6 1182.57 287.888   1
  -6   9  -7 171.751 164.271   1
  -6   9  -8 220.002 186.014   1
  -6   9  -9 2464.48 449.335   1
  -6   9 -10 12594.5 1010.40   1
   6  -8 -10 566.060 232.734   3
   6  -8  -9 157.268 158.859   3
   6  -8  -8 2489.14 414.791   3
   6  -8  -7 20974.5 1170.85   3
  -6   8   6 12923.2 897.114   1
   6  -8  -6 13397.0 887.967   3
   6  -8  -5 152.149 142.461   3
  -6   8   5 117.104 117.024   1
   6  -8  -4 977.398 217.353   3
  -6   8   4 899.482 238.838   1
  -6   8   3 3267.27 430.214   1
   6  -8  -3 3025.58 366.018   3
  -6   8   2 3520.63 449.502   1
   6  -8  -2 3696.80 378.973   3
  -6   8   1 5440.28 541.180   1
   6  -8  -1 5854.96 450.944   3
   6  -8   0 1151.83 200.470   3
  -6   8   0 1048.19 245.719   1
  -6   8  -1 13826.2 884.796   1
   6  -8   1 15072.2 671.687   3
  -6   8  -2 19433.6 1079.41   1
   6  -8   2 20969.1 779.490   3
   6  -8   3 2665.00 226.180   3
  -6   8  -3 2961.71 408.647   1
   6  -8   4 432.058 80.9967   3
  -6   8  -4 368.115 175.983   1
  -6   8  -5 217.612 141.608   1
  -6   8  -6 20024.5 819.431   5
  -6   8  -6 18351.9 1109.70   1
  -6   8  -7 14087.0 980.510   1
  -6   8  -8 14230.4 1006.62   1
  -6   8  -9 7207.19 744.462   1
  -6   8 -10 4532.91 591.576   1
  -6   8 -11 63.6472 172.667   1
   6  -7 -11 4032.20 648.336   3
   6  -7 -10 895.633 347.932   3
   6  -7  -9 3882.57 629.087   3
   6  -7  -8 11732.7 1040.74   3
   6  -7  -7 8941.52 893.462   3
  -6   7   6 3028.15 433.279   1
   6  -7  -6 1978.15 423.138   3
  -6   7   5-63.6739 134.769   1
   6  -7  -5-31.2669 199.814   3
   6  -7  -4 3174.09 475.475   3
  -6   7   4 1787.85 328.480   1
   6  -7  -3 27303.7 1225.37   3
  -6   7   3 24917.7 1230.07   1
  -6   7   2 6746.41 610.395   1
   6  -7  -2 8259.29 582.518   3
  -6   7   1 22522.3 1135.25   1
   6  -7  -1 24352.4 966.978   3
   6  -7   0 540.051 138.986   3
  -6   7   0 845.517 235.075   1
  -6   7  -1 12590.0 812.858   1
   6  -7   1 12753.9 576.351   3
  -6   7  -2 293.121 188.905   5
   6  -7   2-3.35180 47.3534   3
  -6   7  -2-16.4412 145.971   1
  -6   7  -3 3409.02 432.080   1
   6  -7   3 4202.77 258.807   3
   6  -7   4 356.331 61.9753   3
  -6   7  -4 201.580 158.225   1
  -6   7  -5 3027.44 415.426   1
  -6   7  -6 22242.2 776.179   5
  -6   7  -6 21868.4 1171.57   1
  -6   7  -7 233.430 164.329   1
  -6   7  -8-83.6495 126.898   1
  -6   7  -9 5088.76 601.222   1
  -6   7 -10 5751.49 666.198   1
  -6   7 -11-73.6744 172.186   1
  -6   7 -12 124.499 188.633   1
   6  -6 -11 2539.89 426.422   5
   6  -6 -10 6450.18 657.483   5
   6  -6  -9 5696.63 595.646   5
   6  -6  -8 17730.4 1036.14   5
   6  -6  -7 856.547 243.108   5
   6  -6  -6 1984.84 330.307   5
  -6   6   6 1843.77 340.222   1
   6  -6  -5 692.212 209.734   5
  -6   6   5 274.150 157.454   1
   6  -6  -4 19142.5 927.946   5
  -6   6   4 16917.7 988.268   1
   6  -6  -3 42015.0 1436.95   5
  -6   6   3 40794.4 1612.15   1
  -6   6   2 13575.8 849.126   1
  -6   6   1 39576.4 1534.73   1
  -6   6   0 986.175 228.616   1
   6  -6   0 900.197 207.917   3
  -6   6  -1 14630.8 862.449   1
   6  -6   1 15442.1 631.582   3
  -6   6  -2 12419.0 793.646   1
   6  -6   2 11417.2 474.772   3
  -6   6  -3 4880.58 502.510   1
  -6   6  -3 3529.53 298.801   5
   6  -6   3 4199.03 227.988   3
  -6   6  -4 19193.5 1009.48   1
   6  -6   4 16612.8 420.576   3
  -6   6  -4 18467.4 678.212   5
  -6   6  -5 27413.0 1275.90   1
  -6   6  -5 27484.3 824.803   5
  -6   6  -6 10911.6 396.380   5
  -6   6  -6 11652.1 810.777   1
  -6   6  -7 931.874 265.631   1
  -6   6  -8 7429.04 678.308   1
  -6   6  -9 2866.07 444.188   1
  -6   6 -10-235.000 202.086   1
  -6   6 -11 6017.30 669.132   1
  -6   6 -12 9739.82 901.453   1
   6  -6  12 10435.3 808.213   4
   6  -5 -12 21737.5 1361.53   5
   6  -5 -11 5796.48 670.024   5
   6  -5 -10 4621.19 594.865   5
   6  -5  -9 5502.47 645.273   5
   6  -5  -8 1022.96 292.837   5
   6  -5  -7-143.131 179.848   5
  -6   5   6 2998.02 422.360   1
   6  -5  -6 3243.62 447.057   5
  -6   5   5 11795.5 806.009   1
   6  -5  -5 12136.9 810.598   5
   6  -5  -4 81977.5 2382.13   5
  -6   5   4 78454.3 2449.51   1
   6  -5  -3 52839.0 1690.95   5
  -6   5   3 49738.3 1797.83   1
   6  -5  -2 664.836 170.955   5
  -6   5   2 943.495 237.947   1
   6  -5  -1 1349.07 210.517   5
  -6   5   1 1256.91 201.889   5
  -6   5   1 1342.43 264.408   1
  -6   5   0 242.198 151.976   1
  -6   5  -1 1751.48 293.622   1
  -6   5  -1 1300.76 182.633   5
  -6   5  -2 13590.2 795.506   1
  -6   5  -2 12236.0 527.088   5
  -6   5  -3 13557.8 817.185   1
  -6   5  -3 12888.9 518.418   5
   6  -5   3 13456.1 422.829   3
  -6   5  -4 14583.5 858.784   1
  -6   5  -4 14136.8 490.698   5
  -6   5  -5 8298.55 286.088   5
  -6   5  -5 9493.33 685.957   1
  -6   5  -5 8871.42 291.495   5
  -6   5  -6 945.295 232.454   1
  -6   5  -7 2571.53 395.503   1
  -6   5  -8 3222.45 456.983   1
  -6   5  -9 31108.8 1492.00   1
  -6   5 -10 23174.7 1299.03   1
  -6   5 -11 3977.30 541.175   1
  -6   5 -12 333.299 194.292   1
   6  -5  12 855.244 240.132   4
  -6   5 -13 963.636 297.578   1
   6  -4 -13 4325.45 675.453   5
   6  -4 -12 6150.93 785.733   5
   6  -4 -11 11447.3 1036.97   5
   6  -4 -10-22.7883 204.480   5
   6  -4  -9 446.803 228.706   5
   6  -4  -8 707.825 315.418   5
   6  -4  -7 743.140 271.879   5
  -6   4   6 23698.5 1202.01   1
   6  -4  -6 24918.4 1341.00   5
  -6   4   5 53627.7 1893.15   1
   6  -4  -5 48704.3 1935.57   5
   6  -4  -4 40014.9 1632.87   5
  -6   4   4 38009.5 1523.94   1
   6  -4  -3-155.411 158.388   5
  -6   4   3-264.282 176.348   1
   6  -4  -2 998.501 210.542   5
  -6   4   2 1251.32 202.020   5
  -6   4   2 1543.28 279.474   1
   6  -4  -1 258.195 112.855   5
  -6   4   1 467.853 163.438   1
  -6   4   0 2992.33 369.564   1
   6  -4   0 3288.72 291.132   5
  -6   4   0 2766.59 265.186   5
  -6   4  -1 24867.4 1112.89   1
   6  -4   1 27245.0 848.321   5
  -6   4  -1 25381.2 860.934   5
  -6   4  -2 48899.4 1687.05   1
  -6   4  -2 48394.1 1260.06   5
  -6   4  -3 19809.1 993.806   1
   6  -4   3 19401.3 540.729   3
  -6   4  -3 20390.6 617.144   5
  -6   4  -4 3022.82 369.503   1
  -6   4  -4 3010.06 146.476   5
  -6   4  -5 3226.25 394.021   1
  -6   4  -6 3991.98 448.689   1
  -6   4  -7 159.262 151.560   1
  -6   4  -8 11956.8 832.135   1
  -6   4  -9 19265.4 1120.64   1
   6  -4   9 19842.9 928.520   2
  -6   4 -10 31613.3 1505.69   1
   6  -4  10 31603.1 1235.93   2
  -6   4 -11 12187.4 917.931   1
   6  -4  11 12479.4 837.906   4
   6  -4  11 11870.4 719.902   2
  -6   4 -12 1161.06 309.906   1
   6  -4  12 823.223 232.475   4
  -6   4 -13 353.404 196.442   1
   6  -4  13 65.5793 116.283   4
   6  -3 -13 4348.31 691.391   5
   6  -3 -12 475.642 228.038   5
   6  -3 -11 1547.25 402.227   5
   6  -3 -10 6042.57 721.580   5
   6  -3  -9 11080.9 910.021   5
   6  -3  -8 57509.5 2166.75   5
   6  -3  -7 94633.6 2876.81   5
  -6   3   6 20754.4 1115.86   1
   6  -3  -6 19453.6 1066.04   5
  -6   3   5 5167.86 529.226   1
   6  -3  -5 5551.82 515.487   5
  -6   3   4 3504.31 429.643   1
   6  -3  -4 3166.70 371.455   5
   6  -3  -3 16963.1 867.183   5
  -6   3   3 18167.3 956.512   1
   6  -3  -2 1205.82 224.880   5
  -6   3   2 1605.41 279.753   1
   6  -3  -1 4274.69 384.521   5
  -6   3   0 22801.7 1047.97   1
   6  -3   0 22414.4 921.135   5
  -6   3   0 22113.7 814.421   5
  -6   3  -1 67293.9 2037.78   1
   6  -3   1 66421.3 1791.62   5
  -6   3  -1 67634.8 1670.18   5
  -6   3  -2 55678.7 1826.68   1
   6  -3   2 57532.2 1398.76   5
  -6   3  -2 59035.8 1408.83   5
   6  -3   3 186.888 51.7072   3
  -6   3  -3 258.924 56.5071   5
  -6   3  -3 81.7706 104.853   1
  -6   3  -4 3939.41 426.789   1
   6  -3   4 4618.35 396.313   2
   6  -3   4 4097.00 183.117   3
  -6   3  -5 1840.11 295.163   1
   6  -3   5 1774.37 259.085   2
  -6   3  -6 13665.0 837.546   1
   6  -3   6 14629.7 755.945   2
  -6   3  -7 1013.59 251.637   1
   6  -3   7 981.008 205.989   2
  -6   3  -8 35179.4 1499.06   1
   6  -3   8 35445.4 1315.06   2
  -6   3  -9 5682.96 570.487   1
   6  -3   9 5325.42 468.046   2
  -6   3 -10 6906.22 658.986   1
   6  -3  10 7214.93 558.560   2
  -6   3 -11 314.857 188.303   1
   6  -3  11 171.353 147.390   4
   6  -3  11 66.9110 100.904   2
  -6   3 -12 467.530 202.473   1
   6  -3  12 495.324 180.169   4
   6  -3  12 326.552 148.622   2
  -6   3 -13 3373.33 502.528   1
   6  -3  13 3372.01 453.450   4
  -6   3 -14 983.298 290.755   1
   6  -2 -13 1521.97 414.437   5
   6  -2 -12-42.2047 185.002   5
   6  -2 -11 3405.97 520.081   5
   6  -2 -10 1015.00 268.101   5
   6  -2  -9 18814.1 1078.61   5
   6  -2  -8 13879.0 868.884   5
   6  -2  -7 5540.74 509.764   5
   6  -2  -6 16232.0 853.544   5
  -6   2   5 3569.72 438.499   1
   6  -2  -5 3566.36 368.951   5
  -6   2   4 10579.9 739.207   1
   6  -2  -4 11487.2 648.478   5
   6  -2  -3 111.970 101.247   5
  -6   2   3 94.6813 76.0126   5
  -6   2   3-7.56024 107.969   1
   6  -2  -2 529.501 133.866   5
  -6   2   2 496.200 155.242   1
  -6   2   1 9051.75 638.920   1
   6  -2  -1 9409.79 495.058   5
  -6   2   1 9168.22 518.472   5
  -6   2   0 30329.2 1225.79   1
   6  -2   0 29853.9 949.997   5
  -6   2   0 29474.2 982.688   5
  -6   2  -1 4116.70 412.762   1
   6  -2   1 4413.02 292.572   5
  -6   2  -1 3822.87 277.473   5
  -6   2  -2 8167.78 371.915   5
  -6   2  -2 7795.36 572.540   1
   6  -2   2 8738.27 542.970   2
   6  -2   2 8185.19 383.910   3
   6  -2   2 9415.48 415.223   5
  -6   2  -3 2240.64 307.816   1
   6  -2   3 2026.32 170.816   3
   6  -2   3 1958.64 162.681   5
   6  -2   3 1993.90 264.247   2
   6  -2   4 482.346 79.2381   3
   6  -2   4 484.043 142.673   2
  -6   2  -4 562.803 182.692   1
  -6   2  -5 13154.3 778.743   1
   6  -2   5 13680.4 718.287   2
   6  -2   5 12187.1 413.773   3
  -6   2  -6 43038.6 1578.12   1
   6  -2   6 42880.3 1458.53   2
  -6   2  -7 10190.3 708.410   1
   6  -2   7 10355.2 652.460   2
  -6   2  -8 49066.6 1786.77   1
   6  -2   8 48165.4 1638.14   2
  -6   2  -9 4877.42 520.689   1
   6  -2   9 3238.50 379.399   2
  -6   2 -10 809.689 245.915   1
   6  -2  10 917.403 214.897   4
   6  -2  10 1184.60 232.836   2
  -6   2 -11 1054.38 270.326   1
   6  -2  11 770.776 212.697   4
   6  -2  11 866.306 204.833   2
  -6   2 -12 992.810 283.744   1
   6  -2  12 1019.86 237.160   4
   6  -2  12 1198.83 247.888   2
  -6   2 -13 6922.87 702.433   1
   6  -2  13 6994.27 648.494   4
   6  -2  13 6007.37 562.382   2
  -6   2 -14 2100.87 403.510   1
   6  -1 -14 10.4119 186.483   5
   6  -1 -13 844.581 262.960   5
   6  -1 -12 4147.79 540.879   5
   6  -1 -11 27420.9 1375.32   5
   6  -1 -10 2429.34 372.817   5
   6  -1  -9 26281.5 1227.30   5
   6  -1  -8 10502.3 716.861   5
   6  -1  -7 194.217 142.957   5
   6  -1  -6 1118.13 233.374   5
  -6   1   5 6255.94 568.360   1
   6  -1  -5 5446.68 453.466   5
  -6   1   4 15566.2 902.656   1
   6  -1  -4 15181.4 752.335   5
  -6   1   3 10074.2 705.183   1
   6  -1  -3 11811.1 616.653   5
   6  -1  -2 16347.8 725.087   5
  -6   1   2 16942.3 890.812   1
  -6   1   1 2641.45 342.997   1
   6  -1  -1 2532.53 254.601   5
  -6   1   0 2836.65 266.214   5
   6  -1   0 2895.48 302.767   2
  -6   1   0 3204.00 368.026   1
   6  -1   0 3156.29 263.400   5
   6  -1   1 281.283 83.6682   3
   6  -1   1 265.326 85.6314   5
  -6   1  -1 286.531 92.5189   5
  -6   1  -1 350.370 148.460   1
   6  -1   1 261.701 100.124   2
   6  -1   2 195.703 70.8881   3
   6  -1   2 261.349 71.3937   5
  -6   1  -2 59.8602 99.0955   1
   6  -1   2 44.3527 83.6549   2
   6  -1   3 10577.3 469.668   3
  -6   1  -3 10181.0 652.166   1
   6  -1   3 10806.5 625.368   2
   6  -1   3 10779.9 396.074   5
  -6   1  -4 31878.6 1254.47   1
   6  -1   4 32731.7 1191.45   2
   6  -1   4 29750.8 899.286   3
   6  -1   4 30999.1 722.891   5
  -6   1  -5 23014.8 1059.15   1
   6  -1   5 22430.9 990.675   2
   6  -1   5 23496.5 739.858   3
  -6   1  -6 11768.2 739.300   1
   6  -1   6 11535.4 695.611   2
   6  -1   6 11387.5 482.817   3
  -6   1  -7 200.389 117.103   1
   6  -1   7 301.421 141.098   2
  -6   1  -8 4201.84 451.153   1
   6  -1   8 4264.67 441.584   2
  -6   1  -9 1201.64 259.510   1
   6  -1   9 1183.85 217.930   4
   6  -1   9 850.929 205.464   2
  -6   1 -10 3677.02 445.617   1
   6  -1  10 3555.57 420.795   2
   6  -1  10 3185.47 387.590   4
  -6   1 -11 6875.44 639.331   1
   6  -1  11 7010.07 597.787   4
   6  -1  11 7546.27 625.385   2
   6  -1  12 2816.46 395.960   2
  -6   1 -12 2328.90 386.433   1
   6  -1  12 2505.26 374.165   4
  -6   1 -13 1790.86 360.608   1
   6  -1  13 1895.89 338.001   4
   6  -1  13 1873.34 326.175   2
   6   0 -14 3779.67 539.579   5
   6   0 -13 6564.36 677.091   5
   6   0 -12 1597.11 327.433   5
   6   0 -11 2314.43 382.486   5
   6   0 -10 1724.25 335.182   5
   6   0  -9 6087.35 566.156   5
   6   0  -8 1266.80 266.462   5
   6   0  -7 2749.34 350.626   5
   6   0  -6 17238.7 879.932   5
   6   0  -5 23299.4 1007.86   5
  -6   0   4 17455.1 954.884   1
   6   0  -4 17650.2 828.424   5
   6   0  -3 832.783 175.210   5
  -6   0   3 937.294 233.078   1
  -6   0   2 7340.08 499.119   5
  -6   0   2 6168.45 528.778   1
   6   0  -2 6192.72 436.980   5
   6   0  -1 12437.8 646.804   2
   6   0  -1 12192.7 604.102   3
  -6   0   1 11869.5 724.885   1
   6   0  -1 12076.4 595.607   5
  -6   0   0 10578.2 565.280   5
   6   0   0 10108.5 594.241   2
   6   0   0 9601.25 521.054   3
  -6   0   0 11914.6 712.073   1
   6   0   0 11394.2 548.639   5
   6   0   1 12352.2 666.008   2
   6   0   1 12508.0 588.718   3
  -6   0  -1 12209.1 724.236   1
   6   0   1 12308.9 554.636   5
   6   0   2 29633.7 1131.64   2
  -6   0  -2 31632.3 1218.78   1
   6   0   2 30267.9 991.675   3
   6   0   2 30652.7 937.525   5
   6   0   3 37492.5 1324.53   2
  -6   0  -3 37330.9 1359.13   1
   6   0   3 35889.6 1115.62   3
   6   0   3 38320.7 1035.31   5
  -6   0  -4 2578.00 321.759   1
   6   0   4 2274.08 299.290   2
   6   0   4 2305.42 228.765   3
   6   0   4 2474.58 187.016   5
  -6   0  -5 141.272 120.598   1
   6   0   5 51.2256 56.7141   3
   6   0   5 138.974 46.1596   5
   6   0   5 162.540 98.6553   2
   6   0   6 347.055 98.0148   3
   6   0   6 472.331 171.856   2
  -6   0  -6 234.646 136.407   1
   6   0   6 543.729 61.6987   5
   6   0   7 545.772 164.686   2
  -6   0  -7 643.226 180.949   1
  -6   0  -8 8960.19 658.849   1
   6   0   8 8834.13 662.771   2
   6   0   8 8746.58 589.585   4
  -6   0  -8 8925.80 467.928   3
  -6   0  -9 3577.92 428.405   1
   6   0   9 3967.54 449.593   2
   6   0   9 3770.69 395.476   4
   6   0  10 2073.54 312.270   4
  -6   0 -10 2336.22 353.691   1
   6   0  10 2640.62 379.988   2
  -6   0 -11 7942.87 672.587   1
   6   0  11 8488.15 649.574   4
   6   0  11 7398.26 657.542   2
   6   0  12 1623.02 296.017   4
  -6   0 -12 1554.44 301.586   1
   6   0  12 1349.64 284.317   2
   6   0  13 850.190 218.026   4
   6   0  13 683.379 217.968   2
   6   1 -14 7705.72 744.407   5
   6   1 -13 4157.40 532.616   5
   6   1 -12 5204.74 570.958   5
   6   1 -11 861.091 259.732   5
   6   1 -10 8707.13 701.685   5
   6   1  -9 7336.66 627.039   5
   6   1  -8 2353.43 341.464   5
   6   1  -7 4670.23 470.130   5
   6   1  -6 26817.2 1152.14   5
   6   1  -5 11290.3 691.552   5
   6   1  -4 429.037 137.186   5
   6   1  -4 634.349 126.996   4
   6   1  -3 711.832 174.154   5
  -6  -1   3 965.923 227.569   1
   6   1  -3 853.684 168.601   2
  -6  -1   2 23695.6 1089.63   1
   6   1  -2 24709.4 968.113   2
   6   1  -2 24478.7 972.777   5
  -6  -1   1 6512.47 518.552   1
  -6  -1   1 5833.63 450.974   5
   6   1  -1 5638.47 435.314   2
   6   1  -1 6092.07 437.494   5
   6   1   0 39793.1 1319.43   2
  -6  -1   0 36396.6 1364.07   1
   6   1   0 37956.2 1227.12   5
   6   1   1 62129.6 1820.24   1
   6   1   1 67198.8 1912.02   2
  -6  -1  -1 65977.9 1963.55   1
   6   1   1 65466.9 1751.32   5
   6   1   2 42302.2 1396.70   1
   6   1   2 46958.1 1528.13   2
  -6  -1  -2 46134.1 1551.81   1
   6   1   2 47134.4 1333.83   5
   6   1   3 15351.8 812.469   2
   6   1   3 14968.5 723.428   1
   6   1   3 17078.8 677.470   5
   6   1   4 87.0909 51.2306   5
  -6  -1  -4 182.122 122.445   1
   6   1   4 160.527 111.784   2
  -6  -1  -5 213.374 119.178   1
   6   1   5 235.370 73.0882   5
   6   1   5 357.509 154.583   2
  -6  -1  -6 924.533 205.153   1
   6   1   6 740.861 111.972   5
  -6  -1  -6 635.290 137.812   3
   6   1   6 978.879 230.911   2
  -6  -1  -7 5892.87 495.655   1
   6   1   7 5595.78 526.624   2
   6   1   7 4943.47 409.404   4
  -6  -1  -7 5382.57 397.007   3
  -6  -1  -8 4885.19 465.163   1
   6   1   8 5052.00 516.950   2
   6   1   8 4984.42 430.468   4
  -6  -1  -8 5236.61 389.938   3
  -6  -1  -9 10758.4 724.748   1
   6   1   9 11032.8 796.472   2
   6   1   9 11230.0 687.423   4
  -6  -1  -9 9854.43 562.995   3
  -6  -1 -10 6019.26 554.230   1
   6   1  10 6442.25 617.021   2
   6   1  10 6286.31 525.566   4
   6   1  11 751.669 200.284   4
   6   1  11 1006.80 256.018   2
   6   1  12 1886.61 310.504   4
   6   1  12 1908.17 350.501   2
   6   2 -13 390.887 174.454   5
   6   2 -12 135.330 136.053   5
   6   2 -11-11.5741 109.815   5
   6   2 -10 373.697 182.161   5
   6   2  -9 10453.5 763.495   5
   6   2  -8 20682.1 1074.44   5
   6   2  -7 13402.3 820.826   5
   6   2  -6 270.485 133.484   5
   6   2  -5 1366.15 253.860   5
   6   2  -5 904.845 152.842   4
   6   2  -4 590.332 165.770   5
   6   2  -4 541.756 112.860   4
   6   2  -4 666.723 158.781   2
   6   2  -3 3795.94 278.535   4
   6   2  -3 4225.70 370.886   2
   6   2  -3 3859.66 386.638   5
   6   2  -2 9671.53 580.555   2
   6   2  -2 10015.7 618.971   5
   6   2  -1 958.294 193.729   5
  -6  -2   1 871.356 204.451   1
   6   2  -1 999.373 201.044   2
  -6  -2   0 23466.3 1032.18   1
   6   2   0 22613.6 956.312   1
   6   2   0 25035.7 1022.31   2
   6   2   0 23951.0 969.411   5
   6   2   1 36388.6 1257.37   1
   6   2   1 40031.3 1398.54   2
  -6  -2  -1 41291.7 1413.51   1
   6   2   1 40522.5 1307.42   5
   6   2   2 20869.2 859.424   1
   6   2   2 21687.3 992.205   2
   6   2   2 22912.0 894.280   5
   6   2   3 114.583 85.3720   5
   6   2   3 200.096 88.4332   1
   6   2   3 141.155 116.928   2
   6   2   4 1420.92 198.289   5
  -6  -2  -4 1261.52 220.472   1
   6   2   4 785.411 200.281   2
   6   2   5 6764.37 429.123   5
   6   2   5 5990.15 535.699   2
   6   2   5 7172.81 435.280   4
  -6  -2  -5 6417.97 488.915   1
  -6  -2  -5 6157.62 453.952   3
   6   2   6 7788.25 452.547   5
   6   2   6 6899.96 596.604   2
   6   2   6 7522.79 467.996   4
  -6  -2  -6 7649.49 541.184   1
  -6  -2  -6 6913.44 490.733   3
   6   2   7 22995.0 1159.15   2
   6   2   7 23016.1 926.935   4
  -6  -2  -7 23609.9 1024.65   1
  -6  -2  -7 22475.1 949.851   3
   6   2   8 12719.3 860.022   2
  -6  -2  -8 13676.4 764.592   1
   6   2   8 13891.7 719.097   4
  -6  -2  -8 13060.8 701.116   3
  -6  -2  -9 1215.58 216.594   3
   6   2   9 1422.28 236.065   4
   6   2   9 1531.71 309.005   2
   6   2  10 152.547 115.946   4
   6   2  10-124.442 108.687   2
   6   2  11 23.2715 88.3383   2
   6   3 -13-2.72776 115.248   5
   6   3 -12 1381.26 311.931   5
   6   3 -11 3160.21 461.961   5
   6   3 -10 4504.41 523.334   5
   6   3  -9 15528.8 964.262   5
   6   3  -8 12673.0 843.032   5
   6   3  -7 13203.5 843.116   5
   6   3  -6 3738.76 443.268   5
   6   3  -5 373.257 173.380   5
   6   3  -5 439.867 102.074   4
   6   3  -5 569.555 143.640   2
   6   3  -4 893.437 207.484   5
   6   3  -4 661.455 113.631   4
   6   3  -4 687.918 158.576   2
   6   3  -3 1147.76 225.374   5
   6   3  -3 939.425 126.183   4
   6   3  -3 1256.92 213.336   2
   6   3  -2 29715.5 858.367   4
   6   3  -2 32606.9 1187.97   2
   6   3  -2 32479.6 1263.69   5
   6   3  -1 10976.5 659.500   2
   6   3  -1 10990.9 674.062   5
  -6  -3   0 17658.2 856.692   1
   6   3   0 14773.1 740.875   1
   6   3   0 17166.6 858.692   2
   6   3   0 17501.2 847.206   5
   6   3   1 247.413 118.168   5
   6   3   1 191.440 76.1001   1
   6   3   1 198.781 119.235   2
   6   3   2 112.758 93.5970   5
   6   3   2 194.913 72.1517   1
   6   3   2 129.585 106.751   2
   6   3   3 258.805 119.442   5
   6   3   3 133.360 55.9905   4
   6   3   3 197.296 129.844   2
   6   3   4 0.84871 59.8817   5
   6   3   4 37.6890 40.5354   4
  -6  -3  -4 41.7745 84.5572   3
   6   3   4 28.6545 106.781   2
   6   3   5 4072.22 369.517   5
   6   3   5 3909.00 459.267   2
   6   3   5 4413.59 314.753   4
  -6  -3  -5 4035.92 399.069   3
   6   3   6 3712.68 345.898   5
   6   3   6 3170.96 422.045   2
   6   3   6 3556.23 301.322   4
  -6  -3  -6 3036.74 350.576   3
  -6  -3  -7 935.349 203.039   3
   6   3   7 582.065 209.216   2
  -6  -3  -8 2268.13 314.246   3
   6   3   8 2825.25 411.251   2
  -6  -3  -9 1701.76 271.485   3
   6   3   9 1472.71 323.574   2
   6   3  10 2098.43 387.138   2
   6   4 -12 927.675 293.943   5
   6   4 -11 1859.30 371.016   5
   6   4 -10 2741.99 425.828   5
   6   4  -9 4012.75 501.588   5
   6   4  -8 652.465 228.890   5
   6   4  -7 3514.61 452.240   5
   6   4  -6 11382.2 795.091   5
   6   4  -5 15596.9 761.566   2
   6   4  -5 16200.5 942.919   5
   6   4  -4 12638.6 686.499   2
   6   4  -4 12517.1 808.248   5
   6   4  -3 7703.39 541.214   2
   6   4  -3 8244.52 637.433   5
   6   4  -2 17172.9 861.576   2
   6   4  -2 18576.6 956.776   5
   6   4  -1 576.511 164.567   5
   6   4  -1 381.247 152.984   2
   6   4   0 35.9455 109.723   5
   6   4   0 75.5196 109.974   2
   6   4   1 1043.04 214.591   5
   6   4   1 1123.50 230.325   2
   6   4   2 2098.88 295.316   5
   6   4   2 2222.67 329.057   2
   6   4   3 2646.71 327.584   5
  -6  -4  -3 2603.70 274.091   1
   6   4   3 2346.01 348.192   2
   6   4   4 3902.97 403.052   5
   6   4   4 3718.33 447.049   2
  -6  -4  -4 3574.21 399.487   3
   6   4   5 5977.38 492.938   5
   6   4   5 6307.60 596.851   2
  -6  -4  -5 5904.04 515.305   3
   6   4   6 7683.31 562.531   5
   6   4   6 6631.51 629.401   2
  -6  -4  -6 6527.83 556.885   3
   6   4   7 4385.53 526.344   2
  -6  -4  -7 5058.59 487.654   3
  -6  -4  -8-8.68791 97.6454   3
   6   4   8-193.646 150.031   2
  -6  -4  -9 472.788 171.449   3
   6   5 -11 561.693 235.438   5
   6   5 -10-0.86854 128.876   5
   6   5  -9 14.9780 101.069   5
   6   5  -8 4915.08 553.653   5
   6   5  -7 25611.0 1309.77   5
   6   5  -6 14561.2 733.814   2
   6   5  -6 15402.8 976.694   5
   6   5  -5 4407.07 395.381   2
   6   5  -5 4698.43 517.451   5
   6   5  -4 2254.60 353.496   5
   6   5  -4 2162.77 286.743   2
   6   5  -3 1185.08 262.286   5
   6   5  -3 1287.51 230.566   2
   6   5  -2 2018.79 322.611   5
   6   5  -2 1670.16 275.301   2
   6   5  -1 93.2946 95.8533   5
   6   5  -1 271.718 135.514   2
   6   5   0 294.897 149.784   5
   6   5   0 242.712 145.674   2
   6   5   1 7726.25 617.856   5
   6   5   1 7098.86 601.719   2
   6   5   2 8203.93 629.895   5
   6   5   2 7658.31 637.547   2
   6   5   3-14.7018 86.5698   5
   6   5   3 112.790 104.660   2
  -6  -5  -4 1.26387 103.401   3
   6   5   4 184.671 133.492   5
   6   5   4 138.156 106.777   2
  -6  -5  -5 1287.58 258.605   3
   6   5   5 1707.25 289.050   5
   6   5   5 1917.64 350.281   2
  -6  -5  -6 2162.33 344.798   3
   6   5   6 3052.46 444.818   2
  -6  -5  -7 3063.07 409.861   3
   6   5   7 3157.46 462.762   2
  -6  -5  -8 7935.94 668.314   3
  -6  -5  -9 4729.35 523.059   3
   6   6 -10 3542.50 509.071   5
   6   6  -9 3940.02 527.586   5
   6   6  -8 7101.95 709.811   5
   6   6  -7 8239.20 741.419   5
   6   6  -6 1589.40 340.593   5
   6   6  -6 1402.22 229.464   2
   6   6  -5 521.551 184.746   5
   6   6  -5 263.278 119.033   2
   6   6  -4 239.147 160.270   5
   6   6  -4 171.590 113.272   2
   6   6  -3 4843.14 459.361   2
   6   6  -3 5561.35 570.498   5
   6   6  -2 7340.02 656.942   5
   6   6  -2 7407.87 593.005   2
   6   6  -1 6782.52 627.865   5
   6   6  -1 6860.51 583.860   2
   6   6   0 13580.1 892.139   5
   6   6   0 13486.8 848.907   2
   6   6   1 11662.6 814.343   5
   6   6   1 11059.9 782.056   2
   6   6   2 1696.02 309.636   5
   6   6   2 1521.66 314.188   2
   6   6   3 244.219 130.823   5
  -6  -6  -3 450.778 191.471   3
   6   6   3 417.555 165.728   2
  -6  -6  -4 880.205 235.155   3
   6   6   4 1291.35 276.884   5
   6   6   4 543.142 205.237   2
  -6  -6  -5-68.7011 122.638   3
   6   6   5-6.60564 97.9608   5
   6   6   5 40.5582 127.158   2
  -6  -6  -6 522.264 192.262   3
  -6  -6  -7 2239.20 377.420   3
  -6  -6  -8 1475.66 301.431   3
   6   7  -8 15991.6 1114.73   5
   6   7  -7 2865.40 461.648   5
   6   7  -6 527.355 239.022   5
   6   7  -5 1346.56 325.475   5
   6   7  -5 1038.65 206.994   2
   6   7  -4-106.899 147.194   5
   6   7  -4 232.888 107.664   2
   6   7  -3 5213.00 592.867   5
   6   7  -3 3971.43 440.556   2
   6   7  -2 7085.96 678.669   5
   6   7  -2 6065.64 554.329   2
   6   7  -1 3130.33 447.270   5
   6   7  -1 3460.91 433.527   2
   6   7   0 9037.98 768.284   5
   6   7   0 9319.26 735.169   2
   6   7   1 4884.71 560.668   5
   6   7   1 5290.92 560.680   2
   6   7   2 211.063 149.067   5
   6   7   2 4.01142 104.965   2
   6   7   3 261.081 118.796   5
   6   7   3 199.786 142.916   2
   6   7   4 5725.61 606.529   5
  -6  -7  -4 4735.55 559.236   3
   6   8  -5 298.756 174.708   5
   6   8  -4 2619.44 438.530   5
   6   8  -4 1649.68 288.634   2
   6   8  -3 3234.12 477.040   5
   6   8  -3 3188.83 409.957   2
   6   8  -2 3231.25 484.104   5
   6   8  -2 1949.18 335.190   2
   6   8  -1 332.760 194.860   5
   6   8  -1 523.630 188.335   2
   6   8   0 368.974 194.500   5
   6   8   0 374.217 175.377   2
   6   8   1-78.5681 154.825   5
   6   8   1 25.9627 130.129   2
   6   8   2 2716.92 438.518   5
   6   8   3 5647.77 640.284   5
   6   9  -2 28.4038 83.0509   2
   6   9  -1 795.971 231.887   2
   7 -12  -4 2181.29 370.767   3
   7 -12  -3 664.091 201.938   3
   7 -12  -2 1062.29 256.794   3
  -7  12   0 471.557 205.684   1
  -7  12  -1 3076.42 489.308   1
  -7  12  -2 6345.97 704.225   1
  -7  12  -3 4716.04 605.625   1
  -7  12  -4 5173.63 654.122   1
  -7  12  -5 1568.18 380.422   1
   7 -11  -5-354.648 179.633   3
   7 -11  -4-55.6825 95.8387   3
   7 -11  -3 107.108 91.9302   3
  -7  11   3 234.737 150.903   1
  -7  11   2 679.152 220.710   1
   7 -11  -2 866.052 222.654   3
  -7  11   1 4456.80 566.286   1
   7 -11  -1 4158.22 450.803   3
  -7  11   0 7994.11 758.330   1
  -7  11  -1 21987.4 1301.25   1
  -7  11  -2 10198.2 863.671   1
  -7  11  -3 150.150 131.846   1
  -7  11  -4 1082.44 307.206   1
  -7  11  -5 107.991 150.305   1
  -7  11  -6 2040.57 427.402   1
   7 -10  -7 1316.36 292.103   3
   7 -10  -6 88.9440 139.789   3
  -7  10   6 459.500 216.388   1
   7 -10  -5 140.418 113.543   3
  -7  10   5 235.393 114.079   1
   7 -10  -4 282.585 134.473   3
  -7  10   4 503.899 203.309   1
  -7  10   3 8194.36 751.397   1
   7 -10  -3 8400.15 661.194   3
  -7  10   2 7367.70 712.456   1
   7 -10  -2 6707.10 560.846   3
  -7  10   1 12602.4 947.831   1
   7 -10  -1 13700.7 781.454   3
   7 -10   0 1024.70 211.344   3
  -7  10   0 1317.11 328.565   1
  -7  10  -1 6685.44 677.316   1
   7 -10   1 6154.22 470.337   3
  -7  10  -2 553.308 213.698   1
  -7  10  -3 216.786 201.960   1
  -7  10  -4 1203.63 315.508   1
  -7  10  -5 2587.13 443.825   1
  -7  10  -6 2489.28 464.621   1
  -7  10  -7 599.641 249.423   1
  -7  10  -8 1999.43 429.450   1
   7  -9  -8 3452.57 493.156   3
   7  -9  -7 143.690 150.710   3
   7  -9  -6 973.745 255.862   3
  -7   9   6 420.365 192.457   1
  -7   9   5 4846.99 573.259   1
   7  -9  -5 4016.87 475.429   3
  -7   9   4 11338.2 888.514   1
   7  -9  -4 11702.1 785.301   3
  -7   9   3 4488.65 546.437   1
   7  -9  -3 4552.09 464.284   3
   7  -9  -2 1636.16 262.394   3
  -7   9   2 1455.81 315.993   1
   7  -9  -1 146.200 106.929   3
  -7   9   1 133.028 124.593   1
   7  -9   0 1213.16 204.049   3
  -7   9   0 1352.75 301.507   1
  -7   9  -1 1048.14 279.974   1
   7  -9   1 1832.09 235.613   3
  -7   9  -2 841.486 256.843   1
   7  -9   2 909.059 159.529   3
  -7   9  -3 928.419 266.220   1
  -7   9  -4 9899.80 849.638   1
  -7   9  -5 34123.3 1657.48   1
  -7   9  -6 8920.64 812.292   1
  -7   9  -7 449.777 238.664   1
  -7   9  -8 368.175 196.031   1
  -7   9  -9 3055.29 530.719   1
   7  -8  -9 3021.49 529.144   3
   7  -8  -8 7738.56 776.552   3
   7  -8  -7 2821.40 480.292   3
   7  -8  -6 7759.90 729.101   3
  -7   8   6 7041.38 704.278   1
   7  -8  -5 9599.04 774.229   3
  -7   8   5 8470.97 755.908   1
  -7   8   4 12784.0 937.148   1
   7  -8  -4 15149.5 921.760   3
  -7   8   3 4625.70 555.529   1
   7  -8  -3 4603.60 466.361   3
   7  -8  -2 1132.84 218.208   3
  -7   8   2 609.017 201.953   1
   7  -8  -1 134.516 93.8632   3
  -7   8   1 310.240 177.872   1
   7  -8   0 15.7240 73.9840   3
  -7   8   0 90.4993 122.347   1
  -7   8  -1 1394.70 309.799   1
   7  -8   1 1670.03 212.746   3
  -7   8  -2 2416.49 392.580   1
   7  -8   2 2288.06 227.433   3
  -7   8  -3 2065.35 367.445   1
  -7   8  -4 26.2216 131.172   1
  -7   8  -5 175.240 157.478   1
  -7   8  -6 1506.69 330.337   1
  -7   8  -7-86.1191 181.948   1
  -7   8  -8 7915.78 787.747   1
  -7   8  -9 28853.5 1571.30   1
  -7   8 -10 10525.9 951.312   1
   7  -7 -10 2465.10 428.960   5
   7  -7  -9 1740.80 338.107   5
   7  -7  -8 9559.86 771.577   5
   7  -7  -7 5665.58 576.052   5
  -7   7   6 21668.9 1259.64   1
   7  -7  -6 23589.5 1170.37   5
  -7   7   5 19063.9 1149.86   1
  -7   7   4 1632.22 331.366   1
  -7   7   3 1216.58 285.915   1
   7  -7  -2 200.080 124.582   3
  -7   7   2 404.535 184.663   1
   7  -7  -1 9912.55 661.458   3
  -7   7   1 8506.82 727.330   1
  -7   7   0 25829.9 1309.96   1
   7  -7   0 27941.1 1025.17   3
  -7   7  -1 22350.4 1196.12   1
   7  -7   1 24415.1 870.824   3
  -7   7  -2 4301.02 507.532   1
   7  -7   2 4219.64 291.213   3
   7  -7   3 311.879 74.2088   3
  -7   7  -3 265.298 159.574   1
  -7   7  -4-127.177 175.136   1
  -7   7  -5-185.109 185.529   1
  -7   7  -6 112.671 130.182   1
  -7   7  -7 3842.06 512.889   1
  -7   7  -8 17207.2 1128.06   1
  -7   7  -9 8691.01 825.226   1
  -7   7 -10 263.967 196.427   1
   7  -6 -11 761.453 271.330   5
   7  -6 -10 121.568 111.442   5
   7  -6  -9 3960.80 522.131   5
   7  -6  -8 8418.25 739.395   5
   7  -6  -7 8709.03 716.368   5
   7  -6  -6 2728.08 388.754   5
  -7   6   6 2173.34 380.825   1
   7  -6  -5 145.432 118.714   5
  -7   6   5-63.6226 142.848   1
   7  -6  -4 365.560 195.157   5
  -7   6   4 46.1565 131.921   1
   7  -6  -3 12.1493 119.029   5
  -7   6   3 58.4669 128.118   1
  -7   6   2 7142.21 659.188   1
   7  -6  -2 7005.87 510.650   5
  -7   6   1 9315.00 741.466   1
  -7   6   0 11939.6 839.784   1
  -7   6  -1 14477.9 906.898   1
  -7   6  -1 13210.0 655.640   5
  -7   6  -2 11062.5 801.578   1
   7  -6   2 12164.4 514.472   3
  -7   6  -3 4267.46 498.541   1
  -7   6  -3 3360.52 276.793   5
   7  -6   3 3842.17 217.835   3
  -7   6  -4 1094.26 276.076   1
  -7   6  -5 16369.2 1034.43   1
  -7   6  -6 21752.4 1209.52   1
  -7   6  -7 6663.34 658.311   1
  -7   6  -8 20324.6 1208.45   1
  -7   6  -9 360.939 216.135   1
  -7   6 -10 207.749 191.682   1
  -7   6 -11 245.834 179.066   1
   7  -5 -11 2312.54 458.044   5
   7  -5 -10 3875.48 583.548   5
   7  -5  -9 29856.1 1640.48   5
   7  -5  -8 6226.61 704.455   5
   7  -5  -7 4637.46 596.758   5
  -7   5   6 14363.3 987.646   1
   7  -5  -6 13623.0 980.265   5
  -7   5   5 4892.86 564.312   1
   7  -5  -5 4961.32 548.654   5
   7  -5  -4 15.4034 156.707   5
  -7   5   4 511.840 194.230   1
   7  -5  -3 13344.7 806.597   5
  -7   5   3 13767.7 914.107   1
  -7   5   2 17684.2 1037.59   1
   7  -5  -2 18050.7 878.167   5
  -7   5   1 16280.9 985.091   1
   7  -5  -1 17962.0 801.061   5
  -7   5   0 19592.4 1068.04   1
   7  -5   0 19124.9 774.657   5
  -7   5   0 16977.4 778.046   5
  -7   5  -1 13015.3 845.008   1
  -7   5  -2 704.664 214.223   1
  -7   5  -2 766.415 135.961   5
   7  -5   3 4584.59 276.639   3
  -7   5  -3 3712.76 454.922   1
  -7   5  -3 4280.88 279.207   5
  -7   5  -4 7304.75 644.565   1
  -7   5  -4 7303.21 314.795   5
  -7   5  -5 12815.3 879.520   1
  -7   5  -6 9727.23 771.591   1
  -7   5  -7-62.2408 125.099   1
  -7   5  -8 6968.16 686.819   1
  -7   5  -9 549.462 222.462   1
  -7   5 -10 2962.34 483.025   1
  -7   5 -11 4014.88 578.204   1
  -7   5 -12 9202.67 880.856   1
   7  -4 -12 10900.6 1101.63   5
   7  -4 -11 10986.4 1065.26   5
   7  -4 -10 190.266 267.934   5
   7  -4  -9 573.799 255.972   5
   7  -4  -8 1280.20 350.827   5
   7  -4  -7 1170.27 322.786   5
  -7   4   6 7305.64 692.951   1
   7  -4  -6 7128.21 720.727   5
  -7   4   5 22338.0 1214.71   1
   7  -4  -5 20298.1 1197.95   5
   7  -4  -4 127.792 152.479   5
  -7   4   4 557.434 215.543   1
   7  -4  -3 551.156 203.125   5
  -7   4   3 173.012 143.497   1
   7  -4  -2 1361.21 270.433   5
  -7   4   2 1517.95 305.049   1
   7  -4  -1 1689.13 264.607   5
  -7   4   1 1762.77 325.359   1
  -7   4   1 1925.85 249.392   5
   7  -4   0 24.2445 76.3600   5
  -7   4   0 45.8530 128.661   1
  -7   4  -1 16404.3 948.653   1
   7  -4   1 17114.3 676.120   5
  -7   4  -1 15572.8 671.685   5
  -7   4  -2 8187.77 653.755   1
  -7   4  -2 7960.05 415.693   5
  -7   4  -3 27189.3 1269.24   1
   7  -4   3 25483.9 719.922   3
  -7   4  -3 27466.4 772.422   5
  -7   4  -4 27452.3 1320.94   1
  -7   4  -5 3667.97 457.637   1
  -7   4  -6 930.028 245.712   1
  -7   4  -7 362.283 154.639   1
  -7   4  -8 6642.78 653.279   1
  -7   4  -9 56.2058 143.372   1
  -7   4 -10 3306.11 485.861   1
   7  -4  10 2714.18 362.140   2
  -7   4 -11 3282.09 498.217   1
   7  -4  11 3005.84 382.434   2
  -7   4 -12 889.538 292.589   1
   7  -4  12 548.364 191.842   4
   7  -3 -12 538.692 282.196   5
   7  -3 -11 256.442 250.694   5
   7  -3 -10-46.3851 136.440   5
   7  -3  -9 579.417 215.571   5
   7  -3  -8 573.421 213.662   5
   7  -3  -7 4428.41 521.322   5
  -7   3   6 23146.6 1263.91   1
   7  -3  -6 23192.5 1192.94   5
  -7   3   5 70210.2 2388.83   1
   7  -3  -5 69900.9 2233.16   5
  -7   3   4 23085.1 1198.82   1
   7  -3  -4 23149.5 1092.53   5
   7  -3  -3 1684.08 277.133   5
  -7   3   3 1263.25 274.942   1
   7  -3  -2 10148.4 647.157   5
  -7   3   2 10974.4 773.243   1
   7  -3  -1 594.711 163.614   5
  -7   3   1 760.633 213.971   1
   7  -3   0 722.776 168.762   5
  -7   3   0 723.656 152.415   5
  -7   3   0 614.622 189.757   1
  -7   3  -1 38443.8 1525.05   1
   7  -3   1 37048.1 1259.80   5
  -7   3  -1 37358.1 1146.33   5
  -7   3  -2 20786.9 713.400   5
  -7   3  -2 20854.1 1061.31   1
   7  -3   2 20527.3 700.327   3
   7  -3   2 20860.9 749.894   5
  -7   3  -3 20381.7 608.728   5
  -7   3  -3 20548.8 1058.45   1
   7  -3   3 19462.5 635.397   3
  -7   3  -4 161.860 137.052   1
   7  -3   4 51.7283 32.1693   3
  -7   3  -5 145.034 127.102   1
   7  -3   5 201.298 131.035   2
  -7   3  -6 329.897 150.595   1
   7  -3   6 253.015 120.294   2
  -7   3  -7 585.598 185.566   1
   7  -3   7 823.989 209.085   2
  -7   3  -8 18004.6 1079.67   1
   7  -3   8 19925.4 998.638   2
  -7   3  -9 9246.84 772.179   1
   7  -3   9 8746.76 657.316   2
  -7   3 -10 6677.85 671.773   1
   7  -3  10 5314.78 518.868   2
  -7   3 -11 2237.15 400.349   1
   7  -3  11 2235.91 359.349   4
   7  -3  11 2151.04 329.781   2
  -7   3 -12 37.5424 108.671   1
   7  -3  12 211.968 144.464   4
   7  -3  12 53.1404 82.6025   2
  -7   3 -13 1428.47 346.166   1
   7  -2 -12 29.4077 213.626   5
   7  -2 -11 727.634 244.057   5
   7  -2 -10-475.698 210.365   5
   7  -2  -9 881.498 281.446   5
   7  -2  -8 10808.8 786.129   5
   7  -2  -7 29707.6 1314.40   5
   7  -2  -6 17869.3 943.328   5
   7  -2  -5 481.258 167.499   5
  -7   2   5 667.567 211.397   1
  -7   2   4 25391.6 1278.41   1
   7  -2  -4 28056.7 1118.71   5
  -7   2   3 2591.25 379.512   1
   7  -2  -3 2763.71 312.866   5
   7  -2  -2 63568.4 1800.93   5
  -7   2   2 64390.4 2138.55   1
  -7   2   1 51156.9 1846.39   1
   7  -2  -1 52140.5 1517.91   5
  -7   2   0 32289.6 1111.13   5
  -7   2   0 34597.5 1441.55   1
   7  -2   0 34804.2 1102.70   5
  -7   2  -1 24178.1 860.216   5
  -7   2  -1 26724.5 1211.59   1
   7  -2   1 22583.4 830.827   3
   7  -2   1 25406.1 856.012   5
   7  -2   2-17.1054 58.2159   3
   7  -2   2 111.825 66.1218   5
  -7   2  -2 35.7737 47.2396   5
  -7   2  -2-96.1435 109.295   1
   7  -2   2 77.3914 112.048   2
  -7   2  -3 3529.15 421.546   1
   7  -2   3 3794.03 395.922   2
   7  -2   3 3537.28 259.866   3
   7  -2   3 3607.94 251.524   5
  -7   2  -4 14752.3 882.064   1
   7  -2   4 16047.9 843.174   2
   7  -2   4 14582.0 543.261   3
  -7   2  -5 6557.52 590.516   1
   7  -2   5 5528.17 488.598   2
  -7   2  -6 6186.19 584.544   1
   7  -2   6 6518.68 544.802   2
  -7   2  -7 24291.7 1237.10   1
   7  -2   7 25050.4 1145.57   2
  -7   2  -8 15063.4 965.044   1
   7  -2   8 14826.8 871.499   2
  -7   2  -9 6517.39 632.949   1
   7  -2   9 6104.93 559.320   2
  -7   2 -10 4320.50 530.844   1
   7  -2  10 3685.08 440.859   4
   7  -2  10 3907.17 454.033   2
   7  -2  11 197.608 129.527   4
  -7   2 -11 12.4658 89.6383   1
   7  -2  12-65.4266 105.599   4
  -7   2 -12 68.0128 149.633   1
   7  -2  12 135.320 112.204   2
  -7   2 -13 518.563 216.320   1
   7  -2  13 170.353 108.077   2
   7  -1 -13-32.8382 156.943   5
   7  -1 -12 461.525 235.298   5
   7  -1 -11 38.8102 138.829   5
   7  -1 -10 2169.28 375.986   5
   7  -1  -9 20062.9 1093.89   5
   7  -1  -8 37462.2 1521.72   5
   7  -1  -7 31545.6 1333.71   5
   7  -1  -6 582.182 189.699   5
   7  -1  -5 1649.01 275.792   5
  -7   1   5 1347.12 304.944   1
   7  -1  -4 1541.34 251.411   5
  -7   1   4 901.884 247.136   1
  -7   1   3 6851.35 621.688   1
   7  -1  -3 7182.35 506.010   5
   7  -1  -2 14798.0 721.872   5
  -7   1   2 14108.7 889.461   1
  -7   1   1 11633.3 641.487   5
  -7   1   1 12208.0 800.529   1
   7  -1  -1 11512.9 604.626   5
   7  -1   0 25930.0 1069.90   2
  -7   1   0 25609.4 1196.04   1
   7  -1   0 25779.4 925.469   5
  -7   1  -1 22223.0 852.006   5
   7  -1   1 24041.9 1029.18   2
   7  -1   1 21443.0 836.415   3
  -7   1  -1 24723.9 1158.33   1
   7  -1   1 24409.5 837.774   5
  -7   1  -2 2678.97 367.544   1
   7  -1   2 3199.23 360.171   2
   7  -1   2 2929.19 269.044   3
   7  -1   2 3235.90 247.799   5
  -7   1  -3 28726.5 1267.69   1
   7  -1   3 30084.7 1205.15   2
   7  -1   3 26520.2 926.130   3
   7  -1   3 30830.9 849.488   5
  -7   1  -4 2787.89 370.579   1
   7  -1   4 2831.17 359.549   2
   7  -1   4 2449.64 230.860   3
   7  -1   4 3367.22 184.119   5
  -7   1  -5 17157.3 964.991   1
   7  -1   5 18082.6 935.088   2
  -7   1  -6 24545.8 1185.96   1
   7  -1   6 21349.9 1060.59   2
  -7   1  -7 13359.8 893.519   1
   7  -1   7 16511.8 917.735   2
  -7   1  -8 3715.06 461.470   1
   7  -1   8 4190.99 465.483   2
   7  -1   9 152.295 119.968   4
  -7   1  -9-115.858 118.642   1
   7  -1   9 94.2995 108.070   2
   7  -1  10 197.317 139.307   4
  -7   1 -10 6.52312 96.0905   1
   7  -1  10 149.597 118.947   2
   7  -1  11-38.5517 86.9844   4
  -7   1 -11 159.391 126.549   1
   7  -1  11 246.533 128.232   2
   7  -1  12 141.584 106.344   4
  -7   1 -12 1.81769 73.6810   1
   7  -1  12 185.761 127.026   2
   7  -1  13 3204.50 447.571   2
   7   0 -13-0.95148 157.627   5
   7   0 -12 497.601 216.103   5
   7   0 -11 2166.29 371.663   5
   7   0 -10 11883.7 854.809   5
   7   0  -9 14893.4 939.246   5
   7   0  -8 2401.70 357.612   5
   7   0  -7 942.978 231.125   5
   7   0  -6-94.4270 99.3885   5
   7   0  -5 51.1573 98.1433   5
  -7   0   4 15710.3 976.335   1
   7   0  -4 15991.2 829.751   5
  -7   0   3 34435.5 1485.28   1
   7   0  -3 34592.4 1269.58   5
  -7   0   2 43133.4 1659.61   1
   7   0  -2 43079.0 1418.00   5
   7   0  -1 4912.56 437.950   2
   7   0  -1 4852.78 393.753   5
  -7   0   1 4493.43 483.853   1
   7   0   0 3147.61 359.173   2
  -7   0   0 3611.55 435.248   1
   7   0   0 2857.30 290.420   5
   7   0   1 562.548 124.903   5
   7   0   1 534.396 176.709   2
   7   0   2 362.830 96.1785   5
  -7   0  -2 444.175 163.750   1
   7   0   2 590.645 166.489   2
   7   0   3 11292.9 715.552   2
  -7   0  -3 11845.6 768.154   1
   7   0   3 11377.1 506.359   5
   7   0   4 20935.3 1002.72   2
  -7   0  -4 20858.5 1029.10   1
   7   0   4 22727.0 669.742   5
  -7   0  -5 16762.7 931.201   1
   7   0   5 16122.1 907.418   2
  -7   0  -6 8014.53 633.196   1
   7   0   6 7983.67 636.381   2
  -7   0  -7 67.7321 93.2396   1
   7   0   7 195.114 125.146   2
   7   0   8 231.182 124.712   4
   7   0   8 159.831 121.069   2
  -7   0  -8 117.671 133.253   1
   7   0   9 356.079 141.541   4
   7   0   9 219.481 136.524   2
  -7   0  -9 96.8765 103.732   1
   7   0  10 1847.81 298.972   4
   7   0  10 1726.48 330.172   2
  -7   0 -10 2142.29 367.000   1
   7   0  11 2095.00 327.377   4
   7   0  11 2073.61 358.478   2
   7   0  12 5113.23 531.085   4
   7   0  12 6018.56 638.189   2
   7   1 -12 9509.19 814.014   5
   7   1 -11 10481.7 830.158   5
   7   1 -10 1678.65 329.186   5
   7   1  -9 6044.96 591.271   5
   7   1  -8-81.6073 137.180   5
   7   1  -7 136.117 125.605   5
   7   1  -6 1370.95 261.083   5
   7   1  -5-78.0082 126.647   5
   7   1  -4 1185.81 235.639   5
  -7  -1   3 6658.72 608.052   1
   7   1  -3 6180.92 500.437   5
  -7  -1   2 5639.42 549.207   1
   7   1  -2 4999.35 446.272   2
   7   1  -2 5750.71 465.373   5
   7   1  -1 287.703 118.197   5
  -7  -1   1 127.889 124.830   1
   7   1  -1 324.093 143.894   2
  -7  -1   0 2062.71 323.693   1
   7   1   0 1732.25 265.856   2
   7   1   0 2357.92 273.132   5
   7   1   1 9579.54 646.726   2
  -7  -1  -1 10351.0 711.966   1
   7   1   1 10382.1 574.624   5
   7   1   2 7138.89 567.412   2
  -7  -1  -2 7673.49 609.861   1
   7   1   2 7626.65 470.183   5
   7   1   3 7949.37 606.314   2
  -7  -1  -3 7516.78 600.976   1
   7   1   3 7716.74 452.693   5
   7   1   4 26431.3 1216.17   2
  -7  -1  -4 28989.1 1249.58   1
   7   1   4 28338.7 935.838   5
   7   1   5 13388.1 841.639   2
  -7  -1  -5 12814.3 797.242   1
   7   1   6 8752.88 689.424   2
  -7  -1  -6 8226.38 633.487   1
  -7  -1  -7 1851.18 297.994   1
   7   1   7 2121.21 279.420   4
   7   1   7 2053.02 342.182   2
  -7  -1  -8 2084.19 320.489   1
   7   1   8 1987.91 282.381   4
   7   1   8 1763.99 321.450   2
   7   1   9 1635.41 266.598   4
   7   1   9 1722.19 335.155   2
   7   1  10 13977.7 825.025   4
   7   1  10 14081.9 974.642   2
   7   1  11 1090.04 272.480   2
   7   2 -12 1054.94 292.951   5
   7   2 -11 2457.60 415.918   5
   7   2 -10 559.293 204.337   5
   7   2  -9 1504.34 318.420   5
   7   2  -8 3516.34 450.722   5
   7   2  -7 25764.1 1237.14   5
   7   2  -6 18474.0 1003.34   5
   7   2  -5 6206.60 547.286   5
   7   2  -4 526.816 175.783   5
   7   2  -3 1148.59 233.976   5
   7   2  -3 974.755 147.507   4
   7   2  -3 1261.07 231.388   2
   7   2  -2 4496.65 423.918   2
   7   2  -2 4187.20 423.818   5
  -7  -2   1 2715.23 369.640   1
   7   2  -1 2165.12 306.849   2
   7   2  -1 2575.85 325.179   5
   7   2   0 614.365 162.318   5
  -7  -2   0 783.857 205.788   1
   7   2   0 508.361 169.531   2
  -7  -2  -1 9542.37 683.149   1
   7   2   1 10729.0 707.361   2
   7   2   1 11609.6 655.092   5
   7   2   2 12931.7 794.634   2
  -7  -2  -2 12203.6 762.684   1
   7   2   2 13236.8 689.900   5
  -7  -2  -3 808.390 199.685   1
   7   2   3 911.245 170.951   5
   7   2   3 850.043 210.176   2
   7   2   4 1817.42 229.608   5
   7   2   4 1851.96 309.645   2
  -7  -2  -4 1656.93 277.688   1
   7   2   5 3142.12 296.909   4
  -7  -2  -5 2779.41 359.955   1
   7   2   5 2604.22 382.157   2
   7   2   6 6713.53 619.039   2
   7   2   6 5964.84 430.632   4
  -7  -2  -6 5511.63 503.533   1
   7   2   7 4512.77 519.397   2
   7   2   8 11362.2 864.537   2
   7   2   9 5754.52 624.599   2
   7   3 -11-16.9025 118.521   5
   7   3 -10 462.680 214.540   5
   7   3  -9 10682.8 824.136   5
   7   3  -8 17367.2 1039.56   5
   7   3  -7 13484.3 895.218   5
   7   3  -6 13.7144 121.229   5
   7   3  -5 1196.79 253.083   5
   7   3  -4 568.545 182.571   5
   7   3  -4 452.258 131.673   2
   7   3  -3 13989.3 784.963   2
   7   3  -3 15136.0 875.771   5
   7   3  -2 2273.49 323.753   5
   7   3  -2 1810.51 287.754   2
   7   3  -1 2242.79 324.072   2
   7   3  -1 2704.34 348.311   5
   7   3   0 17643.2 938.245   2
   7   3   0 18187.0 919.237   5
  -7  -3  -1 14404.7 836.043   1
   7   3   1 15086.2 877.084   2
   7   3   1 15884.6 834.551   5
   7   3   2 2216.51 295.306   5
  -7  -3  -2 1966.57 295.701   1
   7   3   2 2149.12 341.736   2
   7   3   3 525.251 146.533   5
   7   3   3 436.831 162.031   2
  -7  -3  -3 536.574 159.675   1
   7   3   4 844.273 185.040   5
  -7  -3  -4 546.478 167.164   1
   7   3   4 470.618 194.893   2
   7   3   5 1050.91 260.081   2
   7   3   6 6804.77 653.970   2
   7   3   7 3246.08 465.784   2
   7   3   8 1585.94 337.918   2
   7   4 -10 4047.00 531.622   5
   7   4  -9 4943.33 571.070   5
   7   4  -8 3077.26 439.721   5
   7   4  -7 135.518 153.078   5
   7   4  -6 1074.86 262.588   5
   7   4  -5-34.6907 124.159   5
   7   4  -5 202.539 106.569   2
   7   4  -4 3495.92 386.973   2
   7   4  -4 3222.19 424.052   5
   7   4  -3 14227.6 813.030   2
   7   4  -3 14804.9 906.570   5
   7   4  -2 16196.9 895.158   2
   7   4  -2 18981.8 1016.53   5
   7   4  -1 21810.6 1069.50   2
   7   4  -1 21407.5 1080.49   5
   7   4   0 15147.5 899.412   2
   7   4   0 17158.0 927.041   5
   7   4   1 556.888 177.422   5
   7   4   1 513.580 191.546   2
   7   4   2 3629.71 407.294   5
   7   4   2 3348.92 436.968   2
   7   4   3 1433.33 251.524   5
   7   4   3 1194.47 276.185   2
   7   4   4 7285.14 569.600   5
   7   4   4 8014.88 699.538   2
   7   4   5 14491.6 982.835   2
   7   4   6 4507.36 544.275   2
   7   5  -9 2900.24 457.190   5
   7   5  -8 184.169 143.297   5
   7   5  -7 456.300 204.886   5
   7   5  -6 122.299 134.638   5
   7   5  -6-157.698 102.988   2
   7   5  -5 2939.77 438.398   5
   7   5  -5 3029.25 360.204   2
   7   5  -4 19467.2 965.775   2
   7   5  -4 18936.7 1103.47   5
   7   5  -3 13482.8 814.140   2
   7   5  -3 15939.7 982.894   5
   7   5  -2 2674.47 365.337   2
   7   5  -2 2846.28 415.949   5
   7   5  -1 1347.76 280.558   5
   7   5  -1 1790.56 310.160   2
   7   5   0 2932.24 398.340   2
   7   5   0 3101.30 406.470   5
   7   5   1 124.317 120.978   5
   7   5   1 310.737 159.365   2
   7   5   2 2744.35 377.323   5
   7   5   2 2913.91 418.346   2
   7   5   3 3589.21 431.522   5
   7   5   3 3482.81 469.343   2
   7   5   4 5124.46 581.909   2
   7   5   5 1849.88 365.575   2
  -7  -5  -7 57.0087 90.6803   3
   7   6  -8 1148.84 317.307   5
   7   6  -7 4006.28 545.973   5
   7   6  -6 7085.23 550.564   2
   7   6  -6 7917.84 751.399   5
   7   6  -5 1784.57 357.044   5
   7   6  -5 1517.49 266.888   2
   7   6  -4 1787.48 355.086   5
   7   6  -4 1184.57 247.073   2
   7   6  -3 562.722 184.536   5
   7   6  -3 850.952 215.545   2
   7   6  -2 888.477 244.452   5
   7   6  -2 880.592 235.742   2
   7   6  -1 172.589 101.462   5
   7   6  -1 362.210 172.029   2
   7   6   0 6134.30 613.170   5
   7   6   0 6225.18 604.072   2
   7   6   1 5715.35 587.192   5
   7   6   1 5912.90 605.871   2
   7   6   2 7846.12 687.172   5
   7   6   2 7918.24 717.598   2
   7   6   3 7179.94 656.690   5
   7   6   3 8699.05 771.252   2
   7   7  -5 1344.54 316.903   5
   7   7  -4 3489.72 423.513   2
   7   7  -4 4481.58 576.595   5
   7   7  -3 565.963 211.866   5
   7   7  -3 442.801 186.008   2
   7   7  -2 1.81982 108.841   5
   7   7  -2 445.640 163.746   2
   7   7  -1 1533.24 331.643   5
   7   7  -1 994.026 255.063   2
   7   7   0 4171.35 533.747   5
   7   7   0 4126.43 509.179   2
   7   7   1 1619.31 342.411   5
   7   7   1 1808.76 361.682   2
   7   7   2 330.390 156.988   5
   7   8  -3 781.560 219.638   2
   7   8  -2 1397.20 301.551   2
  -8  12   1 138.271 142.406   1
  -8  12   0 155.542 174.336   1
  -8  12  -1 355.313 195.666   1
  -8  12  -2 2158.07 448.764   1
   8 -11  -5 6228.85 642.941   3
   8 -11  -4 2205.91 365.562   3
  -8  11   4 2559.59 451.914   1
   8 -11  -3 109.419 92.7089   3
  -8  11   3 228.988 195.225   1
  -8  11   2 2001.40 414.949   1
  -8  11   1 1465.61 356.984   1
  -8  11   0 1352.84 345.806   1
  -8  11  -1 1332.42 350.092   1
  -8  11  -2 2487.05 476.005   1
  -8  11  -3 11171.0 962.793   1
  -8  11  -4 10067.9 941.892   1
   8 -10  -6 1877.11 346.497   3
  -8  10   6 2213.87 438.586   1
   8 -10  -5 2080.47 363.604   3
  -8  10   5 1901.50 396.242   1
   8 -10  -4 239.038 137.311   3
  -8  10   4 81.2169 108.302   1
   8 -10  -3 1920.11 313.674   3
  -8  10   3 1777.65 379.497   1
   8 -10  -2 760.126 197.039   3
  -8  10   2 841.229 279.359   1
   8 -10  -1 1025.29 215.154   3
  -8  10   1 2041.06 408.591   1
  -8  10   0 15884.1 1131.88   1
  -8  10  -1 15000.1 1099.80   1
  -8  10  -2 6969.58 738.910   1
  -8  10  -3 1460.24 348.754   1
  -8  10  -4 207.384 168.868   1
  -8  10  -5 122.835 145.105   1
  -8  10  -6 203.578 170.304   1
   8  -9  -7 3689.08 510.481   3
   8  -9  -6 836.124 246.710   3
  -8   9   6 741.892 255.241   1
  -8   9   5 150.870 149.344   1
   8  -9  -5 223.109 138.348   3
   8  -9  -4 172.235 130.547   3
  -8   9   4 314.901 204.028   1
   8  -9  -3 46.1337 109.265   3
  -8   9   3-51.5887 159.433   1
  -8   9   2 13227.9 1017.47   1
   8  -9  -2 13101.0 780.732   3
  -8   9   1 5072.30 625.940   1
   8  -9  -1 5189.42 456.372   3
  -8   9   0 8257.60 785.887   1
   8  -9   0 7911.12 531.923   3
  -8   9  -1-18.2148 131.877   1
  -8   9  -2 859.025 280.881   1
  -8   9  -3 212.812 172.758   1
  -8   9  -4 32.2109 171.348   1
  -8   9  -5 4811.94 636.155   1
  -8   9  -6 4613.78 612.096   1
  -8   9  -7 10598.0 955.510   1
   8  -8  -8 795.857 388.268   3
  -8   8   7-176.460 164.694   1
   8  -8  -7 638.216 353.988   3
  -8   8   6 427.750 212.567   1
   8  -8  -6 130.616 210.349   3
   8  -8  -5 4740.58 634.312   3
  -8   8   5 5129.24 625.301   1
   8  -8  -4 6143.32 655.250   3
  -8   8   4 6212.45 687.111   1
   8  -8  -3 9000.48 707.985   3
  -8   8   3 7847.89 765.529   1
  -8   8   2 11206.0 921.203   1
   8  -8  -2 14072.1 830.787   3
   8  -8  -1 1609.81 253.233   3
  -8   8   1 1230.97 297.668   1
  -8   8   0 13572.1 995.771   1
   8  -8   0 12848.0 675.427   3
  -8   8  -1 6642.23 704.094   1
   8  -8   1 6375.51 425.133   3
  -8   8  -2 44.0064 112.984   1
  -8   8  -3 643.793 236.866   1
  -8   8  -4 646.158 245.084   1
  -8   8  -5 1646.76 386.308   1
  -8   8  -6 488.028 222.970   1
  -8   8  -7-116.407 193.845   1
  -8   8  -8 212.426 177.258   1
   8  -7  -9 348.001 208.565   5
   8  -7  -8 513.327 218.511   5
   8  -7  -7 1058.62 279.444   5
  -8   7   7 759.889 265.584   1
  -8   7   6 932.200 297.379   1
   8  -7  -6 1141.69 273.989   5
  -8   7   5 7632.00 754.956   1
   8  -7  -5 8083.56 658.308   5
  -8   7   4 2744.22 461.473   1
  -8   7   3 6783.26 704.813   1
  -8   7   2 15217.5 1055.06   1
   8  -7  -1 2394.25 393.839   3
  -8   7   1 6519.07 663.265   1
   8  -7   0 6177.20 498.810   3
  -8   7   0 6900.09 689.872   1
  -8   7  -1 8110.22 754.050   1
   8  -7   1 8720.58 501.665   3
  -8   7  -2 3567.72 501.350   1
  -8   7  -3 8819.89 786.478   1
  -8   7  -4 7814.44 751.689   1
  -8   7  -5 545.420 242.237   1
  -8   7  -6 550.620 241.461   1
  -8   7  -7 628.528 213.940   1
  -8   7  -8 3055.90 502.487   1
  -8   7  -9 836.129 266.528   1
   8  -6 -10 776.921 278.336   5
   8  -6  -9 1050.62 331.401   5
   8  -6  -8 3258.31 492.264   5
  -8   6   7 11588.4 965.007   1
   8  -6  -7 12506.5 917.779   5
  -8   6   6 7313.87 751.857   1
   8  -6  -6 7336.52 660.941   5
  -8   6   5 4644.27 603.286   1
   8  -6  -5 4906.98 519.847   5
   8  -6  -4 552.449 195.003   5
  -8   6   4 479.748 221.740   1
   8  -6  -3 13.9770 119.578   5
  -8   6   3 190.585 155.748   1
   8  -6  -2 227.802 141.350   5
  -8   6   2 57.0456 161.035   1
  -8   6   1 6976.97 692.616   1
  -8   6   0 15902.2 1043.42   1
  -8   6  -1 12688.3 928.007   1
  -8   6  -2 2032.56 371.411   1
   8  -6   2 1583.20 216.037   3
  -8   6  -3 40.7144 125.889   1
  -8   6  -4-112.868 145.401   1
  -8   6  -5 3405.88 500.101   1
  -8   6  -6 9165.07 823.357   1
  -8   6  -7 20948.9 1290.26   1
  -8   6  -8 7029.97 737.001   1
  -8   6  -9 10146.4 899.485   1
  -8   6 -10 2912.47 489.365   1
   8  -5 -10 11722.9 1063.99   5
   8  -5  -9 9639.52 951.862   5
   8  -5  -8 14536.9 1141.74   5
   8  -5  -7 12661.2 1021.80   5
   8  -5  -6 3391.17 509.229   5
  -8   5   6 3413.02 521.176   1
   8  -5  -5 308.540 188.445   5
  -8   5   5 468.418 213.490   1
   8  -5  -4 11060.7 844.291   5
  -8   5   4 11245.1 902.866   1
   8  -5  -3-79.2691 130.444   5
  -8   5   3 207.330 157.526   1
   8  -5  -2 3317.71 382.637   5
  -8   5   2 3652.04 505.442   1
  -8   5   1 2603.15 418.796   1
   8  -5  -1 2741.24 313.848   5
  -8   5   0 6290.10 647.411   1
   8  -5   0 7972.13 494.092   5
  -8   5  -1 7119.82 672.479   1
  -8   5  -2 888.979 254.390   1
  -8   5  -3 207.317 166.251   1
  -8   5  -4 679.580 223.292   1
  -8   5  -5 3459.59 481.130   1
  -8   5  -6 5780.56 634.263   1
  -8   5  -7 28346.6 1498.32   1
  -8   5  -8 414.660 188.504   1
  -8   5  -9 3798.69 550.121   1
  -8   5 -10 280.785 189.476   1
   8  -4 -11 1645.09 453.231   5
   8  -4 -10 16260.7 1310.89   5
   8  -4  -9 8952.36 933.462   5
   8  -4  -8 15385.7 1176.82   5
   8  -4  -7 4290.24 610.723   5
  -8   4   6 6059.90 672.647   1
   8  -4  -6 6329.65 694.723   5
   8  -4  -5 279.838 165.912   5
  -8   4   5 447.827 208.631   1
  -8   4   4 10998.7 862.492   1
   8  -4  -4 9330.07 787.656   5
   8  -4  -3 47187.3 1878.69   5
  -8   4   3 49944.9 1985.56   1
   8  -4  -2 22694.8 1180.58   5
  -8   4   2 23906.2 1277.86   1
   8  -4  -1 349.749 125.888   5
  -8   4   1 1004.21 280.697   1
   8  -4   0 662.405 150.868   5
  -8   4   0 595.791 146.991   5
  -8   4   0 617.823 211.246   1
  -8   4  -1 2357.90 389.066   1
   8  -4   1 2421.68 251.069   5
  -8   4  -1 1877.29 226.946   5
  -8   4  -2 3723.04 486.234   1
  -8   4  -3 3821.54 485.547   1
  -8   4  -4 9426.33 770.465   1
  -8   4  -5 46322.2 1900.68   1
  -8   4  -6 24912.6 1359.69   1
  -8   4  -7 15869.2 1066.32   1
  -8   4  -8 46.9231 163.419   1
  -8   4  -9 1764.12 376.836   1
  -8   4 -10 789.969 266.121   1
  -8   4 -11 264.172 163.205   1
   8  -3 -11 726.953 247.618   5
   8  -3 -10 8032.98 849.895   5
   8  -3  -9 259.890 183.723   5
   8  -3  -8-19.8723 182.225   5
   8  -3  -7-142.842 147.514   5
   8  -3  -6 645.798 218.973   5
  -8   3   6 1164.81 322.448   1
  -8   3   5 7124.08 717.383   1
   8  -3  -5 6601.76 613.566   5
  -8   3   4 14382.3 994.419   1
   8  -3  -4 14438.5 876.722   5
   8  -3  -3 13392.6 810.630   5
  -8   3   3 12412.9 915.550   1
   8  -3  -2 1319.99 243.130   5
  -8   3   2 1402.62 313.913   1
  -8   3   1 5577.76 587.300   1
   8  -3  -1 5223.74 467.704   5
  -8   3   0 10734.2 826.052   1
   8  -3   0 10665.9 664.255   5
   8  -3   1 100.407 99.7600   5
  -8   3  -1 170.715 76.7606   5
  -8   3  -1 270.752 192.604   1
   8  -3   1 158.958 74.0173   3
   8  -3   2 298.152 84.4780   3
   8  -3   2 38.8713 60.6602   5
  -8   3  -2 258.925 178.056   1
  -8   3  -3 3187.30 443.248   1
   8  -3   3 3065.11 195.489   5
  -8   3  -4 16579.9 1026.20   1
  -8   3  -5 14693.7 976.451   1
   8  -3   6 737.800 192.939   2
  -8   3  -6 753.520 228.639   1
   8  -3   7 2163.65 338.584   2
  -8   3  -7 2134.55 379.021   1
  -8   3  -8 248.107 170.963   1
   8  -3   8 82.9027 106.853   2
  -8   3  -9 6385.50 686.980   1
   8  -3   9 6013.33 587.704   2
   8  -3  10 3081.27 426.854   2
  -8   3 -10 3133.91 488.100   1
   8  -3  11 1321.29 296.098   4
  -8   3 -11 1424.18 320.019   1
   8  -3  11 1150.31 271.239   2
   8  -3  12 3543.07 461.029   2
  -8   3 -12 3466.10 536.847   1
   8  -2 -11 2973.22 499.212   5
   8  -2 -10 3178.10 489.670   5
   8  -2  -9 1415.01 327.103   5
   8  -2  -8 2131.09 367.824   5
   8  -2  -7 1189.70 273.960   5
   8  -2  -6 954.689 233.539   5
  -8   2   5 3699.36 520.285   1
   8  -2  -5 4070.30 434.304   5
  -8   2   4 3220.64 474.393   1
   8  -2  -4 3532.62 388.337   5
  -8   2   3 3400.87 477.579   1
   8  -2  -3 2875.38 338.680   5
   8  -2  -2 4235.07 386.918   5
  -8   2   2 4122.76 505.859   1
  -8   2   1 2559.78 400.890   1
   8  -2  -1 2995.31 315.788   5
  -8   2   0 6138.48 453.850   5
  -8   2   0 7404.69 672.055   1
   8  -2   0 7995.13 490.652   5
  -8   2  -1 49038.0 1877.93   1
   8  -2   1 51184.0 1424.05   5
  -8   2  -2 49574.0 1797.68   1
   8  -2   2 52808.3 1286.95   5
  -8   2  -3 11557.0 838.376   1
   8  -2   3 11689.1 758.636   2
   8  -2   3 10416.5 499.365   5
  -8   2  -4 5105.03 548.652   1
   8  -2   4 5431.22 520.483   2
  -8   2  -5 1384.93 288.253   1
   8  -2   5 1254.48 266.929   2
  -8   2  -6 1248.86 289.685   1
   8  -2   6 1223.28 265.603   2
  -8   2  -7 264.669 165.699   1
   8  -2   7 651.366 224.071   2
   8  -2   8 599.091 208.257   2
  -8   2  -8 663.094 258.394   1
  -8   2  -9 3720.51 511.367   1
   8  -2   9 3938.60 484.998   2
  -8   2 -10 6769.69 718.104   1
   8  -2  10 7848.71 657.058   4
   8  -2  10 7094.39 656.168   2
   8  -2  11 227.083 157.759   4
  -8   2 -11 141.542 126.661   1
   8  -2  11 217.356 142.668   2
  -8   2 -12 252.048 199.429   1
   8  -2  12 327.845 158.067   2
   8  -1 -11 716.481 256.693   5
   8  -1 -10 649.907 228.623   5
   8  -1  -9 1479.24 312.825   5
   8  -1  -8 8284.19 686.163   5
   8  -1  -7 11831.6 808.117   5
   8  -1  -6 3343.23 416.613   5
   8  -1  -5 1622.73 274.841   5
  -8   1   5 1650.64 355.633   1
   8  -1  -4 256.824 128.259   5
  -8   1   4 245.105 165.916   1
  -8   1   3 6246.08 638.679   1
   8  -1  -3 5720.55 486.592   5
  -8   1   2 4535.46 532.831   1
   8  -1  -2 4525.85 406.643   5
   8  -1  -1 56366.6 1672.48   5
  -8   1   1 53320.5 2032.22   1
  -8   1   0 24909.1 1276.59   1
   8  -1   0 27381.8 986.930   5
   8  -1   1 4698.85 471.528   2
  -8   1  -1 4214.09 509.199   1
   8  -1   1 5101.12 370.963   5
   8  -1   2 87.7155 75.6021   5
  -8   1  -2 184.124 175.380   1
   8  -1   2 145.476 129.542   2
   8  -1   3 259.232 79.8619   5
  -8   1  -3 363.770 176.126   1
   8  -1   3-3.68423 125.301   2
  -8   1  -4 5339.64 561.432   1
   8  -1   4 5457.76 527.129   2
  -8   1  -5 5056.53 551.656   1
   8  -1   5 4652.10 493.850   2
  -8   1  -6 3113.73 436.133   1
   8  -1   6 3032.10 415.284   2
  -8   1  -7 1476.09 308.711   1
   8  -1   7 1490.21 304.211   2
  -8   1  -8 4030.33 517.200   1
   8  -1   8 4659.05 521.856   2
   8  -1   9 1670.56 294.246   4
   8  -1   9 1163.66 276.209   2
  -8   1  -9 1721.33 355.864   1
   8  -1  10 180.370 144.539   4
   8  -1  10 177.476 134.157   2
  -8   1 -10 8.33085 95.5573   1
   8  -1  11 983.464 233.802   4
   8  -1  11 1220.65 292.296   2
   8   0 -11 82.9810 148.848   5
   8   0 -10 2384.60 416.593   5
   8   0  -9 5890.42 607.767   5
   8   0  -8 9605.41 748.100   5
   8   0  -7 2112.79 348.956   5
   8   0  -6 1327.41 278.192   5
   8   0  -5 4376.34 457.770   5
   8   0  -4 134.456 100.852   5
  -8   0   4 90.2426 150.558   1
  -8   0   3 26289.5 1358.88   1
   8   0  -3 25545.3 1105.52   5
  -8   0   2 2558.22 415.530   1
   8   0  -2 2625.09 326.464   5
  -8   0   1 23895.3 1252.44   1
   8   0  -1 24834.0 1119.66   2
   8   0  -1 23306.3 992.721   5
   8   0   0 30481.4 1275.30   2
   8   0   0 30501.1 1112.08   5
  -8   0   0 27358.9 1356.32   1
   8   0   1 18251.5 965.201   2
  -8   0  -1 16624.1 1010.98   1
   8   0   1 17753.9 773.894   5
   8   0   2 351.680 105.186   5
   8   0   2 281.480 158.793   2
  -8   0  -2 466.881 192.263   1
   8   0   3 1112.23 167.650   5
  -8   0  -3 1250.49 275.383   1
   8   0   3 863.857 227.970   2
  -8   0  -4 2694.66 395.745   1
   8   0   4 3221.26 414.180   2
   8   0   5 10625.4 768.950   2
  -8   0  -5 9765.65 761.555   1
   8   0   6 34173.2 1507.04   2
  -8   0  -6 34313.7 1532.84   1
  -8   0  -7 9275.82 742.945   1
   8   0   7 8920.93 734.235   2
  -8   0  -8 120.041 132.984   1
   8   0   8 472.806 152.639   4
   8   0   8 325.202 171.082   2
   8   0   9 444.805 158.627   4
   8   0   9 430.129 177.572   2
   8   0  10 523.288 210.357   2
   8   1 -11 4518.36 570.705   5
   8   1 -10 11561.1 884.660   5
   8   1  -9 11531.5 860.321   5
   8   1  -8 5187.12 556.610   5
   8   1  -7 2810.07 393.100   5
   8   1  -6 4170.56 473.194   5
   8   1  -5 3563.83 421.518   5
   8   1  -4 11853.9 762.657   5
   8   1  -3 18074.9 932.360   5
   8   1  -2 212.713 116.757   5
  -8  -1   2-53.4809 151.145   1
   8   1  -2 36.7792 114.016   2
  -8  -1   1 4255.41 506.931   1
   8   1  -1 4743.93 475.621   2
   8   1  -1 4321.23 414.913   5
   8   1   0 145.200 67.3691   5
   8   1   0 155.253 118.242   2
  -8  -1   0 7.32100 102.211   1
  -8  -1  -1 2069.27 351.266   1
   8   1   1 2322.54 345.315   2
   8   1   1 2428.68 285.544   5
  -8  -1  -2 2023.26 342.441   1
   8   1   2 2145.51 338.037   2
   8   1   2 2199.68 263.810   5
   8   1   3 6205.52 576.491   2
  -8  -1  -3 5546.04 563.715   1
   8   1   4 36997.8 1572.41   2
  -8  -1  -4 40483.1 1635.29   1
   8   1   5 12370.7 870.549   2
  -8  -1  -5 15059.7 933.038   1
  -8  -1  -6 254.251 136.765   1
   8   1   6 77.7269 140.602   2
   8   1   7 107.302 134.941   2
   8   1   8 752.628 237.943   2
   8   2 -10 4415.52 556.079   5
   8   2  -9-29.1999 142.927   5
   8   2  -8 53.1618 124.671   5
   8   2  -7-8.99375 107.598   5
   8   2  -6 5605.79 558.250   5
   8   2  -5 20488.2 1081.55   5
   8   2  -4 29790.5 1311.55   5
   8   2  -3 23819.0 1108.56   2
   8   2  -3 23106.4 1111.35   5
   8   2  -2 530.598 171.476   5
   8   2  -2 769.513 206.398   2
   8   2  -1 1006.79 213.817   5
   8   2  -1 612.851 193.996   2
  -8  -2   1 1371.30 283.259   1
  -8  -2   0 2071.81 356.089   1
   8   2   0 2506.79 362.817   2
   8   2   0 2233.52 299.277   5
  -8  -2  -1 5903.66 574.998   1
   8   2   1 6469.76 583.679   2
   8   2   1 6436.54 500.093   5
   8   2   2 141.147 87.4967   5
   8   2   2-76.2444 145.423   2
  -8  -2  -2 190.749 115.756   1
   8   2   3 4431.02 498.316   2
  -8  -2  -3 3826.91 450.502   1
   8   2   4 4292.16 507.861   2
  -8  -2  -4 4549.86 487.050   1
   8   2   5 884.587 243.204   2
   8   2   6 309.060 151.728   2
   8   2   7 93.1705 141.794   2
   8   3 -10 220.986 152.934   5
   8   3  -9 339.264 186.543   5
   8   3  -8 2222.37 384.687   5
   8   3  -7 3918.20 488.782   5
   8   3  -6 14718.4 949.349   5
   8   3  -5 12993.0 872.813   5
   8   3  -4 4052.26 438.267   2
   8   3  -4 3900.26 459.591   5
   8   3  -3-114.116 93.0551   5
   8   3  -3-235.939 132.615   2
   8   3  -2 1372.28 268.726   5
   8   3  -2 1242.08 256.602   2
   8   3  -1 1311.66 251.654   5
   8   3  -1 944.287 237.454   2
   8   3   0 10779.1 765.671   2
   8   3   0 10987.3 730.079   5
  -8  -3  -1 12175.0 817.601   1
   8   3   1 12289.9 840.299   2
   8   3   1 12769.7 776.013   5
  -8  -3  -2 6114.35 567.246   1
   8   3   2 7271.91 650.278   2
   8   3   2 6836.98 544.140   5
   8   3   3 4196.27 505.823   2
   8   3   4 163.738 140.182   2
   8   3   5 1362.00 320.511   2
   8   4  -9 3029.89 467.385   5
   8   4  -8 8633.37 777.617   5
   8   4  -7 6544.75 664.496   5
   8   4  -6 1788.95 370.612   5
   8   4  -5 339.506 184.072   5
   8   4  -5 179.442 103.672   2
   8   4  -4 82.0965 113.816   5
   8   4  -4-36.9084 99.7637   2
   8   4  -3 147.098 133.771   5
   8   4  -3-20.1049 105.143   2
   8   4  -2 2231.84 356.837   5
   8   4  -2 2948.49 392.330   2
   8   4  -1 7403.47 637.403   2
   8   4  -1 7854.73 654.009   5
   8   4   0 6974.08 633.051   2
   8   4   0 5983.14 564.304   5
   8   4   1 7360.67 662.321   2
   8   4   1 6747.66 589.497   5
   8   4   2 5609.78 592.447   2
   8   4   2 4468.40 469.096   5
   8   4   3 576.312 201.686   2
   8   4   4-145.948 132.083   2
   8   5  -7 565.457 234.414   5
   8   5  -6-16.2066 109.120   5
   8   5  -5 69.8288 105.913   5
   8   5  -5 0.63735 89.2401   2
   8   5  -4 1137.60 293.807   5
   8   5  -4 995.151 236.428   2
   8   5  -3 1225.79 302.911   5
   8   5  -3 1491.38 285.741   2
   8   5  -2 1549.65 306.723   5
   8   5  -2 1542.36 292.924   2
   8   5  -1 8527.12 709.729   2
   8   5  -1 7026.70 657.358   5
   8   5   0 5009.39 556.379   2
   8   5   0 4078.94 494.610   5
   8   5   1-36.0674 75.4402   5
   8   5   1 157.964 157.771   2
   8   5   2-53.5532 142.656   2
   8   6  -5 1382.62 313.062   5
   8   6  -5 1157.69 252.163   2
   8   6  -4 3664.90 447.962   2
   8   6  -4 3868.20 537.539   5
   8   6  -3 3268.05 430.508   2
   8   6  -3 3983.92 536.044   5
   8   6  -2 1293.19 300.940   5
   8   6  -2 1324.89 279.464   2
   8   6  -1 659.595 234.186   5
   8   6  -1 148.683 117.888   2
   8   6   0-12.1251 107.548   5
   8   6   1 486.239 186.666   5
   8   7  -3-30.0924 79.7472   2
  -9  11   2 5283.26 691.849   1
  -9  11   1-138.782 159.260   1
   9 -10  -6 30.3279 103.331   3
   9 -10  -5 1450.46 296.394   3
  -9  10   5 1431.74 374.662   1
   9 -10  -4 1455.23 292.626   3
  -9  10   4 1988.64 414.112   1
  -9  10   3 869.207 295.633   1
  -9  10   2-177.392 187.800   1
  -9  10   1 204.326 165.406   1
  -9  10   0 523.096 251.803   1
  -9  10  -1 3285.57 553.253   1
  -9  10  -2 4459.02 634.990   1
  -9  10  -3 3277.42 539.327   1
   9  -9  -7 6276.90 705.194   3
  -9   9   7 5877.38 748.044   1
  -9   9   6 3411.38 556.235   1
   9  -9  -6 4130.96 551.229   3
   9  -9  -5 1076.13 286.652   3
  -9   9   5 1647.88 385.857   1
   9  -9  -4 12.7723 131.388   3
  -9   9   4-171.569 171.155   1
   9  -9  -3-41.2011 89.5610   3
  -9   9   3 271.081 179.292   1
  -9   9   2 333.340 204.516   1
   9  -9  -2 98.3110 92.0042   3
  -9   9   1 5094.89 659.686   1
  -9   9   0 10436.4 942.494   1
  -9   9  -1 2567.77 463.992   1
  -9   9  -2 950.296 304.746   1
  -9   9  -3 563.225 240.348   1
  -9   9  -4 404.739 248.362   1
  -9   9  -5 1050.03 332.725   1
  -9   8   7 3185.18 560.752   1
  -9   8   6 346.105 173.084   1
  -9   8   5 404.677 224.819   1
   9  -8  -5 403.256 261.081   3
   9  -8  -4-172.505 251.792   3
  -9   8   4 275.388 203.043   1
   9  -8  -3 3337.32 495.200   3
  -9   8   3 2636.24 470.900   1
   9  -8  -2 7499.39 649.422   3
  -9   8   2 5900.57 706.727   1
  -9   8   1 11046.1 960.043   1
   9  -8  -1 10946.2 711.186   3
  -9   8   0 10633.6 938.633   1
  -9   8  -1 2609.63 478.643   1
  -9   8  -2 140.633 165.096   1
  -9   8  -3 88.0973 158.862   1
  -9   8  -4 5640.52 688.446   1
  -9   8  -5 9964.91 933.935   1
  -9   8  -6 7004.18 793.747   1
   9  -7  -8 2423.64 413.959   5
   9  -7  -7 702.606 229.168   5
  -9   7   7 229.792 203.583   1
  -9   7   6 5117.30 676.115   1
   9  -7  -6 5113.44 562.874   5
   9  -7  -5 1153.51 280.230   5
  -9   7   5 668.707 280.739   1
   9  -7  -4 6364.34 575.283   5
  -9   7   4 5477.35 680.032   1
  -9   7   3 11206.0 956.254   1
  -9   7   2 3608.73 540.794   1
  -9   7   1 3497.80 533.141   1
  -9   7   0 5688.56 670.146   1
  -9   7  -1 1644.38 377.277   1
  -9   7  -2 4222.91 579.199   1
  -9   7  -3 1208.25 333.742   1
  -9   7  -4 13553.8 1046.55   1
  -9   7  -5 23842.5 1436.90   1
  -9   7  -6 6152.39 723.066   1
  -9   7  -7 10666.7 978.542   1
   9  -6  -9 592.584 257.376   5
   9  -6  -8 476.281 240.574   5
   9  -6  -7 442.160 212.670   5
  -9   6   7-50.9844 209.129   1
   9  -6  -6 248.857 161.108   5
  -9   6   6 231.359 170.954   1
   9  -6  -5 768.846 228.724   5
  -9   6   5 561.967 223.855   1
  -9   6   4 11941.4 1002.41   1
   9  -6  -4 13740.9 865.425   5
   9  -6  -3 7502.80 601.127   5
  -9   6   3 6050.16 700.589   1
  -9   6   2 555.226 263.577   1
   9  -6  -2 797.474 198.234   5
  -9   6   1 271.926 188.544   1
  -9   6   0 2893.55 475.102   1
  -9   6  -1 1631.53 379.933   1
  -9   6  -2 435.785 216.359   1
  -9   6  -3 9869.00 862.018   1
  -9   6  -4 20333.9 1278.53   1
  -9   6  -5 11569.5 957.683   1
  -9   6  -6 588.366 252.685   1
  -9   6  -7 350.185 221.905   1
  -9   6  -8-129.003 162.431   1
   9  -5  -9 2988.54 535.413   5
   9  -5  -8 1475.49 389.517   5
   9  -5  -7 438.055 244.768   5
  -9   5   6 7047.07 779.748   1
   9  -5  -6 6023.19 709.510   5
  -9   5   5 8547.32 835.041   1
   9  -5  -5 7966.97 781.562   5
  -9   5   4 10031.6 901.135   1
   9  -5  -4 9454.16 803.776   5
   9  -5  -3 25.7385 145.406   5
  -9   5   3 295.256 213.291   1
   9  -5  -2 203.794 136.575   5
  -9   5   2-151.760 190.043   1
   9  -5  -1 653.405 178.927   5
  -9   5   1 594.944 239.663   1
  -9   5   0 7042.70 729.243   1
   9  -5   0 6762.32 472.455   5
  -9   5  -1 339.253 178.266   1
  -9   5  -2 1387.75 325.618   1
  -9   5  -3 342.208 218.242   1
  -9   5  -4 4183.12 554.115   1
  -9   5  -5 1120.14 328.801   1
  -9   5  -6 666.452 252.334   1
  -9   5  -7 5254.08 652.465   1
  -9   5  -8 1240.47 339.199   1
  -9   5  -9 1787.77 409.073   1
   9  -4 -10 1797.94 455.667   5
   9  -4  -9 4082.09 652.031   5
   9  -4  -8 6214.71 766.106   5
   9  -4  -7 1546.05 383.920   5
   9  -4  -6 99.5788 158.167   5
  -9   4   6 491.089 247.068   1
   9  -4  -5 166.954 151.572   5
  -9   4   5 221.152 147.187   1
  -9   4   4 7034.63 760.517   1
   9  -4  -4 5867.26 652.772   5
   9  -4  -3 7276.82 695.000   5
  -9   4   3 6891.19 744.143   1
   9  -4  -2 9083.28 748.396   5
  -9   4   2 8573.30 809.814   1
   9  -4  -1 34136.6 1451.96   5
  -9   4   1 31745.8 1618.88   1
  -9   4   0 21944.0 1314.77   1
   9  -4   0 21470.1 994.282   5
   9  -4   1 845.976 167.070   5
  -9   4  -1 896.438 273.731   1
  -9   4  -2-80.8411 149.710   1
  -9   4  -3 632.601 227.710   1
  -9   4  -4 260.318 192.219   1
  -9   4  -5-76.0790 155.057   1
  -9   4  -6 193.350 131.746   1
  -9   4  -7 1813.83 389.488   1
  -9   4  -8 7680.47 790.387   1
  -9   4  -9 10055.2 938.242   1
   9  -3 -10 10606.2 1019.19   5
   9  -3  -9 6661.38 769.926   5
   9  -3  -8 699.461 263.549   5
   9  -3  -7 501.304 197.998   5
   9  -3  -6-107.667 163.152   5
  -9   3   6 188.484 141.896   1
   9  -3  -5-20.1693 129.226   5
  -9   3   5 49.8619 157.430   1
  -9   3   4 8205.35 805.035   1
   9  -3  -4 7904.88 675.917   5
  -9   3   3 23313.0 1372.66   1
   9  -3  -3 22691.3 1150.52   5
   9  -3  -2 7258.72 612.941   5
  -9   3   2 7284.16 739.040   1
   9  -3  -1 7958.95 622.630   5
  -9   3   1 6812.34 710.570   1
   9  -3   0 525.333 154.268   5
  -9   3   0 1301.86 319.736   1
   9  -3   1 1743.02 262.040   5
  -9   3  -1 1004.83 283.348   1
  -9   3  -2 22.6660 115.792   1
  -9   3  -3 8211.05 766.922   1
  -9   3  -4 14870.9 1047.58   1
  -9   3  -5 6715.12 701.556   1
  -9   3  -6 3534.19 511.909   1
  -9   3  -7-134.654 157.172   1
  -9   3  -8 664.148 246.258   1
   9  -3   8 715.802 230.403   2
   9  -3   9 287.980 172.124   2
  -9   3  -9 195.446 157.150   1
   9  -3  10 184.968 132.514   2
  -9   3 -10 140.244 136.953   1
   9  -2 -10 4380.34 599.316   5
   9  -2  -9 2357.78 414.702   5
   9  -2  -8 5233.70 596.613   5
   9  -2  -7 167.087 154.671   5
   9  -2  -6 1889.09 330.747   5
  -9   2   5 23729.1 1422.85   1
   9  -2  -5 23831.6 1174.38   5
  -9   2   4 20087.7 1283.43   1
   9  -2  -4 21749.0 1063.36   5
  -9   2   3 3265.36 500.347   1
   9  -2  -3 2862.34 357.910   5
  -9   2   2 2605.01 461.025   1
   9  -2  -2 2979.14 351.804   5
   9  -2  -1 26.9347 74.4854   5
  -9   2   1 283.300 208.196   1
  -9   2   0 65.2531 136.852   1
   9  -2   0 134.076 99.2459   5
   9  -2   1-23.2429 73.6883   5
  -9   2  -1 72.6078 123.244   1
  -9   2  -2-2.69781 155.133   1
  -9   2  -3 6974.30 703.760   1
  -9   2  -4 21443.3 1265.14   1
   9  -2   4 21893.4 1163.23   2
  -9   2  -5 17383.4 1136.98   1
   9  -2   5 17962.4 1053.43   2
  -9   2  -6 1241.64 314.916   1
   9  -2   6 604.841 189.399   2
  -9   2  -7 106.353 122.843   1
   9  -2   7 113.037 114.992   2
  -9   2  -8-136.688 140.283   1
   9  -2   8 161.799 142.048   2
  -9   2  -9 749.733 253.264   1
   9  -2   9 1397.83 303.413   2
  -9   2 -10 131.717 141.747   1
   9  -2  10 213.010 126.575   4
   9  -1 -10 2144.86 391.007   5
   9  -1  -9 661.361 229.377   5
   9  -1  -8 683.457 223.515   5
   9  -1  -7 394.833 172.654   5
   9  -1  -6 9923.43 741.692   5
   9  -1  -5 17011.4 959.607   5
  -9   1   4 7228.04 748.499   1
   9  -1  -4 7155.99 582.770   5
   9  -1  -3 269.992 136.164   5
  -9   1   3 9.49503 140.054   1
  -9   1   2 200.203 184.161   1
   9  -1  -2 325.071 107.579   5
   9  -1  -1 4297.72 402.326   5
  -9   1   1 4443.88 563.039   1
  -9   1   0 1911.79 379.124   1
   9  -1   0 1992.63 263.012   5
  -9   1  -1 4822.04 574.229   1
   9  -1   1 4664.96 375.884   5
   9  -1   2 25983.4 1253.49   2
  -9   1  -2 24608.7 1351.36   1
   9  -1   3 28945.8 1347.41   2
  -9   1  -3 26920.6 1428.14   1
  -9   1  -4 94.9114 130.100   1
   9  -1   4 418.299 185.548   2
  -9   1  -5 2403.90 412.025   1
   9  -1   5 3160.82 438.448   2
  -9   1  -6 597.500 214.004   1
   9  -1   6 855.345 259.491   2
  -9   1  -7 5041.59 608.108   1
   9  -1   7 5477.74 591.938   2
  -9   1  -8 10726.8 884.022   1
   9  -1   8 10967.7 869.962   2
  -9   1  -9 12104.6 955.299   1
   9  -1   9 11034.1 789.767   4
   9   0 -10 175.181 127.715   5
   9   0  -9 621.257 229.173   5
   9   0  -8 5830.52 618.417   5
   9   0  -7 3474.41 454.934   5
   9   0  -6 4261.11 492.384   5
   9   0  -5 869.255 228.355   5
   9   0  -4 774.903 214.501   5
  -9   0   3 1940.17 381.940   1
   9   0  -3 2044.51 308.507   5
   9   0  -2 206.843 128.594   5
  -9   0   2-29.4973 129.754   1
  -9   0   1 3263.71 466.540   1
   9   0  -1 3268.70 361.827   5
   9   0   0 6852.51 615.211   2
   9   0   0 6116.15 474.836   5
  -9   0   0 6588.89 677.015   1
   9   0   1 4835.39 518.967   2
   9   0   1 4641.55 391.650   5
  -9   0  -1 4717.84 566.829   1
  -9   0  -2 989.837 260.928   1
   9   0   2 1195.99 269.346   2
   9   0   3 4762.57 529.581   2
  -9   0  -3 4770.77 570.022   1
   9   0   4 2903.71 426.031   2
  -9   0  -4 3707.44 497.291   1
   9   0   5 10160.2 806.043   2
  -9   0  -5 9548.79 806.999   1
   9   0   6 10689.8 841.390   2
  -9   0  -6 9999.11 838.827   1
   9   0   7 6163.04 653.714   2
  -9   0  -7 5726.39 636.795   1
   9   1  -9 5066.58 593.511   5
   9   1  -8 8170.08 729.610   5
   9   1  -7 3025.07 434.982   5
   9   1  -6 164.714 133.119   5
   9   1  -5-166.895 123.154   5
   9   1  -4 58.6742 101.982   5
   9   1  -3 503.124 178.181   5
  -9  -1   2 9413.76 823.757   1
   9   1  -2 9896.21 686.085   5
  -9  -1   1 15619.4 1056.06   1
   9   1  -1 12856.7 859.332   2
   9   1  -1 14168.4 805.908   5
   9   1   0 1534.02 245.151   5
  -9  -1   0 1410.22 326.449   1
   9   1   0 1629.43 310.527   2
   9   1   1 216.590 139.836   2
  -9  -1  -1 536.287 210.698   1
  -9  -1  -2 221.117 165.492   1
   9   1   2 207.837 119.425   2
  -9  -1  -3 691.095 234.090   1
   9   1   3 369.321 176.460   2
  -9  -1  -4 738.442 226.365   1
   9   1   4 871.796 255.504   2
   9   1   5 4166.70 527.846   2
  -9  -1  -5 3219.29 460.004   1
   9   2  -9 1820.96 361.924   5
   9   2  -8 180.531 118.761   5
   9   2  -7 436.913 181.357   5
   9   2  -6 1469.47 322.992   5
   9   2  -5-135.528 127.079   5
   9   2  -4 9512.02 736.495   5
   9   2  -3 19481.8 1052.56   5
   9   2  -2 11724.4 814.936   2
   9   2  -2 11331.6 769.228   5
   9   2  -1 9596.51 744.826   2
   9   2  -1 9028.46 662.789   5
  -9  -2   0 1556.93 326.531   1
   9   2   0 1979.51 302.595   5
   9   2   0 1864.49 332.467   2
   9   2   1 689.409 226.382   2
  -9  -2  -1 718.995 215.601   1
  -9  -2  -2 112.960 111.465   1
   9   2   2 288.986 188.222   2
   9   2   3 1536.85 324.914   2
   9   2   4 2420.90 401.502   2
   9   3  -8-26.7049 102.553   5
   9   3  -7-37.7294 118.537   5
   9   3  -6 2015.33 373.471   5
   9   3  -5 17347.6 1068.31   5
   9   3  -4 9860.50 772.773   5
   9   3  -3 3681.23 456.917   2
   9   3  -3 4022.88 488.259   5
   9   3  -2 1000.62 243.538   5
   9   3  -2 1505.40 293.413   2
   9   3  -1 480.335 178.724   5
   9   3  -1 364.834 165.101   2
   9   3   0 234.649 109.930   5
   9   3   0 215.959 150.672   2
   9   3   1 1751.67 344.666   2
   9   3   2 5275.94 589.293   2
   9   4  -6 4423.15 553.066   5
   9   4  -5 4993.56 585.955   5
   9   4  -4 730.766 236.711   5
   9   4  -4 747.029 203.089   2
   9   4  -3-351.890 164.638   5
   9   4  -3-49.7621 106.475   2
   9   4  -2 459.863 179.362   5
   9   4  -2 302.606 164.306   2
   9   4  -1 619.925 195.733   5
   9   4  -1 1117.22 268.793   2
   9   4   0 1488.45 326.909   2
   9   5  -4 323.259 163.589   5
   9   5  -4 173.806 120.761   2
   9   5  -3 599.544 205.269   5
   9   5  -3 439.245 182.095   2
   9   5  -2 1157.41 270.785   5
   9   5  -2 972.156 261.472   2
   9   5  -1 2409.25 397.232   5
  10  -9  -6 1309.49 348.585   3
  10  -9  -5 3111.81 480.848   3
 -10   8   4 3321.87 572.386   1
 -10   8   3 270.139 196.340   1
 -10   8   2 273.317 222.403   1
 -10   8   1 3209.78 548.690   1
 -10   8   0 7026.18 809.733   1
 -10   8  -1 2005.07 437.455   1
 -10   8  -2 1811.82 439.538   1
  10  -7  -7 1374.55 313.329   5
  10  -7  -6 3929.51 508.692   5
  10  -7  -5 1330.45 289.548   5
 -10   7   5 839.704 310.709   1
  10  -7  -4 344.707 149.507   5
 -10   7   4 517.183 258.850   1
 -10   7   3 975.933 322.148   1
 -10   7   2 1013.77 331.472   1
 -10   7   1 8475.39 877.620   1
 -10   7   0 2587.18 493.664   1
 -10   7  -1 92.3299 164.177   1
 -10   7  -2 744.613 279.814   1
 -10   7  -3 1863.51 399.279   1
 -10   7  -4 1656.99 390.532   1
  10  -6  -8 82.0369 129.590   5
  10  -6  -7 3096.62 490.475   5
  10  -6  -6 1706.92 355.279   5
 -10   6   6 1465.81 370.426   1
  10  -6  -5 77.4907 109.040   5
 -10   6   5 83.2015 180.351   1
 -10   6   4 5998.67 745.934   1
  10  -6  -4 6068.99 582.360   5
  10  -6  -3 7876.87 634.097   5
 -10   6   3 7396.06 821.336   1
  10  -6  -2 4518.90 452.423   5
 -10   6   2 4690.31 642.063   1
 -10   6   1 978.052 307.242   1
 -10   6   0 243.267 154.495   1
 -10   6  -1 1920.19 413.772   1
 -10   6  -2 179.032 195.714   1
 -10   6  -3 3319.16 546.161   1
 -10   6  -4 4419.19 625.963   1
 -10   6  -5 2410.24 471.875   1
  10  -5  -8-239.968 192.822   5
  10  -5  -7-348.805 270.641   5
 -10   5   6 5771.90 754.414   1
  10  -5  -6 5321.81 684.517   5
 -10   5   5 14617.8 1177.35   1
  10  -5  -5 11294.4 971.414   5
 -10   5   4 6466.62 768.826   1
  10  -5  -4 6373.32 674.417   5
  10  -5  -3 166.116 125.936   5
 -10   5   3 272.042 226.661   1
  10  -5  -2 1849.03 312.023   5
 -10   5   2 1383.30 356.252   1
 -10   5   1 2003.20 435.342   1
 -10   5   0 201.648 227.965   1
 -10   5  -1-268.128 185.821   1
 -10   5  -2 604.185 242.864   1
 -10   5  -3 9272.00 897.462   1
 -10   5  -4 8354.79 846.484   1
 -10   5  -5 2091.64 439.199   1
 -10   5  -6-19.3425 116.207   1
  10  -4  -8-21.5843 100.068   5
  10  -4  -7-353.554 227.575   5
  10  -4  -6 4003.72 605.932   5
 -10   4   6 4692.70 687.028   1
 -10   4   5 7411.94 829.951   1
  10  -4  -5 5189.34 663.108   5
  10  -4  -4 2320.80 428.338   5
 -10   4   4 2821.01 517.069   1
  10  -4  -3 2204.01 403.644   5
 -10   4   3 2342.18 477.410   1
  10  -4  -2-58.9825 171.865   5
 -10   4   2 220.631 172.077   1
  10  -4  -1 2620.29 385.181   5
 -10   4   1 2066.69 427.765   1
 -10   4   0 8859.00 867.864   1
 -10   4  -1 13813.7 1087.07   1
 -10   4  -2 24134.6 1464.10   1
 -10   4  -3 22605.6 1416.91   1
 -10   4  -4 774.014 285.165   1
 -10   4  -5 123.045 189.979   1
 -10   4  -6 26.7755 143.929   1
 -10   4  -7-326.029 198.480   1
  10  -3  -9-31.0679 172.196   5
  10  -3  -8 1371.31 363.333   5
  10  -3  -7 3219.12 506.586   5
  10  -3  -6 5386.77 643.254   5
  10  -3  -5-1.83092 160.935   5
 -10   3   5 270.306 202.208   1
  10  -3  -4-112.761 185.063   5
 -10   3   4-1.13085 196.265   1
 -10   3   3-86.2393 171.265   1
  10  -3  -3-30.4150 123.423   5
  10  -3  -2 13547.9 912.038   5
 -10   3   2 14181.8 1108.90   1
  10  -3  -1 4266.70 484.646   5
 -10   3   1 4774.30 637.617   1
 -10   3   0 4064.95 579.423   1
 -10   3  -1 2813.75 483.275   1
 -10   3  -2 1352.42 331.689   1
 -10   3  -3 2406.37 447.414   1
 -10   3  -4 278.174 192.973   1
 -10   3  -5 2358.17 449.628   1
 -10   3  -6 5415.76 685.955   1
 -10   3  -7 8404.71 850.690   1
 -10   3  -8 2432.05 463.712   1
  10  -2  -9 1802.56 386.470   5
  10  -2  -8 220.022 145.995   5
  10  -2  -7-40.5842 118.473   5
  10  -2  -6 226.798 152.264   5
  10  -2  -5 2699.01 398.080   5
 -10   2   5 2419.08 471.774   1
 -10   2   4 12334.5 1053.42   1
  10  -2  -4 12327.5 834.794   5
 -10   2   3 3100.52 528.635   1
  10  -2  -3 3155.13 406.282   5
 -10   2   2 21906.5 1387.33   1
  10  -2  -2 23491.2 1109.26   5
  10  -2  -1 3344.14 376.645   5
 -10   2   1 4254.91 601.367   1
 -10   2   0 744.666 278.410   1
 -10   2  -1-56.7715 142.272   1
 -10   2  -2 69.5581 116.101   1
 -10   2  -3 812.780 276.983   1
 -10   2  -4 798.493 280.656   1
 -10   2  -5 8129.23 816.440   1
 -10   2  -6 2060.87 430.180   1
 -10   2  -7 400.238 241.328   1
 -10   2  -8 531.479 222.596   1
  10  -1  -9 690.401 238.804   5
  10  -1  -8-67.8163 68.2610   5
  10  -1  -7 483.230 176.029   5
  10  -1  -6 362.972 176.444   5
  10  -1  -5 975.795 249.141   5
 -10   1   4 9148.67 899.408   1
  10  -1  -4 8353.40 665.332   5
 -10   1   3 3360.19 554.149   1
  10  -1  -3 3545.86 417.402   5
 -10   1   2 6041.87 715.258   1
  10  -1  -2 6063.58 527.517   5
 -10   1   1-43.5606 119.735   1
 -10   1   0 1228.34 327.128   1
 -10   1  -1 2472.31 446.010   1
 -10   1  -2 3321.23 518.502   1
  10  -1   3 5234.77 577.230   2
 -10   1  -3 4524.67 598.598   1
  10  -1   4 3466.57 480.780   2
 -10   1  -4 3050.40 500.893   1
 -10   1  -5 6575.25 734.038   1
 -10   1  -6 2072.54 418.309   1
 -10   1  -7 363.011 131.032   1
  10   0  -8 487.213 167.028   5
  10   0  -7 336.058 190.193   5
  10   0  -6 7673.59 686.525   5
  10   0  -5 16226.4 992.287   5
  10   0  -4 6690.98 604.480   5
  10   0  -3 306.118 118.420   5
 -10   0   3 352.326 198.435   1
  10   0  -2 50.6599 86.8399   5
 -10   0   2-294.320 179.669   1
 -10   0   1 130.870 146.097   1
 -10   0   0 282.652 172.309   1
 -10   0  -1 995.806 293.136   1
  10   0   1 1121.36 281.166   2
 -10   0  -2 1365.69 338.559   1
  10   0   2 424.357 216.104   2
 -10   0  -3 1365.64 339.422   1
  10   0   3 1190.00 282.311   2
 -10   0  -4 864.150 258.593   1
 -10   0  -5 43.3559 101.272   1
  10   1  -8 3431.81 494.141   5
  10   1  -7 7271.27 698.461   5
  10   1  -6 3429.45 464.291   5
  10   1  -5 1302.95 289.699   5
  10   1  -4-170.736 122.237   5
  10   1  -3-251.568 139.660   5
  10   1  -2 1541.12 281.277   5
 -10  -1   1 2361.07 447.129   1
 -10  -1   0 2097.19 417.886   1
  10   1   0 2837.42 430.751   2
 -10  -1  -1 3161.27 494.597   1
  10   1   1 3845.51 504.880   2
 -10  -1  -2 1153.22 301.006   1
  10   2  -7 2658.10 431.842   5
  10   2  -6 89.5701 129.070   5
  10   2  -5 44.0413 107.213   5
  10   2  -4-55.3402 113.917   5
  10   2  -3 1053.70 258.297   5
  10   2  -2 3250.29 421.434   5
  10   2  -1 5794.06 612.816   2
  10   3  -5 3663.94 498.858   5
  10   3  -4 5192.83 580.113   5
  10   3  -3 5271.81 575.230   5
  11  -7  -6 2541.87 412.181   5
  11  -7  -5 631.224 209.167   5
  11  -6  -6 2317.51 410.684   5
  11  -6  -5 208.096 134.034   5
  11  -6  -4 1575.70 309.511   5
  11  -5  -7 968.044 346.478   5
  11  -5  -6 14.6669 112.861   5
  11  -5  -5 879.811 279.634   5
  11  -5  -4 6005.45 670.053   5
 -11   5   1 436.264 285.521   1
 -11   5   0 623.153 274.222   1
 -11   5  -1 306.709 208.000   1
  11  -4  -7 534.975 202.131   5
  11  -4  -6 2430.74 490.547   5
  11  -4  -5 4276.32 631.520   5
  11  -4  -4 5239.61 658.282   5
 -11   4   3 244.732 205.134   1
 -11   4   2 895.196 309.843   1
 -11   4   1 153.518 161.631   1
 -11   4   0 242.067 165.262   1
 -11   4  -1 153.464 190.122   1
 -11   4  -2 1260.87 380.026   1
 -11   4  -3 4766.48 658.605   1
  11  -3  -7 194.119 136.131   5
  11  -3  -6 625.611 234.358   5
  11  -3  -5 3637.64 540.919   5
  11  -3  -4 819.839 250.304   5
 -11   3   3 108.078 187.228   1
 -11   3   2 229.440 193.419   1
 -11   3   1 369.115 231.653   1
 -11   3   0 1368.79 386.557   1
 -11   3  -1 4258.63 638.175   1
 -11   3  -2 3171.08 535.638   1
 -11   3  -3 1435.14 369.956   1
 -11   3  -4 1373.01 391.799   1
  11  -2  -7 2480.04 434.660   5
  11  -2  -6 2003.28 386.240   5
  11  -2  -5 122.892 115.301   5
  11  -2  -4 738.606 206.646   5
 -11   2   4 218.111 188.029   1
 -11   2   3 413.548 248.960   1
 -11   2   2 3872.34 615.367   1
 -11   2   1 7283.01 822.357   1
 -11   2   0 5585.46 728.322   1
 -11   2  -1 937.906 291.728   1
 -11   2  -2 1457.83 387.562   1
 -11   2  -3 773.653 285.982   1
 -11   2  -4 2815.01 510.102   1
 -11   2  -5 1103.97 328.744   1
  11  -1  -7 135.848 117.760   5
  11  -1  -6 170.533 115.798   5
  11  -1  -5-12.0576 81.2216   5
  11  -1  -4 850.150 231.817   5
 -11   1   3 4071.15 637.636   1
 -11   1   2 1203.22 341.450   1
 -11   1   1-223.758 204.095   1
 -11   1   0 1360.73 358.749   1
 -11   1  -1 640.786 276.241   1
 -11   1  -2 355.738 194.484   1
 -11   1  -3 1415.79 376.243   1
 -11   1  -4 6318.42 746.441   1
  11   0  -6 193.561 168.070   5
  11   0  -5 1319.02 295.308   5
 -11   0   2 5260.03 694.187   1
 -11   0   1 775.339 280.805   1
 -11   0   0 438.461 234.016   1
 -11   0  -1 59.2112 111.267   1
 -11   0  -2 672.652 267.894   1
  11   1  -5 8201.28 739.366   5
 -11  -1   0 1950.80 426.981   1
   0   0   0    0.00    0.00   0
;
_shelx_hkl_checksum   66380


data_2
 
_audit_creation_method            'SHELXL-2014/7'
_shelx_SHELXL_version_number      '2014/7'
_chemical_name_systematic         ?
_chemical_name_common             ?
_chemical_melting_point           ?
_chemical_formula_moiety          'C36 H32 Cl2 Cu N8 O8, 2(C H4 O)'
_chemical_formula_sum             'C38 H40 Cl2 Cu N8 O10' 
_chemical_formula_weight          903.22

loop_
 _atom_type_symbol
 _atom_type_description
 _atom_type_scat_dispersion_real
 _atom_type_scat_dispersion_imag
 _atom_type_scat_source
 'C'  'C'   0.0033   0.0016
 'International Tables Vol C Tables 4.2.6.8 and 6.1.1.4'
 'H'  'H'   0.0000   0.0000
 'International Tables Vol C Tables 4.2.6.8 and 6.1.1.4'
 'N'  'N'   0.0061   0.0033
 'International Tables Vol C Tables 4.2.6.8 and 6.1.1.4'
 'O'  'O'   0.0106   0.0060
 'International Tables Vol C Tables 4.2.6.8 and 6.1.1.4'
 'Cl'  'Cl'   0.1484   0.1585
 'International Tables Vol C Tables 4.2.6.8 and 6.1.1.4'
 'Cu'  'Cu'   0.3201   1.2651
 'International Tables Vol C Tables 4.2.6.8 and 6.1.1.4'
 
_space_group_crystal_system       triclinic
_space_group_IT_number            2
_space_group_name_H-M_alt         'P -1'
_space_group_name_Hall            '-P 1'
 
_shelx_space_group_comment
;
The symmetry employed for this shelxl refinement is uniquely defined
by the following loop, which should always be used as a source of
symmetry information in preference to the above space-group names.
They are only intended as comments.
;
 
loop_
 _space_group_symop_operation_xyz
 'x, y, z'
 '-x, -y, -z'
 
_cell_length_a                    9.3557(7)
_cell_length_b                    9.8380(10)
_cell_length_c                    13.0238(10)
_cell_angle_alpha                 75.710(8)
_cell_angle_beta                  89.649(6)
_cell_angle_gamma                 69.657(8)
_cell_volume                      1084.99(17)
_cell_formula_units_Z             1
_cell_measurement_temperature     100(2)
_cell_measurement_reflns_used     8876
_cell_measurement_theta_min       3.1232
_cell_measurement_theta_max       28.8126
 
_exptl_crystal_description        prism 
_exptl_crystal_colour             red
_exptl_crystal_density_meas       ?
_exptl_crystal_density_method     'not measured' 
_exptl_crystal_density_diffrn     1.382          
_exptl_crystal_F_000              467
_exptl_transmission_factor_min    ?
_exptl_transmission_factor_max    ?
_exptl_crystal_size_max           0.20
_exptl_crystal_size_mid           0.17
_exptl_crystal_size_min           0.13
_exptl_absorpt_coefficient_mu     0.689
_shelx_estimated_absorpt_T_min    0.874
_shelx_estimated_absorpt_T_max    0.916
_exptl_absorpt_correction_type    multi-scan
_exptl_absorpt_correction_T_min   0.896
_exptl_absorpt_correction_T_max   1.000
_exptl_absorpt_process_details    
;
CrysAlisPro 1.171.38.43 (Rigaku Oxford Diffraction, 2015)
Empirical absorption correction using spherical harmonics,
 implemented in SCALE3 ABSPACK scaling algorithm.
;
_exptl_absorpt_special_details    ?
_diffrn_ambient_temperature       100(2)
_diffrn_radiation_wavelength      0.71073
_diffrn_radiation_type            MoK\a
_diffrn_source                    'SuperNova (Mo) X-ray Source'
_diffrn_measurement_device_type   
'Oxford Diffraction SuperNova with Atlas CCD detector'
_diffrn_measurement_method        '\w scans'
_diffrn_detector_area_resol_mean  10.4223
_diffrn_reflns_number             15902
_diffrn_reflns_av_unetI/netI      0.0255
_diffrn_reflns_av_R_equivalents   0.0348
_diffrn_reflns_limit_h_min        -11
_diffrn_reflns_limit_h_max        11
_diffrn_reflns_limit_k_min        -11
_diffrn_reflns_limit_k_max        11
_diffrn_reflns_limit_l_min        -15
_diffrn_reflns_limit_l_max        15
_diffrn_reflns_theta_min          3.129
_diffrn_reflns_theta_max          24.997
_diffrn_reflns_theta_full         24.997
_diffrn_measured_fraction_theta_max   0.995
_diffrn_measured_fraction_theta_full  0.995
_diffrn_reflns_Laue_measured_fraction_max    0.995
_diffrn_reflns_Laue_measured_fraction_full   0.995
_diffrn_reflns_point_group_measured_fraction_max   0.995
_diffrn_reflns_point_group_measured_fraction_full  0.995
_reflns_number_total              3791
_reflns_number_gt                 3516
_reflns_threshold_expression      'I > 2\s(I)'
_reflns_Friedel_coverage          0.000
_reflns_Friedel_fraction_max      .
_reflns_Friedel_fraction_full     .
 
_reflns_special_details
;
 Reflections were merged by SHELXL according to the crystal
 class for the calculation of statistics and refinement.
 
 _reflns_Friedel_fraction is defined as the number of unique
 Friedel pairs measured divided by the number that would be
 possible theoretically, ignoring centric projections and
 systematic absences.
;
 
_computing_data_collection     'CrysAlisPro 1.171.38.43 (Rigaku OD, 2015)'
_computing_cell_refinement     'CrysAlisPro 1.171.38.43 (Rigaku OD, 2015)'
_computing_data_reduction      'CrysAlisPro 1.171.38.43 (Rigaku OD, 2015)'
_computing_structure_solution  
'SHELXT-2018/2 (Sheldrick, 2015); SIR92 (Altomare et al., 1994)'
_computing_structure_refinement 
'SHELXL-2014/7 (Sheldrick, 2015)'
_computing_molecular_graphics     
'PLATON v.270519 (Spek, 2009); MERCURY v.2020.3.0 (Macrae et al., 2020)'
_computing_publication_material  
'WINGX v.2018.3 (Farrugia, 2012); OLEX2 v.1.3.0 (Dolomanov et al., 2009)'
          
_refine_special_details           ?
_refine_ls_structure_factor_coef  Fsqd
_refine_ls_matrix_type            full
_refine_ls_weighting_scheme       calc
_refine_ls_weighting_details
'w=1/[\s^2^(Fo^2^)+(0.0915P)^2^+2.8379P] where P=(Fo^2^+2Fc^2^)/3'
_atom_sites_solution_primary      direct 
_atom_sites_solution_secondary    difmap 
_atom_sites_solution_hydrogens    mixed
_refine_ls_hydrogen_treatment     mixed
_refine_ls_extinction_method      none
_refine_ls_extinction_coef        .
_refine_ls_number_reflns          3791
_refine_ls_number_parameters      334
_refine_ls_number_restraints      82
_refine_ls_R_factor_all           0.0688
_refine_ls_R_factor_gt            0.0651
_refine_ls_wR_factor_ref          0.1722
_refine_ls_wR_factor_gt           0.1685
_refine_ls_goodness_of_fit_ref    1.050
_refine_ls_restrained_S_all       1.111
_refine_ls_shift/su_max           0.000
_refine_ls_shift/su_mean          0.000
 
loop_
 _atom_site_label
 _atom_site_type_symbol
 _atom_site_fract_x
 _atom_site_fract_y
 _atom_site_fract_z
 _atom_site_U_iso_or_equiv
 _atom_site_adp_type
 _atom_site_occupancy
 _atom_site_site_symmetry_order  
 _atom_site_calc_flag
 _atom_site_refinement_flags_posn
 _atom_site_refinement_flags_adp
 _atom_site_refinement_flags_occupancy
 _atom_site_disorder_assembly
 _atom_site_disorder_group
Cu Cu 0.0000 0.0000 0.0000 0.0244(2) Uani 1 2 d S . P . .
N1A N 0.2751(4) -0.3818(3) -0.0779(2) 0.0286(7) Uani 1 1 d D . . . .
H1A H 0.285(5) -0.469(3) -0.085(4) 0.043 Uiso 1 1 d D U . . .
C2A C 0.1511(4) -0.2971(4) -0.0415(3) 0.0288(8) Uani 1 1 d . . . . .
H2A H 0.0653 -0.3249 -0.0213 0.035 Uiso 1 1 calc R U . . .
N3A N 0.1644(3) -0.1685(3) -0.0374(2) 0.0250(6) Uani 1 1 d . . . . .
C4A C 0.3046(4) -0.1738(4) -0.0718(3) 0.0251(7) Uani 1 1 d . . . . .
H4A H 0.3458 -0.0970 -0.0767 0.030 Uiso 1 1 calc R U . . .
C5A C 0.3766(4) -0.3063(4) -0.0982(3) 0.0249(7) Uani 1 1 d . . . . .
C6A C 0.5236(4) -0.3638(4) -0.1405(3) 0.0295(8) Uani 1 1 d . . . . .
C7A C 0.5616(5) -0.4865(4) -0.1835(3) 0.0378(9) Uani 1 1 d . . . . .
H7A H 0.4904 -0.5351 -0.1860 0.045 Uiso 1 1 calc R U . . .
C8A C 0.7026(6) -0.5382(5) -0.2227(4) 0.0473(11) Uani 1 1 d . . . . .
H8A H 0.7273 -0.6222 -0.2519 0.057 Uiso 1 1 calc R U . . .
C9A C 0.8067(6) -0.4703(6) -0.2199(4) 0.0542(13) Uani 1 1 d . . . . .
H9A H 0.9032 -0.5067 -0.2472 0.065 Uiso 1 1 calc R U . . .
C10A C 0.7710(6) -0.3475(6) -0.1769(4) 0.0561(13) Uani 1 1 d . . . . .
H10A H 0.8432 -0.3000 -0.1749 0.067 Uiso 1 1 calc R U . . .
C11A C 0.6310(5) -0.2944(5) -0.1373(4) 0.0432(10) Uani 1 1 d . . . . .
H11A H 0.6073 -0.2106 -0.1079 0.052 Uiso 1 1 calc R U . . .
N1B N 0.2795(4) -0.1090(5) 0.2767(3) 0.0461(9) Uani 1 1 d D . . . .
H1B H 0.370(3) -0.129(7) 0.304(4) 0.069 Uiso 1 1 d D U . . .
C2B C 0.2518(5) -0.0680(5) 0.1700(3) 0.0414(10) Uani 1 1 d . . . . .
H2B H 0.3250 -0.0550 0.1213 0.050 Uiso 1 1 calc R U . . .
N3B N 0.1095(4) -0.0484(3) 0.1424(2) 0.0284(7) Uani 1 1 d . . . . .
C4B C 0.0435(4) -0.0801(4) 0.2355(3) 0.0343(9) Uani 1 1 d D . . . .
H4B H -0.0596 -0.0750 0.2401 0.041 Uiso 1 1 calc R U . . .
C5B C 0.1487(5) -0.1202(5) 0.3209(3) 0.0422(11) Uani 1 1 d D . . . .
C6B C 0.1625(17) -0.1359(14) 0.4335(5) 0.043(5) Uani 0.357(18) 1 d DG . P A 1
C7B C 0.2580(18) -0.1080(15) 0.5006(8) 0.056(5) Uani 0.357(18) 1 d G . P A 1
H7B H 0.3277 -0.0610 0.4715 0.067 Uiso 0.357(18) 1 calc R U P A 1
C8B C 0.2514(19) -0.1489(16) 0.6100(7) 0.068(6) Uani 0.357(18) 1 d G . P A 1
H8B H 0.3166 -0.1299 0.6559 0.082 Uiso 0.357(18) 1 calc R U P A 1
C9B C 0.1494(19) -0.2177(17) 0.6525(5) 0.052(6) Uani 0.357(18) 1 d G . P A 1
H9B H 0.1450 -0.2457 0.7274 0.062 Uiso 0.357(18) 1 calc R U P A 1
C10B C 0.0540(16) -0.2456(17) 0.5855(8) 0.062(5) Uani 0.357(18) 1 d G U P A 1
H10B H -0.0157 -0.2926 0.6145 0.074 Uiso 0.357(18) 1 calc R U P A 1
C11B C 0.0605(15) -0.2047(15) 0.4760(7) 0.053(5) Uani 0.357(18) 1 d G . P A 1
H11B H -0.0047 -0.2237 0.4302 0.064 Uiso 0.357(18) 1 calc R U P A 1
C6C C 0.1275(8) -0.1807(9) 0.4350(3) 0.032(2) Uani 0.643(18) 1 d DG . P A 2
C7C C 0.2057(8) -0.1521(8) 0.5128(4) 0.043(2) Uani 0.643(18) 1 d G . P A 2
H7C H 0.2708 -0.0961 0.4929 0.051 Uiso 0.643(18) 1 calc R U P A 2
C8C C 0.1887(8) -0.2056(10) 0.6196(3) 0.051(4) Uani 0.643(18) 1 d G . P A 2
H8C H 0.2421 -0.1861 0.6728 0.061 Uiso 0.643(18) 1 calc R U P A 2
C9C C 0.0935(8) -0.2875(12) 0.6487(3) 0.064(3) Uani 0.643(18) 1 d G . P A 2
H9C H 0.0818 -0.3241 0.7217 0.076 Uiso 0.643(18) 1 calc R U P A 2
C10C C 0.0153(8) -0.3161(12) 0.5709(5) 0.078(3) Uani 0.643(18) 1 d G U P A 2
H10C H -0.0498 -0.3721 0.5908 0.094 Uiso 0.643(18) 1 calc R U P A 2
C11C C 0.0323(8) -0.2627(11) 0.4641(4) 0.059(3) Uani 0.643(18) 1 d G U P A 2
H11C H -0.0211 -0.2822 0.4110 0.070 Uiso 0.643(18) 1 calc R U P A 2
Cl Cl 0.23884(13) 0.24685(13) -0.13218(8) 0.0438(3) Uani 1 1 d D U . . .
O1 O 0.1628(4) 0.1711(4) -0.0620(3) 0.0501(8) Uani 1 1 d . . . . .
O2A O 0.239(2) 0.2079(19) -0.2377(15) 0.044(4) Uani 0.3 1 d . U P B 1
O3A O 0.3777(16) 0.261(2) -0.1141(11) 0.068(4) Uani 0.3 1 d . U P B 1
O4A O 0.1474(16) 0.3971(12) -0.1072(13) 0.061(4) Uani 0.3 1 d D U P B 1
O2B O 0.1839(9) 0.2611(12) -0.2371(8) 0.072(3) Uani 0.7 1 d . U P B 2
O3B O 0.4006(6) 0.1590(7) -0.1004(5) 0.0598(15) Uani 0.7 1 d . . P B 2
O4B O 0.2095(10) 0.3943(8) -0.1380(7) 0.079(2) Uani 0.7 1 d . U P B 2
O5 O 0.5622(7) 0.8036(8) 0.3920(5) 0.127(2) Uani 1 1 d D U . . .
H5 H 0.621(12) 0.820(11) 0.340(7) 0.191 Uiso 1 1 d D U . . .
C12A C 0.6285(17) 0.6510(15) 0.4651(12) 0.127(2) Uani 0.65 1 d D U P C 1
H12A H 0.7399 0.6129 0.4628 0.191 Uiso 0.65 1 calc R U P C 1
H12B H 0.5856 0.5838 0.4431 0.191 Uiso 0.65 1 calc R U P C 1
H12C H 0.6040 0.6553 0.5377 0.191 Uiso 0.65 1 calc R U P C 1
C12B C 0.657(3) 0.730(4) 0.4822(19) 0.127(2) Uani 0.35 1 d D U P C 2
H12D H 0.7297 0.7810 0.4871 0.191 Uiso 0.35 1 calc R U P C 2
H12E H 0.7138 0.6265 0.4805 0.191 Uiso 0.35 1 calc R U P C 2
H12F H 0.5972 0.7309 0.5441 0.191 Uiso 0.35 1 calc R U P C 2
 
loop_
 _atom_site_aniso_label
 _atom_site_aniso_U_11
 _atom_site_aniso_U_22
 _atom_site_aniso_U_33
 _atom_site_aniso_U_23
 _atom_site_aniso_U_13
 _atom_site_aniso_U_12
Cu 0.0246(3) 0.0307(4) 0.0176(3) -0.0071(2) -0.0007(2) -0.0089(3)
N1A 0.0394(18) 0.0243(15) 0.0243(15) -0.0063(12) -0.0001(13) -0.0141(14)
C2A 0.0340(19) 0.0348(19) 0.0217(17) -0.0058(15) -0.0001(14) -0.0181(16)
N3A 0.0304(16) 0.0261(15) 0.0185(14) -0.0047(11) -0.0022(12) -0.0107(13)
C4A 0.0280(18) 0.0227(17) 0.0243(17) -0.0047(13) -0.0013(14) -0.0096(14)
C5A 0.0309(18) 0.0231(16) 0.0185(16) -0.0011(13) -0.0041(13) -0.0099(14)
C6A 0.0340(19) 0.0234(17) 0.0234(18) -0.0029(14) -0.0018(14) -0.0031(15)
C7A 0.043(2) 0.0283(19) 0.035(2) -0.0085(16) -0.0013(17) -0.0039(17)
C8A 0.051(3) 0.035(2) 0.041(2) -0.0131(19) 0.002(2) 0.004(2)
C9A 0.041(3) 0.061(3) 0.045(3) -0.016(2) 0.011(2) 0.002(2)
C10A 0.041(3) 0.069(3) 0.062(3) -0.023(3) 0.013(2) -0.021(2)
C11A 0.038(2) 0.048(2) 0.048(3) -0.020(2) 0.0102(19) -0.016(2)
N1B 0.040(2) 0.058(2) 0.0356(19) -0.0170(17) -0.0169(16) -0.0081(18)
C2B 0.036(2) 0.060(3) 0.033(2) -0.0135(19) -0.0038(17) -0.021(2)
N3B 0.0289(16) 0.0347(17) 0.0206(15) -0.0100(12) -0.0016(12) -0.0084(13)
C4B 0.0302(19) 0.040(2) 0.0202(18) -0.0072(15) -0.0007(15) 0.0016(16)
C5B 0.039(2) 0.046(2) 0.026(2) -0.0150(18) -0.0052(17) 0.0081(19)
C6B 0.045(9) 0.030(8) 0.047(10) -0.015(6) -0.007(7) -0.003(6)
C7B 0.086(13) 0.065(10) 0.035(7) -0.015(7) -0.012(7) -0.047(9)
C8B 0.094(15) 0.059(10) 0.048(9) -0.015(8) -0.022(9) -0.022(10)
C9B 0.067(12) 0.066(11) 0.013(7) 0.003(7) -0.006(8) -0.020(9)
C10B 0.069(8) 0.065(8) 0.039(7) -0.008(6) 0.005(6) -0.012(6)
C11B 0.073(13) 0.052(9) 0.020(7) -0.007(7) -0.011(7) -0.006(9)
C6C 0.033(4) 0.038(5) 0.014(4) -0.009(3) -0.007(3) 0.002(4)
C7C 0.043(5) 0.054(5) 0.029(4) -0.016(3) -0.013(3) -0.011(3)
C8C 0.058(6) 0.066(7) 0.017(4) -0.008(4) -0.006(4) -0.012(5)
C9C 0.060(5) 0.103(8) 0.017(4) 0.000(4) -0.005(3) -0.025(5)
C10C 0.085(6) 0.117(8) 0.040(4) 0.001(4) -0.002(4) -0.061(6)
C11C 0.067(5) 0.086(6) 0.030(4) -0.006(4) -0.002(3) -0.043(5)
Cl 0.0465(6) 0.0568(7) 0.0348(5) -0.0016(5) 0.0004(4) -0.0335(5)
O1 0.064(2) 0.0514(19) 0.0496(19) -0.0175(15) 0.0183(16) -0.0350(17)
O2A 0.067(11) 0.058(8) 0.036(7) -0.032(7) 0.021(8) -0.043(8)
O3A 0.048(7) 0.111(10) 0.052(7) -0.015(7) 0.010(5) -0.042(8)
O4A 0.075(7) 0.061(7) 0.061(7) 0.007(5) -0.016(5) -0.056(6)
O2B 0.051(5) 0.126(8) 0.037(3) -0.016(5) 0.001(3) -0.031(5)
O3B 0.024(2) 0.069(4) 0.096(4) -0.045(4) 0.012(2) -0.012(3)
O4B 0.094(5) 0.056(4) 0.091(6) 0.004(3) -0.033(4) -0.048(4)
O5 0.092(3) 0.155(4) 0.114(4) -0.028(3) -0.052(3) -0.022(3)
C12A 0.092(3) 0.155(4) 0.114(4) -0.028(3) -0.052(3) -0.022(3)
C12B 0.092(3) 0.155(4) 0.114(4) -0.028(3) -0.052(3) -0.022(3)
 
_geom_special_details
;
 All esds (except the esd in the dihedral angle between two l.s. planes)
 are estimated using the full covariance matrix.  The cell esds are taken
 into account individually in the estimation of esds in distances, angles
 and torsion angles; correlations between esds in cell parameters are only
 used when they are defined by crystal symmetry.  An approximate (isotropic)
 treatment of cell esds is used for estimating esds involving l.s. planes.
;
 
loop_
 _geom_bond_atom_site_label_1
 _geom_bond_atom_site_label_2
 _geom_bond_distance
 _geom_bond_site_symmetry_2
 _geom_bond_publ_flag
Cu N3B 1.991(3) 2 ?
Cu N3B 1.991(3) . ?
Cu N3A 1.992(3) . ?
Cu N3A 1.992(3) 2 ?
N1A C2A 1.335(5) . ?
N1A C5A 1.383(5) . ?
N1A H1A 0.857(10) . ?
C2A N3A 1.327(5) . ?
C2A H2A 0.9500 . ?
N3A C4A 1.371(5) . ?
C4A C5A 1.370(5) . ?
C4A H4A 0.9500 . ?
C5A C6A 1.456(5) . ?
C6A C7A 1.390(5) . ?
C6A C11A 1.403(6) . ?
C7A C8A 1.383(6) . ?
C7A H7A 0.9500 . ?
C8A C9A 1.365(8) . ?
C8A H8A 0.9500 . ?
C9A C10A 1.391(8) . ?
C9A H9A 0.9500 . ?
C10A C11A 1.380(7) . ?
C10A H10A 0.9500 . ?
C11A H11A 0.9500 . ?
N1B C2B 1.348(6) . ?
N1B C5B 1.376(6) . ?
N1B H1B 0.857(10) . ?
C2B N3B 1.315(5) . ?
C2B H2B 0.9500 . ?
N3B C4B 1.374(5) . ?
C4B C5B 1.375(4) . ?
C4B H4B 0.9500 . ?
C5B C6B 1.438(6) . ?
C5B C6C 1.498(5) . ?
C6B C7B 1.3900 . ?
C6B C11B 1.3900 . ?
C7B C8B 1.3900 . ?
C7B H7B 0.9500 . ?
C8B C9B 1.3900 . ?
C8B H8B 0.9500 . ?
C9B C10B 1.3900 . ?
C9B H9B 0.9500 . ?
C10B C11B 1.3900 . ?
C10B H10B 0.9500 . ?
C11B H11B 0.9500 . ?
C6C C7C 1.3900 . ?
C6C C11C 1.3900 . ?
C7C C8C 1.3900 . ?
C7C H7C 0.9500 . ?
C8C C9C 1.3900 . ?
C8C H8C 0.9500 . ?
C9C C10C 1.3900 . ?
C9C H9C 0.9500 . ?
C10C C11C 1.3900 . ?
C10C H10C 0.9500 . ?
C11C H11C 0.9500 . ?
Cl O4B 1.362(7) . ?
Cl O3A 1.384(13) . ?
Cl O1 1.386(3) . ?
Cl O2B 1.420(10) . ?
Cl O3B 1.459(5) . ?
Cl O2A 1.515(17) . ?
Cl O4A 1.542(9) . ?
O5 C12B 1.357(16) . ?
O5 C12A 1.483(11) . ?
O5 H5 0.89(2) . ?
C12A H12A 0.9800 . ?
C12A H12B 0.9800 . ?
C12A H12C 0.9800 . ?
C12B H12D 0.9800 . ?
C12B H12E 0.9800 . ?
C12B H12F 0.9800 . ?
 
loop_
 _geom_angle_atom_site_label_1
 _geom_angle_atom_site_label_2
 _geom_angle_atom_site_label_3
 _geom_angle
 _geom_angle_site_symmetry_1
 _geom_angle_site_symmetry_3
 _geom_angle_publ_flag
N3B Cu N3B 180.0 2 . ?
N3B Cu N3A 89.00(12) 2 . ?
N3B Cu N3A 91.01(12) . . ?
N3B Cu N3A 91.00(12) 2 2 ?
N3B Cu N3A 89.00(12) . 2 ?
N3A Cu N3A 180.00(14) . 2 ?
C2A N1A C5A 108.7(3) . . ?
C2A N1A H1A 122(3) . . ?
C5A N1A H1A 129(3) . . ?
N3A C2A N1A 110.5(3) . . ?
N3A C2A H2A 124.7 . . ?
N1A C2A H2A 124.7 . . ?
C2A N3A C4A 106.2(3) . . ?
C2A N3A Cu 124.6(3) . . ?
C4A N3A Cu 129.1(2) . . ?
C5A C4A N3A 110.0(3) . . ?
C5A C4A H4A 125.0 . . ?
N3A C4A H4A 125.0 . . ?
C4A C5A N1A 104.5(3) . . ?
C4A C5A C6A 131.3(3) . . ?
N1A C5A C6A 124.1(3) . . ?
C7A C6A C11A 118.8(4) . . ?
C7A C6A C5A 121.9(4) . . ?
C11A C6A C5A 119.3(3) . . ?
C8A C7A C6A 120.3(4) . . ?
C8A C7A H7A 119.9 . . ?
C6A C7A H7A 119.9 . . ?
C9A C8A C7A 120.9(4) . . ?
C9A C8A H8A 119.5 . . ?
C7A C8A H8A 119.5 . . ?
C8A C9A C10A 119.7(4) . . ?
C8A C9A H9A 120.2 . . ?
C10A C9A H9A 120.2 . . ?
C11A C10A C9A 120.3(5) . . ?
C11A C10A H10A 119.8 . . ?
C9A C10A H10A 119.8 . . ?
C10A C11A C6A 120.1(4) . . ?
C10A C11A H11A 120.0 . . ?
C6A C11A H11A 120.0 . . ?
C2B N1B C5B 108.4(3) . . ?
C2B N1B H1B 119(4) . . ?
C5B N1B H1B 132(4) . . ?
N3B C2B N1B 110.8(4) . . ?
N3B C2B H2B 124.6 . . ?
N1B C2B H2B 124.6 . . ?
C2B N3B C4B 106.2(3) . . ?
C2B N3B Cu 131.1(3) . . ?
C4B N3B Cu 122.5(2) . . ?
N3B C4B C5B 109.9(3) . . ?
N3B C4B H4B 125.1 . . ?
C5B C4B H4B 125.1 . . ?
C4B C5B N1B 104.7(3) . . ?
C4B C5B C6B 142.8(7) . . ?
N1B C5B C6B 110.5(7) . . ?
C4B C5B C6C 126.2(4) . . ?
N1B C5B C6C 128.7(4) . . ?
C7B C6B C11B 120.0 . . ?
C7B C6B C5B 134.1(8) . . ?
C11B C6B C5B 105.7(7) . . ?
C6B C7B C8B 120.0 . . ?
C6B C7B H7B 120.0 . . ?
C8B C7B H7B 120.0 . . ?
C9B C8B C7B 120.0 . . ?
C9B C8B H8B 120.0 . . ?
C7B C8B H8B 120.0 . . ?
C8B C9B C10B 120.0 . . ?
C8B C9B H9B 120.0 . . ?
C10B C9B H9B 120.0 . . ?
C11B C10B C9B 120.0 . . ?
C11B C10B H10B 120.0 . . ?
C9B C10B H10B 120.0 . . ?
C10B C11B C6B 120.0 . . ?
C10B C11B H11B 120.0 . . ?
C6B C11B H11B 120.0 . . ?
C7C C6C C11C 120.0 . . ?
C7C C6C C5B 118.1(4) . . ?
C11C C6C C5B 121.9(4) . . ?
C6C C7C C8C 120.0 . . ?
C6C C7C H7C 120.0 . . ?
C8C C7C H7C 120.0 . . ?
C9C C8C C7C 120.0 . . ?
C9C C8C H8C 120.0 . . ?
C7C C8C H8C 120.0 . . ?
C10C C9C C8C 120.0 . . ?
C10C C9C H9C 120.0 . . ?
C8C C9C H9C 120.0 . . ?
C11C C10C C9C 120.0 . . ?
C11C C10C H10C 120.0 . . ?
C9C C10C H10C 120.0 . . ?
C10C C11C C6C 120.0 . . ?
C10C C11C H11C 120.0 . . ?
C6C C11C H11C 120.0 . . ?
O4B Cl O1 118.5(5) . . ?
O3A Cl O1 128.5(6) . . ?
O4B Cl O2B 99.4(6) . . ?
O1 Cl O2B 107.9(5) . . ?
O4B Cl O3B 110.4(4) . . ?
O1 Cl O3B 104.2(3) . . ?
O2B Cl O3B 117.1(4) . . ?
O3A Cl O2A 107.6(9) . . ?
O1 Cl O2A 109.6(6) . . ?
O3A Cl O4A 92.6(10) . . ?
O1 Cl O4A 91.9(6) . . ?
O2A Cl O4A 127.6(10) . . ?
C12B O5 H5 106(9) . . ?
C12A O5 H5 113(7) . . ?
O5 C12A H12A 109.5 . . ?
O5 C12A H12B 109.5 . . ?
H12A C12A H12B 109.5 . . ?
O5 C12A H12C 109.5 . . ?
H12A C12A H12C 109.5 . . ?
H12B C12A H12C 109.5 . . ?
O5 C12B H12D 109.5 . . ?
O5 C12B H12E 109.5 . . ?
H12D C12B H12E 109.5 . . ?
O5 C12B H12F 109.5 . . ?
H12D C12B H12F 109.5 . . ?
H12E C12B H12F 109.5 . . ?
 
_refine_diff_density_max    1.390
_refine_diff_density_min   -0.961
_refine_diff_density_rms    0.102


# start Validation Reply Form
_vrf_PLAT301_2
;
RESPONSE: The structure exhibits significant disorder affecting: i) the phenyl 
ring of one ligand (modelled over two orientations with a 65:35 domain ratio), 
ii) the O2, O3 and O4 atoms of the coordinated perchlorate ion (30:70), and 
iii) the methanol solvent molecule (atom C12, 65:35), as calculated 
after detailed refinement.
;
_vrf_PLAT933_2
;
RESPONSE: Those discordant reflections with a high error/esd value 
have been removed from the refinement.
;
# end Validation Reply Form


_shelx_res_file
;

    2.res created by SHELXL-2014/7

TITL  EL22A in P-1
CELL  0.71073   9.3557   9.8380  13.0238  75.710  89.649  69.657
ZERR  1         0.0007   0.0010   0.0010   0.008   0.006   0.008
LATT  1
SFAC  C   H   N   O   CL  CU
UNIT  38  40  8   10  2   1
MERG  2
FMAP  2
OMIT -2 50
OMIT     1   3   4
OMIT    -3   3   3
OMIT     2   0   1
OMIT     3   0   9
OMIT    -1   1   4
OMIT     0   1   4
OMIT     3   0   0
OMIT    -1   2   0
OMIT     2   2   2
OMIT     0   0   2
SIZE  0.20 0.17 0.13
TEMP -173
ACTA
LIST  4
MORE -3
PLAN  10
BOND  $H
HTAB
L.S.  10
WGHT    0.091500    2.837900
FVAR       5.02973   0.35655
CU    6    0.000000    0.000000    0.000000    10.50000    0.02463    0.03066 =
         0.01761   -0.00714   -0.00074   -0.00895
DFIX 0.86 0.01 N1A H1A N1B H1B
N1A   3    0.275072   -0.381838   -0.077919    11.00000    0.03940    0.02427 =
         0.02432   -0.00634   -0.00014   -0.01414
H1A   2    0.285085   -0.468813   -0.085169    11.00000   -1.50000
C2A   1    0.151116   -0.297073   -0.041499    11.00000    0.03399    0.03477 =
         0.02167   -0.00576   -0.00009   -0.01811
AFIX  43
H2A   2    0.065350   -0.324901   -0.021322    11.00000   -1.20000
AFIX   0
N3A   3    0.164405   -0.168479   -0.037408    11.00000    0.03039    0.02607 =
         0.01853   -0.00467   -0.00220   -0.01071
C4A   1    0.304599   -0.173843   -0.071814    11.00000    0.02797    0.02266 =
         0.02434   -0.00472   -0.00128   -0.00956
AFIX  43
H4A   2    0.345779   -0.097002   -0.076672    11.00000   -1.20000
AFIX   0
C5A   1    0.376561   -0.306308   -0.098157    11.00000    0.03093    0.02309 =
         0.01847   -0.00107   -0.00409   -0.00991
C6A   1    0.523614   -0.363811   -0.140466    11.00000    0.03396    0.02341 =
         0.02340   -0.00289   -0.00178   -0.00313
C7A   1    0.561557   -0.486528   -0.183476    11.00000    0.04293    0.02830 =
         0.03511   -0.00852   -0.00132   -0.00387
AFIX  43
H7A   2    0.490358   -0.535112   -0.185967    11.00000   -1.20000
AFIX   0
C8A   1    0.702576   -0.538242   -0.222680    11.00000    0.05089    0.03527 =
         0.04126   -0.01306    0.00160    0.00441
AFIX  43
H8A   2    0.727270   -0.622202   -0.251940    11.00000   -1.20000
AFIX   0
C9A   1    0.806747   -0.470281   -0.219900    11.00000    0.04075    0.06084 =
         0.04532   -0.01562    0.01102    0.00193
AFIX  43
H9A   2    0.903181   -0.506659   -0.247168    11.00000   -1.20000
AFIX   0
C10A  1    0.770953   -0.347511   -0.176938    11.00000    0.04066    0.06940 =
         0.06245   -0.02269    0.01299   -0.02104
AFIX  43
H10A  2    0.843239   -0.300024   -0.174857    11.00000   -1.20000
AFIX   0
C11A  1    0.630983   -0.294352   -0.137328    11.00000    0.03837    0.04758 =
         0.04815   -0.01997    0.01021   -0.01594
AFIX  43
H11A  2    0.607254   -0.210622   -0.107892    11.00000   -1.20000
AFIX   0
N1B   3    0.279457   -0.109044    0.276702    11.00000    0.04015    0.05789 =
         0.03562   -0.01703   -0.01689   -0.00814
H1B   2    0.369873   -0.128645    0.303964    11.00000   -1.50000
C2B   1    0.251758   -0.068023    0.169984    11.00000    0.03585    0.05984 =
         0.03250   -0.01354   -0.00385   -0.02071
AFIX  43
H2B   2    0.324973   -0.055032    0.121337    11.00000   -1.20000
AFIX   0
N3B   3    0.109533   -0.048427    0.142367    11.00000    0.02895    0.03471 =
         0.02063   -0.01000   -0.00162   -0.00843
dfix 1.40 0.007 c4b c5b
C4B   1    0.043471   -0.080052    0.235476    11.00000    0.03017    0.04035 =
         0.02022   -0.00717   -0.00074    0.00164
AFIX  43
H4B   2   -0.059555   -0.074970    0.240122    11.00000   -1.20000
AFIX   0
C5B   1    0.148718   -0.120152    0.320923    11.00000    0.03931    0.04572 =
         0.02581   -0.01498   -0.00523    0.00810
DFIX 1.5 0.01 C5B C6B
DFIX 1.45 0.007 C5B C6C
ISOR 0.01 C10B C10C C11C
PART 1
AFIX  66
C6B   1    0.162531   -0.135891    0.433533    21.00000    0.04513    0.02967 =
         0.04684   -0.01504   -0.00682   -0.00257
C7B   1    0.257960   -0.108022    0.500554    21.00000    0.08599    0.06474 =
         0.03471   -0.01520   -0.01204   -0.04693
AFIX  43
H7B   2    0.327660   -0.061002    0.471526    21.00000   -1.20000
AFIX  65
C8B   1    0.251410   -0.148949    0.610049    21.00000    0.09357    0.05910 =
         0.04838   -0.01480   -0.02227   -0.02194
AFIX  43
H8B   2    0.316633   -0.129901    0.655855    21.00000   -1.20000
AFIX  65
C9B   1    0.149430   -0.217746    0.652523    21.00000    0.06679    0.06560 =
         0.01291    0.00298   -0.00639   -0.02014
AFIX  43
H9B   2    0.144954   -0.245718    0.727358    21.00000   -1.20000
AFIX  65
C10B  1    0.053999   -0.245617    0.585503    21.00000    0.06863    0.06532 =
         0.03859   -0.00762    0.00482   -0.01200
AFIX  43
H10B  2   -0.015699   -0.292637    0.614533    21.00000   -1.20000
AFIX  65
C11B  1    0.060548   -0.204690    0.476009    21.00000    0.07307    0.05200 =
         0.02014   -0.00720   -0.01068   -0.00575
AFIX  43
H11B  2   -0.004674   -0.223739    0.430203    21.00000   -1.20000
AFIX  66
PART 2
C6C   1    0.127544   -0.180682    0.435041   -21.00000    0.03267    0.03788 =
         0.01384   -0.00864   -0.00695    0.00174
C7C   1    0.205737   -0.152146    0.512811   -21.00000    0.04317    0.05449 =
         0.02884   -0.01561   -0.01323   -0.01129
AFIX  43
H7C   2    0.270822   -0.096124    0.492949   -21.00000   -1.20000
AFIX  65
C8C   1    0.188699   -0.205580    0.619642   -21.00000    0.05827    0.06638 =
         0.01733   -0.00791   -0.00596   -0.01159
AFIX  43
H8C   2    0.242141   -0.186077    0.672794   -21.00000   -1.20000
AFIX  65
C9C   1    0.093469   -0.287550    0.648705   -21.00000    0.06003    0.10259 =
         0.01701   -0.00027   -0.00496   -0.02549
AFIX  43
H9C   2    0.081825   -0.324069    0.721720   -21.00000   -1.20000
AFIX  65
C10C  1    0.015275   -0.316086    0.570936   -21.00000    0.08518    0.11712 =
         0.04035    0.00107   -0.00215   -0.06054
AFIX  43
H10C  2   -0.049810   -0.372109    0.590800   -21.00000   -1.20000
AFIX  65
C11C  1    0.032312   -0.262653    0.464105   -21.00000    0.06736    0.08627 =
         0.03000   -0.00595   -0.00162   -0.04273
AFIX  43
H11C  2   -0.021130   -0.282156    0.410953   -21.00000   -1.20000
AFIX   0
PART 0
ISOR 0.007 CL O4B O3A
ISOR 0.010 O2B O2A
ISOR 0.004 O4A
DFIX 1.50 0.01 CL O4A
CL    5    0.238845    0.246846   -0.132179    11.00000    0.04647    0.05676 =
         0.03479   -0.00160    0.00042   -0.03350
O1    4    0.162810    0.171092   -0.061964    11.00000    0.06359    0.05138 =
         0.04960   -0.01752    0.01828   -0.03499
PART  1
O2A   4    0.238829    0.207860   -0.237671    10.30000    0.06728    0.05764 =
         0.03590   -0.03178    0.02094   -0.04334
O3A   4    0.377706    0.261479   -0.114125    10.30000    0.04768    0.11111 =
         0.05237   -0.01454    0.00995   -0.04177
O4A   4    0.147438    0.397146   -0.107162    10.30000    0.07488    0.06076 =
         0.06060    0.00726   -0.01571   -0.05641
PART  2
O2B   4    0.183947    0.261081   -0.237109    10.70000    0.05136    0.12572 =
         0.03672   -0.01620    0.00071   -0.03135
O3B   4    0.400554    0.158967   -0.100446    10.70000    0.02393    0.06899 =
         0.09572   -0.04492    0.01204   -0.01187
O4B   4    0.209483    0.394274   -0.137984    10.70000    0.09420    0.05579 =
         0.09057    0.00428   -0.03338   -0.04761
PART  0
DFIX 1.40 0.015 O5 C12A
DFIX 1.42 0.02 O5 C12B
EADP O5 C12A C12B
ISOR 0.007 O5 C12A C12B
EQIV $1 1-x, 1-y, -z
DFIX 0.84 0.025 O5 H5
DFIX 1.80 0.03 H5 O2A_$1
O5    4    0.562156    0.803550    0.391996    11.00000    0.09189    0.15458 =
         0.11409   -0.02751   -0.05194   -0.02222
H5    2    0.621186    0.820026    0.340433    11.00000   -1.50000
PART 1
C12A  1    0.628532    0.650958    0.465098    10.65000    0.09189    0.15458 =
         0.11409   -0.02751   -0.05194   -0.02222
AFIX 137
H12A  2    0.739883    0.612937    0.462767    10.65000   -1.50000
H12B  2    0.585582    0.583757    0.443087    10.65000   -1.50000
H12C  2    0.603995    0.655340    0.537747    10.65000   -1.50000
AFIX   0
PART 2
C12B  1    0.657326    0.730419    0.482186    10.35000    0.09189    0.15458 =
         0.11409   -0.02751   -0.05194   -0.02222
AFIX 137
H12D  2    0.729682    0.780987    0.487131    10.35000   -1.50000
H12E  2    0.713839    0.626492    0.480512    10.35000   -1.50000
H12F  2    0.597208    0.730947    0.544069    10.35000   -1.50000
AFIX   0
HKLF 4

REM   EL22A in P-1
REM R1 =  0.0651 for    3516 Fo > 4sig(Fo)  and  0.0688 for all    3791 data
REM    334 parameters refined using     82 restraints

END

WGHT      0.0910      2.8479

REM Instructions for potential hydrogen bonds
EQIV $2 x, y-1, z
HTAB N1A O3A_$2
HTAB N1A O4A_$2
HTAB N1A O4B_$2
EQIV $3 -x, -y, -z
HTAB C2A O1_$3
HTAB C4A O1
HTAB N1B O5_$2
EQIV $4 -x+1, -y, -z
HTAB C2B O3B_$4
HTAB C4B O2A_$3
HTAB C4B O2B_$3
HTAB O5 O2A_$1
HTAB O5 O2B_$1

REM Highest difference peak  1.390,  deepest hole -0.961,  1-sigma level  0.102
Q1    1   0.5470  0.5382  0.4706  11.00000  0.05    1.39
Q2    1   0.5812  0.9235  0.4400  11.00000  0.05    1.37
Q3    1   0.5165 -0.0681  0.6259  11.00000  0.05    1.26
Q4    1   0.5696  0.8800  0.3609  11.00000  0.05    0.86
Q5    1   0.0991  0.4231 -0.0975  11.00000  0.05    0.82
Q6    1   0.1992  0.3229 -0.1220  11.00000  0.05    0.82
Q7    1   0.5261  0.8036  0.4356  11.00000  0.05    0.69
Q8    1   0.0506 -0.0149  0.0823  11.00000  0.05    0.53
Q9    1   0.6429  0.7635  0.4646  11.00000  0.05    0.46
Q10   1   0.0917 -0.1035  0.2814  11.00000  0.05    0.38
;
_shelx_res_checksum   46850

_shelx_hkl_file
;
 -12  -7  -5 2450.68 292.085   4
 -12  -7  -5 1973.40 267.301   8
 -12  -7  -4 1627.88 239.379   4
 -12  -7  -4 1743.66 251.884   8
 -12  -7  -3 450.945 141.286   8
 -12  -7  -3 523.103 154.460   4
 -12  -7  -2-40.9884 104.408   4
 -12  -7  -2-73.9418 83.2555   8
 -12  -7  -1 20.7619 70.0325   4
 -12  -7  -1 56.9410 73.9916   8
 -12  -6  -4 128.796 90.4513   8
 -12  -6  -4 439.967 131.202   4
 -12  -6  -3 1357.36 211.034   8
 -12  -6  -3 1274.69 205.134   4
 -12  -6  -2 1119.01 194.689   8
 -12  -6  -2 1070.24 195.635   4
 -12  -6  -1 2526.34 295.695   8
 -12  -6  -1 2473.90 293.368   4
 -12  -6   0 1496.09 235.566   4
 -12  -6   0 1937.45 255.902   8
 -12  -6   1 704.710 166.290   8
 -12  -6   1 837.055 177.816   4
 -12  -6   2 306.636 125.787   4
 -12  -6   2 435.930 126.587   8
 -12  -5  -1 3781.81 343.333   4
 -12  -5  -1 3481.62 330.380   8
 -12  -5   0 1680.98 231.989   8
 -12  -5   0 1492.27 223.037   4
 -12  -5   1 1234.32 203.675   8
 -12  -5   1 842.652 175.318   4
 -12  -5   2 163.450 93.6267   4
 -12  -5   2 281.860 114.836   8
 -12  -5   3 105.982 77.1707   8
 -12  -5   3 264.917 107.281   4
 -12  -5   4 129.599 96.7203   8
 -12  -5   4 176.235 106.649   4
 -12  -4  -1-15.3536 61.3810   3
 -12  -4   0 1851.63 253.069   3
 -12  -4   1 1689.92 243.982   3
 -12  -4   2 1006.58 187.283   4
 -12  -4   2 1323.50 222.676   3
 -12  -4   2 815.472 170.304   8
 -12  -4   3 140.327 98.5974   8
 -12  -4   3 237.632 108.964   4
 -12  -4   4-20.0526 76.4989   8
 -12  -4   4 287.204 113.557   4
 -12  -4   5 76.6250 84.6599   8
 -12  -4   5 23.6409 80.4795   4
 -12  -3  -1 119.723 76.2493   3
 -12  -3   0 316.071 113.315   3
 -12  -3   1-242.151 107.290   3
 -12  -3   2 103.049 86.7481   3
 -12  -2  -1 209.485 94.8368   3
 -12  -2   0 232.570 110.967   3
 -12  -2   1 503.023 140.840   3
 -12  -2   2 295.812 113.219   3
 -12  -1   0 1916.09 253.626   3
 -12  -1   1 1584.65 232.207   3
 -12  -1   3-183.472 92.2198  10
 -11  -9  -6 2758.85 304.403   1
 -11  -8  -7 148.697 79.0180   1
 -11  -8  -6 2685.07 298.985   1
 -11  -8  -6 2507.24 309.184   8
 -11  -8  -5 2982.97 341.408   8
 -11  -8  -5 3153.37 315.292   1
 -11  -8  -4 2965.55 325.382   4
 -11  -8  -4 3039.68 337.963   8
 -11  -8  -3 398.151 136.683   4
 -11  -8  -3 338.102 128.243   8
 -11  -8  -2 175.918 105.243   8
 -11  -8  -2 73.1161 98.2585   4
 -11  -8  -1-89.3646 82.6135   4
 -11  -8  -1 135.928 95.9193   8
 -11  -8   0 18.6331 77.8571   8
 -11  -8   0 265.512 122.435   4
 -11  -8   1 690.856 173.954   4
 -11  -8   1 586.264 160.357   8
 -11  -7  -7-130.199 96.9857   1
 -11  -7  -7-115.302 92.8520   8
 -11  -7  -6 225.863 125.274   8
 -11  -7  -6 181.900 100.245   1
 -11  -7  -5 9.65592 79.8304   8
 -11  -7  -5 30.9730 73.4954   1
 -11  -7  -4 1581.85 236.940   8
 -11  -7  -4 1041.24 194.299   4
 -11  -7  -3 1829.48 243.416   4
 -11  -7  -3 1911.90 261.640   8
 -11  -7  -2 2267.23 279.358   8
 -11  -7  -2 2111.85 264.235   4
 -11  -7  -1 883.448 181.777   8
 -11  -7  -1 1003.77 190.575   4
 -11  -7   0 425.695 130.934   8
 -11  -7   0 466.602 135.446   4
 -11  -7   1 96.6120 95.5631   4
 -11  -7   1 77.6793 102.145   8
 -11  -7   2 141.765 108.970   4
 -11  -7   2 71.1425 85.4966   8
 -11  -7   3-67.7962 81.5948   4
 -11  -7   3-139.630 100.475   8
 -11  -6  -7 1104.08 210.132   1
 -11  -6  -7 1343.82 210.034   8
 -11  -6  -6 134.927 85.8589   1
 -11  -6  -6 175.153 92.5272   8
 -11  -6  -5 45.9273 84.6939   8
 -11  -6  -5 119.486 85.7525   1
 -11  -6  -4 104.282 91.3789   4
 -11  -6  -4 24.8889 54.9445   8
 -11  -6  -3 1379.24 204.034   4
 -11  -6  -3 1720.90 232.560   8
 -11  -6  -2 2425.32 277.381   4
 -11  -6  -2 2188.85 265.573   8
 -11  -6  -1 4585.84 382.346   4
 -11  -6  -1 3908.60 354.963   8
 -11  -6   0 1936.43 247.120   8
 -11  -6   0 2638.42 289.029   4
 -11  -6   1 562.053 135.504   4
 -11  -6   1 480.976 144.326   8
 -11  -6   2-88.7909 88.8053   8
 -11  -6   2 140.939 98.2182   4
 -11  -6   3 86.7214 70.3974   8
 -11  -6   3 137.687 98.3204   4
 -11  -6   4 1029.43 198.806   8
 -11  -6   4 894.902 185.883   4
 -11  -6   5 2974.86 338.372   4
 -11  -6   5 3107.71 353.063   8
 -11  -5  -7 2413.90 308.362   1
 -11  -5  -6 3014.98 337.249   1
 -11  -5  -5 3695.22 358.420   1
 -11  -5  -5 3753.40 329.895   8
 -11  -5  -5 3278.51 305.221   4
 -11  -5  -4 1355.43 201.049   8
 -11  -5  -4 1662.90 233.480   1
 -11  -5  -4 1327.74 199.633   4
 -11  -5  -3 468.799 130.739   8
 -11  -5  -3 357.173 119.862   4
 -11  -5  -2 88.1403 59.0529   4
 -11  -5  -2 219.006 101.326   8
 -11  -5  -1 367.987 120.928   8
 -11  -5  -1 406.144 111.830   4
 -11  -5   0 1920.47 243.187   4
 -11  -5   0 1671.33 222.516   8
 -11  -5   1 4441.29 370.207   8
 -11  -5   1 4158.67 361.172   4
 -11  -5   2 3348.64 329.525   4
 -11  -5   2 3502.96 337.203   8
 -11  -5   3 517.078 134.151   4
 -11  -5   3 644.657 156.900   8
 -11  -5   4 99.9803 79.7011   4
 -11  -5   4 48.3701 71.9293   8
 -11  -5   5-19.9024 91.4672   8
 -11  -5   5 119.689 106.403   4
 -11  -5   6 777.147 202.799   8
 -11  -5   6 788.821 184.170   4
 -11  -4  -7 1274.93 234.028   1
 -11  -4  -6 2645.02 323.384   1
 -11  -4  -5 2108.81 282.129   1
 -11  -4  -4 2146.87 272.729   1
 -11  -4  -3 514.563 134.539   1
 -11  -4  -3 518.845 125.840   4
 -11  -4  -2 167.286 66.1141   3
 -11  -4  -2 89.2234 71.6828   4
 -11  -4  -1 80.0880 65.7486   8
 -11  -4  -1 51.9812 54.7761   4
 -11  -4  -1 25.4673 60.0324   3
 -11  -4   0 419.912 122.328   3
 -11  -4   0 310.818 97.3499   4
 -11  -4   0 366.423 108.742   8
 -11  -4   1 633.423 142.451   8
 -11  -4   1 657.885 151.412   3
 -11  -4   1 453.788 124.089   4
 -11  -4   2 852.998 169.222   8
 -11  -4   2 733.259 154.835   4
 -11  -4   2 633.740 152.838   3
 -11  -4   3 1985.13 251.439   8
 -11  -4   3 2136.18 256.442   4
 -11  -4   3 2178.10 280.009   3
 -11  -4   4 1149.57 201.268   4
 -11  -4   4 1624.00 245.354   3
 -11  -4   4 1348.31 216.103   8
 -11  -4   5 1014.60 191.533   4
 -11  -4   5 759.576 180.325   3
 -11  -4   5 823.173 180.586   8
 -11  -4   6-76.4954 73.4584   4
 -11  -4   6 26.0454 85.3559   8
 -11  -4   7 19.2584 75.7380   4
 -11  -4   7 195.761 96.5289   8
 -11  -3  -6 286.602 119.858   1
 -11  -3  -5 4.98248 89.2371   1
 -11  -3  -4 802.927 174.456   1
 -11  -3  -3 3452.00 340.245   1
 -11  -3  -2 1963.96 234.268   3
 -11  -3  -1 1036.03 170.198   3
 -11  -3   0 855.675 154.788   4
 -11  -3   0 445.375 115.633   3
 -11  -3   0 1169.43 173.919   8
 -11  -3   1 655.007 149.438   8
 -11  -3   1 483.772 123.652   3
 -11  -3   1 572.139 130.130   4
 -11  -3   2 597.089 143.958   3
 -11  -3   2 866.064 159.231   4
 -11  -3   2 958.723 174.101   8
 -11  -3   3 1285.11 198.623   4
 -11  -3   3 956.399 172.862   8
 -11  -3   3 765.854 165.964   3
 -11  -3   4 726.714 173.899   3
 -11  -3   4 1021.86 185.444   8
 -11  -3   4 844.157 168.882   4
 -11  -3   5 694.046 164.775   3
 -11  -3   5 755.110 169.268   8
 -11  -3   5 764.324 160.467   4
 -11  -3   6 353.144 137.177   8
 -11  -3   6 425.298 137.666   4
 -11  -3   7 80.6395 86.7326   8
 -11  -3   7 418.925 136.784   4
 -11  -2  -6 954.428 219.294   1
 -11  -2  -5-69.3695 104.442   1
 -11  -2  -4 219.655 113.580   1
 -11  -2  -3 663.101 168.095   1
 -11  -2  -2 2745.77 302.530   1
 -11  -2  -2 2082.92 238.700   3
 -11  -2  -1 2616.09 273.951   3
 -11  -2   0 2655.14 286.336   3
 -11  -2   1 2150.45 261.040   3
 -11  -2   2 356.348 128.282   3
 -11  -2   3 213.878 98.1906  10
 -11  -2   3 56.0342 72.5387   3
 -11  -2   4-39.8264 77.7950   3
 -11  -2   4-10.3111 63.4019   4
 -11  -2   4 63.6884 67.9438  10
 -11  -2   4 176.449 92.5586   8
 -11  -2   5 736.758 166.135  10
 -11  -2   5 687.334 165.128   3
 -11  -2   5 454.076 134.367   8
 -11  -2   5 460.959 122.120   4
 -11  -2   6 1667.26 240.771   4
 -11  -2   6 1555.05 240.539  10
 -11  -2   6 1322.73 215.904   8
 -11  -1  -5 906.013 217.737   1
 -11  -1  -4 247.154 122.716   1
 -11  -1  -3 166.418 97.1228   1
 -11  -1  -2 1.90863 62.7681   1
 -11  -1  -2 134.905 75.6246   3
 -11  -1  -1-2.23603 76.0802   3
 -11  -1   0 166.253 91.1962   3
 -11  -1   1 1427.06 199.580  10
 -11  -1   1 1353.46 205.494   3
 -11  -1   2 2238.60 273.896   3
 -11  -1   2 1910.14 237.044  10
 -11  -1   3 2396.85 288.395   3
 -11  -1   3 2201.27 258.379  10
 -11  -1   4 778.835 160.831  10
 -11  -1   4 874.405 179.393   3
 -11  -1   5 30.5885 70.7976   3
 -11  -1   5-10.8572 62.8329  10
 -11  -1   6 70.3474 83.2895  10
 -11   0  -4 881.434 224.056   1
 -11   0  -3 610.941 140.376   6
 -11   0  -3 582.367 156.937   1
 -11   0  -2 492.691 161.475   1
 -11   0  -1 184.545 86.4814   3
 -11   0   0 642.160 149.303   3
 -11   0   1 1582.97 232.833   3
 -11   0   1 1508.75 203.980  10
 -11   0   2 1084.29 193.027   3
 -11   0   2 1341.52 203.822  10
 -11   0   3 1414.77 228.214   3
 -11   0   3 1259.81 198.465  10
 -11   0   4 509.812 131.807  10
 -11   0   4 1111.68 212.890   3
 -11   0   5 356.030 121.568  10
 -11   1  -3 1878.60 249.378   6
 -11   1  -2 1835.80 286.351   1
 -11   1  -1 1431.53 216.216   3
 -11   1   0-178.157 92.8372   3
 -11   1   1 3.13038 64.8972   3
 -11   1   2 250.637 119.136   3
 -11   1   3 526.439 136.435  10
 -11   1   4 621.800 144.740  10
 -11   1   5 1884.30 257.573  10
 -11   2   4 611.240 153.229  10
 -10 -10  -7 2779.90 318.042   1
 -10 -10  -6 2387.87 280.966   1
 -10 -10  -5 1486.75 221.518   1
 -10  -9  -8 50.7969 89.5823   1
 -10  -9  -7 93.2821 61.9726   1
 -10  -9  -6 2594.32 287.669   1
 -10  -9  -5 6605.05 444.967   1
 -10  -9  -5 6071.35 482.005   8
 -10  -9  -4 4795.36 422.129   8
 -10  -9  -4 4464.62 349.299   1
 -10  -9  -3 2101.69 289.531   8
 -10  -9  -3 2047.22 272.579   4
 -10  -9  -2 483.033 155.017   8
 -10  -9  -2 859.867 189.676   4
 -10  -9  -1 817.729 181.912   4
 -10  -9  -1 749.993 175.263   8
 -10  -9   0 101.896 99.3316   8
 -10  -9   0 48.1657 77.7963   4
 -10  -9   1 442.291 134.494   4
 -10  -9   1 479.262 160.738   8
 -10  -8  -8 2257.98 286.174   1
 -10  -8  -7 103.753 68.5947   1
 -10  -8  -6 79.4273 75.6852   1
 -10  -8  -5 872.469 162.896   1
 -10  -8  -5 875.132 174.787   8
 -10  -8  -4 4234.19 386.687   8
 -10  -8  -4 4008.27 330.549   1
 -10  -8  -3 3809.34 306.871   1
 -10  -8  -3 3772.71 355.788   4
 -10  -8  -3 3461.08 350.081   8
 -10  -8  -2 4574.64 399.219   8
 -10  -8  -2 4203.45 379.648   4
 -10  -8  -1 2960.17 324.273   8
 -10  -8  -1 2517.97 290.189   4
 -10  -8   0 252.586 104.863   4
 -10  -8   0 371.515 129.259   8
 -10  -8   1 31.1756 79.3770   8
 -10  -8   1-102.764 103.702   4
 -10  -8   2 109.879 93.9043   8
 -10  -8   2 21.2480 83.3561   4
 -10  -8   3 327.396 127.658   8
 -10  -8   3 482.656 140.839   4
 -10  -8   4 3220.22 357.195   8
 -10  -8   4 3181.76 352.225   4
 -10  -7  -9 2226.09 301.335   1
 -10  -7  -8 3183.69 348.180   1
 -10  -7  -7 2586.20 299.895   1
 -10  -7  -6 63.3999 80.4358   1
 -10  -7  -5 522.916 150.042   8
 -10  -7  -5 368.989 120.656   1
 -10  -7  -4 41.4378 61.3841   1
 -10  -7  -4 20.5250 76.0914   8
 -10  -7  -3 54.2645 56.2871   1
 -10  -7  -3-9.24858 68.8127   8
 -10  -7  -3 54.2041 76.8052   4
 -10  -7  -2 2440.96 286.662   8
 -10  -7  -2 2302.57 268.599   4
 -10  -7  -1 3923.14 362.616   8
 -10  -7  -1 4600.55 382.361   4
 -10  -7   0 4589.85 386.313   4
 -10  -7   0 4796.91 398.094   8
 -10  -7   1 63.2885 69.1955   4
 -10  -7   1 124.549 89.1799   8
 -10  -7   2 112.033 76.0719   8
 -10  -7   2 145.802 82.1813   4
 -10  -7   3 92.5637 80.0141   4
 -10  -7   3 28.2254 66.7305   8
 -10  -7   4 557.225 159.664   4
 -10  -7   4 407.086 142.568   8
 -10  -7   5 2127.36 287.018   4
 -10  -7   5 2627.42 321.065   8
 -10  -6  -9 1358.65 243.479   1
 -10  -6  -8 458.393 148.585   1
 -10  -6  -7 2535.17 298.501   1
 -10  -6  -6 792.990 170.942   1
 -10  -6  -5 93.0567 81.6520   8
 -10  -6  -5 114.826 77.4907   1
 -10  -6  -4-16.9676 76.4013   8
 -10  -6  -4 49.5782 61.0481   1
 -10  -6  -3 579.264 139.324   8
 -10  -6  -3 569.678 119.555   1
 -10  -6  -3 585.106 138.589   4
 -10  -6  -2 77.3010 78.5800   8
 -10  -6  -2 58.1304 50.4145   1
 -10  -6  -2 41.3324 64.9300   4
 -10  -6  -1 285.913 97.5895   8
 -10  -6  -1 131.556 70.5755   4
 -10  -6   0 4822.22 383.901   4
 -10  -6   0 4820.06 377.002   8
 -10  -6   1 5190.51 402.027   4
 -10  -6   1 4636.76 378.164   8
 -10  -6   2 4815.64 387.335   8
 -10  -6   2 4744.49 386.306   4
 -10  -6   3 457.575 136.682   4
 -10  -6   3 386.703 106.042   8
 -10  -6   4 94.3332 80.2204   8
 -10  -6   4 72.7748 74.5610   4
 -10  -6   5-168.134 118.287   8
 -10  -6   5 108.499 82.3487   4
 -10  -6   6 693.884 165.609   8
 -10  -6   6 862.908 189.926   4
 -10  -5  -9-189.858 109.277   1
 -10  -5  -8-42.0388 85.5776   1
 -10  -5  -7 193.013 112.983   1
 -10  -5  -6 3085.24 325.555   1
 -10  -5  -5 2561.99 264.096   8
 -10  -5  -5 2421.47 278.668   1
 -10  -5  -4 4320.48 344.693   8
 -10  -5  -4 4427.77 358.100   1
 -10  -5  -3 1007.77 161.478   4
 -10  -5  -3 779.348 157.007   8
 -10  -5  -3 1076.48 170.841   1
 -10  -5  -2 397.693 114.112   8
 -10  -5  -2 278.558 103.202   4
 -10  -5  -2 568.706 123.008   1
 -10  -5  -1 580.201 128.267   8
 -10  -5  -1 514.563 120.288   4
 -10  -5   0 1940.70 234.760   4
 -10  -5   0 1822.71 222.001   8
 -10  -5   1 3536.53 316.979   8
 -10  -5   1 4208.99 344.819   4
 -10  -5   2 2221.73 257.508   8
 -10  -5   2 2536.67 271.201   4
 -10  -5   3 3862.49 347.515   8
 -10  -5   3 3524.18 330.019   4
 -10  -5   4 2364.90 285.088   8
 -10  -5   4 2236.32 272.863   4
 -10  -5   5 814.672 177.254   4
 -10  -5   5 796.924 171.026   8
 -10  -5   6 274.564 115.045   8
 -10  -5   6 111.280 96.3381   4
 -10  -5   7 8.74206 66.8550   8
 -10  -5   7 0.00000 89.1980   4
 -10  -4  -9 1155.25 228.461   1
 -10  -4  -8 1931.39 283.587   1
 -10  -4  -7 271.051 119.520   1
 -10  -4  -6 1131.50 209.479   1
 -10  -4  -6 1420.29 190.432   8
 -10  -4  -5 3736.75 304.360   8
 -10  -4  -5 4760.37 397.701   1
 -10  -4  -4 6363.19 444.170   1
 -10  -4  -4 5674.72 371.211   4
 -10  -4  -4 6496.90 406.959   8
 -10  -4  -3 10501.8 515.579   3
 -10  -4  -3 11012.4 540.720   8
 -10  -4  -3 11477.1 584.115   1
 -10  -4  -3 10365.7 520.462   4
 -10  -4  -2 2910.61 269.894   3
 -10  -4  -2 3494.27 289.930   4
 -10  -4  -2 3144.16 279.751   1
 -10  -4  -2 2795.13 265.159   8
 -10  -4  -1 956.015 157.533   8
 -10  -4  -1 1108.82 158.462   1
 -10  -4  -1 913.927 154.951   4
 -10  -4  -1 1134.23 172.523   3
 -10  -4   0 490.147 117.561   4
 -10  -4   0 303.060 99.6970   8
 -10  -4   0 364.639 106.267   3
 -10  -4   1 285.947 105.584   4
 -10  -4   1 202.584 90.0950   8
 -10  -4   1 105.531 79.1367   3
 -10  -4   2 247.031 101.211   3
 -10  -4   2 223.479 83.2334   8
 -10  -4   2 239.523 86.2751   4
 -10  -4   3 345.420 112.552   8
 -10  -4   3 524.569 138.518   3
 -10  -4   3 463.316 124.669   4
 -10  -4   4 1933.30 257.868   3
 -10  -4   4 1909.27 242.226   8
 -10  -4   4 2017.02 246.775   4
 -10  -4   5 3146.35 323.960   8
 -10  -4   5 2795.49 301.209   4
 -10  -4   5 3561.85 350.381   3
 -10  -4   6 1700.30 244.117   4
 -10  -4   6 1463.95 228.249   3
 -10  -4   6 1774.33 245.100   8
 -10  -4   7 348.286 123.235   8
 -10  -4   7 252.790 117.839   4
 -10  -4   7 231.402 114.213   3
 -10  -4   8 186.546 124.117   4
 -10  -4   8 540.005 152.189   8
 -10  -3  -8 8563.53 620.728   1
 -10  -3  -7 2837.22 343.905   1
 -10  -3  -6 1340.10 234.755   1
 -10  -3  -5 414.453 140.883   1
 -10  -3  -4 220.581 100.760   1
 -10  -3  -3 4104.02 294.618   4
 -10  -3  -3 4100.42 299.688   8
 -10  -3  -3 3586.14 328.763   1
 -10  -3  -2 2429.89 260.273   1
 -10  -3  -2 2347.97 226.943   4
 -10  -3  -2 2150.21 227.127   3
 -10  -3  -2 2096.99 217.596   8
 -10  -3  -1 1818.18 216.440   3
 -10  -3  -1 1977.65 222.462   1
 -10  -3  -1 1788.45 198.182   4
 -10  -3  -1 1643.75 192.835   8
 -10  -3   0 1945.27 228.491   3
 -10  -3   0 1767.31 203.383   4
 -10  -3   0 1966.00 213.837   8
 -10  -3   1 1574.19 198.101   4
 -10  -3   1 1503.20 192.998   8
 -10  -3   1 1494.02 208.035   3
 -10  -3   2 390.391 114.171   4
 -10  -3   2 446.280 132.141   3
 -10  -3   2 411.673 114.883   8
 -10  -3   3-27.9703 72.1777   8
 -10  -3   3 55.8383 69.3928   3
 -10  -3   3 112.918 74.5353   4
 -10  -3   4 179.915 85.7473   3
 -10  -3   4 251.046 109.224   8
 -10  -3   4 261.214 99.5726   4
 -10  -3   5 3662.01 341.140   8
 -10  -3   5 3228.45 317.021   4
 -10  -3   5 3910.33 344.281  10
 -10  -3   5 3510.15 348.665   3
 -10  -3   6 7456.24 517.417   3
 -10  -3   6 6713.06 475.513   4
 -10  -3   6 7416.36 492.730  10
 -10  -3   6 6781.15 486.045   8
 -10  -3   7 3108.80 324.526  10
 -10  -3   7 3531.52 365.363   3
 -10  -3   7 3042.40 328.524   8
 -10  -3   7 3302.25 335.785   4
 -10  -3   8 706.598 173.673   3
 -10  -3   8 464.655 145.496   8
 -10  -3   8 448.776 138.429  10
 -10  -2  -8 506.912 159.156   1
 -10  -2  -7 782.696 196.981   1
 -10  -2  -6 1245.66 223.748   1
 -10  -2  -5 3134.31 346.995   1
 -10  -2  -4 304.278 84.8897   1
 -10  -2  -3 136.269 68.3601   3
 -10  -2  -3 84.2347 73.8605   1
 -10  -2  -2 419.681 111.765   3
 -10  -2  -2 504.165 128.576   1
 -10  -2  -1 1746.83 204.650   3
 -10  -2  -1 1422.31 201.583   1
 -10  -2   0 4624.68 352.017   3
 -10  -2   0 5075.30 331.237   8
 -10  -2   0 4961.21 328.359   4
 -10  -2   0 5119.98 359.637   1
 -10  -2   1 7921.74 438.381   8
 -10  -2   1 8183.76 440.083   4
 -10  -2   1 8054.32 483.280   3
 -10  -2   2 6008.15 420.827   3
 -10  -2   2 5610.25 393.483  10
 -10  -2   2 6144.96 390.955   4
 -10  -2   2 6115.74 393.762   8
 -10  -2   3 531.134 117.102   4
 -10  -2   3 533.527 128.683   3
 -10  -2   3 438.222 114.626   8
 -10  -2   3 525.067 133.473  10
 -10  -2   4 69.2089 63.7203   4
 -10  -2   4 85.5315 67.0247   3
 -10  -2   4 53.1039 58.8061  10
 -10  -2   4-97.8341 74.8638   8
 -10  -2   5-7.91121 78.5486   3
 -10  -2   5-15.4813 70.8401   8
 -10  -2   5-13.7165 65.9576   4
 -10  -2   5 133.942 89.1838  10
 -10  -2   6 156.857 90.2722  10
 -10  -2   6-3.99880 78.9650   8
 -10  -2   6 177.600 77.6638   3
 -10  -2   6 66.5505 81.4838   4
 -10  -2   7 1115.24 213.295   3
 -10  -2   7 1107.57 197.198  10
 -10  -2   7 1082.81 194.321   8
 -10  -2   8 958.294 201.579   3
 -10  -2   8 1163.47 212.862  10
 -10  -1  -7 1568.76 279.796   1
 -10  -1  -6 2284.20 322.481   1
 -10  -1  -5 2201.55 238.414   6
 -10  -1  -5 2426.85 322.662   1
 -10  -1  -4 2866.67 333.716   1
 -10  -1  -4 2730.67 258.348   6
 -10  -1  -3 287.662 121.183   1
 -10  -1  -3 178.616 75.1721   3
 -10  -1  -3 172.034 86.6399   6
 -10  -1  -2 2243.15 235.314   3
 -10  -1  -2 2293.68 273.601   1
 -10  -1  -1 55.0331 67.7964   1
 -10  -1  -1-12.8250 63.4334   3
 -10  -1   0-137.905 74.8835   3
 -10  -1   0-18.1874 59.6127  10
 -10  -1   0-48.5758 65.4840   1
 -10  -1   1 1310.02 190.243   3
 -10  -1   1 1210.19 175.320  10
 -10  -1   2 3120.95 300.596   3
 -10  -1   2 2974.04 279.755  10
 -10  -1   3 1058.28 180.648   3
 -10  -1   3 1112.23 158.012   4
 -10  -1   3 1125.62 180.912  10
 -10  -1   3 1189.41 167.231   8
 -10  -1   4 259.037 92.8834   4
 -10  -1   4 75.1312 60.2719  10
 -10  -1   4 243.615 99.3738   8
 -10  -1   4 83.3442 70.4529   3
 -10  -1   5-29.5698 73.0036  10
 -10  -1   5 181.287 91.9431   8
 -10  -1   5 81.9848 67.5776   3
 -10  -1   5 61.5972 65.6357   4
 -10  -1   6 155.357 103.793  10
 -10  -1   6 216.802 108.051   3
 -10  -1   7 1303.77 225.267   3
 -10  -1   7 1290.09 209.751  10
 -10  -1   8 274.436 119.677   3
 -10  -1   8 638.751 169.495  10
 -10   0  -7-79.3206 66.3982   6
 -10   0  -6 200.359 91.4795   6
 -10   0  -6 95.1601 102.168   1
 -10   0  -5 139.007 120.725   1
 -10   0  -5 36.3727 68.8454   6
 -10   0  -4 625.388 136.342   6
 -10   0  -4 758.554 178.907   1
 -10   0  -3 514.255 124.335   3
 -10   0  -3 660.339 171.918   1
 -10   0  -3 697.933 141.617   6
 -10   0  -2 1182.13 206.904   1
 -10   0  -2 1173.88 177.956   3
 -10   0  -2 1277.65 184.127   6
 -10   0  -1 703.514 140.074   3
 -10   0  -1 722.513 160.209   1
 -10   0   0 245.679 92.4399  10
 -10   0   0 330.954 116.178   1
 -10   0   0-25.0053 59.7908   3
 -10   0   1 743.982 148.876   3
 -10   0   1 528.827 118.761  10
 -10   0   2 822.551 162.040   3
 -10   0   2 587.197 129.695  10
 -10   0   3 2021.57 255.423   3
 -10   0   3 2059.33 240.657  10
 -10   0   4 1337.86 199.732  10
 -10   0   4 1364.31 214.130   3
 -10   0   5 2090.36 258.004  10
 -10   0   5 2196.01 275.404   3
 -10   0   6 953.034 191.945   3
 -10   0   6 1390.09 216.089  10
 -10   0   7 745.550 165.414  10
 -10   0   7 467.124 148.569   3
 -10   0   8 620.088 178.293  10
 -10   1  -6 281.431 100.305   6
 -10   1  -5-227.509 118.248   1
 -10   1  -5 96.2832 76.1313   6
 -10   1  -4 44.1923 108.069   1
 -10   1  -4 28.6090 65.4934   6
 -10   1  -3 1491.17 212.774   6
 -10   1  -3 1002.41 218.211   1
 -10   1  -2 1889.79 236.955   6
 -10   1  -2 1786.47 265.841   1
 -10   1  -2 1419.83 206.282   3
 -10   1  -1 4171.63 352.955   3
 -10   1  -1 4394.97 401.534   1
 -10   1   0 1323.94 224.554   1
 -10   1   0 1371.95 210.998   3
 -10   1   1 1265.48 204.358   1
 -10   1   1 1311.13 183.484  10
 -10   1   1 1196.78 192.467   3
 -10   1   2 2355.01 250.022  10
 -10   1   2 2309.90 275.782   3
 -10   1   3 772.778 148.843  10
 -10   1   3 890.176 178.287   3
 -10   1   4-33.0719 63.7848  10
 -10   1   4-31.5060 77.4046   3
 -10   1   5 267.357 120.795   3
 -10   1   5 389.720 121.602  10
 -10   1   6 2294.78 281.097  10
 -10   1   6 2352.02 294.602   3
 -10   1   7 1174.48 217.961   3
 -10   1   7 1406.42 228.489  10
 -10   2  -4 525.637 143.839   6
 -10   2  -3 377.425 153.981   1
 -10   2  -3 361.224 119.827   6
 -10   2  -2 32.4258 89.1347   1
 -10   2  -2 219.504 103.902   3
 -10   2  -2 121.978 86.9797   6
 -10   2  -1 1784.97 268.506   1
 -10   2  -1 2002.48 252.802   3
 -10   2   0 2002.69 281.285   1
 -10   2   0 1964.19 253.896   3
 -10   2   1 395.155 121.895   1
 -10   2   1 436.005 130.936   3
 -10   2   2 2016.82 237.250  10
 -10   2   2 1977.35 272.477   3
 -10   2   3 786.606 173.088   3
 -10   2   3 862.451 161.769  10
 -10   2   4 771.797 164.391  10
 -10   2   4 662.751 162.239   3
 -10   2   5 112.892 71.0983  10
 -10   2   5 83.5949 86.7921   3
 -10   2   6 383.811 122.697  10
 -10   2   7 1702.36 251.937  10
 -10   3  -2-163.229 89.9058   3
 -10   3  -1-186.667 96.7538   3
 -10   3  -1-160.170 113.825   1
 -10   3   0 310.839 110.829   3
 -10   3   0 16.1913 102.046   1
 -10   3   1 207.440 101.609   3
 -10   3   2 1221.60 213.287   3
 -10   3   3 1904.42 239.400  10
 -10   3   4 956.212 179.881  10
 -10   3   5 88.3144 66.2482  10
 -10   3   6 249.649 107.953  10
  -9 -12  -5 280.390 103.378   1
  -9 -11  -7 574.893 155.802   1
  -9 -11  -6 1862.31 240.835   1
  -9 -11  -5 195.776 96.6093   1
  -9 -11  -4 325.339 97.4097   1
  -9 -10  -8-104.066 105.411   1
  -9 -10  -7 156.657 91.2726   1
  -9 -10  -6 1681.83 226.462   1
  -9 -10  -5 2529.84 267.976   1
  -9 -10  -4 2400.73 299.262   8
  -9 -10  -4 2074.07 236.365   1
  -9 -10  -3 1847.24 264.577   8
  -9 -10  -3 1794.91 213.077   1
  -9 -10  -2 410.961 123.935   4
  -9 -10  -2 505.369 152.732   8
  -9 -10  -1 33.1766 69.1618   8
  -9 -10  -1 89.0752 87.6875   4
  -9 -10   0-137.659 93.3372   8
  -9 -10   0-88.5932 93.7093   4
  -9 -10   1 224.085 107.683   4
  -9 -10   1 351.528 130.675   8
  -9 -10   2 1679.65 257.246   4
  -9 -10   2 1594.69 248.709   8
  -9  -9  -9 2066.21 282.766   1
  -9  -9  -8-86.2681 99.4415   1
  -9  -9  -7 1403.53 214.809   1
  -9  -9  -6 1079.10 183.019   1
  -9  -9  -5 462.914 122.520   1
  -9  -9  -4 1497.67 196.687   1
  -9  -9  -4 2086.73 274.127   8
  -9  -9  -3 8615.12 463.203   1
  -9  -9  -3 8549.75 555.514   8
  -9  -9  -2 6206.63 374.668   1
  -9  -9  -2 6413.20 476.952   8
  -9  -9  -2 5924.99 448.801   4
  -9  -9  -1 3163.84 336.219   8
  -9  -9  -1 3315.04 334.998   4
  -9  -9   0 131.759 90.2497   8
  -9  -9   0 365.047 123.765   4
  -9  -9   1-84.5245 74.6962   4
  -9  -9   1 19.8726 70.6305   8
  -9  -9   2 580.337 156.569   4
  -9  -9   2 608.460 158.002   8
  -9  -9   3 3216.86 344.037   8
  -9  -9   3 3334.93 358.248   4
  -9  -9   4 3123.34 348.948   4
  -9  -9   4 3753.65 380.568   8
  -9  -8 -10 288.128 132.008   1
  -9  -8  -9 2989.74 334.258   1
  -9  -8  -8 7460.07 513.386   1
  -9  -8  -7 2140.44 263.455   1
  -9  -8  -6 1144.72 183.742   1
  -9  -8  -5 90.6795 70.6240   1
  -9  -8  -4 92.1828 79.5693   1
  -9  -8  -4 149.724 95.2099   8
  -9  -8  -3 2116.96 263.469   8
  -9  -8  -3 1954.67 210.515   1
  -9  -8  -2 7901.50 518.224   8
  -9  -8  -2 7493.08 493.053   4
  -9  -8  -2 7994.51 417.690   1
  -9  -8  -1 11340.4 625.400   8
  -9  -8  -1 11531.7 617.895   4
  -9  -8   0 4200.34 369.160   8
  -9  -8   0 4717.54 387.799   4
  -9  -8   1 940.528 183.146   4
  -9  -8   1 807.066 161.379   8
  -9  -8   2 42.7328 68.9216   8
  -9  -8   2 114.875 84.2416   4
  -9  -8   3 24.8861 93.3211   8
  -9  -8   3-1.29195 87.6773   4
  -9  -8   4 677.708 169.028   4
  -9  -8   4 723.506 180.795   8
  -9  -8   5 2351.52 304.501   4
  -9  -8   5 2329.42 301.444   8
  -9  -8   6 2393.23 311.690   8
  -9  -8   6 2422.65 314.876   4
  -9  -7 -10 1023.70 204.346   1
  -9  -7  -9 3298.15 352.248   1
  -9  -7  -8 10994.0 635.332   1
  -9  -7  -7 5216.29 414.458   1
  -9  -7  -6 4686.52 373.406   1
  -9  -7  -5 2636.47 269.601   1
  -9  -7  -4 326.970 94.7288   1
  -9  -7  -3 81.5236 85.7577   8
  -9  -7  -3 43.9555 43.2958   1
  -9  -7  -2 531.052 110.655   1
  -9  -7  -2 166.104 89.3570   4
  -9  -7  -2 298.644 117.660   8
  -9  -7  -1 910.583 168.863   8
  -9  -7  -1 873.528 167.191   4
  -9  -7  -1 798.080 118.208   1
  -9  -7   0 1393.85 203.631   8
  -9  -7   0 615.331 141.487   4
  -9  -7   1 1743.38 229.061   8
  -9  -7   1 1804.70 235.577   4
  -9  -7   2 1888.78 245.016   4
  -9  -7   2 2051.62 253.667   8
  -9  -7   3 924.034 175.887   4
  -9  -7   3 902.872 175.619   8
  -9  -7   4-31.4293 80.7366   8
  -9  -7   4 33.3762 79.0772   4
  -9  -7   5-116.285 106.357   8
  -9  -7   5 27.7150 69.9398   4
  -9  -7   6 7.83842 68.2814   4
  -9  -7   6 100.373 75.6696   8
  -9  -7   7 1648.71 267.684   4
  -9  -7   7 1577.27 252.733   8
  -9  -6 -10 598.256 142.591   1
  -9  -6  -9 540.029 159.477   1
  -9  -6  -8 1186.15 213.461   1
  -9  -6  -7 1719.61 237.093   1
  -9  -6  -6 5153.35 396.240   1
  -9  -6  -5 10093.5 545.802   1
  -9  -6  -4 3089.61 278.388   1
  -9  -6  -4 3039.67 292.413   8
  -9  -6  -3 348.738 97.5920   1
  -9  -6  -3 325.126 107.758   8
  -9  -6  -2 1161.92 176.928   4
  -9  -6  -2 1236.71 183.783   8
  -9  -6  -2 1259.74 161.187   1
  -9  -6  -1-15.9525 62.6632   4
  -9  -6  -1 12.2989 47.2243   1
  -9  -6  -1 34.8907 68.9594   8
  -9  -6   0 42.2617 75.0681   8
  -9  -6   0 99.9038 60.2512   4
  -9  -6   1 268.171 92.5815   8
  -9  -6   1 277.750 95.3662   4
  -9  -6   2 1783.20 224.470   4
  -9  -6   2 1535.36 213.742   8
  -9  -6   3 5064.29 388.198   8
  -9  -6   3 4321.33 363.079   4
  -9  -6   4 5625.23 426.656   4
  -9  -6   4 5609.91 425.234   8
  -9  -6   5 979.790 191.701   8
  -9  -6   5 826.796 172.697   4
  -9  -6   6 308.187 122.327   4
  -9  -6   6 145.109 100.989   8
  -9  -6   7 18.6351 69.5870   8
  -9  -6   7 47.9426 71.0132   4
  -9  -6   8 267.439 115.131   4
  -9  -6   8 272.998 132.386   8
  -9  -5 -10 2510.61 326.611   1
  -9  -5  -9 1652.70 258.888   1
  -9  -5  -8 1227.46 213.931   1
  -9  -5  -7 909.655 169.048   1
  -9  -5  -6 660.761 141.601   1
  -9  -5  -5 127.114 66.1413   1
  -9  -5  -4 5185.41 363.020   8
  -9  -5  -4 5061.04 364.532   1
  -9  -5  -3 2947.64 262.692   1
  -9  -5  -3 2650.75 257.232   8
  -9  -5  -2 1753.17 195.071   1
  -9  -5  -2 1807.72 209.240   4
  -9  -5  -2 1984.03 223.904   8
  -9  -5  -1 3204.29 287.923   8
  -9  -5  -1 2978.66 273.448   4
  -9  -5  -1 3556.61 257.149   1
  -9  -5   0 1331.99 145.320   1
  -9  -5   0 1242.23 177.810   4
  -9  -5   0 1378.42 186.848   8
  -9  -5   1 173.794 83.8833   8
  -9  -5   1 181.945 82.5138   4
  -9  -5   2-5.64215 60.9144   4
  -9  -5   2 21.4609 54.8274   8
  -9  -5   3 950.138 173.734   4
  -9  -5   3 1050.80 172.392   8
  -9  -5   4 11225.2 595.150   4
  -9  -5   4 11376.8 603.267   8
  -9  -5   5 9110.83 550.947   8
  -9  -5   5 9450.06 553.097   4
  -9  -5   6 4566.42 394.627   4
  -9  -5   6 4445.08 386.948   8
  -9  -5   7 337.270 121.215   4
  -9  -5   7 333.711 131.186   8
  -9  -5   8 75.9978 113.748   8
  -9  -5   8 140.478 114.992   4
  -9  -5   9 1.03918 104.491   8
  -9  -5   9-87.5472 107.004   4
  -9  -4 -10 3178.46 372.638   1
  -9  -4  -9 1452.24 253.147   1
  -9  -4  -8 830.204 184.686   1
  -9  -4  -7 1025.47 200.226   1
  -9  -4  -6 696.061 161.761   1
  -9  -4  -5 1198.44 192.403   1
  -9  -4  -4 2104.82 218.680   8
  -9  -4  -4 2560.74 264.092   1
  -9  -4  -3 5810.88 366.732   8
  -9  -4  -3 6270.90 402.389   1
  -9  -4  -3 6367.22 369.439   3
  -9  -4  -2 18132.9 702.404   3
  -9  -4  -2 20331.5 742.805   1
  -9  -4  -2 20952.0 752.793   8
  -9  -4  -2 20007.8 724.487   4
  -9  -4  -1 18441.0 706.439   3
  -9  -4  -1 17409.5 691.162   8
  -9  -4  -1 17257.8 678.919   4
  -9  -4  -1 19182.7 679.556   1
  -9  -4   0 16697.6 679.106   3
  -9  -4   0 16164.4 660.014   4
  -9  -4   0 17087.0 597.320   1
  -9  -4   0 15319.9 643.361   8
  -9  -4   1 1768.60 212.524   3
  -9  -4   1 1644.47 198.081   4
  -9  -4   1 1568.94 200.475   8
  -9  -4   2 615.835 127.141   3
  -9  -4   2 584.024 122.977   4
  -9  -4   2 610.274 135.001   8
  -9  -4   3 76.2656 59.6107   4
  -9  -4   3 131.957 86.2345   3
  -9  -4   3 149.501 70.8511   8
  -9  -4   4 614.813 131.563   3
  -9  -4   4 883.508 160.421   8
  -9  -4   4 631.527 134.958   4
  -9  -4   5 2561.54 288.158   3
  -9  -4   5 3334.52 314.174   4
  -9  -4   5 2700.47 283.284   8
  -9  -4   6 2645.47 292.768   4
  -9  -4   6 3161.62 320.698   3
  -9  -4   6 2644.77 292.141   8
  -9  -4   7 1316.42 210.762   4
  -9  -4   7 1659.67 244.082   8
  -9  -4   7 1739.19 244.621   3
  -9  -4   8 815.750 182.966   4
  -9  -4   8 471.013 147.092   8
  -9  -4   9 88.8913 87.8172   8
  -9  -4   9-75.4720 84.7403   4
  -9  -3 -10 106.668 84.2083   1
  -9  -3  -9 281.955 130.163   1
  -9  -3  -8 190.918 115.614   1
  -9  -3  -7 6735.63 507.346   1
  -9  -3  -6 6835.26 489.549   1
  -9  -3  -5 3130.89 314.891   1
  -9  -3  -5 3104.55 255.964   8
  -9  -3  -4 2022.96 180.297   6
  -9  -3  -4 2076.34 247.669   1
  -9  -3  -4 2023.26 200.625   3
  -9  -3  -4 2166.56 213.239   8
  -9  -3  -3 3976.16 326.476   1
  -9  -3  -3 4496.71 299.823   4
  -9  -3  -3 4413.64 299.159   8
  -9  -3  -2 129.669 66.7354   3
  -9  -3  -2 157.155 68.3394   1
  -9  -3  -2 103.749 59.9051   4
  -9  -3  -2 119.587 59.6262   8
  -9  -3  -1 1581.39 180.149   8
  -9  -3  -1 1718.44 193.134   1
  -9  -3  -1 1514.42 184.559   3
  -9  -3  -1 1593.37 181.987   4
  -9  -3   0 13019.6 552.852   8
  -9  -3   0 12152.9 537.885   4
  -9  -3   0 12233.2 517.524   1
  -9  -3   0 11928.0 555.868   3
  -9  -3   1 15202.0 625.695   4
  -9  -3   1 15813.3 630.635   8
  -9  -3   1 14744.6 643.363   3
  -9  -3   1 16190.4 565.323   1
  -9  -3   2 3147.91 284.916   3
  -9  -3   2 3129.44 268.730   4
  -9  -3   2 3166.63 273.454   8
  -9  -3   3 342.589 109.069   4
  -9  -3   3 495.447 122.021   3
  -9  -3   3 370.032 110.517   8
  -9  -3   4 982.686 167.239  10
  -9  -3   4 665.883 133.855   3
  -9  -3   4 983.342 159.591   4
  -9  -3   4 913.396 158.074   8
  -9  -3   5-25.3613 83.0175   4
  -9  -3   5 53.3365 67.9539   8
  -9  -3   5 5.20625 61.2095  10
  -9  -3   5-134.822 108.191   3
[truncated: 3,848,890 more chars]
