# Supplementary material for: Solvatomorphism in a series of copper(II) complexes with the 5-phenyl­imidazole/perchlorate system as ligands
Source: Acta Crystallogr B Struct Sci Cryst Eng Mater. 2024 Jul 30;80(Pt 4):347–59. doi: 10.1107/S2052520624005948 (PMC11301897; doi:10.1107/S2052520624005948)
Supplement: Supplementary file 2 [file b-80-00347-1sup2.hkl]

data_1                                                                          
_shelx_title '   EL104B in P-1'                                                 
_shelx_refln_list_code          4                                               
_shelx_F_calc_maximum      146.58                                               
_exptl_crystal_F_000       464.00                                               
_reflns_d_resolution_high  0.8410                                               
                                                                                
loop_                                                                           
 _space_group_symop_operation_xyz                                               
 'x, y, z'                                                                      
 '-x, -y, -z'                                                                   
                                                                                
_cell_length_a     8.8398                                                       
_cell_length_b     9.9196                                                       
_cell_length_c    12.8239                                                       
_cell_angle_alpha  97.633                                                       
_cell_angle_beta   93.948                                                       
_cell_angle_gamma 107.385                                                       
                                                                                
_shelx_F_squared_multiplier     1.000                                           
                                                                                
loop_                                                                           
 _refln_index_h                                                                 
 _refln_index_k                                                                 
 _refln_index_l                                                                 
 _refln_F_squared_calc                                                          
 _refln_F_squared_meas                                                          
 _refln_F_squared_sigma                                                         
 _refln_observed_status                                                         
   2   0   0       7141.96       8301.70       142.32 o                         
   3   0   0         78.57         54.82         2.60 o                         
   4   0   0         45.82         56.06         2.62 o                         
   5   0   0        149.83        181.07         5.75 o                         
   6   0   0        266.48        358.44        12.40 o                         
   7   0   0         75.56        105.32         6.73 o                         
   8   0   0        932.17        997.62        31.13 o                         
   9   0   0        211.55        216.84        11.04 o                         
 -10   1   0         37.80         41.27        10.99 o                         
  -9   1   0         63.61         66.09         7.26 o                         
  -8   1   0        911.28        890.71        41.54 o                         
  -7   1   0        816.27        866.31        20.30 o                         
  -6   1   0         84.92        101.29         4.91 o                         
  -5   1   0          1.79          2.74         1.01 o                         
  -4   1   0         65.81         25.52         1.96 o                         
  -3   1   0       6496.07       5911.81        62.68 o                         
  -2   1   0        129.55         92.61         6.96 o                         
   1   1   0       1355.70        878.44        20.57 o                         
   2   1   0        617.81        789.85        11.13 o                         
   3   1   0        130.40        145.90         3.76 o                         
   4   1   0        230.90        356.64         6.94 o                         
   5   1   0       1289.84       1184.83        19.06 o                         
   6   1   0       1273.60       1280.95        28.24 o                         
   7   1   0         73.92         69.85         5.52 o                         
   8   1   0          4.62          3.59         1.71 o                         
   9   1   0         55.90         51.52         5.57 o                         
 -10   2   0         15.79         25.02         9.35 o                         
  -9   2   0          1.35          3.53         2.70 o                         
  -8   2   0        268.93        241.11        16.51 o                         
  -7   2   0       1131.98       1136.80        25.95 o                         
  -6   2   0       1036.43       1002.23        20.05 o                         
  -5   2   0        251.87        231.66         6.79 o                         
  -4   2   0          5.69          1.79         0.90 o                         
  -3   2   0        208.45        312.43         6.83 o                         
  -2   2   0        501.24        703.82        39.18 o                         
  -1   2   0        610.19        620.37        28.33 o                         
   1   2   0        738.90       1098.72        18.66 o                         
   2   2   0       3272.37       2894.45        31.79 o                         
   3   2   0        443.33        398.94        10.49 o                         
   4   2   0        882.69        929.70        16.42 o                         
   5   2   0        139.09        131.65         9.67 o                         
   6   2   0        765.80        798.50        16.69 o                         
   7   2   0         25.17         21.35         3.42 o                         
   8   2   0         92.59         76.47         6.51 o                         
   9   2   0         67.89         61.37         6.20 o                         
 -10   3   0        124.49        136.57        19.47 o                         
  -9   3   0         15.07         27.19        13.04 o                         
  -8   3   0        377.43        359.26        17.39 o                         
  -7   3   0         29.30         23.45         3.26 o                         
  -6   3   0        766.59        752.25        17.72 o                         
  -5   3   0       1364.54       1498.98        45.38 o                         
  -4   3   0        476.75        612.75        13.17 o                         
  -3   3   0        284.49        421.23        18.34 o                         
  -2   3   0       1101.26       1165.04        33.18 o                         
  -1   3   0      15198.84      15209.50       166.30 o                         
   0   3   0       1450.30       1049.03        28.86 o                         
   1   3   0         83.03        171.70         9.97 o                         
   2   3   0       1119.30       1141.76        21.88 o                         
   3   3   0       1328.30       1287.52        18.80 o                         
   4   3   0         42.99         49.56         3.79 o                         
   5   3   0          1.28          0.26         1.28 o                         
   6   3   0        617.20        561.63        19.98 o                         
   7   3   0        573.40        602.24        22.06 o                         
   8   3   0        348.88        365.85        17.75 o                         
 -10   4   0        267.18        297.64        29.16 o                         
  -9   4   0        709.07        727.23        26.64 o                         
  -8   4   0         39.52         21.08         3.17 o                         
  -7   4   0          1.12          1.08         2.21 o                         
  -6   4   0        122.15        101.42         5.82 o                         
  -5   4   0        601.03        526.26        25.50 o                         
  -4   4   0       6029.93       6094.69       104.39 o                         
  -3   4   0         81.11        177.01         5.74 o                         
  -2   4   0        185.76        207.14         6.30 o                         
  -1   4   0       2752.53       2558.06        56.60 o                         
   0   4   0        112.22        166.93         5.90 o                         
   1   4   0        317.18        407.20        18.07 o                         
   2   4   0          2.05          4.57         1.42 o                         
   3   4   0        165.45        157.59         6.37 o                         
   4   4   0        808.99        732.39        14.48 o                         
   5   4   0        181.74        170.68         7.90 o                         
   6   4   0          1.74          1.87         2.61 o                         
   7   4   0        555.25        543.78        33.77 o                         
   8   4   0        211.40        217.03        16.65 o                         
 -10   5   0          0.97          6.77         7.66 o                         
  -9   5   0        240.50        230.07        13.32 o                         
  -8   5   0        210.73        250.05        28.26 o                         
  -7   5   0        637.50        619.81        26.07 o                         
  -6   5   0          2.72          8.14         5.11 o                         
  -5   5   0        123.71        150.46        13.89 o                         
  -4   5   0       4710.25       5341.39        85.22 o                         
  -3   5   0         84.90        158.98         5.53 o                         
  -2   5   0        343.46        383.06        11.69 o                         
  -1   5   0       2441.00       2854.58        55.67 o                         
   0   5   0       2022.16       2087.50        42.77 o                         
   1   5   0       1306.48       1186.24        85.42 o                         
   2   5   0         19.69         19.02         2.25 o                         
   3   5   0        182.91        236.51         8.05 o                         
   4   5   0        621.76        637.55        13.75 o                         
   5   5   0        238.64        232.83        13.05 o                         
   6   5   0          9.03          9.02         3.51 o                         
   7   5   0         78.39        101.38         9.56 o                         
 -10   6   0         14.20          8.17         5.19 o                         
  -9   6   0        107.26         97.22        15.96 o                         
  -8   6   0        514.57        534.28        35.06 o                         
  -7   6   0        360.49        401.15        28.22 o                         
  -6   6   0         17.46         31.62         5.17 o                         
  -5   6   0          0.71          4.33         1.85 o                         
  -4   6   0        328.23        275.93         8.51 o                         
  -3   6   0          2.48          6.02         1.40 o                         
  -2   6   0        449.83        467.00        14.85 o                         
  -1   6   0        836.02        753.07        15.39 o                         
   0   6   0       1234.62       1386.42        32.89 o                         
   1   6   0       1335.26       1206.18        34.11 o                         
   2   6   0       1288.34       1224.01        41.78 o                         
   3   6   0        183.99        186.19        10.38 o                         
   4   6   0        581.55        552.88        17.04 o                         
   5   6   0        440.22        426.09        20.44 o                         
   6   6   0        451.78        454.62        20.66 o                         
  -9   7   0        200.76        191.12        22.52 o                         
  -8   7   0        191.90        216.50        13.58 o                         
  -7   7   0        946.66        913.12        35.47 o                         
  -6   7   0         22.13         21.77         5.13 o                         
  -5   7   0         60.47         68.40         6.16 o                         
  -4   7   0        139.91        109.81         9.13 o                         
  -3   7   0         83.28         35.71         4.24 o                         
  -2   7   0       1225.85       1139.03        26.22 o                         
  -1   7   0       1619.75       1658.25        39.77 o                         
   0   7   0         24.27         33.61         3.31 o                         
   1   7   0          6.52          1.40         0.53 o                         
   2   7   0       1350.09       1080.66        30.53 o                         
   3   7   0        614.50        578.23        22.32 o                         
   4   7   0         51.68         46.63         6.09 o                         
   5   7   0          6.53          7.51         3.28 o                         
   6   7   0        272.67        308.66        17.85 o                         
  -9   8   0        337.84        357.27        31.54 o                         
  -8   8   0        472.86        439.62        18.78 o                         
  -7   8   0          1.72          1.48         2.13 o                         
  -6   8   0         28.73         37.39         5.22 o                         
  -5   8   0        940.40        926.89        26.16 o                         
  -4   8   0        110.82         95.53         7.55 o                         
  -3   8   0        935.47        880.19        24.17 o                         
  -2   8   0        381.98        429.19        15.25 o                         
  -1   8   0       1564.98       1421.63       107.47 o                         
   0   8   0        392.20        472.87        40.27 o                         
   1   8   0         17.27         13.13         1.61 o                         
   2   8   0         33.65         26.79         7.23 o                         
   3   8   0        175.26        171.79        12.66 o                         
   4   8   0        658.94        663.18        21.11 o                         
   5   8   0         23.53         21.98         4.79 o                         
  -8   9   0        283.43        269.56        14.80 o                         
  -7   9   0         50.40         42.35         5.68 o                         
  -6   9   0         22.41         25.38         4.68 o                         
  -5   9   0       1500.11       1448.12        50.24 o                         
  -4   9   0          1.49          5.35         2.51 o                         
  -3   9   0        381.67        468.30        26.39 o                         
  -2   9   0         60.52         36.14         4.51 o                         
  -1   9   0          1.05         -0.33         3.38 o                         
   0   9   0         79.19        105.31        12.97 o                         
   1   9   0        554.64        626.70        33.53 o                         
   2   9   0          1.90          0.18         3.40 o                         
   3   9   0        127.48        116.00        15.18 o                         
  -7  10   0         55.39         37.84         5.97 o                         
  -6  10   0         21.67         16.08         3.65 o                         
  -5  10   0         42.76         58.28         6.73 o                         
  -4  10   0        268.51        307.25        20.32 o                         
  -3  10   0        156.32        209.31        11.83 o                         
  -2  10   0        222.29        216.44        11.43 o                         
  -1  10   0         54.24         72.22        11.09 o                         
   0  10   0        170.18        186.38        18.29 o                         
   1  10   0        474.04        559.07        33.20 o                         
   2  10   0         23.29         21.60         5.27 o                         
  -6  11   0         73.97         41.81         6.15 o                         
  -5  11   0          2.29          2.23         2.82 o                         
  -4  11   0         17.32          1.75         2.11 o                         
  -3  11   0         21.24         19.38         6.32 o                         
  -2  11   0        857.94        849.77        40.87 o                         
  -1  11   0        214.79        188.94        18.85 o                         
   0  11   0          9.68          5.29         4.26 o                         
   0 -11   1          0.79         -0.81         4.51 o                         
   1 -11   1         73.57         90.67        13.19 o                         
   2 -11   1        239.76        270.16        21.62 o                         
   3 -11   1         88.81         83.44        11.71 o                         
   4 -11   1         69.48         70.02         7.28 o                         
   5 -11   1         96.64        107.64         9.36 o                         
   6 -11   1          0.68         -1.56         3.33 o                         
  -2 -10   1         18.71         18.83         5.10 o                         
  -1 -10   1        446.01        447.38        28.88 o                         
   0 -10   1        912.79        953.25        42.86 o                         
   1 -10   1         10.24         -0.36         3.76 o                         
   2 -10   1         66.53         57.97         6.09 o                         
   3 -10   1         12.98         12.86         3.27 o                         
   4 -10   1       1169.43       1118.25        31.01 o                         
   5 -10   1         78.35         53.21         6.36 o                         
   6 -10   1          2.49          5.53         2.68 o                         
   7 -10   1        177.86        212.90        12.98 o                         
  -3  -9   1        421.37        509.29        23.34 o                         
  -2  -9   1         32.68         36.97         6.33 o                         
  -1  -9   1        145.48        112.07        13.38 o                         
   0  -9   1        653.29        681.12        19.30 o                         
   1  -9   1         16.38         22.38         3.52 o                         
   2  -9   1         20.16         11.51         3.74 o                         
   3  -9   1         56.01         48.31         5.55 o                         
   4  -9   1          4.49         -0.76         2.61 o                         
   5  -9   1       1675.53       1652.27        38.78 o                         
   6  -9   1        687.01        741.82        34.47 o                         
   7  -9   1         65.14         53.96        13.17 o                         
   8  -9   1          1.17         -0.61         4.43 o                         
  -5  -8   1         64.02         59.51         7.81 o                         
  -4  -8   1         55.96         49.21         6.90 o                         
  -3  -8   1        690.90        769.18        27.70 o                         
  -2  -8   1        174.46        190.96        13.75 o                         
  -1  -8   1         24.13         22.93         7.07 o                         
   0  -8   1         11.38         10.10         2.45 o                         
   1  -8   1       1337.59       1345.41        29.90 o                         
   2  -8   1        457.88        408.50        14.88 o                         
   3  -8   1         19.69         19.37         3.41 o                         
   4  -8   1        110.17        117.11         8.19 o                         
   5  -8   1         20.47         10.15         2.63 o                         
   6  -8   1        546.27        491.92        20.93 o                         
   7  -8   1         36.77         53.50         5.89 o                         
   8  -8   1        230.95        216.67        12.23 o                         
   9  -8   1         70.88         87.68        16.08 o                         
  -6  -7   1        133.81        111.18        10.46 o                         
  -5  -7   1         36.80         33.64         5.67 o                         
  -4  -7   1         25.62         20.21         4.46 o                         
  -3  -7   1         19.01          4.07         8.24 o                         
  -2  -7   1        874.74        821.33        26.76 o                         
  -1  -7   1        591.43        499.62        25.41 o                         
   0  -7   1        118.38         95.05        16.36 o                         
   1  -7   1        847.55        838.62        20.99 o                         
   2  -7   1        531.35        629.63        14.97 o                         
   3  -7   1        346.45        416.06        14.55 o                         
   4  -7   1          9.41         20.82         4.33 o                         
   5  -7   1        342.42        340.66        13.58 o                         
   6  -7   1        405.19        426.68        15.80 o                         
   7  -7   1        776.50        797.63        34.68 o                         
   8  -7   1        260.90        287.01        14.03 o                         
   9  -7   1         73.11         55.25        12.68 o                         
  -6  -6   1        242.86        229.29        14.37 o                         
  -5  -6   1        944.94        908.72        28.60 o                         
  -4  -6   1        129.95        124.87         9.75 o                         
  -3  -6   1         41.57         31.20         5.32 o                         
  -2  -6   1        379.92        394.30        12.87 o                         
  -1  -6   1       1676.48       1824.84        53.37 o                         
   0  -6   1        942.54       1040.67        22.52 o                         
   1  -6   1        509.11        626.13        16.50 o                         
   2  -6   1        579.70        635.29        17.04 o                         
   3  -6   1       1156.59        999.47        23.24 o                         
   4  -6   1        250.26        264.31        10.80 o                         
   5  -6   1         18.50         23.60         3.55 o                         
   6  -6   1        506.74        509.64        17.12 o                         
   7  -6   1        536.14        459.34        21.30 o                         
   8  -6   1        451.19        426.30        31.18 o                         
   9  -6   1         49.54         54.82        12.76 o                         
  10  -6   1         58.39         64.51        13.90 o                         
  -7  -5   1         49.86         53.03         7.44 o                         
  -6  -5   1         16.47          5.62         3.00 o                         
  -5  -5   1         90.16         64.71         9.11 o                         
  -4  -5   1       3063.69       3030.21        45.15 o                         
  -3  -5   1          2.57          1.39         1.21 o                         
  -2  -5   1        461.96        470.33        15.04 o                         
  -1  -5   1         31.96         62.17         7.31 o                         
   0  -5   1       4991.58       5314.36       114.56 o                         
   1  -5   1       1649.34       1413.60        32.72 o                         
   2  -5   1        504.33        531.14        11.70 o                         
   3  -5   1        827.55        917.65        16.94 o                         
   4  -5   1       1251.41       1224.58        27.49 o                         
   5  -5   1        158.47        150.12         7.03 o                         
   6  -5   1         54.25         48.89         7.57 o                         
   7  -5   1        397.82        437.29        28.39 o                         
   8  -5   1        230.59        239.21        22.59 o                         
   9  -5   1         12.69         11.40         5.99 o                         
  10  -5   1          1.09         -6.24         6.24 o                         
  -8  -4   1        236.58        256.35        15.34 o                         
  -7  -4   1        729.28        726.15        25.54 o                         
  -6  -4   1         26.06         16.22         3.76 o                         
  -5  -4   1          1.15          3.10         1.46 o                         
  -4  -4   1        443.49        442.79        12.51 o                         
  -3  -4   1        695.31        615.87        12.38 o                         
  -2  -4   1       1785.18       1811.35        35.18 o                         
  -1  -4   1        480.67        482.01        19.66 o                         
   0  -4   1          4.38         11.13         3.08 o                         
   1  -4   1        581.70        658.66        15.25 o                         
   2  -4   1        144.66        126.59         4.76 o                         
   3  -4   1        211.02        294.42         8.05 o                         
   4  -4   1        513.02        626.85        42.28 o                         
   5  -4   1       1856.62       1969.34        71.74 o                         
   6  -4   1        875.82        874.71        24.00 o                         
   7  -4   1        545.63        550.36        14.31 o                         
   8  -4   1         64.09         73.62         5.63 o                         
   9  -4   1         30.44         28.90         4.79 o                         
  10  -4   1        453.71        464.11        36.52 o                         
  -8  -3   1         46.96         38.55         6.17 o                         
  -7  -3   1         84.78         83.27         7.97 o                         
  -6  -3   1        335.76        369.02        15.84 o                         
  -5  -3   1        111.28         91.94         4.04 o                         
  -4  -3   1         18.19          9.99         1.31 o                         
  -3  -3   1       2517.39       2520.45        48.77 o                         
  -2  -3   1       2456.94       2294.61        43.01 o                         
  -1  -3   1        152.41        345.98        30.43 o                         
   1  -3   1        999.11       1228.59        21.35 o                         
   2  -3   1       4026.86       3773.56        55.66 o                         
   3  -3   1        287.05        357.62        13.73 o                         
   4  -3   1       1086.54       1431.75        31.12 o                         
   5  -3   1       1297.89       1347.38        42.61 o                         
   6  -3   1       2168.23       2255.56        35.20 o                         
   7  -3   1       1289.87       1260.42        24.90 o                         
   8  -3   1          1.52          5.46         1.53 o                         
   9  -3   1         57.07         50.37        12.40 o                         
  10  -3   1         77.61         94.54        16.24 o                         
  -9  -2   1        274.29        312.06        16.64 o                         
  -8  -2   1         47.81         33.71         6.03 o                         
  -7  -2   1         91.34         83.21         6.42 o                         
  -6  -2   1         49.64         31.82         3.87 o                         
  -5  -2   1        951.33        916.46        19.45 o                         
  -4  -2   1        348.61        380.35         8.35 o                         
  -3  -2   1         77.19         99.33         4.70 o                         
  -2  -2   1        866.87        874.40        11.69 o                         
  -1  -2   1       7394.15       5932.49        84.39 o                         
   1  -2   1       6540.61       6444.69       123.05 o                         
   2  -2   1       7793.28       8252.37       113.75 o                         
   3  -2   1       1004.89        757.89        11.08 o                         
   4  -2   1         16.22         10.54         1.88 o                         
   5  -2   1        258.45        296.69        11.28 o                         
   6  -2   1        137.77        138.50         6.08 o                         
   7  -2   1        854.66        822.78        26.04 o                         
   8  -2   1       1642.02       1694.07        38.12 o                         
   9  -2   1          1.86          0.42         2.12 o                         
  10  -2   1          0.71         -1.91         4.78 o                         
  -9  -1   1        429.01        474.44        22.25 o                         
  -8  -1   1        152.46        149.36         8.94 o                         
  -7  -1   1         14.41          8.19         2.48 o                         
  -6  -1   1        163.20        201.53         7.68 o                         
  -5  -1   1         86.00        105.84         4.90 o                         
  -4  -1   1         20.74         16.34         1.42 o                         
  -3  -1   1       2602.72       2535.15        24.45 o                         
  -2  -1   1        125.15         61.97         2.54 o                         
  -1  -1   1       7025.64       9222.60       123.13 o                         
   1  -1   1       1004.28       1092.57        24.08 o                         
   2  -1   1         59.86        122.29         2.75 o                         
   3  -1   1        863.04       1005.24        13.21 o                         
   4  -1   1        665.99        613.23        12.78 o                         
   5  -1   1         68.59         72.99         3.39 o                         
   6  -1   1          7.01          9.54         1.44 o                         
   7  -1   1        808.97        780.82        21.06 o                         
   8  -1   1        129.20        161.05         8.50 o                         
   9  -1   1        164.46        158.35        10.57 o                         
  10  -1   1         96.78         83.06        14.99 o                         
 -10   0   1          9.21          4.40         4.91 o                         
  -9   0   1        118.71        109.76         9.61 o                         
  -8   0   1        805.71        805.50        21.47 o                         
  -7   0   1        183.57        160.67         8.42 o                         
  -6   0   1        468.30        408.54        10.70 o                         
  -5   0   1        197.97        123.88         4.67 o                         
  -4   0   1         68.90         15.96         1.77 o                         
  -3   0   1       1222.25       1128.88        15.83 o                         
  -2   0   1       1316.42        861.97        17.93 o                         
   1   0   1       2142.39       1680.07        35.31 o                         
   2   0   1        256.41        439.58         5.96 o                         
   3   0   1         45.31         31.19         1.54 o                         
   4   0   1        186.46        141.48         3.85 o                         
   5   0   1        419.88        329.32         7.99 o                         
   6   0   1        454.83        415.16        10.47 o                         
   7   0   1         13.34         18.60         3.43 o                         
   8   0   1        597.84        592.07        17.42 o                         
   9   0   1        146.66        158.40         9.20 o                         
 -10   1   1          0.52         -1.46         4.02 o                         
  -9   1   1        145.05        146.09        11.00 o                         
  -8   1   1       1872.01       1853.84        51.17 o                         
  -7   1   1        392.30        393.91        12.95 o                         
  -6   1   1         66.02         86.42         6.87 o                         
  -5   1   1        277.05        294.74        15.65 o                         
  -4   1   1          1.30          9.48         1.48 o                         
  -3   1   1        974.34       1036.00        14.68 o                         
  -2   1   1       9487.00       8656.85       248.05 o                         
  -1   1   1        743.98       1264.14        31.35 o                         
   1   1   1       2831.52       3399.29        47.49 o                         
   2   1   1       1219.44        909.05        10.80 o                         
   3   1   1        839.91        906.94        14.35 o                         
   4   1   1        847.07        897.40        19.13 o                         
   5   1   1        831.51        978.01        18.85 o                         
   6   1   1       2023.53       2189.78        31.18 o                         
   7   1   1        331.04        340.27        12.36 o                         
   8   1   1         84.91         77.48         6.27 o                         
   9   1   1          6.07         11.56         5.37 o                         
 -10   2   1        101.10        122.54        15.30 o                         
  -9   2   1          9.37          3.17         4.31 o                         
  -8   2   1         87.74         95.57         8.33 o                         
  -7   2   1       1722.73       1738.64        39.40 o                         
  -6   2   1        324.44        310.41        10.49 o                         
  -5   2   1         57.85         61.96         3.62 o                         
  -4   2   1         84.97         33.13         2.46 o                         
  -3   2   1          5.79         19.44         2.08 o                         
  -2   2   1      21484.78      23415.90       341.64 o                         
  -1   2   1       8160.73       8441.14       141.88 o                         
   0   2   1       7458.57      10805.64       207.06 o                         
   1   2   1       3588.89       4418.87        76.27 o                         
   2   2   1        640.87        632.13        16.67 o                         
   3   2   1       2481.33       2474.13        32.71 o                         
   4   2   1        880.47        911.12        15.13 o                         
   5   2   1        166.95        134.11         5.67 o                         
   6   2   1       1392.60       1327.32        31.25 o                         
   7   2   1        354.37        360.26        16.42 o                         
   8   2   1        196.85        211.49        10.65 o                         
   9   2   1         27.83         23.69         5.25 o                         
 -10   3   1        146.00        150.05        12.96 o                         
  -9   3   1        235.82        252.13        19.26 o                         
  -8   3   1        175.39        180.31        12.29 o                         
  -7   3   1         18.42         22.37         4.37 o                         
  -6   3   1        164.63        143.62        12.92 o                         
  -5   3   1       2261.70       2268.60        44.56 o                         
  -4   3   1       2303.17       2523.26        39.17 o                         
  -3   3   1        846.64        708.98        20.60 o                         
  -2   3   1       1921.72       1769.12        27.68 o                         
  -1   3   1       3023.58       2873.53        42.89 o                         
   0   3   1        500.69       1010.74        28.54 o                         
   1   3   1         79.94         43.87         6.30 o                         
   2   3   1        236.66        183.34        14.60 o                         
   3   3   1        614.99        551.52         8.96 o                         
   4   3   1       1013.97        909.17        13.98 o                         
   5   3   1         26.05         29.85         2.77 o                         
   6   3   1          5.75          7.03         1.89 o                         
   7   3   1        530.37        509.09        16.46 o                         
   8   3   1        381.99        417.69        15.71 o                         
 -10   4   1        100.49         80.78         9.62 o                         
  -9   4   1       1143.37       1112.55        40.16 o                         
  -8   4   1         22.56         19.41        10.99 o                         
  -7   4   1         67.70         60.76         5.33 o                         
  -6   4   1         16.19         11.55         3.52 o                         
  -5   4   1         33.49         55.70         4.32 o                         
  -4   4   1         82.73        135.83         5.52 o                         
  -3   4   1       2969.27       2662.41        36.39 o                         
  -2   4   1       5358.06       5925.06        84.99 o                         
  -1   4   1       2202.64       2317.93        46.18 o                         
   0   4   1        342.94        191.49        10.41 o                         
   1   4   1        228.43        149.28         6.49 o                         
   2   4   1          9.32         11.15         1.38 o                         
   3   4   1        282.70        294.18         9.40 o                         
   4   4   1        626.80        629.51        13.00 o                         
   5   4   1        830.08        817.56        25.88 o                         
   6   4   1         26.48         36.35         5.28 o                         
   7   4   1         23.77         18.03         4.37 o                         
   8   4   1        196.31        236.26        14.79 o                         
 -10   5   1         67.41         67.30        14.63 o                         
  -9   5   1         17.81         21.21         4.82 o                         
  -8   5   1         84.14         90.49         8.44 o                         
  -7   5   1        601.37        582.32        28.24 o                         
  -6   5   1         36.09         44.09         4.29 o                         
  -5   5   1         50.72         77.11        10.51 o                         
  -4   5   1        261.43        249.35         9.40 o                         
  -3   5   1       1588.63       1729.34        27.49 o                         
  -2   5   1       1295.13       1303.07        38.93 o                         
  -1   5   1        961.13        856.77        25.67 o                         
   0   5   1         66.10         71.20         4.77 o                         
   1   5   1       2259.71       2145.15        81.81 o                         
   2   5   1        367.86        377.01        20.34 o                         
   3   5   1        457.72        411.11        17.39 o                         
   4   5   1        232.12        197.82         6.73 o                         
   5   5   1        796.21        782.50        20.76 o                         
   6   5   1        236.38        249.21        14.48 o                         
   7   5   1         15.01          6.88         3.24 o                         
 -10   6   1         35.43         32.86        10.32 o                         
  -9   6   1         12.56          9.14         6.33 o                         
  -8   6   1        245.17        234.41        23.27 o                         
  -7   6   1        320.60        312.97        24.91 o                         
  -6   6   1       1424.72       1329.69        51.56 o                         
  -5   6   1         19.63         39.13         5.16 o                         
  -4   6   1        470.56        489.32        13.44 o                         
  -3   6   1         23.69          8.74         1.85 o                         
  -2   6   1        929.52        855.87        22.88 o                         
  -1   6   1        770.86        807.20        18.85 o                         
   0   6   1        473.59        486.34        22.75 o                         
   1   6   1        447.76        410.33        29.17 o                         
   2   6   1       1265.00       1310.31        45.32 o                         
   3   6   1        132.52        110.49        12.44 o                         
   4   6   1         15.65          8.30         2.70 o                         
   5   6   1          6.79          4.43         2.03 o                         
   6   6   1        399.96        381.57        18.95 o                         
  -9   7   1         84.36        117.52        17.91 o                         
  -8   7   1        209.70        148.32        69.29 o                         
  -7   7   1        369.75        313.44        23.61 o                         
  -6   7   1        785.61        793.50        30.74 o                         
  -5   7   1         87.45         97.57         7.75 o                         
  -4   7   1        557.31        623.10        24.98 o                         
  -3   7   1        725.28        859.85        26.85 o                         
  -2   7   1       1373.96       1551.56        32.30 o                         
  -1   7   1       1325.25       1348.73        28.29 o                         
   0   7   1         92.49         53.20         3.54 o                         
   1   7   1          3.03         14.88         1.72 o                         
   2   7   1          7.26          8.28         4.15 o                         
   3   7   1        947.54       1076.90        43.93 o                         
   4   7   1         11.54          8.71         2.79 o                         
   5   7   1        175.05        203.13        11.29 o                         
  -9   8   1        333.18        368.97        19.20 o                         
  -8   8   1         38.93         49.55         6.48 o                         
  -7   8   1          6.53          6.56         2.95 o                         
  -6   8   1        235.92        191.25        11.64 o                         
  -5   8   1        711.83        700.05        22.86 o                         
  -4   8   1        284.21        302.05        13.74 o                         
  -3   8   1         89.43        108.75         7.81 o                         
  -2   8   1        786.48        775.69        21.44 o                         
  -1   8   1        242.66        272.93        10.73 o                         
   0   8   1        615.60        558.47        16.29 o                         
   1   8   1          8.14          8.30         4.24 o                         
   2   8   1        194.21        173.56        16.85 o                         
   3   8   1         80.75         79.21        12.04 o                         
   4   8   1       1325.97       1371.42        32.48 o                         
  -8   9   1        177.30        173.01        12.39 o                         
  -7   9   1          1.13          4.71         2.73 o                         
  -6   9   1          2.28          3.58         2.58 o                         
  -5   9   1        185.72        167.23        10.99 o                         
  -4   9   1        232.67        181.59        11.12 o                         
  -3   9   1       1049.97       1120.72        60.82 o                         
  -2   9   1        214.55        261.32        17.10 o                         
  -1   9   1        183.34        163.23         8.25 o                         
   0   9   1         98.91         84.71        11.91 o                         
   1   9   1        719.38        652.64        34.80 o                         
   2   9   1          5.47         11.95         5.81 o                         
   3   9   1          7.01          6.75         6.18 o                         
  -7  10   1        453.41        446.12        20.26 o                         
  -6  10   1         17.48         15.49         4.48 o                         
  -5  10   1         14.30         24.86         4.60 o                         
  -4  10   1         18.21         11.40         3.25 o                         
  -3  10   1       1080.03       1060.20        67.43 o                         
  -2  10   1        844.78        889.67        40.60 o                         
  -1  10   1         17.68         11.39         5.27 o                         
   0  10   1         90.74         86.64        12.98 o                         
   1  10   1         87.91        128.05        15.91 o                         
   2  10   1        104.24         98.07        14.24 o                         
  -6  11   1        222.69        252.26        15.34 o                         
  -5  11   1          2.08          1.83         2.34 o                         
  -4  11   1          0.74         -2.30         4.23 o                         
  -3  11   1        106.58         87.31        12.52 o                         
  -2  11   1        245.76        299.01        23.81 o                         
  -1  11   1        251.54        307.62        24.68 o                         
   0 -11   2         29.68         29.16         7.49 o                         
   1 -11   2          8.80         -4.44         4.44 o                         
   2 -11   2         19.58         12.19         5.26 o                         
   3 -11   2        102.20        117.67         9.41 o                         
   4 -11   2        346.00        373.87        17.36 o                         
   5 -11   2         51.72         61.67         7.07 o                         
   6 -11   2         29.08         26.79         8.05 o                         
  -2 -10   2          0.46         -0.80         2.81 o                         
  -1 -10   2        332.69        369.77        36.23 o                         
   0 -10   2        249.98        235.85        19.76 o                         
   1 -10   2         91.35         72.28         6.66 o                         
   2 -10   2        182.91        178.09        10.72 o                         
   3 -10   2         34.22         48.62         5.90 o                         
   4 -10   2       1001.13       1026.31        29.37 o                         
   5 -10   2        184.44        198.98        12.01 o                         
   6 -10   2         32.60         23.95         4.50 o                         
   7 -10   2         33.90         18.59         7.18 o                         
  -4  -9   2         15.72          9.78         3.88 o                         
  -3  -9   2        220.54        191.70        14.08 o                         
  -2  -9   2        557.71        648.16        25.61 o                         
  -1  -9   2         15.38         37.48         5.77 o                         
   0  -9   2        373.73        366.08        15.81 o                         
   1  -9   2        346.39        339.70        16.57 o                         
   2  -9   2          8.15          4.59         4.85 o                         
   3  -9   2         17.62         20.78         3.90 o                         
   4  -9   2          3.74          1.58         2.46 o                         
   5  -9   2        824.75        790.49        27.38 o                         
   6  -9   2       1085.76       1097.70        53.08 o                         
   7  -9   2         23.18         29.95         4.55 o                         
   8  -9   2         34.55         28.86         9.44 o                         
  -5  -8   2         62.75         64.58         8.01 o                         
  -4  -8   2         50.73         37.41        12.93 o                         
  -3  -8   2        589.04        595.90        24.09 o                         
  -2  -8   2       1355.82       1388.62        37.71 o                         
  -1  -8   2         23.35         19.45         2.14 o                         
   0  -8   2        161.23        138.18         8.07 o                         
   1  -8   2        106.75         95.51         6.91 o                         
   2  -8   2        696.36        722.42        20.87 o                         
   3  -8   2       1976.25       2003.15        40.81 o                         
   4  -8   2        241.00        250.53        11.83 o                         
   5  -8   2         25.17         28.88         6.39 o                         
   6  -8   2        636.16        687.71        25.79 o                         
   7  -8   2         98.23         78.00         6.61 o                         
   8  -8   2          7.16          1.48         3.80 o                         
   9  -8   2          6.95          4.72         5.55 o                         
  -6  -7   2        206.74        218.81        17.14 o                         
  -5  -7   2        756.24        766.21        28.50 o                         
  -4  -7   2         20.60         33.03         5.33 o                         
  -3  -7   2        673.60        763.53        25.94 o                         
  -2  -7   2       1007.29       1055.52        22.49 o                         
  -1  -7   2        370.22        438.47        16.34 o                         
   0  -7   2        308.37        318.08        18.67 o                         
   1  -7   2          3.32         10.24         2.44 o                         
   2  -7   2        379.06        313.32         9.96 o                         
   3  -7   2       1563.04       1431.36        30.91 o                         
   4  -7   2       1523.64       1483.48        32.02 o                         
   5  -7   2         83.95         95.96         5.84 o                         
   6  -7   2          0.96          1.38         2.80 o                         
   7  -7   2        127.01        142.46         8.49 o                         
   8  -7   2        133.79        119.87        16.84 o                         
   9  -7   2        133.59        141.88        19.46 o                         
  -7  -6   2         33.65         29.71         5.70 o                         
  -6  -6   2        273.32        247.87        14.79 o                         
  -5  -6   2        595.43        636.30        23.05 o                         
  -4  -6   2        106.27         96.19         6.16 o                         
  -3  -6   2        111.21        119.01         5.76 o                         
  -2  -6   2         45.27         34.53         6.76 o                         
  -1  -6   2        311.00        256.86         8.20 o                         
   0  -6   2       1956.19       1855.21        62.68 o                         
   1  -6   2        660.09        670.20        17.53 o                         
   2  -6   2        176.48        157.83         6.35 o                         
   3  -6   2        524.85        537.67        15.47 o                         
   4  -6   2        691.26        580.87        16.42 o                         
   5  -6   2        295.99        296.61        19.89 o                         
   6  -6   2        371.10        393.03        16.83 o                         
   7  -6   2        385.42        398.61        18.51 o                         
   8  -6   2         39.70         57.76         7.55 o                         
   9  -6   2         28.17         14.64         7.27 o                         
  10  -6   2          5.22          6.02         6.58 o                         
  -7  -5   2         89.40         92.46         9.22 o                         
  -6  -5   2         74.09         61.60         7.04 o                         
  -5  -5   2         64.85         81.40         7.59 o                         
  -4  -5   2        618.47        644.97        16.43 o                         
  -3  -5   2       1746.37       1672.09        28.57 o                         
  -2  -5   2        124.16        131.96         8.35 o                         
  -1  -5   2         93.36         80.27         4.07 o                         
   0  -5   2        788.12        828.11        19.88 o                         
   1  -5   2         17.62         23.61         2.84 o                         
   2  -5   2          1.28          7.07         1.44 o                         
   3  -5   2         53.74         91.23         5.31 o                         
   4  -5   2       2413.96       2421.17        34.71 o                         
   5  -5   2       2850.31       2932.63        63.15 o                         
   6  -5   2        451.95        426.02        22.75 o                         
   7  -5   2         15.29         25.19         3.86 o                         
   8  -5   2         29.84         29.87         8.55 o                         
   9  -5   2         31.61         46.63        10.94 o                         
  10  -5   2         27.61         20.30         8.16 o                         
  -8  -4   2         86.72         87.56        12.04 o                         
  -7  -4   2        579.77        588.73        46.78 o                         
  -6  -4   2        655.59        599.01        23.58 o                         
  -5  -4   2         40.81         35.67         2.37 o                         
  -4  -4   2         12.75         14.67         2.41 o                         
  -3  -4   2       1078.49       1079.35        20.44 o                         
  -2  -4   2       1079.56       1236.92        27.65 o                         
  -1  -4   2       1770.38       1992.16        27.71 o                         
   0  -4   2        648.86        755.33        17.15 o                         
   1  -4   2         30.86          1.65         0.98 o                         
   2  -4   2        651.98        626.64        11.48 o                         
   3  -4   2         83.84        115.86         7.31 o                         
   4  -4   2        642.39        689.96        12.70 o                         
   5  -4   2        692.31        667.96        28.10 o                         
   6  -4   2       1621.20       1632.06        33.92 o                         
   7  -4   2        298.57        269.69        11.79 o                         
   8  -4   2        142.40        125.09        16.34 o                         
   9  -4   2          0.94         -2.72         5.03 o                         
  10  -4   2        759.38        810.87        49.19 o                         
  -8  -3   2         61.31         43.93         6.24 o                         
  -7  -3   2         74.54         68.58         7.78 o                         
  -6  -3   2       1125.72       1047.72        33.16 o                         
  -5  -3   2          9.22         13.35         1.92 o                         
  -4  -3   2         14.11         15.67         2.29 o                         
  -3  -3   2        865.35        827.08        12.78 o                         
  -2  -3   2       1959.78       1907.71        33.89 o                         
  -1  -3   2       9392.25       8494.37        96.23 o                         
   0  -3   2        133.29         52.13         4.63 o                         
   1  -3   2       1711.24       1504.15        24.32 o                         
   2  -3   2       1063.52       1000.33        25.37 o                         
   3  -3   2        406.24        279.38         5.70 o                         
   4  -3   2       1093.38       1256.77        37.32 o                         
   5  -3   2       1550.37       1590.45        27.26 o                         
   6  -3   2       1947.74       1939.08        29.30 o                         
   7  -3   2        756.93        696.73        13.01 o                         
   8  -3   2          2.86          5.83         2.73 o                         
   9  -3   2          0.80          0.76         3.89 o                         
  10  -3   2         58.50         45.44        11.14 o                         
  -9  -2   2        415.84        387.05        18.79 o                         
  -8  -2   2         27.27         21.84         4.43 o                         
  -7  -2   2        157.70        146.06        10.07 o                         
  -6  -2   2        291.58        330.46        14.23 o                         
  -5  -2   2        255.96        261.72        12.28 o                         
  -4  -2   2        811.23        748.81        13.69 o                         
  -3  -2   2       1252.15       1292.54        29.08 o                         
  -2  -2   2        209.50        285.99         5.86 o                         
  -1  -2   2       4125.15       5483.99        53.81 o                         
   0  -2   2       1735.70       2727.85        59.32 o                         
   1  -2   2       5581.84       6367.26        85.38 o                         
   2  -2   2          1.90          9.12         1.90 o                         
   3  -2   2       5287.05       5663.88        74.30 o                         
   4  -2   2       2205.84       2166.69        43.61 o                         
   5  -2   2        351.30        404.38        13.41 o                         
   6  -2   2        303.06        286.07         8.47 o                         
   7  -2   2          2.93          0.92         1.04 o                         
   8  -2   2       1610.69       1738.95        54.33 o                         
   9  -2   2          1.69         -0.09         5.21 o                         
  10  -2   2          3.27          2.34         3.90 o                         
  -9  -1   2        347.98        326.05        17.71 o                         
  -8  -1   2          1.22          2.51         2.41 o                         
  -7  -1   2        214.74        183.21         9.33 o                         
  -6  -1   2        913.77        817.99        19.51 o                         
  -5  -1   2         53.36         29.70         2.40 o                         
  -4  -1   2        467.70        446.66         8.27 o                         
  -3  -1   2         39.11         33.14         2.24 o                         
  -2  -1   2          1.73          1.33         0.64 o                         
   1  -1   2       4411.00       4298.39        83.59 o                         
   2  -1   2        185.03        282.93        10.96 o                         
   3  -1   2        316.61        349.29         7.07 o                         
   4  -1   2        660.01        619.39        15.45 o                         
   5  -1   2       3285.73       3135.21        39.75 o                         
   6  -1   2         16.44          5.28         1.71 o                         
   7  -1   2         90.43        102.77         5.00 o                         
   8  -1   2          4.96          4.20         2.06 o                         
   9  -1   2        808.84        852.25        30.88 o                         
 -10   0   2          1.50         -2.07         5.80 o                         
  -9   0   2          3.01          3.00         3.97 o                         
  -8   0   2        100.60         87.35         8.62 o                         
  -7   0   2       1451.33       1448.14        36.22 o                         
  -6   0   2        178.06        221.38        12.42 o                         
  -5   0   2        146.18        193.06         6.67 o                         
  -4   0   2          8.44          3.75         1.18 o                         
  -3   0   2       2190.77       2033.55        36.65 o                         
  -2   0   2        217.31        143.58         4.69 o                         
   1   0   2       5594.59       5633.93        62.36 o                         
   2   0   2       2273.99       1896.95        23.94 o                         
   3   0   2        403.04        438.98         6.33 o                         
   4   0   2        179.99        160.48         4.48 o                         
   5   0   2       1842.55       2039.12        38.58 o                         
   6   0   2        989.25       1025.42        17.69 o                         
   7   0   2         19.99         14.89         2.49 o                         
   8   0   2          9.64         12.05         2.68 o                         
   9   0   2         31.77         36.94         6.30 o                         
 -10   1   2        191.56        203.47        14.26 o                         
  -9   1   2          7.60          9.38         3.12 o                         
  -8   1   2        169.59        152.18        10.86 o                         
  -7   1   2        472.61        488.25        18.83 o                         
  -6   1   2        617.49        557.38        18.89 o                         
  -5   1   2        405.67        297.69         8.44 o                         
  -4   1   2        319.12        260.63         7.19 o                         
  -3   1   2        240.54        257.92         9.38 o                         
  -2   1   2       1967.65       2431.31        61.80 o                         
   1   1   2       1231.07       1609.36        25.34 o                         
   2   1   2        758.39        819.31        11.26 o                         
   3   1   2       1153.22       1075.10        13.33 o                         
   4   1   2        439.22        468.67         8.50 o                         
   5   1   2        243.24        219.18         6.89 o                         
   6   1   2       1580.00       1534.63        31.87 o                         
   7   1   2        263.67        251.96        10.46 o                         
   8   1   2         75.99         71.89         5.97 o                         
   9   1   2          3.98          7.17         3.25 o                         
 -10   2   2        703.99        769.37        29.11 o                         
  -9   2   2        103.35         95.85         9.40 o                         
  -8   2   2        146.37        140.92        10.33 o                         
  -7   2   2       2196.52       2147.31        46.28 o                         
  -6   2   2         19.56         17.33         3.41 o                         
  -5   2   2        307.97        336.89         9.07 o                         
  -4   2   2        603.04        899.69        17.75 o                         
  -3   2   2        230.73        283.13        10.67 o                         
  -2   2   2       1231.26        922.32        23.64 o                         
  -1   2   2      10745.10      12564.26       227.11 o                         
   0   2   2       2413.20       1131.78        23.90 o                         
   1   2   2         46.36        109.11         3.90 o                         
   2   2   2        516.42        618.66         9.34 o                         
   3   2   2        315.06        300.30        11.68 o                         
   4   2   2       1735.63       1773.02        25.34 o                         
   5   2   2        269.33        340.00         9.19 o                         
   6   2   2        750.09        733.74        17.66 o                         
   7   2   2        450.48        431.19        14.45 o                         
   8   2   2          1.34          3.41         2.43 o                         
 -10   3   2        456.44        464.01        23.67 o                         
  -9   3   2        265.06        244.23        15.85 o                         
  -8   3   2         46.38         45.43         6.46 o                         
  -7   3   2        358.10        352.93        16.67 o                         
  -6   3   2         27.97         46.72         6.71 o                         
  -5   3   2       1572.87       1566.68        57.79 o                         
  -4   3   2       6975.40       6966.87       132.81 o                         
  -3   3   2         33.05         57.80         4.00 o                         
  -2   3   2        577.18        899.14        15.82 o                         
  -1   3   2       1084.30        926.46        28.98 o                         
   0   3   2         78.23          4.54         1.87 o                         
   1   3   2       1300.92       1195.39        26.94 o                         
   2   3   2        329.34        312.50         5.81 o                         
   3   3   2          1.94          6.86         0.86 o                         
   4   3   2       3444.40       3658.32        34.03 o                         
   5   3   2        298.28        288.99         7.68 o                         
   6   3   2          5.42          5.07         1.69 o                         
   7   3   2         60.09         70.99         5.99 o                         
   8   3   2        233.61        226.17        11.29 o                         
 -10   4   2          4.87          2.71         4.70 o                         
  -9   4   2        293.89        297.53        18.47 o                         
  -8   4   2        729.82        781.77        29.13 o                         
  -7   4   2         46.28         48.19         6.80 o                         
  -6   4   2         36.83         42.08         4.34 o                         
  -5   4   2          2.04         11.55         3.01 o                         
  -4   4   2       1209.54       1250.14        23.59 o                         
  -3   4   2       1905.26       2444.67        43.30 o                         
  -2   4   2       1087.70       1102.09        22.95 o                         
  -1   4   2         75.14         69.86         6.89 o                         
   0   4   2        123.55        188.88         6.95 o                         
   1   4   2       1600.49       1547.88        46.22 o                         
   2   4   2        364.64        361.10        13.08 o                         
   3   4   2         32.67         36.17         6.40 o                         
   4   4   2         54.69         37.43         1.86 o                         
   5   4   2       1169.13       1144.54        28.08 o                         
   6   4   2         74.64         72.43         7.38 o                         
   7   4   2        114.46        117.75        10.01 o                         
 -10   5   2         61.16         56.42         7.89 o                         
  -9   5   2          1.78          1.85         5.97 o                         
  -8   5   2        105.65        115.81        10.25 o                         
  -7   5   2        581.45        601.39        22.52 o                         
  -6   5   2         21.89         26.30         4.68 o                         
  -5   5   2          1.84          3.04         2.70 o                         
  -4   5   2        591.86        559.49        15.35 o                         
  -3   5   2        322.91        243.92         8.46 o                         
  -2   5   2       1498.40       1466.98        43.63 o                         
  -1   5   2          3.83          4.45         1.41 o                         
   0   5   2         30.22         10.58         1.89 o                         
   1   5   2       2007.53       2069.81        47.98 o                         
   2   5   2        500.72        451.74        22.90 o                         
   3   5   2          5.78         11.76         5.58 o                         
   4   5   2          0.70         -1.36         2.18 o                         
   5   5   2        769.89        765.14        24.57 o                         
   6   5   2        254.01        266.90        15.05 o                         
   7   5   2         76.75         94.84         9.41 o                         
 -10   6   2        160.03        153.78        12.43 o                         
  -9   6   2         12.25         23.87         5.32 o                         
  -8   6   2          4.93          4.97         3.57 o                         
  -7   6   2        230.99        237.12        13.56 o                         
  -6   6   2        464.35        456.12        28.53 o                         
  -5   6   2        565.26        526.32        19.94 o                         
  -4   6   2        155.37        168.53         7.81 o                         
  -3   6   2        361.35        439.78        12.06 o                         
  -2   6   2        268.90        226.40         7.59 o                         
  -1   6   2         24.97         42.33         3.68 o                         
   0   6   2        528.25        581.26        15.25 o                         
   1   6   2         14.07         24.80         2.39 o                         
   2   6   2        684.88        686.98        30.99 o                         
   3   6   2       1553.13       1687.61        56.10 o                         
   4   6   2        349.23        372.74        17.39 o                         
   5   6   2        166.96        159.21         9.58 o                         
   6   6   2         45.51         54.26         7.41 o                         
  -9   7   2        132.20        121.25        18.17 o                         
  -8   7   2        562.77        511.28        35.45 o                         
  -7   7   2         15.20          9.49         3.47 o                         
  -6   7   2        233.48        255.81        25.41 o                         
  -5   7   2        692.44        757.51        23.75 o                         
  -4   7   2         46.76         36.72         3.87 o                         
  -3   7   2        524.18        392.95        19.02 o                         
  -2   7   2        106.08         83.76         6.13 o                         
  -1   7   2        238.79        276.62        14.98 o                         
   0   7   2       1280.19       1267.83        36.76 o                         
   1   7   2         11.93          6.90         1.34 o                         
   2   7   2         37.10         42.12         8.27 o                         
   3   7   2        442.42        413.15        26.06 o                         
   4   7   2        126.91        140.80        11.34 o                         
   5   7   2        551.55        578.13        20.19 o                         
  -9   8   2        225.09        230.52        26.86 o                         
  -8   8   2        405.63        434.94        48.15 o                         
  -7   8   2         25.90         31.27         8.80 o                         
  -6   8   2        149.80        121.82         9.73 o                         
  -5   8   2        696.53        655.95        32.62 o                         
  -4   8   2        468.44        453.72        18.67 o                         
  -3   8   2       1089.87       1195.88        29.90 o                         
  -2   8   2         88.01         85.98         6.56 o                         
  -1   8   2         40.69         41.65         6.00 o                         
   0   8   2        457.52        426.73        30.01 o                         
   1   8   2          1.41         -1.95         4.02 o                         
   2   8   2        114.19        112.28        13.79 o                         
   3   8   2         21.05         29.76         7.42 o                         
   4   8   2        724.06        737.15        28.47 o                         
  -8   9   2        545.02        441.76        20.81 o                         
  -7   9   2         73.08         52.67         6.78 o                         
  -6   9   2         50.64         51.49         6.66 o                         
  -5   9   2         96.20        105.17         8.91 o                         
  -4   9   2       1361.00       1459.86        36.34 o                         
  -3   9   2        733.41        697.08        22.22 o                         
  -2   9   2        155.58        122.59         7.92 o                         
  -1   9   2          8.75          3.02         3.57 o                         
   0   9   2         20.30          5.66         4.48 o                         
   1   9   2        226.55        282.95        22.52 o                         
   2   9   2        193.55        208.20        20.13 o                         
   3   9   2         36.22         32.00         8.80 o                         
  -7  10   2        239.46        234.33        14.81 o                         
  -6  10   2        164.71        196.40        13.16 o                         
  -5  10   2         50.30         43.34         6.03 o                         
  -4  10   2         61.50         62.28        13.03 o                         
  -3  10   2       1137.99       1149.10        47.36 o                         
  -2  10   2        448.30        496.59        30.04 o                         
  -1  10   2         49.17         54.83        10.55 o                         
   0  10   2          0.55         -2.43         4.52 o                         
   1  10   2        103.08         86.02        13.39 o                         
  -5  11   2         26.32         32.47         7.92 o                         
  -4  11   2        280.74        310.24        24.08 o                         
  -3  11   2         12.89         18.55         6.71 o                         
  -2  11   2         60.73         53.94        10.65 o                         
  -1  11   2        387.75        375.85        28.12 o                         
   0 -11   3        350.45        385.92        21.85 o                         
   1 -11   3         38.98         53.58         9.81 o                         
   2 -11   3          0.85         -0.03         2.01 o                         
   3 -11   3         82.91         86.54         8.11 o                         
   4 -11   3        128.95        127.52         9.98 o                         
   5 -11   3        329.31        355.03        16.83 o                         
   6 -11   3          5.99          9.63         4.79 o                         
  -2 -10   3        132.24        141.16        18.66 o                         
  -1 -10   3          1.41         -0.59         4.59 o                         
   0 -10   3        313.05        332.51        17.69 o                         
   1 -10   3        736.45        725.20        41.44 o                         
   2 -10   3          4.90          2.10         2.17 o                         
   3 -10   3        107.76        101.21         8.36 o                         
   4 -10   3        121.16        115.08         8.91 o                         
   5 -10   3        930.14        909.08        64.43 o                         
   6 -10   3         45.05         46.65        10.46 o                         
   7 -10   3          1.76          7.28         6.79 o                         
  -4  -9   3         45.86         44.95         6.60 o                         
  -3  -9   3        332.27        351.31        17.58 o                         
  -2  -9   3        453.32        463.99        21.41 o                         
  -1  -9   3         10.73         -0.74         3.00 o                         
   0  -9   3        412.01        414.35        15.85 o                         
   1  -9   3        101.85        127.68         8.66 o                         
   2  -9   3        337.27        398.87        15.81 o                         
   3  -9   3         32.02         37.61         4.94 o                         
   4  -9   3         17.23         10.53         2.60 o                         
   5  -9   3         39.34         44.63         5.30 o                         
   6  -9   3        797.97        805.50        23.87 o                         
   7  -9   3         46.51         31.19         8.94 o                         
   8  -9   3          7.90          7.15         5.80 o                         
  -5  -8   3         38.84         48.03         6.79 o                         
  -4  -8   3         26.20         23.82         4.58 o                         
  -3  -8   3        564.02        553.80        21.26 o                         
  -2  -8   3        317.95        330.87        16.73 o                         
  -1  -8   3        103.20        113.79         5.45 o                         
   0  -8   3          7.99          8.99         4.57 o                         
   1  -8   3          9.43          7.77         2.54 o                         
   2  -8   3       1131.84       1042.30        33.29 o                         
   3  -8   3       2100.74       2059.13        34.25 o                         
   4  -8   3         73.80         61.17         5.70 o                         
   5  -8   3         99.02         77.08         6.23 o                         
   6  -8   3         84.42         92.07         6.65 o                         
   7  -8   3         69.25         69.39        12.35 o                         
   8  -8   3         14.16         21.63         7.96 o                         
   9  -8   3          2.91          2.96         5.34 o                         
  -6  -7   3        162.25        150.96        20.86 o                         
  -5  -7   3        553.18        525.60        30.72 o                         
  -4  -7   3        164.08        136.51        10.01 o                         
  -3  -7   3         69.59         43.88         4.27 o                         
  -2  -7   3          8.69          6.42         3.07 o                         
  -1  -7   3        460.71        404.85        10.80 o                         
   0  -7   3        647.77        617.76        26.58 o                         
   1  -7   3         48.76         42.62         4.52 o                         
   2  -7   3          4.02         -0.45         1.80 o                         
   3  -7   3       1011.10       1064.22        20.72 o                         
   4  -7   3       4396.12       4216.65        71.09 o                         
   5  -7   3          1.01          1.49         1.57 o                         
   6  -7   3        146.28        135.19        13.33 o                         
   7  -7   3         10.06         10.09         2.26 o                         
   8  -7   3        309.05        296.33        26.42 o                         
   9  -7   3         34.99         40.59        11.21 o                         
  -7  -6   3         35.28         24.00         4.84 o                         
  -6  -6   3        152.58        173.02        12.07 o                         
  -5  -6   3         46.46         40.80         5.80 o                         
  -4  -6   3       1001.86       1030.01        52.64 o                         
  -3  -6   3        279.75        308.00        21.12 o                         
  -2  -6   3         84.53         66.96        12.43 o                         
  -1  -6   3         62.90         56.45         3.62 o                         
   0  -6   3        568.71        596.14        17.39 o                         
   1  -6   3       4256.01       4534.58       100.12 o                         
   2  -6   3        107.37         64.60         4.00 o                         
   3  -6   3         77.01        133.51        12.27 o                         
   4  -6   3        469.86        517.15        12.20 o                         
   5  -6   3       1157.66       1114.03        20.78 o                         
   6  -6   3         97.93        137.88        11.45 o                         
   7  -6   3        134.61        125.82         7.95 o                         
   8  -6   3          1.39          1.37         4.23 o                         
   9  -6   3        296.46        331.58        28.96 o                         
  -7  -5   3        502.35        489.96        41.27 o                         
  -6  -5   3         44.81         41.83         5.82 o                         
  -5  -5   3         80.81         96.46         8.13 o                         
  -4  -5   3        282.06        275.86        10.39 o                         
  -3  -5   3       2533.40       2526.48        38.67 o                         
  -2  -5   3        637.87        561.32        14.23 o                         
  -1  -5   3          0.88          3.76         1.35 o                         
   0  -5   3          1.15          3.57         1.62 o                         
   1  -5   3        534.31        434.87        12.33 o                         
   2  -5   3        584.78        671.51        16.73 o                         
   3  -5   3        129.81        112.21         5.71 o                         
   4  -5   3        471.13        404.24        13.51 o                         
   5  -5   3       2119.68       2156.40        27.59 o                         
   6  -5   3        444.49        446.21        10.22 o                         
   7  -5   3        147.42        145.85         7.38 o                         
   8  -5   3          5.78          6.97         5.59 o                         
   9  -5   3          7.83         11.50         7.33 o                         
  10  -5   3        355.36        311.52        30.15 o                         
  -8  -4   3          4.78          1.80         2.81 o                         
  -7  -4   3        466.63        486.86        20.34 o                         
  -6  -4   3        285.08        266.74        13.86 o                         
  -5  -4   3         93.49         90.20         4.22 o                         
  -4  -4   3        821.02        858.59        14.51 o                         
  -3  -4   3        286.96        224.91        11.06 o                         
  -2  -4   3        696.08        606.38        19.22 o                         
  -1  -4   3       1707.49       1709.61        30.54 o                         
   0  -4   3        119.96        160.73         5.88 o                         
   1  -4   3        113.51        109.16         4.96 o                         
   2  -4   3       1120.42        783.91        23.67 o                         
   3  -4   3        925.89        736.59        14.47 o                         
   4  -4   3        591.48        635.77        18.61 o                         
   5  -4   3         24.30         20.69         1.75 o                         
   6  -4   3        673.19        666.52        12.65 o                         
   7  -4   3        948.48        892.19        20.72 o                         
   8  -4   3        128.33        128.40        16.31 o                         
   9  -4   3         27.25         21.25         7.65 o                         
  10  -4   3        719.87        759.50        47.61 o                         
  -8  -3   3          0.56         -2.56         2.56 o                         
  -7  -3   3        475.39        487.93        19.64 o                         
  -6  -3   3         26.69         35.71         3.29 o                         
  -5  -3   3         54.10         54.62         3.53 o                         
  -4  -3   3        436.41        464.31         9.90 o                         
  -3  -3   3        201.67        296.35         8.76 o                         
  -2  -3   3         42.51         33.76         1.92 o                         
  -1  -3   3       3533.61       3831.61        58.04 o                         
   0  -3   3       1315.92       1507.54        27.23 o                         
   1  -3   3         65.28         30.20         2.44 o                         
   2  -3   3       1615.81       1718.77        34.96 o                         
   3  -3   3        777.92        900.12        22.15 o                         
   4  -3   3        365.80        358.29         9.34 o                         
   5  -3   3         33.82         28.06         1.96 o                         
   6  -3   3          8.54          6.81         1.53 o                         
   7  -3   3        706.62        673.38        13.64 o                         
   8  -3   3         90.74        103.67         6.01 o                         
   9  -3   3        282.45        275.87        25.77 o                         
  10  -3   3         93.89         80.85        15.03 o                         
  -9  -2   3        634.24        654.55        35.36 o                         
  -8  -2   3        875.00        788.51        26.37 o                         
  -7  -2   3         38.25         36.66         3.69 o                         
  -6  -2   3        107.86        132.27         6.48 o                         
  -5  -2   3        102.37         91.40         4.47 o                         
  -4  -2   3        575.22        569.06        11.27 o                         
  -3  -2   3       3614.09       3677.01        36.39 o                         
  -2  -2   3          3.08         17.88         1.43 o                         
   0  -2   3       1660.90       1204.98        17.84 o                         
   1  -2   3         13.84          1.60         0.48 o                         
   2  -2   3         36.56         27.22         1.59 o                         
   3  -2   3       2971.56       2834.56        59.68 o                         
   4  -2   3       2724.42       2770.49        95.37 o                         
   5  -2   3        904.05        793.04        11.21 o                         
   6  -2   3         62.20         67.93         3.41 o                         
   7  -2   3        130.70        121.05         5.15 o                         
   8  -2   3        422.78        369.06        14.61 o                         
   9  -2   3        259.10        234.32        23.64 o                         
  -9  -1   3         15.85         16.90         5.99 o                         
  -8  -1   3        596.01        607.28        31.33 o                         
  -7  -1   3        213.35        214.44        12.98 o                         
  -6  -1   3         19.70         28.11         3.59 o                         
  -5  -1   3       1062.80       1196.31        16.62 o                         
  -4  -1   3       2066.83       2338.13        29.90 o                         
  -3  -1   3          5.69          2.24         0.78 o                         
  -2  -1   3         13.93          8.49         1.25 o                         
   1  -1   3       3233.54       2592.73        30.30 o                         
   2  -1   3       3292.22       2983.98        42.71 o                         
   3  -1   3        820.51        834.21        18.49 o                         
   4  -1   3       1253.29       1327.54        35.80 o                         
   5  -1   3       1303.61       1358.47        34.91 o                         
   6  -1   3        374.58        357.53         8.45 o                         
   7  -1   3       1040.70        980.07        27.49 o                         
   8  -1   3         13.57          6.85         3.35 o                         
   9  -1   3        966.37        941.70        34.02 o                         
  -9   0   3         62.83         67.35         8.06 o                         
  -8   0   3        827.82        868.40        28.81 o                         
  -7   0   3       1252.84       1160.01        32.42 o                         
  -6   0   3         35.55         29.34         4.71 o                         
  -5   0   3        309.62        281.80         8.76 o                         
  -4   0   3        261.50        276.88         7.80 o                         
  -3   0   3       1711.37       1803.09        27.05 o                         
  -2   0   3       1146.15       1015.55        21.33 o                         
   0   0   3       3122.06       5359.04        61.30 o                         
   1   0   3      18789.70      19707.76       184.68 o                         
   2   0   3       1844.59       2038.98        34.31 o                         
   3   0   3       1109.68       1198.08        21.99 o                         
   4   0   3        153.16        147.72         4.52 o                         
   5   0   3         11.82          2.43         1.08 o                         
   6   0   3       1366.52       1253.38        19.91 o                         
   7   0   3        350.14        385.18        12.23 o                         
   8   0   3         32.28         36.51         4.07 o                         
   9   0   3        171.26        160.14        13.04 o                         
 -10   1   3        102.59        116.95        11.20 o                         
  -9   1   3          5.62          4.76         4.38 o                         
  -8   1   3        207.25        199.05        13.00 o                         
  -7   1   3        239.91        237.01        13.19 o                         
  -6   1   3        337.72        373.79        29.18 o                         
  -5   1   3        106.39        131.20         6.56 o                         
  -4   1   3        548.64        633.77        14.37 o                         
  -3   1   3        381.35        325.79        13.17 o                         
  -2   1   3       5951.82       5853.44       207.59 o                         
   1   1   3       8512.91       9017.90        87.62 o                         
   2   1   3        427.56        651.03         9.94 o                         
   3   1   3       5856.59       5844.35        83.32 o                         
   4   1   3       2287.49       2330.46        25.48 o                         
   5   1   3         11.01          6.36         1.26 o                         
   6   1   3        573.96        535.90        21.45 o                         
   7   1   3        253.11        259.63        10.43 o                         
   8   1   3        181.41        197.79        13.54 o                         
   9   1   3         12.61         17.06         5.41 o                         
 -10   2   3        128.05        105.33        10.82 o                         
  -9   2   3        100.83        101.16         9.78 o                         
  -8   2   3        118.87        103.19         9.28 o                         
  -7   2   3         75.05         90.60         8.11 o                         
  -6   2   3          2.11          2.37         1.78 o                         
  -5   2   3       1221.53       1139.54        26.60 o                         
  -4   2   3       1071.64       1045.65        24.39 o                         
  -3   2   3         54.80        111.16         6.91 o                         
  -2   2   3       1355.40       1725.47        34.79 o                         
  -1   2   3        465.19        171.04         6.85 o                         
   0   2   3        103.14         20.56         1.59 o                         
   1   2   3       1128.02       1056.38        14.78 o                         
   2   2   3         86.26        114.65         3.63 o                         
   3   2   3        719.44        743.46        11.99 o                         
   4   2   3        839.90        886.69        15.14 o                         
   5   2   3        757.70        668.07        12.08 o                         
   6   2   3          2.47          5.12         1.83 o                         
   7   2   3         19.12         29.07         3.71 o                         
   8   2   3        132.19        138.44        11.23 o                         
 -10   3   3          4.46         -1.81         3.36 o                         
  -9   3   3        777.99        771.14        29.63 o                         
  -8   3   3        439.36        436.11        20.39 o                         
  -7   3   3         57.91         50.47         7.07 o                         
  -6   3   3        516.88        588.87        21.59 o                         
  -5   3   3        216.45        259.20        13.14 o                         
  -4   3   3       1900.87       2062.77        34.72 o                         
  -3   3   3        588.15        622.99        14.94 o                         
  -2   3   3       1116.78        963.09        21.54 o                         
  -1   3   3        336.73        502.21        18.11 o                         
   0   3   3       1085.08       1604.84        25.81 o                         
   1   3   3        336.26        329.77        11.08 o                         
   2   3   3        179.24        172.06         4.40 o                         
   3   3   3         12.62         36.64         4.47 o                         
   4   3   3       1203.05       1221.09        16.65 o                         
   5   3   3        289.92        313.17         7.65 o                         
   6   3   3          1.89          6.01         1.59 o                         
   7   3   3         17.23         16.91         3.02 o                         
   8   3   3        126.62        140.99        16.99 o                         
 -10   4   3         66.13         76.05        10.36 o                         
  -9   4   3        251.57        238.63        17.07 o                         
  -8   4   3       1761.54       1630.47        46.32 o                         
  -7   4   3          6.34         11.07         6.35 o                         
  -6   4   3          1.75         -3.96         3.96 o                         
  -5   4   3         39.43         41.60         4.21 o                         
  -4   4   3        216.95        169.29         7.84 o                         
  -3   4   3       1815.16       1723.36        33.77 o                         
  -2   4   3        287.68        373.80        11.92 o                         
  -1   4   3        548.16        565.34        12.67 o                         
   0   4   3         16.27         56.48         7.52 o                         
   1   4   3         23.81         39.55         3.28 o                         
   2   4   3       3240.39       3487.60        84.51 o                         
   3   4   3        319.01        335.36        13.86 o                         
   4   4   3          3.58          3.14         1.49 o                         
   5   4   3        958.03        894.97        13.99 o                         
   6   4   3         85.75         85.80         6.05 o                         
   7   4   3         61.90         44.88         6.25 o                         
 -10   5   3          7.77          6.85         3.70 o                         
  -9   5   3         11.61          4.54         4.53 o                         
  -8   5   3          1.97          1.70         4.81 o                         
  -7   5   3        467.88        454.69        20.32 o                         
  -6   5   3       1697.31       1727.95        52.09 o                         
  -5   5   3         66.98         83.37        15.20 o                         
  -4   5   3        187.97        186.90         8.23 o                         
  -3   5   3       1471.56       1774.40        40.01 o                         
  -2   5   3          2.33          5.02         1.31 o                         
  -1   5   3          1.79          0.84         0.76 o                         
   0   5   3        173.99        218.13         8.60 o                         
   1   5   3        426.33        398.44        15.96 o                         
   2   5   3       1694.91       1757.16        53.68 o                         
   3   5   3        480.92        483.94        25.28 o                         
   4   5   3         15.46         12.48         4.73 o                         
   5   5   3        194.26        207.19        10.85 o                         
   6   5   3          1.33          1.45         2.24 o                         
   7   5   3        122.98        118.98        10.67 o                         
 -10   6   3        225.62        258.85        16.86 o                         
  -9   6   3        213.50        233.90        24.40 o                         
  -8   6   3          0.69          3.05         3.19 o                         
  -7   6   3          0.88          1.16         2.93 o                         
  -6   6   3       1289.77       1393.76        36.04 o                         
  -5   6   3        594.91        500.88       161.28 o                         
  -4   6   3        209.99        237.12         9.65 o                         
  -3   6   3        173.62        177.26        14.35 o                         
  -2   6   3         31.75         23.50         2.52 o                         
  -1   6   3        455.88        433.75        29.38 o                         
   0   6   3          6.43         49.82        33.87 o                         
   1   6   3         16.86          9.66         1.90 o                         
   2   6   3        291.53        295.00        20.06 o                         
   3   6   3       1190.34       1209.54        46.24 o                         
   4   6   3        686.69        739.38        35.43 o                         
   5   6   3         39.94         49.73         5.50 o                         
   6   6   3          8.73         11.98         3.04 o                         
  -9   7   3        347.51        376.50        32.13 o                         
  -8   7   3        224.20        227.90        23.68 o                         
  -7   7   3         48.02         40.87         9.61 o                         
  -6   7   3        956.01        879.25        40.08 o                         
  -5   7   3        600.93        556.33        20.54 o                         
  -4   7   3        138.94        149.77         7.73 o                         
  -3   7   3         40.19         51.67         4.21 o                         
  -2   7   3         34.10         41.33         3.35 o                         
  -1   7   3        189.81        183.80        11.47 o                         
   0   7   3        837.47        837.65        43.94 o                         
   1   7   3          2.98          3.16         1.37 o                         
   2   7   3         30.70         24.07         6.63 o                         
   3   7   3        130.00        131.09        14.82 o                         
   4   7   3        638.73        647.08        25.28 o                         
   5   7   3        393.47        405.68        16.63 o                         
  -9   8   3        112.14        101.14        11.78 o                         
  -8   8   3        251.26        285.85        19.36 o                         
  -7   8   3        165.49        154.98        12.00 o                         
  -6   8   3        113.76        105.22         9.37 o                         
  -5   8   3         24.25         17.13         3.63 o                         
  -4   8   3        863.18        846.06        25.56 o                         
  -3   8   3        908.63        853.64        30.31 o                         
  -2   8   3          1.24          1.04         1.58 o                         
  -1   8   3         65.75         65.87        10.16 o                         
   0   8   3        215.21        196.73        17.40 o                         
   1   8   3        281.33        331.76        23.61 o                         
   2   8   3          5.36          4.82         4.72 o                         
   3   8   3         14.97          6.27         4.96 o                         
   4   8   3          9.58         18.72         5.14 o                         
  -8   9   3          1.02          0.21         3.03 o                         
  -7   9   3        135.49        152.05        11.89 o                         
  -6   9   3          0.82          6.00         2.90 o                         
  -5   9   3         10.36          8.22         3.88 o                         
  -4   9   3        654.79        619.49        24.45 o                         
  -3   9   3         48.70         89.75         9.19 o                         
  -2   9   3       1316.14       1398.51        52.65 o                         
  -1   9   3         24.17         13.46         5.96 o                         
   0   9   3        148.96        191.87        18.36 o                         
   1   9   3         26.46         25.76         7.18 o                         
   2   9   3        342.28        385.74        28.10 o                         
  -7  10   3        277.03        279.25        16.68 o                         
  -6  10   3        360.23        348.74        17.99 o                         
  -5  10   3        106.87        103.02         9.33 o                         
  -4  10   3         46.00         67.55         7.66 o                         
  -3  10   3        149.35        128.32        15.17 o                         
  -2  10   3        146.67        175.33        17.79 o                         
  -1  10   3         95.25        103.79        14.02 o                         
   0  10   3          8.47          3.10         4.72 o                         
   1  10   3        200.54        269.54        23.88 o                         
  -4  11   3        120.15        132.84        16.14 o                         
  -3  11   3         70.34         49.45        10.11 o                         
  -2  11   3          6.31         10.07         5.49 o                         
   0 -11   4        307.94        297.89        17.66 o                         
   1 -11   4         91.31        106.99        10.22 o                         
   2 -11   4         59.07         59.49         6.66 o                         
   3 -11   4          7.59          7.43         2.86 o                         
   4 -11   4         36.98         36.60         5.27 o                         
   5 -11   4        425.01        371.83        28.43 o                         
   6 -11   4          3.18          5.16         4.36 o                         
  -2 -10   4        183.23        195.96        21.98 o                         
  -1 -10   4          4.15          5.28         4.74 o                         
   0 -10   4        246.20        246.50        11.37 o                         
   1 -10   4        776.27        765.54        24.41 o                         
   2 -10   4         57.84         65.46         6.70 o                         
   3 -10   4         29.54         21.19         3.94 o                         
   4 -10   4          7.56          4.98         2.31 o                         
   5 -10   4        405.83        428.06        17.30 o                         
   6 -10   4        169.53        167.94        19.38 o                         
   7 -10   4         42.20         40.44        10.60 o                         
  -4  -9   4          0.82          3.99         2.67 o                         
  -3  -9   4        118.01        119.56        11.37 o                         
  -2  -9   4        299.71        346.50        27.77 o                         
  -1  -9   4        358.18        396.47        29.16 o                         
   0  -9   4        148.67        158.24        11.16 o                         
   1  -9   4          0.84          5.00         2.33 o                         
   2  -9   4        187.51        160.84         9.85 o                         
   3  -9   4        886.99        869.82        24.81 o                         
   4  -9   4         81.62         93.13         8.27 o                         
   5  -9   4        254.56        233.51        28.98 o                         
   6  -9   4        599.29        592.40        36.06 o                         
   7  -9   4        418.72        332.61        28.55 o                         
   8  -9   4          1.24          1.08         5.76 o                         
  -5  -8   4         60.56         65.89         7.69 o                         
  -4  -8   4        126.66        131.15        10.23 o                         
  -3  -8   4         89.52         80.51         7.66 o                         
  -2  -8   4        132.71        128.72        15.88 o                         
  -1  -8   4        222.58        195.85        15.13 o                         
   0  -8   4        185.44        202.07        11.85 o                         
   1  -8   4        135.94         99.01        10.18 o                         
   2  -8   4        191.32        201.83        10.44 o                         
   3  -8   4       2161.78       2213.83        43.76 o                         
   4  -8   4        551.19        538.92        24.80 o                         
   5  -8   4         69.41         75.19         5.79 o                         
   6  -8   4         12.76         14.07         2.47 o                         
   7  -8   4          4.04          0.88         4.41 o                         
   8  -8   4          4.64         21.71         8.23 o                         
   9  -8   4        217.46        189.51        23.13 o                         
  -6  -7   4          4.03          3.00         5.71 o                         
  -5  -7   4        234.98        241.60        13.96 o                         
  -4  -7   4        318.54        306.72        14.92 o                         
  -3  -7   4         77.37         71.94         6.87 o                         
  -2  -7   4         12.81          7.23         1.63 o                         
  -1  -7   4        314.69        365.87        12.53 o                         
   0  -7   4        558.89        613.12        20.69 o                         
   1  -7   4        171.66        149.36         8.21 o                         
   2  -7   4         10.31         18.18         3.20 o                         
   3  -7   4        328.42        358.49        10.37 o                         
   4  -7   4       1585.37       1685.63        33.98 o                         
   5  -7   4        197.82        183.25        15.59 o                         
   6  -7   4         10.95         11.09         2.60 o                         
   7  -7   4         11.10         -4.27         5.88 o                         
   8  -7   4        240.72        262.55        25.26 o                         
   9  -7   4        409.03        455.38        35.16 o                         
  -6  -6   4          6.31          6.70         3.11 o                         
  -5  -6   4         78.53         75.25         7.44 o                         
  -4  -6   4       1787.15       1758.32        43.86 o                         
  -3  -6   4          6.92          8.59         2.24 o                         
  -2  -6   4         99.78         84.03         4.22 o                         
  -1  -6   4         87.54         55.43         4.47 o                         
   0  -6   4         54.12         51.37         4.13 o                         
   1  -6   4       1125.28       1035.56        76.72 o                         
   2  -6   4        955.04       1149.09       103.16 o                         
   3  -6   4        190.77        202.98         6.76 o                         
   4  -6   4        183.02        145.03         5.67 o                         
   5  -6   4        713.51        711.86        16.31 o                         
   6  -6   4        652.09        585.20        28.75 o                         
   7  -6   4         45.29         36.76         9.28 o                         
   8  -6   4          1.80         -3.79         4.89 o                         
   9  -6   4        766.11        683.18        42.96 o                         
  -7  -5   4        609.38        646.45        24.42 o                         
  -6  -5   4         69.39         73.92         7.48 o                         
  -5  -5   4         70.43         58.82         6.30 o                         
  -4  -5   4         23.94         26.11         3.33 o                         
  -3  -5   4       2116.95       2053.83        43.70 o                         
  -2  -5   4       1024.69       1088.35        18.51 o                         
  -1  -5   4       1189.05       1376.76        27.85 o                         
   0  -5   4        308.76        402.46        13.70 o                         
   1  -5   4        490.24        436.47        13.40 o                         
   2  -5   4       1741.54       1447.84        39.05 o                         
   3  -5   4        155.52        128.78         4.11 o                         
   4  -5   4        123.73         89.42         3.20 o                         
   5  -5   4        265.23        301.47         9.87 o                         
   6  -5   4        458.71        478.75        14.31 o                         
   7  -5   4        268.66        245.38         9.50 o                         
   8  -5   4         25.43         22.83         7.50 o                         
   9  -5   4        108.64        140.54        18.62 o                         
  -8  -4   4          1.32          0.63         2.52 o                         
  -7  -4   4        120.81        113.46         9.60 o                         
  -6  -4   4        443.41        422.93        17.58 o                         
  -5  -4   4          5.35          3.83         1.31 o                         
  -4  -4   4        313.11        329.37         8.49 o                         
  -3  -4   4         79.55         80.67         4.90 o                         
  -2  -4   4        251.07        202.93         6.22 o                         
  -1  -4   4       6648.53       6671.81        68.12 o                         
   0  -4   4       2628.93       2823.53        47.48 o                         
   1  -4   4        789.84        813.43        20.19 o                         
   2  -4   4         65.53        131.80         4.28 o                         
   3  -4   4        886.50        878.02        26.21 o                         
   4  -4   4        157.11        109.31         7.66 o                         
   5  -4   4          4.67          7.82         3.84 o                         
   6  -4   4        113.63        101.19         4.57 o                         
   7  -4   4        789.12        922.34        44.38 o                         
   8  -4   4        347.38        316.71        25.89 o                         
   9  -4   4          9.94          8.75         6.46 o                         
  -8  -3   4        130.90        133.76        10.66 o                         
  -7  -3   4         39.16         16.74         3.59 o                         
  -6  -3   4         20.34         24.10         2.84 o                         
  -5  -3   4        420.60        416.42        11.45 o                         
  -4  -3   4        317.73        277.03         7.67 o                         
  -3  -3   4         20.38         48.58         2.88 o                         
  -2  -3   4        333.20        364.36         7.19 o                         
  -1  -3   4       1750.62       1634.36        19.89 o                         
   0  -3   4        143.16         90.73         4.02 o                         
   1  -3   4       1462.55       1495.64        21.40 o                         
   2  -3   4       1275.96       1045.08        16.61 o                         
   3  -3   4       1259.10       1061.90        19.18 o                         
   4  -3   4       1574.99       1756.82        46.83 o                         
   5  -3   4         11.62          4.97         1.66 o                         
   6  -3   4        145.27        139.96         5.92 o                         
   7  -3   4          1.45          2.44         1.85 o                         
   8  -3   4        618.91        557.05        34.48 o                         
   9  -3   4        474.38        499.63        35.20 o                         
  -9  -2   4        375.65        319.58        24.74 o                         
  -8  -2   4       1022.36       1000.90        44.07 o                         
  -7  -2   4         16.86         17.70         5.91 o                         
  -6  -2   4         32.74         19.82         2.70 o                         
  -5  -2   4        157.51        167.88         6.07 o                         
  -4  -2   4        511.55        543.58         9.95 o                         
  -3  -2   4        374.74        475.48         9.77 o                         
  -2  -2   4        182.45        293.46         5.38 o                         
  -1  -2   4        384.57        599.55        11.53 o                         
   0  -2   4       3006.92       3083.20        39.26 o                         
   1  -2   4        664.77        496.56        13.67 o                         
   2  -2   4        466.15        573.05        11.12 o                         
   3  -2   4        866.43       1059.90        21.48 o                         
   4  -2   4         98.64         87.03        14.28 o                         
   5  -2   4       2244.57       2390.38        33.99 o                         
   6  -2   4         14.18         16.61         2.18 o                         
   7  -2   4        562.80        503.34        13.63 o                         
   8  -2   4        160.91        177.46        12.69 o                         
   9  -2   4        771.52        728.72        28.77 o                         
  -9  -1   4          1.30          1.97         3.43 o                         
  -8  -1   4        417.30        398.27        25.62 o                         
  -7  -1   4         47.71         39.84         7.92 o                         
  -6  -1   4         29.84         18.78         3.45 o                         
  -5  -1   4       2624.04       2722.41        42.21 o                         
  -4  -1   4        473.00        434.65         9.89 o                         
  -3  -1   4         32.91        115.47         4.36 o                         
  -2  -1   4       3152.08       2817.71        31.23 o                         
   0  -1   4        500.14        738.13        13.76 o                         
   1  -1   4          7.70         27.12         2.32 o                         
   2  -1   4       5131.16       5237.52        50.67 o                         
   3  -1   4       1191.70       1210.86        23.51 o                         
   4  -1   4         56.36         47.11         4.01 o                         
   5  -1   4        805.58        674.01        14.55 o                         
   6  -1   4       1075.79       1044.36        18.72 o                         
   7  -1   4         89.25        101.36         6.46 o                         
   8  -1   4        209.61        181.53        12.91 o                         
   9  -1   4          2.81          7.67         5.43 o                         
  -9   0   4         26.63         26.04         7.21 o                         
  -8   0   4          1.27          3.92         2.82 o                         
  -7   0   4        502.88        533.35        21.24 o                         
  -6   0   4        521.33        590.21        21.02 o                         
  -5   0   4       1490.82       1616.65        28.41 o                         
  -4   0   4        176.02        166.50         5.82 o                         
  -3   0   4        334.08        369.41         8.34 o                         
  -2   0   4       1410.07       1768.95        45.78 o                         
  -1   0   4       1927.79       1094.73        21.03 o                         
   0   0   4        270.64        102.75         7.79 o                         
   1   0   4      10251.56       9773.03        95.01 o                         
   2   0   4       1455.83       1237.12        21.09 o                         
   3   0   4       2025.09       1877.04        28.37 o                         
   4   0   4        113.55        128.62         3.98 o                         
   5   0   4         39.52         17.04         1.89 o                         
   6   0   4         71.42         81.11         4.06 o                         
   7   0   4        725.23        736.28        22.55 o                         
   8   0   4         81.47         99.77         9.61 o                         
   9   0   4        112.95        110.62        13.50 o                         
 -10   1   4        288.13        290.67        17.97 o                         
  -9   1   4        192.61        241.35        15.45 o                         
  -8   1   4         12.56          8.46         3.41 o                         
  -7   1   4         47.22         43.68        10.74 o                         
  -6   1   4        523.06        515.44        19.42 o                         
  -5   1   4       1259.36       1344.35        24.98 o                         
  -4   1   4        820.07        989.38        51.01 o                         
  -3   1   4          8.31         22.10         4.25 o                         
  -2   1   4       5643.26       5617.33        84.66 o                         
  -1   1   4       6287.74       4700.28        70.45 o                         
   0   1   4       1606.83       1001.40        25.50 o                         
   1   1   4        173.58        131.39         4.83 o                         
   2   1   4         33.08         26.75         1.70 o                         
   3   1   4        221.53        205.19         6.51 o                         
   4   1   4       1428.40       1512.44        20.63 o                         
   5   1   4         48.82         71.67         3.77 o                         
   6   1   4          4.64          4.24         1.46 o                         
   7   1   4        893.12        941.37        22.79 o                         
   8   1   4       1339.64       1301.94        58.55 o                         
 -10   2   4        382.25        414.27        21.98 o                         
  -9   2   4        690.07        709.06        27.91 o                         
  -8   2   4        130.44        114.71        10.10 o                         
  -7   2   4        932.78        905.99        44.77 o                         
  -6   2   4        317.70        373.30        16.38 o                         
  -5   2   4       1521.91       1585.51        40.47 o                         
  -4   2   4        636.00        631.35        19.44 o                         
  -3   2   4        325.49        355.58        10.99 o                         
  -2   2   4        420.04        428.09        14.39 o                         
   0   2   4       2152.96       2860.75        38.74 o                         
   1   2   4       1011.48        999.68        14.07 o                         
   2   2   4         49.06         62.69         2.89 o                         
   3   2   4         22.82         42.69         2.58 o                         
   4   2   4       1101.59       1054.16        15.27 o                         
   5   2   4       1195.00       1293.99        20.98 o                         
   6   2   4         38.34         40.92         5.38 o                         
   7   2   4         84.50         59.82         5.16 o                         
   8   2   4        143.99        148.84        11.81 o                         
 -10   3   4          2.92         -1.97         4.52 o                         
  -9   3   4        291.77        269.85        17.39 o                         
  -8   3   4        486.99        484.28        22.10 o                         
  -7   3   4        754.12        776.80        27.13 o                         
  -6   3   4        102.82        111.53         9.44 o                         
  -5   3   4          1.70          1.93         3.89 o                         
  -4   3   4       1124.77       1080.93        23.40 o                         
  -3   3   4        968.06       1062.21        21.81 o                         
  -2   3   4         14.63         17.35        14.74 o                         
  -1   3   4        175.07         89.32         6.33 o                         
   0   3   4         46.53          8.31         1.34 o                         
   1   3   4       2805.12       2924.11        46.53 o                         
   2   3   4       2581.09       2622.88        30.39 o                         
   3   3   4        237.68        254.76         6.53 o                         
   4   3   4        194.51        187.22         6.10 o                         
   5   3   4         18.55         15.64         1.88 o                         
   6   3   4          1.68          0.92         1.01 o                         
   7   3   4         14.79         21.84         3.78 o                         
   8   3   4          2.59          5.50         4.71 o                         
 -10   4   4         82.39         85.62        11.08 o                         
  -9   4   4        226.03        215.52        19.61 o                         
  -8   4   4        347.09        341.26        28.03 o                         
  -7   4   4         13.98         10.27         7.22 o                         
  -6   4   4       1211.74       1309.27        37.43 o                         
  -5   4   4         63.56         51.98         6.36 o                         
  -4   4   4          6.21         12.14         2.51 o                         
  -3   4   4        386.36        365.85        18.63 o                         
  -2   4   4        860.70        765.25        15.46 o                         
  -1   4   4        864.82        948.79        20.83 o                         
   0   4   4        220.06        309.69         6.90 o                         
   1   4   4        151.93        131.80         9.39 o                         
   2   4   4       1372.75       1409.81        27.56 o                         
   3   4   4        283.17        290.96         6.96 o                         
   4   4   4         34.96         24.23         2.17 o                         
   5   4   4          8.31         17.52         2.55 o                         
   6   4   4        113.40        125.55         8.05 o                         
   7   4   4        285.12        255.11        14.84 o                         
 -10   5   4        234.18        215.50        17.03 o                         
  -9   5   4        329.81        326.52        20.15 o                         
  -8   5   4        418.24        374.53        20.72 o                         
  -7   5   4          6.27          7.97         8.34 o                         
  -6   5   4       2635.66       2698.04        59.19 o                         
  -5   5   4        493.38        485.88        25.30 o                         
  -4   5   4          2.02         11.15         3.07 o                         
  -3   5   4       1876.35       1876.63        31.84 o                         
  -2   5   4         10.08         13.36         2.01 o                         
  -1   5   4         81.70        122.50         7.21 o                         
   0   5   4         19.64          6.55         1.90 o                         
   1   5   4         10.17         12.24         2.27 o                         
   2   5   4       1292.42       1279.22        44.34 o                         
   3   5   4       1229.45       1229.95        44.52 o                         
   4   5   4        165.48        158.21        15.04 o                         
   5   5   4         12.97          6.81         2.50 o                         
   6   5   4          2.21          3.41         2.18 o                         
  -9   6   4        432.62        437.90        30.23 o                         
  -8   6   4         14.83         17.42         4.92 o                         
  -7   6   4          0.67          5.88         5.37 o                         
  -6   6   4        582.83        610.41        37.37 o                         
  -5   6   4       1231.79       1156.55        45.92 o                         
  -4   6   4        332.67        375.99        17.88 o                         
  -3   6   4          1.48          4.33         1.66 o                         
  -2   6   4          0.95          1.61         0.95 o                         
  -1   6   4         83.87         70.64         6.61 o                         
   0   6   4        304.26        328.17        12.28 o                         
   1   6   4        567.29        499.95        25.08 o                         
   2   6   4         60.29         64.25         9.75 o                         
   3   6   4        593.33        574.59        30.31 o                         
   4   6   4        444.07        382.22        25.35 o                         
   5   6   4          3.58          0.93         2.54 o                         
  -9   7   4        201.61        202.47        14.90 o                         
  -8   7   4        104.88         92.20        15.50 o                         
  -7   7   4         42.76         54.84        11.13 o                         
  -6   7   4         80.30         81.43        23.29 o                         
  -5   7   4        175.75        183.24        11.84 o                         
  -4   7   4        272.51        264.02        13.40 o                         
  -3   7   4        181.98        138.72         7.68 o                         
  -2   7   4        141.44        129.31        13.12 o                         
  -1   7   4        150.33        136.97        13.69 o                         
   0   7   4       1248.12       1257.80        59.16 o                         
   1   7   4         85.21         84.40        14.53 o                         
   2   7   4         20.80         18.12         6.13 o                         
   3   7   4         21.06         16.47         6.21 o                         
   4   7   4        197.74        189.43        18.67 o                         
  -8   8   4        201.09        207.52        15.93 o                         
  -7   8   4        491.24        473.27        39.74 o                         
  -6   8   4         45.38         31.71         5.40 o                         
  -5   8   4         69.84         63.34         7.04 o                         
  -4   8   4        588.45        580.59        46.36 o                         
  -3   8   4       1484.00       1544.73        44.91 o                         
  -2   8   4         10.28         12.52         5.18 o                         
  -1   8   4          3.56          0.86         1.68 o                         
   0   8   4        157.33        168.61        16.58 o                         
   1   8   4        588.97        547.10        31.62 o                         
   2   8   4         89.58        108.44        14.13 o                         
   3   8   4         80.27         88.12        13.31 o                         
  -8   9   4          2.51          7.66         3.69 o                         
  -7   9   4        466.90        387.90        19.77 o                         
  -6   9   4         66.98         70.10         8.03 o                         
  -5   9   4          3.47          1.57         2.25 o                         
  -4   9   4          5.89          2.80         2.71 o                         
  -3   9   4          5.65          3.91         2.33 o                         
  -2   9   4       1191.05       1271.25        50.92 o                         
  -1   9   4        177.15        189.95        18.31 o                         
   0   9   4         34.07         30.50         8.00 o                         
   1   9   4          7.79         14.46         5.46 o                         
   2   9   4        488.53        487.65        32.19 o                         
  -6  10   4        287.80        269.48        16.13 o                         
  -5  10   4        281.46        320.52        16.79 o                         
  -4  10   4         78.35         74.98        11.64 o                         
  -3  10   4         61.50         60.66        10.75 o                         
  -2  10   4         46.31         49.07         9.99 o                         
  -1  10   4        293.81        326.05        25.58 o                         
   0  10   4          5.26          5.31         3.99 o                         
   0 -11   5         51.45         45.33        11.31 o                         
   1 -11   5         79.29         93.60         9.43 o                         
   2 -11   5        272.90        286.96        13.00 o                         
   3 -11   5          0.85         -2.32         2.32 o                         
   4 -11   5          1.28          3.10         3.33 o                         
   5 -11   5        348.79        390.60        29.61 o                         
  -2 -10   5        161.94        189.62        21.70 o                         
  -1 -10   5         12.47         20.94         7.35 o                         
   0 -10   5        118.88        110.33         9.72 o                         
   1 -10   5        264.57        253.82        11.63 o                         
   2 -10   5        369.02        388.26        14.41 o                         
   3 -10   5         55.97         58.15         6.36 o                         
   4 -10   5          1.65         -2.36         2.48 o                         
   5 -10   5        104.47        106.59        14.87 o                         
   6 -10   5        151.62        158.34        19.43 o                         
   7 -10   5         85.91         86.92        14.91 o                         
  -3  -9   5          0.69         -2.91         3.19 o                         
  -2  -9   5        182.36        149.15        10.09 o                         
  -1  -9   5        632.36        625.88        36.81 o                         
   0  -9   5         57.24         74.21         9.59 o                         
   1  -9   5         17.41         15.08         3.02 o                         
   2  -9   5         23.63         25.45         3.58 o                         
   3  -9   5        910.69        916.67        25.56 o                         
   4  -9   5        323.23        343.74        14.18 o                         
   5  -9   5        292.27        295.61        13.76 o                         
   6  -9   5         46.22         44.38        11.43 o                         
   7  -9   5       1031.40       1146.47        55.69 o                         
   8  -9   5        155.30        161.67        21.37 o                         
  -5  -8   5        213.48        251.49        23.00 o                         
  -4  -8   5        316.63        333.64        16.13 o                         
  -3  -8   5         76.63         75.25        10.27 o                         
  -2  -8   5        283.44        332.77         9.63 o                         
  -1  -8   5        147.20        183.81         9.36 o                         
   0  -8   5         87.23         66.16         5.97 o                         
   1  -8   5         64.74         74.80        11.07 o                         
   2  -8   5         71.05         90.12         5.96 o                         
   3  -8   5        546.49        535.85        17.47 o                         
   4  -8   5       2886.07       2996.11        54.09 o                         
   5  -8   5        189.45        177.18         9.14 o                         
   6  -8   5         15.01          7.31         4.76 o                         
   7  -8   5         11.17          5.89         5.29 o                         
   8  -8   5         45.28         55.33        12.98 o                         
  -6  -7   5         40.52         38.46         5.87 o                         
  -5  -7   5        167.32        163.96        11.22 o                         
  -4  -7   5        997.70        988.78        37.82 o                         
  -3  -7   5        427.37        434.41        16.46 o                         
  -2  -7   5        100.36        130.18         8.30 o                         
  -1  -7   5         41.04         22.23         4.96 o                         
   0  -7   5         73.52         82.63         6.95 o                         
   1  -7   5       1028.49       1023.19        26.52 o                         
   2  -7   5         79.36         81.08         9.55 o                         
   3  -7   5        151.41        151.16         6.24 o                         
   4  -7   5        155.25        141.77         7.96 o                         
   5  -7   5        706.32        656.89        34.59 o                         
   6  -7   5        107.94        101.72        13.96 o                         
   7  -7   5          0.69         -6.22         6.23 o                         
   8  -7   5         16.87         18.33         8.14 o                         
   9  -7   5        702.63        801.06        48.28 o                         
  -6  -6   5         11.39         12.25         4.34 o                         
  -5  -6   5        105.61         90.70         8.00 o                         
  -4  -6   5        732.14        767.57        23.15 o                         
  -3  -6   5          1.76          1.96         2.07 o                         
  -2  -6   5       1626.47       1839.18        32.15 o                         
  -1  -6   5        229.08        282.25        11.78 o                         
   0  -6   5         18.83         28.13         4.37 o                         
   1  -6   5        669.41        590.20        20.28 o                         
   2  -6   5       1200.92       1120.25        24.79 o                         
   3  -6   5         18.05          9.92         1.41 o                         
   4  -6   5         43.17         45.29         4.63 o                         
   5  -6   5        128.40        120.69        13.66 o                         
   6  -6   5        836.38        922.71        23.27 o                         
   7  -6   5        590.17        549.97        34.75 o                         
   8  -6   5        111.54        114.43        16.80 o                         
   9  -6   5        387.02        388.71        32.18 o                         
  -7  -5   5        120.63        100.59         9.35 o                         
  -6  -5   5        138.56        151.82        10.56 o                         
  -5  -5   5          4.14          3.90         2.11 o                         
  -4  -5   5         10.80          9.90         2.84 o                         
  -3  -5   5       1216.91       1251.59        28.14 o                         
  -2  -5   5       1152.83       1109.15        19.01 o                         
  -1  -5   5        431.83        380.68         8.84 o                         
   0  -5   5          2.77          6.69         1.62 o                         
   1  -5   5        149.44        205.73        12.29 o                         
   2  -5   5        142.33        144.99         4.99 o                         
   3  -5   5       1008.20        938.30        28.74 o                         
   4  -5   5         55.00         28.88         2.80 o                         
   5  -5   5          4.56          3.15         1.49 o                         
   6  -5   5        316.85        291.29        11.06 o                         
   7  -5   5        435.44        430.57        29.55 o                         
   8  -5   5        122.40        116.24        16.16 o                         
   9  -5   5         45.83         37.63        11.05 o                         
  -8  -4   5          7.35          7.97         3.03 o                         
  -7  -4   5          0.56          3.12         3.99 o                         
  -6  -4   5        500.51        532.22        19.91 o                         
  -5  -4   5        616.29        615.92        22.41 o                         
  -4  -4   5          8.98          8.46         1.78 o                         
  -3  -4   5         19.44         35.43         8.31 o                         
  -2  -4   5        106.64        109.07         4.10 o                         
  -1  -4   5       1006.37       1005.88        16.08 o                         
   0  -4   5       3522.89       3474.44        45.74 o                         
   1  -4   5          7.31         10.32         1.47 o                         
   2  -4   5        274.22        221.01         5.62 o                         
   3  -4   5       1173.97       1200.37        22.67 o                         
   4  -4   5        354.67        345.28        10.74 o                         
   5  -4   5         25.41         24.36         3.65 o                         
   6  -4   5        129.77        108.40        13.24 o                         
   7  -4   5        124.62        123.24        15.38 o                         
   8  -4   5       1615.39       1556.33        63.86 o                         
   9  -4   5          3.53         -2.56         5.21 o                         
  -8  -3   5        469.80        436.54        29.32 o                         
  -7  -3   5         50.71         40.21         8.50 o                         
  -6  -3   5         11.96         15.71         2.52 o                         
  -5  -3   5        386.05        382.97        13.89 o                         
  -4  -3   5        349.12        340.18         9.84 o                         
  -3  -3   5        625.80        734.19        14.58 o                         
  -2  -3   5        253.12        289.03         6.47 o                         
  -1  -3   5        174.97        170.29        10.01 o                         
   0  -3   5       1723.63       1800.97        27.23 o                         
   1  -3   5        463.40        479.46        11.69 o                         
   2  -3   5          3.85         10.92         1.13 o                         
   3  -3   5       1254.97       1278.03        18.67 o                         
   4  -3   5        434.85        446.50        19.04 o                         
   5  -3   5        268.54        265.40        17.03 o                         
   6  -3   5         59.31         60.60         6.54 o                         
   7  -3   5          7.55          5.80         3.07 o                         
   8  -3   5        518.10        493.68        32.81 o                         
   9  -3   5        252.79        225.61        23.57 o                         
  -9  -2   5          9.49         -4.27         4.27 o                         
  -8  -2   5        729.67        688.36        36.34 o                         
  -7  -2   5        215.50        208.53        18.39 o                         
  -6  -2   5         35.34         35.88         7.75 o                         
  -5  -2   5        159.80        157.66         9.18 o                         
  -4  -2   5        730.78        688.12        16.94 o                         
  -3  -2   5       2627.83       2613.47        37.85 o                         
  -2  -2   5        153.57        126.40         4.94 o                         
  -1  -2   5         82.60        116.99         4.71 o                         
   0  -2   5        275.21        181.52         6.11 o                         
   1  -2   5         39.38         96.71         4.07 o                         
   2  -2   5        472.50        331.54         6.71 o                         
   3  -2   5       1324.57       1348.83        36.83 o                         
   4  -2   5         90.10         65.95         8.66 o                         
   5  -2   5       2906.07       2697.62        37.86 o                         
   6  -2   5        430.59        426.51        15.47 o                         
   7  -2   5        205.97        201.23        17.29 o                         
   8  -2   5         42.06         44.28         6.58 o                         
   9  -2   5        524.92        594.67        25.96 o                         
  -9  -1   5          3.29         -4.14         4.14 o                         
  -8  -1   5        138.16        119.74        14.16 o                         
  -7  -1   5          3.09         -2.62         4.26 o                         
  -6  -1   5        380.97        379.33        23.23 o                         
  -5  -1   5        586.36        612.23        18.53 o                         
  -4  -1   5         96.83        109.96         4.90 o                         
  -3  -1   5       2379.99       2782.84        41.62 o                         
  -2  -1   5        427.67        497.18        12.85 o                         
  -1  -1   5         17.30          6.70         1.53 o                         
   0  -1   5        337.23        474.93        10.22 o                         
   1  -1   5         33.91         71.52         3.32 o                         
   2  -1   5       3094.03       3273.98        36.64 o                         
   3  -1   5       2011.93       2067.08        28.81 o                         
   4  -1   5        186.20        184.22         6.26 o                         
   5  -1   5          1.15          7.63         1.62 o                         
   6  -1   5        756.89        776.10        17.38 o                         
   7  -1   5        600.91        592.89        22.56 o                         
   8  -1   5        161.14        162.63        12.36 o                         
   9  -1   5         85.24         94.43        12.72 o                         
  -9   0   5         42.68         29.21         7.67 o                         
  -8   0   5        154.00        147.04        15.38 o                         
  -7   0   5          2.77          1.72         3.30 o                         
  -6   0   5        830.64        782.81        33.86 o                         
  -5   0   5        346.37        318.56        10.53 o                         
  -4   0   5        510.30        523.82        11.48 o                         
  -3   0   5        624.91        575.10        13.70 o                         
  -2   0   5       4298.70       3820.85        60.27 o                         
  -1   0   5        339.30        128.77         5.24 o                         
   0   0   5          5.91         10.15         1.65 o                         
   1   0   5         41.74         74.52         3.66 o                         
   2   0   5        588.84        531.59        11.44 o                         
   3   0   5        278.93        266.55         6.86 o                         
   4   0   5        632.44        571.12         8.63 o                         
   5   0   5          3.81          4.13         0.78 o                         
   6   0   5          3.91          3.92         1.09 o                         
   7   0   5        585.80        552.36        21.83 o                         
   8   0   5        357.98        343.02        18.18 o                         
   9   0   5        328.53        331.42        19.16 o                         
  -9   1   5        551.36        571.55        32.24 o                         
  -8   1   5         46.75         54.87         7.31 o                         
  -7   1   5         39.57         51.34         6.87 o                         
  -6   1   5        140.75        194.48        13.59 o                         
  -5   1   5        639.04        642.71        19.30 o                         
  -4   1   5         98.97         79.13         5.08 o                         
  -3   1   5         42.53         52.85         5.16 o                         
  -2   1   5        119.71        204.53        21.61 o                         
  -1   1   5       3842.76       4948.06        61.68 o                         
   0   1   5        456.04        601.85        12.64 o                         
   1   1   5       3104.39       3236.76        41.97 o                         
   2   1   5          8.49         12.07         1.76 o                         
   3   1   5        103.86        134.70         3.90 o                         
   4   1   5       1065.75        983.37        17.33 o                         
   5   1   5         33.24         50.84         3.21 o                         
   6   1   5          6.46          8.60         1.94 o                         
   7   1   5        421.59        439.86        19.45 o                         
   8   1   5        386.37        462.11        45.17 o                         
 -10   2   5         92.65         87.02        10.22 o                         
  -9   2   5        765.77        799.30        30.43 o                         
  -8   2   5        127.37        131.92        11.20 o                         
  -7   2   5         19.56         19.02         4.41 o                         
  -6   2   5        139.20        119.87         9.49 o                         
  -5   2   5         55.01         92.73         7.89 o                         
  -4   2   5       1123.10       1193.44        29.78 o                         
  -3   2   5        137.36        129.53         8.47 o                         
  -2   2   5          2.96          1.71         1.57 o                         
  -1   2   5       2806.09       2363.37        47.90 o                         
   0   2   5       4007.63       3611.40        61.31 o                         
   1   2   5        225.83        231.86         6.42 o                         
   2   2   5        559.33        593.35         9.94 o                         
   3   2   5        161.95        150.37         4.61 o                         
   4   2   5        122.53        125.42         4.69 o                         
   5   2   5        329.10        322.78         9.01 o                         
   6   2   5        190.90        221.06         6.97 o                         
   7   2   5         75.51         97.78         6.60 o                         
   8   2   5         31.87         29.72         8.17 o                         
 -10   3   5          4.99          3.99         4.57 o                         
  -9   3   5          3.52          0.38         3.36 o                         
  -8   3   5        245.21        229.55        15.67 o                         
  -7   3   5       2372.86       2353.39        54.81 o                         
  -6   3   5        204.03        180.48        12.41 o                         
  -5   3   5        556.06        515.98        20.57 o                         
  -4   3   5       2167.31       2402.24        40.75 o                         
  -3   3   5       3536.45       3610.31        82.00 o                         
  -2   3   5         35.20         45.13         4.84 o                         
  -1   3   5        137.11        275.45         7.00 o                         
   0   3   5        191.19        125.90         4.94 o                         
   1   3   5       1930.22       1777.45        23.75 o                         
   2   3   5       1121.70       1207.49        15.90 o                         
   3   3   5        258.00        232.36         9.66 o                         
   4   3   5         84.04         72.04         3.88 o                         
   5   3   5        321.60        325.67        12.66 o                         
   6   3   5        150.24        140.02         6.30 o                         
   7   3   5         47.96         35.31         8.74 o                         
 -10   4   5        216.41        209.97        37.34 o                         
  -9   4   5         13.85          6.53         3.55 o                         
  -8   4   5         13.35         11.90         4.36 o                         
  -7   4   5        702.61        717.41        34.27 o                         
  -6   4   5       1767.26       1724.88        82.71 o                         
  -5   4   5         46.16         19.58        10.81 o                         
  -4   4   5          3.77          0.72         1.86 o                         
  -3   4   5         46.62         71.25         4.88 o                         
  -2   4   5        856.17        896.49        19.49 o                         
  -1   4   5        599.08        421.14        14.74 o                         
   0   4   5         48.91         31.55         2.34 o                         
   1   4   5        173.13        153.57         7.48 o                         
   2   4   5       1047.25       1004.51        18.54 o                         
   3   4   5        722.01        753.31        13.87 o                         
   4   4   5         66.26         80.13         4.46 o                         
   5   4   5         36.90         53.58         3.17 o                         
   6   4   5        179.95        203.02        10.28 o                         
   7   4   5        391.76        486.89        33.02 o                         
  -9   5   5        282.45        277.12        19.17 o                         
  -8   5   5         10.80         12.88         4.75 o                         
  -7   5   5        155.02        165.58        13.22 o                         
  -6   5   5        427.51        402.09        19.20 o                         
  -5   5   5        867.40        877.10        27.42 o                         
  -4   5   5        314.45        342.94        16.43 o                         
  -3   5   5        452.96        509.40        18.35 o                         
  -2   5   5        260.48        245.78         8.68 o                         
  -1   5   5        372.20        410.26        22.83 o                         
   0   5   5         87.25         93.85         9.56 o                         
   1   5   5          6.07         13.40         4.75 o                         
   2   5   5        476.36        496.12        25.83 o                         
   3   5   5        336.38        321.84        21.37 o                         
   4   5   5         17.18         21.72         6.28 o                         
   5   5   5        176.69        196.33        10.48 o                         
   6   5   5         53.37         54.45         5.68 o                         
  -9   6   5         26.85         22.52         5.38 o                         
  -8   6   5        160.04        161.22        13.23 o                         
  -7   6   5          0.58          1.70         3.51 o                         
  -6   6   5         10.83         15.56         7.02 o                         
  -5   6   5       1423.87       1405.95        65.62 o                         
  -4   6   5       1301.68       1266.27       127.02 o                         
  -3   6   5         74.98         54.81         5.63 o                         
  -2   6   5         32.83         30.41         3.93 o                         
  -1   6   5         12.27          5.49         1.52 o                         
   0   6   5        437.68        431.65        24.50 o                         
   1   6   5        436.08        472.62        23.63 o                         
   2   6   5          7.00          8.05         4.40 o                         
   3   6   5        132.85        113.22        13.74 o                         
   4   6   5        292.28        297.32        22.86 o                         
   5   6   5        226.33        213.76        11.64 o                         
  -9   7   5         38.30         31.90         8.14 o                         
  -8   7   5        265.07        265.25        16.67 o                         
  -7   7   5        710.47        640.51        38.63 o                         
  -6   7   5          1.38         -1.70         3.75 o                         
  -5   7   5         30.13         27.71         5.18 o                         
  -4   7   5        182.24        209.30        12.23 o                         
  -3   7   5         67.16         68.63         6.22 o                         
  -2   7   5        174.64        145.74         8.11 o                         
  -1   7   5          8.80          7.99         2.32 o                         
   0   7   5        948.63        972.70        41.24 o                         
   1   7   5       1127.79       1047.52        43.72 o                         
   2   7   5         66.82         66.94        10.73 o                         
   3   7   5         34.00         33.91         8.48 o                         
   4   7   5          4.87         -4.71         4.71 o                         
  -8   8   5        167.35        166.15        14.96 o                         
  -7   8   5        281.71        304.29        18.95 o                         
  -6   8   5          3.26          4.47         3.04 o                         
  -5   8   5         64.54         45.92        10.88 o                         
  -4   8   5         11.96          9.45         3.17 o                         
  -3   8   5        679.33        625.25        32.68 o                         
  -2   8   5        569.70        589.47        31.69 o                         
  -1   8   5         37.26         32.35         7.74 o                         
   0   8   5        119.41        153.55        16.28 o                         
   1   8   5        348.18        409.75        27.66 o                         
   2   8   5         57.45         48.38         9.83 o                         
   3   8   5         16.14         30.50         8.23 o                         
  -7   9   5        190.63        147.61        13.95 o                         
  -6   9   5         57.60         61.00        10.29 o                         
  -5   9   5        257.43        280.70        15.66 o                         
  -4   9   5          2.21          2.40         3.68 o                         
  -3   9   5          8.12         13.17         5.54 o                         
  -2   9   5        340.24        297.53        23.34 o                         
  -1   9   5        286.77        318.12        24.49 o                         
   0   9   5          3.06          4.05         4.45 o                         
   1   9   5          2.86          1.37         4.12 o                         
  -6  10   5         96.13         98.70         9.80 o                         
  -5  10   5        627.92        626.07        35.73 o                         
  -4  10   5        230.29        219.03        20.63 o                         
  -3  10   5        441.48        447.12        30.32 o                         
  -2  10   5         32.48         29.03         8.40 o                         
  -1  10   5        299.07        334.98        26.56 o                         
   1 -11   6         78.19         87.79         9.42 o                         
   2 -11   6        458.20        439.76        21.38 o                         
   3 -11   6        193.57        164.20        14.16 o                         
   4 -11   6          2.79          1.82         2.79 o                         
  -2 -10   6         64.03         60.93        12.46 o                         
  -1 -10   6         86.22         62.47        12.40 o                         
   0 -10   6         57.45         59.00        11.17 o                         
   1 -10   6          6.23         11.27         3.37 o                         
   2 -10   6        424.79        419.09        19.80 o                         
   3 -10   6        496.01        525.29        45.94 o                         
   4 -10   6          0.68         -0.45         2.33 o                         
   5 -10   6          1.99          3.11         2.70 o                         
   6 -10   6        333.17        374.51        18.90 o                         
  -3  -9   6          5.95         40.15        10.77 o                         
  -2  -9   6        118.56        114.91        15.84 o                         
  -1  -9   6        149.82        160.19         9.63 o                         
   0  -9   6         28.18         38.20         4.97 o                         
   1  -9   6        119.18         93.46        13.22 o                         
   2  -9   6          5.80          3.54         2.73 o                         
   3  -9   6        662.34        613.10        23.27 o                         
   4  -9   6        680.09        631.60        23.61 o                         
   5  -9   6          6.27          4.48         4.05 o                         
   6  -9   6         35.59         35.38         5.45 o                         
   7  -9   6        250.43        299.72        27.29 o                         
  -4  -8   6        408.81        447.78        32.01 o                         
  -3  -8   6         83.53        104.33        11.41 o                         
  -2  -8   6        262.24        226.25         8.11 o                         
  -1  -8   6        155.66        127.25         6.02 o                         
   0  -8   6        140.95        138.53         8.89 o                         
   1  -8   6          3.09         -3.72         4.02 o                         
   2  -8   6         34.20         23.60         5.45 o                         
   3  -8   6        243.23        226.98        18.61 o                         
   4  -8   6       1274.35       1303.44        33.36 o                         
   5  -8   6        119.40        130.81         9.62 o                         
   6  -8   6        659.02        654.06        28.10 o                         
   7  -8   6         50.97         50.62        11.10 o                         
   8  -8   6         12.24         16.40         7.49 o                         
  -5  -7   6         94.36         86.75         7.86 o                         
  -4  -7   6       1167.06       1194.36        31.17 o                         
  -3  -7   6        676.90        763.93        22.16 o                         
  -2  -7   6          1.35          5.00         1.53 o                         
  -1  -7   6          1.19          0.22         1.03 o                         
   0  -7   6          5.30          5.37         2.34 o                         
   1  -7   6        549.38        487.73        17.11 o                         
   2  -7   6        536.64        523.57        26.25 o                         
   3  -7   6         20.90         26.32         2.51 o                         
   4  -7   6        211.08        198.41         8.23 o                         
   5  -7   6       1851.58       1892.84        39.80 o                         
   6  -7   6        733.95        743.51        21.74 o                         
   7  -7   6          6.69          3.79         4.37 o                         
   8  -7   6          9.68         18.50         8.11 o                         
  -6  -6   6         48.76         49.25         6.39 o                         
  -5  -6   6        125.38        104.90         8.35 o                         
  -4  -6   6         51.63         41.77         4.91 o                         
  -3  -6   6        166.98        193.19         7.25 o                         
  -2  -6   6        786.10        720.44        14.80 o                         
  -1  -6   6        174.64        170.09         5.90 o                         
   0  -6   6         48.27         60.93         6.23 o                         
   1  -6   6        171.06        125.54        13.83 o                         
   2  -6   6       2676.39       2770.78        37.40 o                         
   3  -6   6        891.57        838.85        25.83 o                         
   4  -6   6        151.50        181.62         7.35 o                         
   5  -6   6        187.83        171.20         7.39 o                         
   6  -6   6        385.71        371.67        12.44 o                         
   7  -6   6        681.82        730.84        40.64 o                         
   8  -6   6        256.94        307.93        27.66 o                         
   9  -6   6          5.57         19.77         8.49 o                         
  -7  -5   6          0.75         -1.22         4.70 o                         
  -6  -5   6        504.58        499.80        19.71 o                         
  -5  -5   6        190.47        196.18        11.04 o                         
  -4  -5   6          0.79          1.15         1.55 o                         
  -3  -5   6          1.10          4.41         1.36 o                         
  -2  -5   6       1027.96       1119.63        19.12 o                         
  -1  -5   6       1214.02       1189.53        27.47 o                         
   0  -5   6        286.37        245.64        10.58 o                         
   1  -5   6        200.88        171.27         8.97 o                         
   2  -5   6        604.88        512.15        11.65 o                         
   3  -5   6         37.88         35.42         2.77 o                         
   4  -5   6          5.58          5.96         1.50 o                         
   5  -5   6        696.68        711.55        15.04 o                         
   6  -5   6         25.65         31.76         7.81 o                         
   7  -5   6        368.44        326.82        25.92 o                         
   8  -5   6        215.13        194.22        21.31 o                         
   9  -5   6         24.35         22.39         8.48 o                         
  -8  -4   6         32.21         60.11        12.45 o                         
  -7  -4   6         37.28         36.11         8.82 o                         
  -6  -4   6        332.29        382.42        26.71 o                         
  -5  -4   6       1306.05       1294.64        30.82 o                         
  -4  -4   6         53.15         66.29         5.90 o                         
  -3  -4   6        406.92        473.55        11.38 o                         
  -2  -4   6        120.89        173.13         8.59 o                         
  -1  -4   6         30.65         29.02         3.05 o                         
   0  -4   6        894.99        938.86        17.76 o                         
   1  -4   6        269.65        297.86         9.90 o                         
   2  -4   6       1424.93       1460.89        20.52 o                         
   3  -4   6         70.30         43.01         3.18 o                         
   4  -4   6        378.30        321.73         9.80 o                         
   5  -4   6       1451.44       1502.92        53.31 o                         
   6  -4   6        108.10        134.12        15.08 o                         
   7  -4   6         43.27         31.25         8.26 o                         
   8  -4   6        572.10        837.01        45.68 o                         
   9  -4   6          1.67          6.50         4.43 o                         
  -8  -3   6        469.86        494.51        31.90 o                         
  -7  -3   6          2.83          0.46         4.07 o                         
  -6  -3   6        166.45        125.61        14.89 o                         
  -5  -3   6        208.36        185.01        14.62 o                         
  -4  -3   6        606.39        565.03        17.80 o                         
  -3  -3   6        203.85        164.48         6.80 o                         
  -2  -3   6          3.46         27.55         2.74 o                         
  -1  -3   6          1.22          3.48         2.01 o                         
   0  -3   6        880.78        769.50        15.78 o                         
   1  -3   6        459.68        382.17         9.84 o                         
   2  -3   6       2313.26       2337.01        37.12 o                         
   3  -3   6         76.04        104.18         4.55 o                         
   4  -3   6         67.16         54.94         7.21 o                         
   5  -3   6        579.98        553.45        18.82 o                         
   6  -3   6        478.21        477.52        18.85 o                         
   7  -3   6         10.23          9.65         3.16 o                         
   8  -3   6         22.41         25.01         4.95 o                         
   9  -3   6        116.22        118.74        17.20 o                         
  -8  -2   6        175.79        188.34        18.76 o                         
  -7  -2   6        689.57        620.69        33.71 o                         
  -6  -2   6          3.33          9.09         4.48 o                         
  -5  -2   6          0.67         -0.56         1.26 o                         
  -4  -2   6        367.84        402.63        11.10 o                         
  -3  -2   6       2781.80       3119.02        42.29 o                         
  -2  -2   6       1309.85       1407.00        22.45 o                         
  -1  -2   6         15.11          5.15         1.48 o                         
   0  -2   6         26.27         17.65         1.32 o                         
   1  -2   6        927.23       1092.48        15.02 o                         
   2  -2   6        101.45        124.68         4.18 o                         
   3  -2   6         42.27         57.49         2.88 o                         
   4  -2   6        600.02        655.10        28.88 o                         
   5  -2   6        621.26        715.57        44.44 o                         
   6  -2   6       1556.72       1443.15        35.99 o                         
   7  -2   6        205.06        213.97        13.39 o                         
   8  -2   6         56.83         41.50         6.58 o                         
   9  -2   6         41.15         29.44        10.70 o                         
  -9  -1   6          3.75          5.53         4.47 o                         
  -8  -1   6        155.52        140.12        15.90 o                         
  -7  -1   6         53.52         46.06         8.77 o                         
  -6  -1   6        965.08        901.00        38.71 o                         
  -5  -1   6       1105.79       1074.23        55.87 o                         
  -4  -1   6        404.06        436.00        11.68 o                         
  -3  -1   6       2228.04       2143.03        29.69 o                         
  -2  -1   6        370.94        237.72         7.91 o                         
  -1  -1   6         81.46        238.29         7.80 o                         
   0  -1   6        978.86       1364.97        21.93 o                         
   1  -1   6        643.50        671.31        15.86 o                         
   2  -1   6       1455.47       1385.21        16.05 o                         
   3  -1   6       1718.17       1710.99        28.94 o                         
   4  -1   6         13.92          8.82         2.36 o                         
   5  -1   6         12.63         24.14         4.13 o                         
   6  -1   6        458.40        386.78        11.74 o                         
   7  -1   6        769.78        768.75        53.69 o                         
   8  -1   6        100.00        103.19        10.10 o                         
  -9   0   6        168.06        143.16        16.54 o                         
  -8   0   6         58.29         44.60         9.35 o                         
  -7   0   6          0.69         -3.17         3.34 o                         
  -6   0   6        566.55        579.19        29.56 o                         
  -5   0   6       1100.46       1111.71        27.40 o                         
  -4   0   6        103.06        105.21         5.50 o                         
  -3   0   6        205.19        232.65         8.67 o                         
  -2   0   6       3011.78       3533.36        57.87 o                         
  -1   0   6        782.75        956.79        17.74 o                         
   0   0   6         44.99         65.12         4.02 o                         
   1   0   6       1270.28       1405.78        26.10 o                         
   2   0   6       1091.73       1200.43        18.94 o                         
   3   0   6        117.26        123.28         4.64 o                         
   4   0   6        457.50        474.69        10.20 o                         
   5   0   6         24.51         12.56         1.10 o                         
   6   0   6         14.99         15.94         2.13 o                         
   7   0   6        237.40        268.76        15.08 o                         
   8   0   6       1057.47       1150.47        36.11 o                         
  -9   1   6        325.48        333.41        24.92 o                         
  -8   1   6        124.24        112.33        14.00 o                         
  -7   1   6         26.48         19.56         6.37 o                         
  -6   1   6         16.57         37.57         7.84 o                         
  -5   1   6        722.95        701.59        31.09 o                         
  -4   1   6       1354.07       1439.14        46.41 o                         
  -3   1   6          5.91         13.66         4.30 o                         
  -2   1   6         25.37         14.01         2.92 o                         
  -1   1   6        495.97        306.80        19.13 o                         
   0   1   6        906.72        723.00        18.05 o                         
   1   1   6       7521.12       7911.44        80.36 o                         
   2   1   6        709.98        772.51        15.08 o                         
   3   1   6        205.26        209.60         6.39 o                         
   4   1   6        499.36        543.86        10.37 o                         
   5   1   6        510.47        464.03         8.58 o                         
   6   1   6         34.45         26.12         2.56 o                         
   7   1   6        294.01        284.76        15.67 o                         
   8   1   6          6.88          5.62         3.29 o                         
  -9   2   6         46.94         63.47        11.11 o                         
  -8   2   6         27.56         32.08         7.85 o                         
  -7   2   6        571.19        600.37        31.69 o                         
  -6   2   6        440.80        545.36        28.68 o                         
  -5   2   6        101.76        104.94        12.00 o                         
  -4   2   6       1038.57       1064.70        40.12 o                         
  -3   2   6       1202.77       1184.08        30.08 o                         
  -2   2   6          5.39         19.44         3.84 o                         
  -1   2   6        332.25        231.09         8.39 o                         
   0   2   6        883.59       1093.18        15.62 o                         
   1   2   6        442.63        355.08         8.70 o                         
   2   2   6       2118.38       2160.74        46.44 o                         
   3   2   6         57.82         45.16         4.70 o                         
   4   2   6        107.27         86.15         4.01 o                         
   5   2   6         26.07         34.85         2.57 o                         
   6   2   6        251.15        249.05         7.55 o                         
   7   2   6        200.34        201.94         9.88 o                         
  -9   3   6          5.15          1.70         4.98 o                         
  -8   3   6         31.39         29.54         8.72 o                         
  -7   3   6        814.99        778.49        29.15 o                         
  -6   3   6        699.36        675.16        25.90 o                         
  -5   3   6        160.05        193.08        18.30 o                         
  -4   3   6         22.74         25.34         8.04 o                         
  -3   3   6       2352.22       2440.61        50.81 o                         
  -2   3   6        373.68        312.81         9.06 o                         
  -1   3   6         11.27         76.91         6.88 o                         
   0   3   6        134.36        105.08         5.69 o                         
   1   3   6        686.49        738.44        20.03 o                         
   2   3   6        334.01        310.65         7.92 o                         
   3   3   6        203.30        250.04         7.15 o                         
   4   3   6        129.22        154.20         7.80 o                         
   5   3   6        275.02        258.42         8.47 o                         
   6   3   6         93.01        115.06         5.84 o                         
   7   3   6        209.80        228.63        21.97 o                         
  -9   4   6         19.68          8.48         6.58 o                         
  -8   4   6        189.01        208.08        16.24 o                         
  -7   4   6        273.43        242.63        16.78 o                         
  -6   4   6        705.71        814.99        30.07 o                         
  -5   4   6        842.32        914.27        30.38 o                         
  -4   4   6         85.18        109.41        13.74 o                         
  -3   4   6        306.80        333.66        14.45 o                         
  -2   4   6        584.62        663.90        33.96 o                         
  -1   4   6        298.66        390.43        14.75 o                         
   0   4   6         55.29         66.71         5.32 o                         
   1   4   6         63.83         89.18         7.04 o                         
   2   4   6        126.18        119.71         4.80 o                         
   3   4   6       1042.98       1035.87        18.29 o                         
   4   4   6        358.90        355.28         9.97 o                         
   5   4   6         29.89         20.24         3.45 o                         
   6   4   6        269.34        235.45        12.13 o                         
  -9   5   6        213.93        219.29        17.63 o                         
  -8   5   6         92.03        114.30        12.24 o                         
  -7   5   6        535.57        470.38        23.38 o                         
  -6   5   6        120.27        104.78        10.32 o                         
  -5   5   6       1506.88       1504.79        54.80 o                         
  -4   5   6        894.64        836.07        36.33 o                         
  -3   5   6        120.53        102.90         8.13 o                         
  -2   5   6          2.04          4.06        10.82 o                         
  -1   5   6        342.01        261.48         8.80 o                         
   0   5   6        423.84        340.81        11.11 o                         
   1   5   6          1.00          5.02         4.00 o                         
   2   5   6        104.62         94.38        11.36 o                         
   3   5   6        394.11        362.09        23.28 o                         
   4   5   6         60.64         66.62        10.28 o                         
   5   5   6         83.80         84.43         8.49 o                         
  -9   6   6          5.72          8.08         3.94 o                         
  -8   6   6        238.91        246.16        16.68 o                         
  -7   6   6         94.98         83.20         9.32 o                         
  -6   6   6         53.09         64.47         7.96 o                         
  -5   6   6         63.32         75.63        10.64 o                         
  -4   6   6        743.98        851.62        41.95 o                         
  -3   6   6       1346.66       1424.73        88.06 o                         
  -2   6   6          1.45          1.27         1.65 o                         
  -1   6   6          1.40          3.48         4.66 o                         
   0   6   6       1234.45       1066.02        65.84 o                         
   1   6   6        300.69        257.60        19.57 o                         
   2   6   6         81.77         67.46        10.49 o                         
   3   6   6         63.49         71.08        11.18 o                         
   4   6   6         63.81         53.33        10.17 o                         
   5   6   6        395.47        469.64        21.90 o                         
  -8   7   6         27.15         35.48         6.77 o                         
  -7   7   6        697.68        764.02        32.26 o                         
  -6   7   6        102.12         87.40        17.64 o                         
  -5   7   6         38.99         42.83        10.68 o                         
  -4   7   6        114.62         98.43        12.89 o                         
  -3   7   6        112.74         94.80         7.58 o                         
  -2   7   6        219.68        203.77        12.46 o                         
  -1   7   6          6.73          5.05         4.07 o                         
   0   7   6        170.07        147.88        15.45 o                         
   1   7   6       1178.41       1273.11        50.34 o                         
   2   7   6        171.21        166.96        17.29 o                         
   3   7   6         15.24         21.14         7.07 o                         
   4   7   6         47.99         51.66        10.57 o                         
  -8   8   6         12.16          9.35         5.02 o                         
  -7   8   6        251.52        248.81        17.02 o                         
  -6   8   6        473.13        442.38        21.20 o                         
  -5   8   6          9.84          7.86         5.06 o                         
  -4   8   6         66.80         51.60         9.62 o                         
  -3   8   6         37.85         38.30         8.46 o                         
  -2   8   6        759.36        832.05        39.40 o                         
  -1   8   6        182.80        193.25        18.55 o                         
   0   8   6        153.29        131.99        15.39 o                         
   1   8   6          9.90         10.18         5.81 o                         
   2   8   6        162.52        156.30        18.00 o                         
  -7   9   6         17.29         23.20         9.30 o                         
  -6   9   6          3.02          5.18         3.41 o                         
  -5   9   6        373.04        325.49        24.65 o                         
  -4   9   6        230.98        213.06        19.99 o                         
  -3   9   6          4.85         19.19         6.69 o                         
  -2   9   6         23.85         20.94         7.04 o                         
  -1   9   6        945.00       1007.03        47.08 o                         
   0   9   6        120.29        109.51        15.18 o                         
   1   9   6        116.68        101.63        14.32 o                         
  -4  10   6        623.48        645.96        37.59 o                         
  -3  10   6         66.91         69.66        12.66 o                         
  -2  10   6          0.66          2.02         4.22 o                         
   2 -11   7        349.45        375.58        20.09 o                         
   3 -11   7        633.69        665.08        27.28 o                         
  -1 -10   7         43.57         54.99        11.50 o                         
   0 -10   7         41.68         32.07         8.75 o                         
   1 -10   7        101.27         99.29         8.60 o                         
   2 -10   7        509.82        424.93        20.45 o                         
   3 -10   7        405.85        415.36        26.02 o                         
   4 -10   7          3.49          5.33         3.27 o                         
   5 -10   7         45.15         48.80         6.69 o                         
   6 -10   7         69.67         96.95        15.58 o                         
  -3  -9   7         15.84         19.65         8.55 o                         
  -2  -9   7         53.58         48.70        11.10 o                         
  -1  -9   7         17.76         12.12         4.43 o                         
   0  -9   7        325.01        348.00        15.47 o                         
   1  -9   7        248.06        249.75        13.24 o                         
   2  -9   7         23.23         17.04         6.40 o                         
   3  -9   7        119.01        112.64         9.71 o                         
   4  -9   7        369.61        383.95        18.24 o                         
   5  -9   7        539.87        588.07        23.68 o                         
   6  -9   7         19.46          5.77         5.52 o                         
   7  -9   7         10.01         15.11         8.02 o                         
  -4  -8   7        332.69        363.15        29.06 o                         
  -3  -8   7        204.53        199.40        20.70 o                         
  -2  -8   7        183.53        211.03        10.82 o                         
  -1  -8   7         21.83         27.56         4.22 o                         
   0  -8   7         44.61         38.98         6.51 o                         
   1  -8   7        220.61        220.24        18.63 o                         
   2  -8   7         68.62         52.62         5.51 o                         
   3  -8   7         19.23         13.86         2.50 o                         
   4  -8   7        198.59        211.79        15.19 o                         
   5  -8   7        372.17        400.79        16.91 o                         
   6  -8   7        467.39        473.29        32.94 o                         
   7  -8   7          1.77         -2.89         6.11 o                         
   8  -8   7          1.24         -3.91         6.51 o                         
  -5  -7   7          7.27          4.69         5.00 o                         
  -4  -7   7        259.16        217.85        21.29 o                         
  -3  -7   7        521.08        491.75        13.46 o                         
  -2  -7   7         44.02         31.52         2.78 o                         
  -1  -7   7         30.96         33.05         2.56 o                         
   0  -7   7        145.77        136.90         7.47 o                         
   1  -7   7        496.09        457.73        14.51 o                         
   2  -7   7       1408.69       1314.33        38.72 o                         
   3  -7   7          7.49          3.72         1.40 o                         
   4  -7   7          3.60          0.78         1.13 o                         
   5  -7   7        320.87        361.06        14.57 o                         
   6  -7   7         14.47          7.84         5.52 o                         
   7  -7   7        112.70        129.09        17.23 o                         
   8  -7   7         36.23         21.12         7.19 o                         
  -6  -6   7        259.25        276.82        24.91 o                         
  -5  -6   7         74.92         97.19         7.85 o                         
  -4  -6   7          4.77          6.98         6.42 o                         
  -3  -6   7        526.79        533.57        12.90 o                         
  -2  -6   7        112.25        148.07         5.58 o                         
  -1  -6   7        395.42        365.46        28.08 o                         
   0  -6   7          7.04         11.49         2.18 o                         
   1  -6   7        111.25         93.57        10.58 o                         
   2  -6   7       2406.05       2404.75        55.45 o                         
   3  -6   7        866.59        903.06        15.63 o                         
   4  -6   7         39.94         38.30         3.38 o                         
   5  -6   7         40.14         32.95         2.43 o                         
   6  -6   7         25.32         31.31         8.92 o                         
   7  -6   7        231.56        223.87        22.12 o                         
   8  -6   7        665.96        703.84        43.35 o                         
  -7  -5   7          9.49         15.33         6.88 o                         
  -6  -5   7        822.60        860.48        44.01 o                         
  -5  -5   7        763.00        789.38        40.33 o                         
  -4  -5   7         42.13         54.76        10.06 o                         
  -3  -5   7        612.36        608.69        19.06 o                         
  -2  -5   7        199.36        163.45         9.13 o                         
  -1  -5   7        847.91        787.71        21.69 o                         
   0  -5   7        507.89        543.42        17.15 o                         
   1  -5   7        224.95        243.51         8.36 o                         
   2  -5   7        657.99        674.53        17.06 o                         
   3  -5   7         56.55         43.65         3.79 o                         
   4  -5   7       1171.16       1157.13        25.25 o                         
   5  -5   7        172.62        144.47        15.54 o                         
   6  -5   7         67.23         86.40        13.29 o                         
   7  -5   7          1.89         -2.09         4.20 o                         
   8  -5   7        873.36        952.39        50.34 o                         
  -7  -4   7          0.78          4.55         5.14 o                         
  -6  -4   7        110.52        118.08        15.19 o                         
  -5  -4   7        465.04        354.53        77.73 o                         
  -4  -4   7        420.82        380.28        17.46 o                         
  -3  -4   7        941.36        952.07        24.64 o                         
  -2  -4   7        851.95        852.09        22.54 o                         
  -1  -4   7          1.29          1.44         1.82 o                         
   0  -4   7        761.74        654.81        13.08 o                         
   1  -4   7       2093.56       2058.10        32.72 o                         
   2  -4   7         73.46         56.43         4.42 o                         
   3  -4   7        111.15        140.25         8.29 o                         
   4  -4   7        575.56        564.28        30.50 o                         
   5  -4   7       1476.27       1517.00        54.87 o                         
   6  -4   7          9.81          5.35         5.09 o                         
   7  -4   7         24.70         12.17         5.20 o                         
   8  -4   7        559.08        533.17        35.83 o                         
  -8  -3   7        132.89        131.64        16.42 o                         
  -7  -3   7        452.01        453.05        30.08 o                         
  -6  -3   7        458.59        443.61        28.33 o                         
  -5  -3   7          1.47         -4.68         5.39 o                         
  -4  -3   7        523.68        592.54        14.38 o                         
  -3  -3   7        893.22       1031.30        20.53 o                         
  -2  -3   7         67.38         56.57         4.18 o                         
  -1  -3   7          6.55          7.04         1.88 o                         
   0  -3   7        556.27        644.56        14.72 o                         
   1  -3   7        110.08        107.69         3.66 o                         
   2  -3   7        209.24        213.88         6.21 o                         
   3  -3   7        752.98        685.42        14.12 o                         
   4  -3   7        497.62        512.55        26.90 o                         
   5  -3   7        911.35        998.04        32.07 o                         
   6  -3   7         43.62         33.41         5.36 o                         
   7  -3   7         27.74         23.89         4.66 o                         
   8  -3   7         64.70         72.26         8.48 o                         
  -8  -2   7          0.61         -0.30         3.62 o                         
  -7  -2   7        832.32        865.62        41.57 o                         
  -6  -2   7        458.19        450.29        27.58 o                         
  -5  -2   7          7.67          2.92         1.73 o                         
  -4  -2   7          0.96          0.25         1.43 o                         
  -3  -2   7        696.27        565.09        11.33 o                         
  -2  -2   7       1955.01       1843.95        37.00 o                         
  -1  -2   7          6.80          7.71         1.57 o                         
   0  -2   7        250.48        193.12         7.24 o                         
   1  -2   7       1535.89       1456.36        23.54 o                         
   2  -2   7        123.44        172.22         5.66 o                         
   3  -2   7         90.98         94.34         2.81 o                         
   4  -2   7        680.85        635.69        19.47 o                         
   5  -2   7         29.88         12.21         3.84 o                         
   6  -2   7        326.25        345.39        16.12 o                         
   7  -2   7        804.50        830.07        28.24 o                         
   8  -2   7         13.96         14.42         6.50 o                         
  -9  -1   7         91.14        101.64        14.61 o                         
  -8  -1   7         97.39         94.41        13.21 o                         
  -7  -1   7          0.94          4.57         4.22 o                         
  -6  -1   7        154.95        156.91        15.80 o                         
  -5  -1   7        679.89        642.21        19.87 o                         
  -4  -1   7        899.71        917.67        22.96 o                         
  -3  -1   7        128.23        177.39         6.00 o                         
  -2  -1   7        440.30        531.79        19.24 o                         
  -1  -1   7        891.90       1082.09        30.79 o                         
   0  -1   7        346.99        473.14        11.65 o                         
   1  -1   7         48.20         27.63         4.76 o                         
   2  -1   7          5.88          2.26         1.05 o                         
   3  -1   7       1338.76       1368.80        27.68 o                         
   4  -1   7       1136.05       1152.35        20.64 o                         
   5  -1   7         21.83         52.96         3.81 o                         
   6  -1   7          9.84          8.27         3.03 o                         
   7  -1   7        532.26        506.00        52.95 o                         
   8  -1   7         52.64         49.84         7.28 o                         
  -9   0   7        138.60        116.73        15.28 o                         
  -8   0   7         73.15         70.99        11.72 o                         
  -7   0   7         22.98         31.68         7.77 o                         
  -6   0   7        117.34         92.37        11.78 o                         
  -5   0   7       1474.63       1534.37        34.45 o                         
  -4   0   7        593.32        598.04        28.13 o                         
  -3   0   7        488.59        658.79        28.19 o                         
  -2   0   7         63.05         25.59         4.35 o                         
  -1   0   7       1441.32       1230.78        22.12 o                         
   0   0   7        675.53        602.27        14.55 o                         
   1   0   7        177.25        127.78         5.82 o                         
   2   0   7       1306.10       1288.08        21.03 o                         
   3   0   7        278.75        288.84         7.19 o                         
   4   0   7       1426.14       1362.61        17.74 o                         
   5   0   7         25.73         42.29         1.90 o                         
   6   0   7         27.54         19.95         4.09 o                         
   7   0   7          5.33          4.10         2.51 o                         
   8   0   7        312.63        305.73        17.55 o                         
  -9   1   7          2.28         13.27         5.80 o                         
  -8   1   7        327.39        397.52        27.15 o                         
  -7   1   7       1096.49       1059.87        44.81 o                         
  -6   1   7          1.47          6.53         4.80 o                         
  -5   1   7         95.75        104.11        12.00 o                         
  -4   1   7       1478.53       1508.81        49.51 o                         
  -3   1   7        137.17        193.77        14.67 o                         
  -2   1   7        946.42       1012.55        20.54 o                         
  -1   1   7        612.26        787.89        21.80 o                         
   0   1   7       4582.13       5138.71        66.46 o                         
   1   1   7       4906.16       5281.91        57.21 o                         
   2   1   7        491.19        473.30        12.21 o                         
   3   1   7        135.25        192.13         7.04 o                         
   4   1   7        735.83        674.25        13.37 o                         
   5   1   7        161.55        204.78         7.22 o                         
   6   1   7        153.92        181.96         7.52 o                         
   7   1   7         68.97         67.77         5.88 o                         
  -9   2   7          1.20          5.61         5.20 o                         
  -8   2   7         53.55         39.97         9.20 o                         
  -7   2   7       1081.74        998.11        44.16 o                         
  -6   2   7        223.29        186.16        17.13 o                         
  -5   2   7         10.53         11.66         4.84 o                         
  -4   2   7        169.45        175.78        15.99 o                         
  -3   2   7        997.33        961.38        27.75 o                         
  -2   2   7         66.38         30.06         5.51 o                         
  -1   2   7         17.94          0.59         1.44 o                         
   0   2   7         43.27         45.07         2.94 o                         
   1   2   7        890.09        896.81        18.24 o                         
   2   2   7        756.88        727.20        16.31 o                         
   3   2   7        233.37        279.47         8.71 o                         
   4   2   7        181.49        204.95         9.76 o                         
   5   2   7         57.19         43.91         3.46 o                         
   6   2   7        741.89        773.12        16.86 o                         
   7   2   7        138.31        151.62        17.45 o                         
  -9   3   7         32.95         16.84         6.65 o                         
  -8   3   7          2.04         -4.80         4.96 o                         
  -7   3   7        176.41        148.79        17.52 o                         
  -6   3   7       3091.79       3179.50        96.65 o                         
  -5   3   7        178.52        198.64        20.33 o                         
  -4   3   7         22.22         22.06         7.69 o                         
  -3   3   7         16.59         26.66         4.84 o                         
  -2   3   7        316.91        357.08        15.09 o                         
  -1   3   7        363.34        457.85        26.91 o                         
   0   3   7        541.90        602.46        13.02 o                         
   1   3   7         28.36         44.85         3.31 o                         
   2   3   7        135.65        135.11         5.54 o                         
   3   3   7       1272.87       1214.06        21.79 o                         
   4   3   7        106.73         95.73         5.90 o                         
   5   3   7        183.26        185.69         8.78 o                         
   6   3   7         34.83         26.83         5.93 o                         
  -9   4   7         56.84         51.94        12.90 o                         
  -8   4   7        154.94        144.14        20.52 o                         
  -7   4   7         56.17         39.32        10.84 o                         
  -6   4   7         27.84         24.97         9.13 o                         
  -5   4   7       2015.48       1996.71        74.51 o                         
  -4   4   7        670.06        663.40        35.90 o                         
  -3   4   7        108.71        110.89        11.40 o                         
  -2   4   7          1.30          2.38         3.64 o                         
  -1   4   7       1443.34       1275.47        93.76 o                         
   0   4   7       1277.73       1186.42        22.18 o                         
   1   4   7         73.06         49.22         4.41 o                         
   2   4   7         82.69        109.60         7.94 o                         
   3   4   7        853.42        913.03        24.67 o                         
   4   4   7         19.42         27.63         5.40 o                         
   5   4   7         97.97         91.20         8.66 o                         
   6   4   7        152.98        160.31        12.02 o                         
  -9   5   7         31.32         14.72         8.22 o                         
  -8   5   7        468.32        425.39        34.33 o                         
  -7   5   7        181.06        155.81        20.05 o                         
  -6   5   7          3.95         -4.81         6.04 o                         
  -5   5   7        895.44       1027.47        45.39 o                         
  -4   5   7       1072.08       1092.73        44.11 o                         
  -3   5   7         58.93         47.79         5.04 o                         
  -2   5   7        102.24        126.39         8.66 o                         
  -1   5   7         21.34         44.21         4.75 o                         
   0   5   7        940.95        912.31        22.37 o                         
   1   5   7         15.16         17.47         1.48 o                         
   2   5   7         19.10         23.61         6.25 o                         
   3   5   7        302.62        311.85        22.08 o                         
   4   5   7         99.79         96.27        12.64 o                         
   5   5   7        204.49        217.54        14.34 o                         
  -8   6   7        365.95        406.13        22.34 o                         
  -7   6   7        222.13        292.61        24.07 o                         
  -6   6   7         23.89         28.78         8.17 o                         
  -5   6   7        115.44        113.81        14.48 o                         
  -4   6   7         75.15         82.28        13.70 o                         
  -3   6   7        691.26        616.48        97.95 o                         
  -2   6   7         17.20         14.96         4.04 o                         
  -1   6   7          0.60          2.75         1.82 o                         
   0   6   7        802.87        882.82        38.81 o                         
   1   6   7        282.68        284.79        21.38 o                         
   2   6   7        521.29        492.50        29.12 o                         
   3   6   7          1.21         -2.30         3.88 o                         
   4   6   7         10.33         11.44         5.40 o                         
  -8   7   7         31.87         31.01         6.47 o                         
  -7   7   7        188.50        190.35        19.35 o                         
  -6   7   7        425.93        300.42        30.02 o                         
  -5   7   7        468.08        570.56        35.32 o                         
  -4   7   7         97.08         84.04        12.56 o                         
  -3   7   7          2.73          6.76         3.52 o                         
  -2   7   7        397.17        359.96        24.53 o                         
  -1   7   7        201.05        225.78        19.28 o                         
   0   7   7          1.51          1.46         4.41 o                         
   1   7   7        542.49        530.10        31.17 o                         
   2   7   7        441.94        427.93        28.76 o                         
   3   7   7          7.40         -0.02         3.57 o                         
  -7   8   7         59.33         94.79        16.14 o                         
  -6   8   7        646.51        704.70        39.34 o                         
  -5   8   7        211.40        190.71        19.27 o                         
  -4   8   7         16.00         11.14         5.56 o                         
  -3   8   7         52.32         50.65         9.95 o                         
  -2   8   7        293.33        282.48        22.69 o                         
  -1   8   7        487.71        516.46        31.72 o                         
   0   8   7          0.74          0.44         3.88 o                         
   1   8   7          0.58          9.04         5.74 o                         
   2   8   7        248.74        231.01        22.07 o                         
  -6   9   7         76.51         77.58        12.87 o                         
  -5   9   7        203.17        238.38        21.57 o                         
  -4   9   7        420.12        499.97        32.23 o                         
  -3   9   7          4.33         -0.23         4.40 o                         
  -2   9   7        173.22        194.65        20.12 o                         
  -1   9   7        914.70        926.58        46.12 o                         
   0   9   7        201.09        234.72        22.12 o                         
  -1 -10   8        126.85        108.41        16.30 o                         
   0 -10   8        235.06        292.61        25.64 o                         
   1 -10   8         89.63         90.12         8.49 o                         
   2 -10   8        177.95        174.96        13.04 o                         
   3 -10   8         28.97         26.62         5.54 o                         
   4 -10   8        116.49        118.07        10.69 o                         
   5 -10   8         68.91         55.51        11.80 o                         
  -2  -9   8         10.96          5.74         4.33 o                         
  -1  -9   8        127.89        109.70         8.62 o                         
   0  -9   8        742.03        728.83        24.26 o                         
   1  -9   8        288.15        279.08        29.76 o                         
   2  -9   8          1.85          0.62         3.87 o                         
   3  -9   8        132.00        154.77        11.64 o                         
   4  -9   8        337.03        360.92        17.58 o                         
   5  -9   8        470.56        515.89        20.92 o                         
   6  -9   8          2.12          7.39         6.25 o                         
  -4  -8   8        127.97        137.82        18.33 o                         
  -3  -8   8         92.27         99.51        14.87 o                         
  -2  -8   8        140.19        124.45        13.80 o                         
  -1  -8   8        256.42        245.25        12.69 o                         
   0  -8   8         90.48         99.54         8.20 o                         
   1  -8   8        857.37        815.02        25.28 o                         
   2  -8   8          2.46          4.58         3.85 o                         
   3  -8   8         71.27         54.79         6.89 o                         
   4  -8   8         96.52        108.05         8.87 o                         
   5  -8   8        209.58        215.86        12.12 o                         
   6  -8   8        416.97        478.11        33.82 o                         
   7  -8   8        261.79        265.95        26.47 o                         
  -5  -7   8          0.92          3.97         4.50 o                         
  -4  -7   8          9.78          8.79         6.71 o                         
  -3  -7   8        122.65        128.03         8.80 o                         
  -2  -7   8        270.88        328.01        14.35 o                         
  -1  -7   8         27.14         38.80         5.07 o                         
   0  -7   8         72.51         61.44         6.29 o                         
   1  -7   8        564.07        585.11        20.03 o                         
   2  -7   8        773.67        617.25        30.49 o                         
   3  -7   8        147.98        159.67         7.65 o                         
   4  -7   8        176.90        184.77        10.80 o                         
   5  -7   8        126.06        133.53        10.62 o                         
   6  -7   8          1.26         -2.81         4.26 o                         
   7  -7   8        567.66        578.13        37.90 o                         
  -6  -6   8        202.00        238.61        23.85 o                         
  -5  -6   8        188.96        172.35        19.18 o                         
  -4  -6   8         70.34         65.44        11.61 o                         
  -3  -6   8          7.77         10.07         6.04 o                         
  -2  -6   8         84.18        124.65         9.38 o                         
  -1  -6   8       1386.81       1367.14        32.60 o                         
   0  -6   8        468.51        508.76        17.97 o                         
   1  -6   8        144.09        154.24         9.43 o                         
   2  -6   8        282.62        282.62        18.71 o                         
   3  -6   8        753.93        703.61        12.99 o                         
   4  -6   8         41.77         35.25         3.26 o                         
   5  -6   8         93.66         97.90         5.96 o                         
   6  -6   8        241.07        249.60        22.79 o                         
   7  -6   8        599.70        682.87        40.60 o                         
   8  -6   8        263.32        236.19        24.76 o                         
  -6  -5   8        174.07        165.14        18.60 o                         
  -5  -5   8        899.68        972.52        46.10 o                         
  -4  -5   8        151.18        120.93        14.82 o                         
  -3  -5   8        523.37        539.79        27.04 o                         
  -2  -5   8         61.24         99.39         7.51 o                         
  -1  -5   8        341.68        379.20        14.96 o                         
   0  -5   8       1184.80       1132.81        28.01 o                         
   1  -5   8        306.21        266.48         9.08 o                         
   2  -5   8        303.68        307.45        25.58 o                         
   3  -5   8         60.46         62.29         4.44 o                         
   4  -5   8        541.30        615.57        16.98 o                         
   5  -5   8         32.55         24.62         6.71 o                         
   6  -5   8        105.63        108.27        15.35 o                         
   7  -5   8        301.71        234.12        23.08 o                         
   8  -5   8         17.30         13.93         6.33 o                         
  -7  -4   8         95.17        103.39        14.77 o                         
  -6  -4   8         13.13         21.92         7.69 o                         
  -5  -4   8        193.56        229.56        20.47 o                         
  -4  -4   8        888.94        917.54        41.20 o                         
  -3  -4   8        485.20        542.56        18.38 o                         
  -2  -4   8        448.67        520.14        17.56 o                         
  -1  -4   8        118.91        124.39         8.06 o                         
   0  -4   8       2024.94       2219.74        35.74 o                         
   1  -4   8       2337.87       2554.81        38.65 o                         
   2  -4   8         17.88         16.81         2.00 o                         
   3  -4   8          9.03          2.70         0.70 o                         
   4  -4   8         99.73         95.21         4.88 o                         
   5  -4   8        190.32        197.75        18.42 o                         
   6  -4   8        428.66        401.72        27.96 o                         
   7  -4   8        220.89        223.18        21.95 o                         
   8  -4   8         12.11          1.58         5.49 o                         
  -8  -3   8         72.74         74.67        12.92 o                         
  -7  -3   8        603.31        583.50        34.93 o                         
  -6  -3   8        434.56        425.79        28.32 o                         
  -5  -3   8          8.19          2.73         3.80 o                         
  -4  -3   8        105.21        113.66         7.10 o                         
  -3  -3   8        850.99        706.56        14.79 o                         
  -2  -3   8        941.22        931.43        43.28 o                         
  -1  -3   8         50.13         57.19         5.40 o                         
   0  -3   8        364.17        360.35        11.42 o                         
   1  -3   8        340.11        322.69         7.23 o                         
   2  -3   8        419.57        390.35         8.40 o                         
   3  -3   8         65.43         64.54         2.83 o                         
   4  -3   8         38.62         33.65         7.34 o                         
   5  -3   8          2.13          4.40         2.40 o                         
   6  -3   8       1135.75       1187.02        33.21 o                         
   7  -3   8        649.47        641.32        32.27 o                         
   8  -3   8          0.82          4.92         3.04 o                         
  -8  -2   8          4.71          1.79         4.19 o                         
  -7  -2   8         94.16        118.14        15.14 o                         
  -6  -2   8        636.38        694.88        36.10 o                         
  -5  -2   8        252.62        244.99        20.41 o                         
  -4  -2   8         46.32         31.44         3.98 o                         
  -3  -2   8         18.09         33.04         2.98 o                         
  -2  -2   8       1298.48       1353.00        26.24 o                         
  -1  -2   8        539.04        582.85        14.72 o                         
   0  -2   8        465.31        559.95        15.57 o                         
   1  -2   8       1083.65       1208.49        17.64 o                         
   2  -2   8          6.77          7.65         1.36 o                         
   3  -2   8        671.42        624.93        10.00 o                         
   4  -2   8         21.67         39.48         2.72 o                         
   5  -2   8        522.50        464.76        18.19 o                         
   6  -2   8       1715.10       1632.23        40.57 o                         
   7  -2   8        528.82        501.75        21.73 o                         
   8  -2   8         15.04         21.09         5.45 o                         
  -8  -1   8        162.29        174.28        18.70 o                         
  -7  -1   8          7.90         -2.74         4.61 o                         
  -6  -1   8         89.45         79.07        11.47 o                         
  -5  -1   8        746.08        740.99        54.43 o                         
  -4  -1   8        785.76        723.53        20.26 o                         
  -3  -1   8        105.34        180.95         9.97 o                         
  -2  -1   8        133.90        103.54         7.17 o                         
  -1  -1   8       1918.42       1761.97        29.52 o                         
   0  -1   8        708.50        634.06        14.74 o                         
   1  -1   8        233.04        235.21         8.15 o                         
   2  -1   8          2.73          6.19         1.19 o                         
   3  -1   8       2129.99       2253.32        49.98 o                         
   4  -1   8        126.26        125.79         5.28 o                         
   5  -1   8        200.50        253.49         8.80 o                         
   6  -1   8        152.09        142.26        10.60 o                         
   7  -1   8        111.83        133.23        11.01 o                         
   8  -1   8        141.53        146.64        12.34 o                         
  -9   0   8        168.43        195.89        20.78 o                         
  -8   0   8        380.82        322.72        25.13 o                         
  -7   0   8         60.65         80.69        12.02 o                         
  -6   0   8         48.38         42.56         8.95 o                         
  -5   0   8        204.68        213.75        17.54 o                         
  -4   0   8        858.05        868.79        36.27 o                         
  -3   0   8         95.64        123.37        12.24 o                         
  -2   0   8        180.22        138.48        14.26 o                         
  -1   0   8        251.62        369.75        11.31 o                         
   0   0   8       1136.54       1325.64        29.59 o                         
   1   0   8        578.92        570.82        14.03 o                         
   2   0   8        608.44        642.87        11.78 o                         
   3   0   8        960.72        916.20        15.30 o                         
   4   0   8         26.71         27.17         2.36 o                         
   5   0   8        202.07        226.22        10.03 o                         
   6   0   8        289.66        298.11         9.69 o                         
   7   0   8          3.98          5.73         2.44 o                         
  -9   1   8          9.06         22.96         7.51 o                         
  -8   1   8        238.51        278.33        23.05 o                         
  -7   1   8       1194.87       1258.65        51.13 o                         
  -6   1   8        409.62        352.86        24.09 o                         
  -5   1   8          1.17         -0.43         3.90 o                         
  -4   1   8        398.43        431.11        24.41 o                         
  -3   1   8          2.68          3.45         4.50 o                         
  -2   1   8         20.54          3.17         2.73 o                         
  -1   1   8        102.61        166.94         7.84 o                         
   0   1   8       1177.95       1130.28        22.48 o                         
   1   1   8       1498.48       1476.18        21.86 o                         
   2   1   8       2301.61       2252.96        33.93 o                         
   3   1   8         77.91        126.75         5.89 o                         
   4   1   8        263.01        232.93         6.74 o                         
   5   1   8        298.33        255.15         7.25 o                         
   6   1   8        165.48        169.99         7.45 o                         
   7   1   8         57.20         65.78         5.94 o                         
  -9   2   8        129.88        175.84        20.04 o                         
  -8   2   8         78.37         71.60        12.36 o                         
  -7   2   8        360.26        363.15        26.41 o                         
  -6   2   8        389.10        466.31        29.19 o                         
  -5   2   8        142.53        123.23        14.81 o                         
  -4   2   8        171.80        242.01        20.21 o                         
  -3   2   8        628.30        715.26        36.11 o                         
  -2   2   8       1149.15       1237.49        49.22 o                         
  -1   2   8        281.34        356.06        14.63 o                         
   0   2   8         26.16         16.86         2.74 o                         
   1   2   8        223.14        219.40         8.44 o                         
   2   2   8       1482.27       1405.26        25.27 o                         
   3   2   8        111.97        109.24         6.05 o                         
   4   2   8        172.36        180.09         7.15 o                         
   5   2   8        245.65        257.09         9.07 o                         
   6   2   8        431.46        449.84        12.67 o                         
  -9   3   8         52.21         23.50         8.85 o                         
  -8   3   8          5.95         -0.67         6.12 o                         
  -7   3   8         17.42         19.27         7.18 o                         
  -6   3   8       2081.00       1932.20        72.80 o                         
  -5   3   8        191.72        162.95        19.28 o                         
  -4   3   8         48.19         92.10        17.19 o                         
  -3   3   8        140.10        126.73        15.84 o                         
  -2   3   8        566.06        512.61        38.95 o                         
  -1   3   8       1357.92       1149.84        31.18 o                         
   0   3   8        188.91        180.59         9.83 o                         
   1   3   8       1788.46       1792.54        51.36 o                         
   2   3   8       1793.15       1607.86        34.89 o                         
   3   3   8        414.30        448.00        12.51 o                         
   4   3   8         88.23        108.81         5.53 o                         
   5   3   8        180.09        192.81         9.30 o                         
   6   3   8         65.07         84.09         9.36 o                         
  -9   4   8        213.27        208.80        25.74 o                         
  -8   4   8        539.15        516.93        39.54 o                         
  -7   4   8         19.24         43.01        11.79 o                         
  -6   4   8         50.47         23.78        10.60 o                         
  -5   4   8        571.93        645.90        40.82 o                         
  -4   4   8        393.03        343.36        26.35 o                         
  -3   4   8        139.56        141.24        15.15 o                         
  -2   4   8        406.31        352.76        20.05 o                         
  -1   4   8       1336.59       1470.95        83.15 o                         
   0   4   8       1099.57        978.08        37.53 o                         
   1   4   8        223.33        227.44        16.98 o                         
   2   4   8         31.21         45.34         3.60 o                         
   3   4   8         34.42         26.59         3.41 o                         
   4   4   8         80.75         74.73         8.03 o                         
   5   4   8        174.23        173.39        12.48 o                         
  -8   5   8        507.87        488.41        38.36 o                         
  -7   5   8        205.78        209.20        23.67 o                         
  -6   5   8         25.40         34.37         9.84 o                         
  -5   5   8         91.04        109.23        15.47 o                         
  -4   5   8        115.02        133.07        15.10 o                         
  -3   5   8        717.58        713.18        26.47 o                         
  -2   5   8        794.65        713.86        98.36 o                         
  -1   5   8        136.50        105.62         7.83 o                         
   0   5   8         16.99         20.52         4.83 o                         
   1   5   8        438.49        455.40        26.53 o                         
   2   5   8         73.50         56.50         9.43 o                         
   3   5   8          0.75          1.37         1.78 o                         
   4   5   8         44.92         30.02         7.21 o                         
  -8   6   8         83.84        109.47        16.54 o                         
  -7   6   8        260.82        282.84        24.84 o                         
  -6   6   8        534.11        595.71        34.81 o                         
  -5   6   8          1.01          6.12         5.69 o                         
  -4   6   8          5.00         26.64         9.52 o                         
  -3   6   8        154.30        163.00        16.94 o                         
  -2   6   8        406.16        376.03        52.87 o                         
  -1   6   8         16.46          6.64         4.20 o                         
   0   6   8        174.29        226.01        19.02 o                         
   1   6   8        756.12        712.99        36.11 o                         
   2   6   8       1039.30       1118.77        47.30 o                         
   3   6   8          5.85          4.17         3.68 o                         
  -7   7   8        278.59        321.19        25.92 o                         
  -6   7   8        584.90        394.19        34.97 o                         
  -5   7   8        265.51        310.70        26.69 o                         
  -4   7   8         59.92         65.40        11.42 o                         
  -3   7   8        309.12        297.90        23.32 o                         
  -2   7   8        566.21        555.12        31.91 o                         
  -1   7   8        314.96        253.34        21.17 o                         
   0   7   8          4.81         10.98         5.93 o                         
   1   7   8        418.48        490.61        30.76 o                         
   2   7   8        293.74        332.62        25.85 o                         
  -6   8   8         88.43         83.63        13.94 o                         
  -5   8   8        102.35        118.88        15.56 o                         
  -4   8   8         16.24         17.59         6.66 o                         
  -3   8   8         57.48         46.83         9.74 o                         
  -2   8   8        523.28        521.86        32.34 o                         
  -1   8   8        164.10        155.22        17.82 o                         
   0   8   8         59.50         38.15         9.24 o                         
   1   8   8         67.35         74.16        12.93 o                         
  -4   9   8        218.36        200.47        20.71 o                         
  -3   9   8        119.68        141.22        17.18 o                         
  -2   9   8          1.46          1.35         4.29 o                         
   0 -10   9        121.68        113.66        15.95 o                         
   1 -10   9        141.60        111.22        11.38 o                         
   2 -10   9         29.11         34.64        11.64 o                         
   3 -10   9         39.50         52.46         8.56 o                         
   4 -10   9         22.29         37.21         6.29 o                         
  -2  -9   9         35.74         24.03         8.08 o                         
  -1  -9   9        173.51        180.74        11.54 o                         
   0  -9   9        300.28        326.15        15.95 o                         
   1  -9   9        271.94        310.13        18.40 o                         
   2  -9   9        156.96        171.03        11.62 o                         
   3  -9   9         90.31         99.45         9.54 o                         
   4  -9   9          7.82         10.19         3.68 o                         
   5  -9   9        331.15        324.68        28.52 o                         
  -3  -8   9         61.96         63.72        12.46 o                         
  -2  -8   9        889.11        976.10        28.36 o                         
  -1  -8   9        267.14        303.03        14.78 o                         
   0  -8   9         13.36          9.15         3.05 o                         
   1  -8   9        417.66        348.44        16.02 o                         
   2  -8   9        143.24        144.38        10.20 o                         
   3  -8   9         34.00         33.50         6.84 o                         
   4  -8   9          7.17          8.41         4.66 o                         
   5  -8   9        137.73        154.55        18.70 o                         
   6  -8   9        242.04        242.15        25.01 o                         
  -4  -7   9         11.41          2.80         4.92 o                         
  -3  -7   9         88.55         77.50         7.25 o                         
  -2  -7   9        747.20        678.29        22.67 o                         
  -1  -7   9        196.76        168.76        10.74 o                         
   0  -7   9         32.45         26.85         4.49 o                         
   1  -7   9          0.68          5.87         2.80 o                         
   2  -7   9        997.16       1011.64        28.13 o                         
   3  -7   9        529.07        479.98        23.98 o                         
   4  -7   9        276.49        320.46        14.52 o                         
   5  -7   9        256.40        269.25        24.06 o                         
   6  -7   9        178.78        170.97        20.20 o                         
   7  -7   9        281.95        292.00        27.73 o                         
  -5  -6   9        208.86        210.87        21.67 o                         
  -4  -6   9         82.30        103.99        14.88 o                         
  -3  -6   9         25.44         19.96         3.95 o                         
  -2  -6   9         10.20          4.17         2.31 o                         
  -1  -6   9       1380.02       1366.04        33.78 o                         
   0  -6   9        424.35        403.89        16.47 o                         
   1  -6   9          0.91          1.81         2.33 o                         
   2  -6   9        165.01        141.18         6.61 o                         
   3  -6   9        416.35        455.27        31.54 o                         
   4  -6   9        407.47        495.56        16.82 o                         
   5  -6   9        167.50        169.44        18.51 o                         
   6  -6   9         95.36         96.29        14.92 o                         
   7  -6   9         22.83         12.13         7.26 o                         
  -6  -5   9          2.83          0.50         3.40 o                         
  -5  -5   9        102.14         98.26        14.54 o                         
  -4  -5   9        124.47        150.59        16.95 o                         
  -3  -5   9        317.55        322.39        16.03 o                         
  -2  -5   9         34.68         35.01         4.94 o                         
  -1  -5   9        243.74        223.04        11.77 o                         
   0  -5   9        356.08        356.71        11.67 o                         
   1  -5   9        345.84        372.82        11.29 o                         
   2  -5   9         36.09         50.29         3.77 o                         
   3  -5   9         12.80          4.30         1.15 o                         
   4  -5   9         13.13          6.73         2.51 o                         
   5  -5   9        162.08        156.57        17.53 o                         
   6  -5   9       1072.73       1045.19        50.13 o                         
   7  -5   9         13.97         18.46         7.47 o                         
  -7  -4   9        173.73        166.09        19.19 o                         
  -6  -4   9        143.63        134.82        16.85 o                         
  -5  -4   9          0.73         -3.70         5.55 o                         
  -4  -4   9        103.64         90.66        12.60 o                         
  -3  -4   9        392.93        373.73        15.73 o                         
  -2  -4   9       1381.77       1552.98        36.89 o                         
  -1  -4   9         48.19         58.03         5.96 o                         
   0  -4   9          1.29          6.55         2.72 o                         
   1  -4   9        911.88        803.10        18.29 o                         
   2  -4   9         62.27         43.30         5.30 o                         
   3  -4   9        123.52        152.69         5.14 o                         
   4  -4   9          5.34         12.51         2.24 o                         
   5  -4   9        504.09        492.83        18.92 o                         
   6  -4   9        659.04        658.92        24.02 o                         
   7  -4   9          2.16          1.89         4.82 o                         
   8  -4   9         65.95         59.27        12.66 o                         
  -7  -3   9        354.51        358.92        27.69 o                         
  -6  -3   9        491.78        521.74        32.40 o                         
  -5  -3   9          7.91          4.50         3.56 o                         
  -4  -3   9        832.31        723.32        19.65 o                         
  -3  -3   9        313.51        378.74        11.07 o                         
  -2  -3   9       2387.95       2269.99        45.57 o                         
  -1  -3   9        738.39        680.00        20.53 o                         
   0  -3   9        209.61        251.67         9.54 o                         
   1  -3   9        373.72        441.58         9.22 o                         
   2  -3   9         77.63        110.94         4.91 o                         
   3  -3   9        176.50        181.58         5.30 o                         
   4  -3   9         87.26         86.33         7.04 o                         
   5  -3   9        168.47        175.56        11.57 o                         
   6  -3   9        201.54        183.94        12.16 o                         
   7  -3   9        319.22        301.16        16.82 o                         
   8  -3   9        199.13        207.50        15.00 o                         
  -8  -2   9          0.75         -0.98         4.80 o                         
  -7  -2   9         36.05         50.54        10.70 o                         
  -6  -2   9        382.37        351.22        25.65 o                         
  -5  -2   9         74.39         84.75         6.89 o                         
  -4  -2   9         84.19        113.01         9.42 o                         
  -3  -2   9         59.37         77.61         4.59 o                         
  -2  -2   9       2985.76       2998.14        41.56 o                         
  -1  -2   9       1738.48       1794.86        37.55 o                         
   0  -2   9        847.31        833.76        18.39 o                         
   1  -2   9         76.17        111.51         4.55 o                         
   2  -2   9          6.37          6.64         1.43 o                         
   3  -2   9        148.38        171.07         4.96 o                         
   4  -2   9         27.48         30.01         2.48 o                         
   5  -2   9        189.36        163.14        10.77 o                         
   6  -2   9        159.91        133.27        27.53 o                         
   7  -2   9        250.94        211.41        14.08 o                         
  -8  -1   9        397.71        387.43        28.91 o                         
  -7  -1   9        206.04        203.10        19.87 o                         
  -6  -1   9        269.94        246.50        21.07 o                         
  -5  -1   9        108.86         93.33         7.34 o                         
  -4  -1   9        381.16        383.57        14.35 o                         
  -3  -1   9        109.98        163.09         9.94 o                         
  -2  -1   9        164.24        197.01        10.53 o                         
  -1  -1   9        252.28        304.33        12.89 o                         
   0  -1   9       1484.36       1566.36        27.57 o                         
   1  -1   9        129.14        149.47         6.96 o                         
   2  -1   9         54.62         45.46         4.43 o                         
   3  -1   9        253.40        241.53         6.85 o                         
   4  -1   9       2040.53       2067.38        28.47 o                         
   5  -1   9         88.62        137.01         5.91 o                         
   6  -1   9         36.50         36.36         4.35 o                         
   7  -1   9          2.10          1.51         2.52 o                         
  -8   0   9        178.92        197.91        20.42 o                         
  -7   0   9        482.12        500.39        31.56 o                         
  -6   0   9        211.93        204.52        19.02 o                         
  -5   0   9         17.80          6.25         4.73 o                         
  -4   0   9         29.92         40.58         8.20 o                         
  -3   0   9        765.73        716.98        22.12 o                         
  -2   0   9         36.67         92.85         7.36 o                         
  -1   0   9        534.00        538.55        17.98 o                         
   0   0   9        924.57        969.43        20.97 o                         
   1   0   9        648.86        630.10        15.26 o                         
   2   0   9        437.84        415.15         9.66 o                         
   3   0   9         73.92        122.82         9.77 o                         
   4   0   9        139.58        137.03         4.87 o                         
   5   0   9        815.00        745.11        19.19 o                         
   6   0   9        113.90        126.74         8.20 o                         
   7   0   9          6.35          7.07         2.40 o                         
  -8   1   9         52.91         49.70        10.51 o                         
  -7   1   9        558.23        674.07        36.75 o                         
  -6   1   9        828.61        883.00        41.23 o                         
  -5   1   9          4.31          3.77         5.25 o                         
  -4   1   9          6.30         -0.38         5.40 o                         
  -3   1   9        714.92        832.56        36.78 o                         
  -2   1   9        627.46        765.29        23.49 o                         
  -1   1   9        114.21        148.64         9.92 o                         
   0   1   9         43.57         43.95         4.20 o                         
   1   1   9        392.80        423.90        10.61 o                         
   2   1   9       2172.74       2135.29        33.78 o                         
   3   1   9        199.55        245.38         9.89 o                         
   4   1   9         13.37         11.87         2.00 o                         
   5   1   9        328.30        366.81        11.05 o                         
   6   1   9        352.85        357.07        11.36 o                         
  -8   2   9         36.40         47.54        10.99 o                         
  -7   2   9         27.92         29.62         9.46 o                         
  -6   2   9        637.45        632.12        36.24 o                         
  -5   2   9        344.32        354.26        26.13 o                         
  -4   2   9         53.20         70.57        11.88 o                         
  -3   2   9          1.00         29.30        12.63 o                         
  -2   2   9        461.19        345.11        26.45 o                         
  -1   2   9       2261.59       2040.24        43.85 o                         
   0   2   9         20.51         22.65         3.35 o                         
   1   2   9        165.51        163.07         7.64 o                         
   2   2   9         48.56         41.28         3.79 o                         
   3   2   9        378.07        392.10        15.93 o                         
   4   2   9        123.91        153.04         6.86 o                         
   5   2   9        158.66        154.86         7.17 o                         
   6   2   9         51.18         45.99         4.76 o                         
  -8   3   9         19.04          8.73         6.17 o                         
  -7   3   9         25.55         19.47         7.24 o                         
  -6   3   9        378.25        372.30        30.57 o                         
  -5   3   9          1.43          4.34         5.83 o                         
  -4   3   9         69.04         78.53        16.47 o                         
  -3   3   9        106.64        106.30        15.19 o                         
  -2   3   9        293.60        390.51        25.80 o                         
  -1   3   9       1305.80       1400.05        30.75 o                         
   0   3   9       1233.02       1232.89        30.60 o                         
   1   3   9          0.88         -1.57         2.84 o                         
   2   3   9         33.40         31.84         4.40 o                         
   3   3   9          1.22         32.52         6.52 o                         
   4   3   9        202.57        180.65         9.10 o                         
   5   3   9        304.06        344.15        13.03 o                         
  -8   4   9        333.43        300.78        31.36 o                         
  -7   4   9          7.58         19.28         8.60 o                         
  -6   4   9          6.56         15.01         7.68 o                         
  -5   4   9          2.15          0.90         7.01 o                         
  -4   4   9        638.36        667.73        39.01 o                         
  -3   4   9        452.22        440.77        28.18 o                         
  -2   4   9          0.68         24.32        38.16 o                         
  -1   4   9         20.90         18.09         7.04 o                         
   0   4   9       1848.64       1633.94       103.12 o                         
   1   4   9        484.95        475.35        17.60 o                         
   2   4   9        242.27        266.93        13.26 o                         
   3   4   9          0.63          1.35         2.06 o                         
   4   4   9        319.22        318.67        14.45 o                         
   5   4   9        536.95        538.29        23.04 o                         
  -8   5   9        325.00        323.87        31.98 o                         
  -7   5   9        920.39       1003.10        55.12 o                         
  -6   5   9        170.27        184.87        21.68 o                         
  -5   5   9         46.31         54.16        10.91 o                         
  -4   5   9          3.71          6.54         5.66 o                         
  -3   5   9        394.63        401.45        20.08 o                         
  -2   5   9        745.56        851.88        39.79 o                         
  -1   5   9          3.92          2.32         1.96 o                         
   0   5   9        286.39        225.93        18.73 o                         
   1   5   9        661.12        580.75        31.35 o                         
   2   5   9         68.10        115.75        13.68 o                         
   3   5   9          4.34          6.56         2.52 o                         
   4   5   9         12.02         18.42         6.16 o                         
  -7   6   9        101.87        133.07        17.54 o                         
  -6   6   9        198.31        191.40        20.01 o                         
  -5   6   9         79.16         96.22        13.77 o                         
  -4   6   9          0.50          7.14         6.35 o                         
  -3   6   9         25.35         26.26         8.40 o                         
  -2   6   9        711.53        686.36        35.81 o                         
  -1   6   9        143.21        166.65        17.09 o                         
   0   6   9          2.22         15.99         6.16 o                         
   1   6   9         60.16         63.53        10.93 o                         
   2   6   9        307.34        269.40        22.41 o                         
   3   6   9         36.44         34.59         8.23 o                         
  -7   7   9         34.22         58.49        11.36 o                         
  -6   7   9        103.51        130.45        21.14 o                         
  -5   7   9        528.69        618.44        38.69 o                         
  -4   7   9        134.77        139.76        16.77 o                         
  -3   7   9          1.27          5.84         5.14 o                         
  -2   7   9         43.56         31.67         8.21 o                         
  -1   7   9        371.03        401.15        27.65 o                         
   0   7   9        124.19         90.95        13.61 o                         
   1   7   9          8.33          2.15         3.95 o                         
  -5   8   9         63.18         70.94        12.71 o                         
  -4   8   9         87.67         82.96        13.50 o                         
  -3   8   9          1.14         -3.62         5.08 o                         
  -2   8   9         14.24         -5.46         5.97 o                         
  -1   8   9        266.31        292.17        24.90 o                         
  -1  -9  10         64.54         61.73         7.07 o                         
   0  -9  10         18.41         16.84         4.43 o                         
   1  -9  10        626.10        636.21        23.69 o                         
   2  -9  10         94.65         80.41         8.12 o                         
   3  -9  10        285.87        263.60        13.41 o                         
   4  -9  10         43.02         46.76        11.14 o                         
  -3  -8  10         65.32         63.51        12.78 o                         
  -2  -8  10        438.33        419.73        18.22 o                         
  -1  -8  10        231.02        237.56        15.10 o                         
   0  -8  10         52.96         60.41         6.85 o                         
   1  -8  10        239.71        234.45        13.47 o                         
   2  -8  10          2.60          5.85         2.75 o                         
   3  -8  10         36.58         41.12         5.64 o                         
   4  -8  10        144.01        141.93        18.10 o                         
   5  -8  10        113.70        116.23        17.16 o                         
   6  -8  10        119.88        152.30        19.88 o                         
  -4  -7  10         35.66         40.92        10.15 o                         
  -3  -7  10         55.38         59.18         6.83 o                         
  -2  -7  10        377.83        431.51        18.27 o                         
  -1  -7  10        157.18        166.57        11.10 o                         
   0  -7  10         36.53         30.65         4.98 o                         
   1  -7  10         56.28         53.81         6.26 o                         
   2  -7  10         25.34         30.54         4.80 o                         
   3  -7  10        555.18        612.40        21.08 o                         
   4  -7  10        441.16        490.85        33.34 o                         
   5  -7  10         78.26         74.81        13.69 o                         
   6  -7  10        185.87        193.24        22.38 o                         
  -5  -6  10         50.16         38.12        10.12 o                         
  -4  -6  10        472.85        454.66        31.47 o                         
  -3  -6  10        164.90        159.48        10.81 o                         
  -2  -6  10         16.13         27.69         4.75 o                         
  -1  -6  10          1.82          4.28         2.66 o                         
   0  -6  10       1781.50       1864.02        42.25 o                         
   1  -6  10          3.05          2.88         1.58 o                         
   2  -6  10        304.37        285.82        14.18 o                         
   3  -6  10        259.45        248.55        11.99 o                         
   4  -6  10        974.24        925.11        24.84 o                         
   5  -6  10        673.12        721.04        40.78 o                         
   6  -6  10          0.90         -6.79         6.79 o                         
   7  -6  10          3.18          6.98         6.44 o                         
  -6  -5  10          2.13         -0.03         4.33 o                         
  -5  -5  10         18.01         19.98         7.47 o                         
  -4  -5  10        331.18        347.36        26.48 o                         
  -3  -5  10       1326.75       1261.43        33.33 o                         
  -2  -5  10        106.73        100.07         9.05 o                         
  -1  -5  10         28.85         22.99         4.40 o                         
   0  -5  10       1176.86       1123.79        29.67 o                         
   1  -5  10        448.19        366.15        15.24 o                         
   2  -5  10         42.95         44.18         3.60 o                         
   3  -5  10          0.75          2.87         2.62 o                         
   4  -5  10         97.53         86.46         5.68 o                         
   5  -5  10        953.66        979.61        47.72 o                         
   6  -5  10        697.05        778.62        43.64 o                         
   7  -5  10         66.68         99.53        16.23 o                         
  -6  -4  10         69.44         92.13        14.31 o                         
  -5  -4  10          1.17         -0.74         4.83 o                         
  -4  -4  10          5.35          5.06         5.19 o                         
  -3  -4  10        688.03        656.19        22.40 o                         
  -2  -4  10       1954.00       1878.18        41.79 o                         
  -1  -4  10         18.70         16.32         4.60 o                         
   0  -4  10        147.03        175.81        10.37 o                         
   1  -4  10         10.61         20.93         3.06 o                         
   2  -4  10        314.63        337.63        13.45 o                         
   3  -4  10         10.11          4.08         0.85 o                         
   4  -4  10          5.71          0.79         3.56 o                         
   5  -4  10        131.45        140.79         9.98 o                         
   6  -4  10       1045.05       1061.94        32.10 o                         
   7  -4  10        102.97         99.22         9.94 o                         
  -7  -3  10          5.50         15.55         7.21 o                         
  -6  -3  10        148.19        151.34        17.58 o                         
  -5  -3  10        436.33        436.81        29.01 o                         
  -4  -3  10          2.19         -1.16         4.40 o                         
  -3  -3  10        145.14        113.75         6.35 o                         
  -2  -3  10          1.87          5.88         2.66 o                         
  -1  -3  10       1345.99       1326.02        32.23 o                         
   0  -3  10        696.61        589.41        19.30 o                         
   1  -3  10         10.53          3.46         0.98 o                         
   2  -3  10          7.05          2.04         1.15 o                         
   3  -3  10        340.34        391.13        10.21 o                         
   4  -3  10         76.05         70.57         5.69 o                         
   5  -3  10         36.40         19.45         3.31 o                         
   6  -3  10        249.27        238.18        14.32 o                         
   7  -3  10        186.12        198.19        22.90 o                         
  -7  -2  10         23.19         18.79         6.87 o                         
  -6  -2  10         10.65         12.56         6.12 o                         
  -5  -2  10          3.06          9.10         5.89 o                         
  -4  -2  10        387.47        368.95        15.39 o                         
  -3  -2  10         57.98         60.89         8.41 o                         
  -2  -2  10         19.57         18.27         3.89 o                         
  -1  -2  10       1423.11       1480.38        34.14 o                         
   0  -2  10       1276.64       1315.76        31.09 o                         
   1  -2  10         50.39         68.88         3.76 o                         
   2  -2  10         39.32         67.22         4.50 o                         
   3  -2  10         10.53         10.39         1.31 o                         
   4  -2  10        239.03        242.51         7.56 o                         
   5  -2  10        155.15        181.46         9.63 o                         
   6  -2  10         27.49         33.50         4.46 o                         
   7  -2  10        127.85        132.61         9.13 o                         
  -8  -1  10        387.89        388.43        29.72 o                         
  -7  -1  10         70.65         56.40        11.06 o                         
  -6  -1  10        287.89        292.54        23.58 o                         
  -5  -1  10         81.07         55.03        10.29 o                         
  -4  -1  10       1947.98       1713.72       128.87 o                         
  -3  -1  10       1225.62       1118.87        30.05 o                         
  -2  -1  10          2.15          6.50         3.02 o                         
  -1  -1  10         47.28         42.19        11.01 o                         
   0  -1  10        285.63        303.73        10.94 o                         
   1  -1  10        424.84        389.30        17.29 o                         
   2  -1  10        228.28        248.81         7.81 o                         
   3  -1  10         37.31         51.49         3.31 o                         
   4  -1  10       1216.35       1214.55        20.96 o                         
   5  -1  10        512.83        436.67        15.26 o                         
   6  -1  10        115.17        116.31         8.07 o                         
   7  -1  10          0.79          3.54         2.21 o                         
  -8   0  10         52.18         80.12        14.00 o                         
  -7   0  10        359.82        399.27        28.72 o                         
  -6   0  10         26.92         57.93        11.26 o                         
  -5   0  10          0.57         -2.27         5.29 o                         
  -4   0  10       1542.24       1720.06        59.26 o                         
  -3   0  10        349.17        401.15        16.69 o                         
  -2   0  10          1.29          3.82         3.50 o                         
  -1   0  10         85.44         98.34        10.22 o                         
   0   0  10         46.40         72.30         7.43 o                         
   1   0  10        253.24        231.39         9.46 o                         
   2   0  10        819.08        807.16        21.47 o                         
   3   0  10        257.18        243.05         7.73 o                         
   4   0  10          9.46          3.93         1.64 o                         
   5   0  10        603.59        620.24        14.83 o                         
   6   0  10         71.14         78.48         6.70 o                         
  -8   1  10         25.21         21.84         7.68 o                         
  -7   1  10         65.59         72.88        12.63 o                         
  -6   1  10         84.01         81.62        12.53 o                         
  -5   1  10         30.56         27.30         7.82 o                         
  -4   1  10        414.90        403.88        26.63 o                         
  -3   1  10        181.53        157.39        16.21 o                         
  -2   1  10        523.77        472.42        27.63 o                         
  -1   1  10        546.83        478.65        19.35 o                         
   0   1  10         47.73         64.36         6.79 o                         
   1   1  10          5.11          9.20         2.83 o                         
   2   1  10       2271.95       2225.90        43.59 o                         
   3   1  10          9.48         25.19         3.24 o                         
   4   1  10         88.16         65.20         4.60 o                         
   5   1  10         78.20         64.41         4.77 o                         
   6   1  10        195.69        209.74        10.90 o                         
  -8   2  10         80.60        106.78        16.45 o                         
  -7   2  10          2.41         -7.07         7.07 o                         
  -6   2  10         51.81         34.10         9.01 o                         
  -5   2  10        498.13        517.28        33.92 o                         
  -4   2  10        659.47        683.89        39.50 o                         
  -3   2  10          5.02         13.23        10.00 o                         
  -2   2  10        580.23        726.85        40.76 o                         
  -1   2  10       1653.58       1765.41        41.11 o                         
   0   2  10        221.61        215.52        28.51 o                         
   1   2  10        538.12        518.67        18.35 o                         
   2   2  10         21.72         25.05         4.19 o                         
   3   2  10        474.61        412.40        17.70 o                         
   4   2  10        506.97        484.70        17.66 o                         
   5   2  10         68.34         65.14         5.60 o                         
  -8   3  10        251.29        269.89        28.55 o                         
  -7   3  10          0.54         -1.56         4.58 o                         
  -6   3  10        186.18        203.02        24.24 o                         
  -5   3  10        581.40        606.65        41.08 o                         
  -4   3  10        229.92        218.77        24.12 o                         
  -3   3  10        207.07        189.09        20.62 o                         
  -2   3  10         30.87         12.66         6.43 o                         
  -1   3  10        199.00        154.86         8.77 o                         
   0   3  10        431.95        452.84        17.75 o                         
   1   3  10        545.13        492.40        18.30 o                         
   2   3  10          0.60         -1.37         2.42 o                         
   3   3  10         34.87         20.43         5.16 o                         
   4   3  10        391.53        430.56        14.92 o                         
   5   3  10        154.45        139.61         8.50 o                         
  -8   4  10        630.45        546.33        44.04 o                         
  -7   4  10         22.28          6.39         9.00 o                         
  -6   4  10          0.52         -0.77         6.87 o                         
  -5   4  10        134.18        131.33        18.98 o                         
  -4   4  10         88.53         88.69        14.64 o                         
  -3   4  10        880.16        839.30        41.03 o                         
  -2   4  10        542.95        522.31        30.91 o                         
  -1   4  10         16.08         36.66         8.86 o                         
   0   4  10        130.89        136.81        14.38 o                         
   1   4  10        286.92        289.87        17.15 o                         
   2   4  10         56.63         64.96         6.64 o                         
   3   4  10          5.73          6.22         2.82 o                         
   4   4  10        156.96        130.89        10.92 o                         
  -7   5  10        120.16        130.21        19.61 o                         
  -6   5  10        141.53        155.26        19.99 o                         
  -5   5  10        209.04        228.07        22.45 o                         
  -4   5  10         12.51         33.22         9.50 o                         
  -3   5  10        155.33        197.51        19.17 o                         
  -2   5  10        880.65        863.52        41.62 o                         
  -1   5  10        198.26        204.03        18.52 o                         
   0   5  10        202.05        155.90        16.10 o                         
   1   5  10        135.52        151.62        15.89 o                         
   2   5  10         30.20         17.19         5.93 o                         
   3   5  10        470.77        477.05        29.87 o                         
  -6   6  10        182.93        216.71        22.09 o                         
  -5   6  10        244.48        198.52        56.01 o                         
  -4   6  10         38.41         42.47        11.83 o                         
  -3   6  10         19.41         23.89         8.77 o                         
  -2   6  10        960.06        921.05        43.84 o                         
  -1   6  10         70.02         59.95        10.31 o                         
   0   6  10          7.74         12.71         5.64 o                         
   1   6  10          9.46         12.90         5.46 o                         
   2   6  10         27.10         32.58         8.54 o                         
  -5   7  10        390.85        464.72        34.05 o                         
  -4   7  10        403.26        436.84        31.09 o                         
  -3   7  10         14.09         14.36         6.78 o                         
  -2   7  10         23.27          8.78         5.61 o                         
  -1   7  10        167.68        177.88        19.10 o                         
   0   7  10        132.56        167.41        18.67 o                         
   1  -9  11        181.35        159.76        11.81 o                         
   2  -9  11        262.97        271.16        15.38 o                         
   3  -9  11         68.00         53.57         6.93 o                         
  -2  -8  11         41.27         36.53         8.40 o                         
  -1  -8  11        386.66        418.93        18.93 o                         
   0  -8  11        147.05        138.51        10.71 o                         
   1  -8  11        180.61        155.00        11.35 o                         
   2  -8  11        192.18        223.39        13.42 o                         
   3  -8  11        386.89        412.79        18.11 o                         
   4  -8  11        188.70        240.76        15.94 o                         
   5  -8  11         62.43         53.60        12.33 o                         
  -3  -7  11        139.23         98.20         8.84 o                         
  -2  -7  11         12.29          2.70         3.54 o                         
  -1  -7  11        113.27        107.26        13.08 o                         
   0  -7  11         80.65         80.06         8.01 o                         
   1  -7  11         33.45         19.81         4.28 o                         
   2  -7  11          0.93          2.12         2.16 o                         
   3  -7  11        591.94        488.59        18.84 o                         
   4  -7  11        936.18        964.00        43.38 o                         
   5  -7  11        311.15        336.25        29.09 o                         
  -4  -6  11        325.74        316.79        26.52 o                         
  -3  -6  11        754.32        807.48        44.85 o                         
  -2  -6  11          0.87          2.60         3.65 o                         
  -1  -6  11          5.49         12.71         3.74 o                         
   0  -6  11        447.82        427.92        18.06 o                         
   1  -6  11         17.15         18.52         4.24 o                         
   2  -6  11         22.29         13.45         3.32 o                         
   3  -6  11         90.52        132.53        13.61 o                         
   4  -6  11        632.89        734.72        27.78 o                         
   5  -6  11        141.13        159.29        19.08 o                         
   6  -6  11        168.24        202.17        22.48 o                         
  -5  -5  11          6.37         15.01         7.10 o                         
  -4  -5  11        335.67        325.51        25.97 o                         
  -3  -5  11        745.68        715.61        24.67 o                         
  -2  -5  11          6.57          4.57         2.48 o                         
  -1  -5  11        332.81        315.01        15.20 o                         
   0  -5  11         19.31         10.90         3.20 o                         
   1  -5  11         23.30         49.16         9.59 o                         
   2  -5  11        425.78        419.95        16.40 o                         
   3  -5  11        339.35        284.53        12.53 o                         
   4  -5  11         17.70         26.45         6.86 o                         
   5  -5  11        347.58        374.98        19.35 o                         
   6  -5  11        141.96        133.63        18.18 o                         
  -6  -4  11         85.95         62.47        12.47 o                         
  -5  -4  11         50.58         41.00         9.55 o                         
  -4  -4  11          0.58          3.59         3.84 o                         
  -3  -4  11         37.76         57.03         7.04 o                         
  -2  -4  11       1677.39       1672.50        53.71 o                         
  -1  -4  11        360.55        342.38        15.86 o                         
   0  -4  11        141.00        145.91         9.76 o                         
   1  -4  11         19.60         31.32         4.47 o                         
   2  -4  11        801.67        748.02        21.90 o                         
   3  -4  11        805.24        890.13        14.92 o                         
   4  -4  11         16.72         26.66         3.94 o                         
   5  -4  11         20.30         35.71         4.39 o                         
   6  -4  11        387.13        408.21        15.77 o                         
  -6  -3  11         73.92        106.18        15.52 o                         
  -5  -3  11        497.16        495.31        31.83 o                         
  -4  -3  11        236.02        216.53        20.04 o                         
  -3  -3  11        379.51        323.00        15.69 o                         
  -2  -3  11        176.52        175.88        11.17 o                         
  -1  -3  11       1527.10       1481.69        35.81 o                         
   0  -3  11        396.95        446.62        17.17 o                         
   1  -3  11          3.78          2.07         0.94 o                         
   2  -3  11         29.21         17.45         2.32 o                         
   3  -3  11        951.65        950.06        18.93 o                         
   4  -3  11        528.77        557.17        19.54 o                         
   5  -3  11         27.19         36.68         4.46 o                         
   6  -3  11          1.07          5.34         2.56 o                         
  -7  -2  11         74.67         82.57        13.97 o                         
  -6  -2  11          0.95         -0.39         3.69 o                         
  -5  -2  11        152.82        151.67        16.93 o                         
  -4  -2  11        220.51        205.44        18.96 o                         
  -3  -2  11         61.83         55.31         8.18 o                         
  -2  -2  11        127.15        102.65        13.31 o                         
  -1  -2  11        176.45        157.41        10.05 o                         
   0  -2  11         89.78        105.99         7.95 o                         
   1  -2  11        189.61        178.86         6.62 o                         
   2  -2  11        214.72        138.25        10.32 o                         
   3  -2  11         16.36         25.52         2.40 o                         
   4  -2  11        796.59        758.67        20.46 o                         
   5  -2  11        449.77        363.36        14.24 o                         
   6  -2  11         25.90         29.81         4.35 o                         
  -7  -1  11        291.50        352.16        27.89 o                         
  -6  -1  11         29.25         28.93         8.73 o                         
  -5  -1  11         12.10          8.51         5.71 o                         
  -4  -1  11        103.06        121.50        14.43 o                         
  -3  -1  11        562.21        632.59        22.39 o                         
  -2  -1  11        843.55        794.85        24.85 o                         
  -1  -1  11          6.59          2.99         9.02 o                         
   0  -1  11          6.35          5.98         4.32 o                         
   1  -1  11        161.72        191.58         9.19 o                         
   2  -1  11        116.57        127.42         5.33 o                         
   3  -1  11          0.72          2.78         1.67 o                         
   4  -1  11        759.28        731.06        20.81 o                         
   5  -1  11        603.00        653.37        19.69 o                         
   6  -1  11        229.94        240.40        12.03 o                         
  -7   0  11         73.30         72.78        12.49 o                         
  -6   0  11         83.13         77.76        12.85 o                         
  -5   0  11        561.44        569.89        33.12 o                         
  -4   0  11         84.60         70.06        11.48 o                         
  -3   0  11        166.19        124.79         9.72 o                         
  -2   0  11        900.00        805.84        25.64 o                         
  -1   0  11        283.06        254.47        13.87 o                         
   0   0  11        485.39        448.22        18.84 o                         
   1   0  11         13.94         13.53         3.83 o                         
   2   0  11        548.05        518.08        26.54 o                         
   3   0  11        692.50        753.97        18.48 o                         
   4   0  11        250.33        264.18         9.35 o                         
   5   0  11         23.82         17.51         3.38 o                         
  -7   1  11          3.58          1.30         4.66 o                         
  -6   1  11        769.61        921.29        46.21 o                         
  -5   1  11        392.35        385.06        28.26 o                         
  -4   1  11         32.84         28.19         8.36 o                         
  -3   1  11        165.50        194.08        19.98 o                         
  -2   1  11         51.35         79.38        10.45 o                         
  -1   1  11        693.94        732.48        25.56 o                         
   0   1  11          4.44          2.78         2.81 o                         
   1   1  11          5.74          7.29         2.43 o                         
   2   1  11        438.27        461.36        17.33 o                         
   3   1  11        605.95        539.59        16.01 o                         
   4   1  11         57.56         48.82         4.23 o                         
   5   1  11          3.65          6.72         2.46 o                         
  -7   2  11         25.88         24.45         8.20 o                         
  -6   2  11        125.37        114.43        17.47 o                         
  -5   2  11        220.07        233.21        23.73 o                         
  -4   2  11         92.96         98.07        16.48 o                         
  -3   2  11          1.70          1.60        10.24 o                         
  -2   2  11        424.17        341.71        28.64 o                         
  -1   2  11        557.89        498.06        20.15 o                         
   0   2  11        564.36        605.40        21.53 o                         
   1   2  11          2.64         -1.62         2.64 o                         
   2   2  11         28.56         32.23         4.82 o                         
   3   2  11        121.01        150.26         8.14 o                         
   4   2  11        257.88        308.60        10.75 o                         
  -7   3  11         36.21          8.62         8.42 o                         
  -6   3  11         64.31         51.98        13.51 o                         
  -5   3  11        642.49        624.26        43.65 o                         
  -4   3  11         21.51         13.11         6.76 o                         
  -3   3  11        251.22        238.76        23.91 o                         
  -2   3  11        245.51        276.79        22.44 o                         
  -1   3  11         47.50         21.98         4.60 o                         
   0   3  11        148.87        149.65        11.10 o                         
   1   3  11       1011.43        937.04        27.61 o                         
   2   3  11         85.54         52.01        10.00 o                         
   3   3  11         75.64         59.76         6.57 o                         
   4   3  11         96.69         80.68         6.58 o                         
  -7   4  11        336.89        369.12        35.79 o                         
  -6   4  11        423.69        384.61        34.84 o                         
  -5   4  11         74.58         78.11        15.00 o                         
  -4   4  11          0.90         -3.07         4.32 o                         
  -3   4  11        447.13        488.44        31.05 o                         
  -2   4  11        609.78        640.16        39.80 o                         
  -1   4  11        200.04        185.49        18.10 o                         
   0   4  11         49.10         53.29         9.30 o                         
   1   4  11        158.78        158.30        10.81 o                         
   2   4  11        800.38        692.38        23.92 o                         
   3   4  11         38.72         44.81         5.80 o                         
  -6   5  11        180.24        194.75        22.51 o                         
  -5   5  11        190.29        199.49        21.70 o                         
  -4   5  11         17.12         26.99         8.51 o                         
  -3   5  11        115.84        155.02        22.27 o                         
  -2   5  11        385.17        448.53        29.78 o                         
  -1   5  11        265.09        250.75        21.50 o                         
   0   5  11         12.96          2.25         5.13 o                         
   1   5  11         46.96         51.29         9.73 o                         
   2   5  11         12.08         28.64         7.66 o                         
  -5   6  11        434.46        390.80        96.76 o                         
  -4   6  11        237.81        241.41        24.74 o                         
  -3   6  11        200.21        180.36        19.84 o                         
  -2   6  11         41.29         56.66        11.01 o                         
  -1   6  11          1.91         -4.94         4.94 o                         
   0   6  11         15.53         30.22         8.19 o                         
   0  -8  12        205.56        200.16        13.23 o                         
   1  -8  12         46.38         36.29         5.66 o                         
   2  -8  12         96.00         77.00         8.56 o                         
   3  -8  12        167.10        147.76        16.81 o                         
  -2  -7  12         37.82         38.05         5.86 o                         
  -1  -7  12         82.45         91.77         8.97 o                         
   0  -7  12         94.06         86.62        13.28 o                         
   1  -7  12         18.85         13.63         4.08 o                         
   2  -7  12          2.02         -3.00         3.00 o                         
   3  -7  12        108.10        146.64        16.04 o                         
   4  -7  12        393.17        452.77        22.60 o                         
  -3  -6  12        402.46        380.07        18.59 o                         
  -2  -6  12         63.88         54.62         8.92 o                         
  -1  -6  12         71.76         41.57         6.20 o                         
   0  -6  12        124.85        160.84        11.21 o                         
   1  -6  12        406.49        441.18        30.72 o                         
   2  -6  12        347.41        331.32        15.45 o                         
   3  -6  12          4.47          5.28         4.29 o                         
   4  -6  12          4.42         -2.01         3.75 o                         
   5  -6  12        191.89        188.43        14.55 o                         
  -4  -5  12         43.79         61.06        11.87 o                         
  -3  -5  12         32.39         36.06         5.82 o                         
  -2  -5  12        266.81        273.11        14.93 o                         
  -1  -5  12        348.67        359.96        16.89 o                         
   0  -5  12          0.93          0.98         2.39 o                         
   1  -5  12          2.12          6.04         3.82 o                         
   2  -5  12        886.31        856.75        25.52 o                         
   3  -5  12        337.50        483.21        29.21 o                         
   4  -5  12          9.44          1.37         4.45 o                         
   5  -5  12          4.40          4.20         3.03 o                         
  -5  -4  12        285.22        270.90        24.49 o                         
  -4  -4  12         49.02         66.26        11.96 o                         
  -3  -4  12         16.44          9.47         3.37 o                         
  -2  -4  12         34.33         34.13         6.19 o                         
  -1  -4  12        486.85        493.92        19.75 o                         
   0  -4  12         24.39         38.23         5.34 o                         
   1  -4  12         24.99         65.07         9.30 o                         
   2  -4  12        487.11        584.71        19.93 o                         
   3  -4  12        371.74        358.14        24.52 o                         
   4  -4  12        148.45        131.50        15.07 o                         
   5  -4  12          0.59          2.47         2.43 o                         
  -6  -3  12         59.14         46.41        10.48 o                         
  -5  -3  12        577.85        629.38        37.30 o                         
  -4  -3  12        353.55        351.86        26.26 o                         
  -3  -3  12        282.89        282.61        17.39 o                         
  -2  -3  12         11.52         20.91         4.21 o                         
  -1  -3  12        106.93        112.20         8.97 o                         
   0  -3  12        318.35        300.71        14.53 o                         
   1  -3  12        757.39        618.56        14.28 o                         
   2  -3  12         75.13         46.11         4.65 o                         
   3  -3  12         70.87        105.97        13.09 o                         
   4  -3  12        583.98        612.48        21.18 o                         
   5  -3  12         10.04         11.72         2.93 o                         
  -6  -2  12          1.91          4.55         4.57 o                         
  -5  -2  12        131.75        168.15        18.57 o                         
  -4  -2  12        210.12        228.03        20.74 o                         
  -3  -2  12        269.99        281.07        15.05 o                         
  -2  -2  12          5.17          3.87         2.59 o                         
  -1  -2  12         14.29          4.86        10.17 o                         
   0  -2  12          3.66          7.66         2.11 o                         
   1  -2  12       1501.90       1611.06        28.94 o                         
   2  -2  12        167.55        241.08        14.22 o                         
   3  -2  12         26.72         26.53         3.01 o                         
   4  -2  12        240.79        236.06        11.21 o                         
   5  -2  12        446.57        523.71        17.82 o                         
  -6  -1  12        161.45        174.87        19.18 o                         
  -5  -1  12         28.63         35.38         8.96 o                         
  -4  -1  12        185.60        165.19        17.63 o                         
  -3  -1  12        338.57        298.09        16.35 o                         
  -2  -1  12        814.64        768.17        25.40 o                         
  -1  -1  12          6.39          4.45         3.94 o                         
   0  -1  12        183.98        166.13        11.58 o                         
   1  -1  12        402.65        374.40        17.42 o                         
   2  -1  12        634.41        625.49        14.03 o                         
   3  -1  12          8.02         18.63         2.78 o                         
   4  -1  12        115.03        114.59         7.91 o                         
   5  -1  12        393.00        346.11        14.43 o                         
  -6   0  12         50.67         53.66        11.00 o                         
  -5   0  12        409.37        352.49        26.72 o                         
  -4   0  12        194.40        188.65        19.16 o                         
  -3   0  12        106.13        145.13        15.35 o                         
  -2   0  12        530.24        642.94        46.57 o                         
  -1   0  12          1.39          6.80        11.99 o                         
   0   0  12         12.85          5.85         4.22 o                         
   1   0  12         72.72         60.40         5.60 o                         
   2   0  12        122.68        135.15        12.12 o                         
   3   0  12        880.72        806.31        21.83 o                         
   4   0  12        145.44        126.17         8.31 o                         
   5   0  12        103.18         65.79         6.25 o                         
  -7   1  12          0.55         15.51         7.91 o                         
  -6   1  12        107.02        139.36        18.17 o                         
  -5   1  12        282.03        293.71        26.07 o                         
  -4   1  12        199.17        199.56        21.10 o                         
  -3   1  12        226.87        219.77        23.03 o                         
  -2   1  12          7.78          1.66         3.52 o                         
  -1   1  12         43.03         31.37         5.70 o                         
   0   1  12        298.33        310.52        15.37 o                         
   1   1  12         21.49         27.28         3.67 o                         
   2   1  12         55.89         53.34         8.43 o                         
   3   1  12        685.52        711.75        19.38 o                         
   4   1  12        173.12        198.68        10.42 o                         
  -6   2  12          0.94         -1.42         6.22 o                         
  -5   2  12        158.57        148.11        20.84 o                         
  -4   2  12        130.95        120.45        19.39 o                         
  -3   2  12        240.82        244.66        26.47 o                         
  -2   2  12          0.75         -2.80         8.05 o                         
  -1   2  12         67.25         28.72         5.67 o                         
   0   2  12        920.08        879.49        22.40 o                         
   1   2  12        428.88        407.07        17.44 o                         
   2   2  12        285.69        257.27        13.66 o                         
   3   2  12         12.34         17.45         3.06 o                         
   4   2  12         97.14         89.50         6.92 o                         
  -6   3  12          9.25         15.98         7.66 o                         
  -5   3  12        260.80        290.73        30.48 o                         
  -4   3  12          1.02          1.07         7.31 o                         
  -3   3  12        372.37        392.16        31.26 o                         
  -2   3  12        122.32         99.68        13.66 o                         
  -1   3  12         27.11         40.70         6.46 o                         
   0   3  12         86.89         90.90         8.44 o                         
   1   3  12        507.77        491.14        19.92 o                         
   2   3  12         57.58         59.82         7.08 o                         
   3   3  12        235.93        178.83        11.77 o                         
  -6   4  12        184.01        206.66        26.40 o                         
  -5   4  12          0.53         -8.35         8.35 o                         
  -4   4  12          4.52          3.20         5.64 o                         
  -3   4  12        616.43        632.42        36.29 o                         
  -2   4  12         93.52         92.31         9.70 o                         
  -1   4  12         60.86         53.14        10.54 o                         
   0   4  12          2.32         -0.82         4.62 o                         
   1   4  12        166.96        167.06        11.57 o                         
   2   4  12        473.24        483.85        20.34 o                         
  -5   5  12          1.03         15.54         7.09 o                         
  -4   5  12         30.79         30.40         7.31 o                         
  -3   5  12         38.38         36.54        10.25 o                         
  -2   5  12         16.05         14.25         6.45 o                         
  -1   5  12        279.69        287.08        23.61 o                         
   0   5  12        113.98        121.13        15.38 o                         
   0  -7  13         25.05         23.21         4.95 o                         
   1  -7  13         61.83         47.25         6.60 o                         
   2  -7  13         65.42         61.71        10.66 o                         
  -2  -6  13        322.05        332.29        23.74 o                         
  -1  -6  13          3.75         -1.25         4.70 o                         
   0  -6  13         11.19         11.34         3.74 o                         
   1  -6  13        582.15        563.74        22.00 o                         
   2  -6  13        282.99        292.94        14.94 o                         
   3  -6  13         68.65        155.57        17.11 o                         
   4  -6  13          5.66          8.77         5.18 o                         
  -3  -5  13         29.00         41.19         8.26 o                         
  -2  -5  13        423.29        431.30        19.63 o                         
  -1  -5  13        116.21        120.10        10.74 o                         
   0  -5  13         70.29        112.78         9.55 o                         
   1  -5  13         19.17         26.25         4.70 o                         
   2  -5  13        205.67        227.67        17.59 o                         
   3  -5  13        787.69        726.52        37.82 o                         
   4  -5  13         38.79         29.54         8.19 o                         
  -4  -4  13        119.43        118.77        16.19 o                         
  -3  -4  13          2.64          7.97         3.39 o                         
  -2  -4  13          0.78          3.03         2.86 o                         
  -1  -4  13        499.33        501.99        36.83 o                         
   0  -4  13        176.74        142.06        10.47 o                         
   1  -4  13         91.16         39.02         5.42 o                         
   2  -4  13          0.65          0.01         2.97 o                         
   3  -4  13        330.29        397.66        27.11 o                         
   4  -4  13        166.12        160.28        17.28 o                         
  -5  -3  13        179.73        159.92        18.76 o                         
  -4  -3  13        318.87        329.91        26.12 o                         
  -3  -3  13          4.25          7.37         6.45 o                         
  -2  -3  13        116.92        104.58         9.50 o                         
  -1  -3  13        229.14        226.61        18.59 o                         
   0  -3  13        342.94        367.02        16.84 o                         
   1  -3  13        780.47        914.07        27.68 o                         
   2  -3  13        179.90        250.41        13.99 o                         
   3  -3  13         19.40         18.31         6.26 o                         
   4  -3  13        139.77        132.10        15.63 o                         
  -5  -2  13         59.68         46.99        10.14 o                         
  -4  -2  13          3.93          3.41         5.77 o                         
  -3  -2  13        124.52        132.40        10.79 o                         
  -2  -2  13        175.13        177.87        12.04 o                         
  -1  -2  13        115.88        136.84        13.78 o                         
   0  -2  13         53.67         54.58         6.68 o                         
   1  -2  13        333.37        316.45        22.65 o                         
   2  -2  13        237.86        230.59        11.36 o                         
   3  -2  13         34.16         50.20         5.91 o                         
   4  -2  13         45.68         50.28         5.24 o                         
  -5  -1  13         25.19         11.53         5.58 o                         
  -4  -1  13          5.08          2.17         4.13 o                         
  -3  -1  13        551.16        605.23        40.34 o                         
  -2  -1  13        522.60        553.96        41.59 o                         
  -1  -1  13        204.71        187.70        12.64 o                         
   0  -1  13          2.57          2.48         3.05 o                         
   1  -1  13          1.09          0.78         1.85 o                         
   2  -1  13        415.05        497.48        14.08 o                         
   3  -1  13          3.48          3.06         2.95 o                         
   4  -1  13          4.82          2.55         1.89 o                         
  -6   0  13        212.17        220.55        22.75 o                         
  -5   0  13        187.81        186.89        20.69 o                         
  -4   0  13         30.36         17.35         6.72 o                         
  -3   0  13        198.33        167.08        12.66 o                         
  -2   0  13         26.82         10.74         4.19 o                         
  -1   0  13        107.00        109.13        10.54 o                         
   0   0  13        373.81        395.28        19.08 o                         
   1   0  13          0.86          3.94         2.11 o                         
   2   0  13         60.41         77.35         5.89 o                         
   3   0  13        499.78        529.24        21.05 o                         
   4   0  13        168.33        179.30        10.25 o                         
  -6   1  13         66.05         28.38         8.83 o                         
  -5   1  13        105.18         95.50        16.33 o                         
  -4   1  13         62.10         63.13        14.36 o                         
  -3   1  13         85.65         92.14        15.94 o                         
  -2   1  13          4.18         -2.06         6.05 o                         
  -1   1  13        254.68        284.46        16.61 o                         
   0   1  13        512.36        476.96        17.05 o                         
   1   1  13        136.93        119.42         9.96 o                         
   2   1  13         42.90         50.47         6.13 o                         
   3   1  13        153.36        113.17         7.87 o                         
  -5   2  13          2.04          9.82         8.01 o                         
  -4   2  13        294.92        343.49        33.07 o                         
  -3   2  13        178.20        140.36        21.10 o                         
  -2   2  13        101.15        139.51        18.83 o                         
  -1   2  13         27.61         12.63         3.94 o                         
   0   2  13        395.28        389.86        14.65 o                         
   1   2  13        406.00        391.55        17.89 o                         
   2   2  13        333.36        317.25        15.92 o                         
  -5   3  13         22.21          3.31         7.18 o                         
  -4   3  13         61.53         57.19        13.79 o                         
  -3   3  13          2.24          5.46         7.79 o                         
  -2   3  13        144.03        177.56        21.93 o                         
  -1   3  13         23.74         41.15         9.57 o                         
   0   3  13         12.86          8.57         3.29 o                         
   1   3  13        163.81        173.24        12.02 o                         
  -4   4  13          9.13          9.70         5.38 o                         
  -3   4  13          5.70         13.40         5.35 o                         
  -2   4  13        196.81        203.35        14.70 o                         
  -1   4  13        168.10        131.96        16.25 o                         
   0   4  13         15.39         15.26         6.16 o                         
   0  -6  14          1.16          1.13         2.58 o                         
   1  -6  14        226.52        249.51        19.56 o                         
  -2  -5  14        175.40        155.37        24.60 o                         
  -1  -5  14          4.00          1.10         2.40 o                         
   0  -5  14        227.80        218.60        13.76 o                         
   1  -5  14         42.90         27.69         4.93 o                         
   2  -5  14         18.64         15.79         6.38 o                         
  -3  -4  14          1.73          1.03         2.53 o                         
  -2  -4  14          1.93         -2.10         4.02 o                         
  -1  -4  14        226.80        207.56        13.46 o                         
   0  -4  14        158.34        170.82        11.85 o                         
   1  -4  14        218.60        287.31        15.00 o                         
   2  -4  14          0.68          6.48         4.60 o                         
   3  -4  14         28.18         15.33         5.87 o                         
  -3  -3  14        302.83        332.94        17.93 o                         
  -2  -3  14          7.23         14.39         7.09 o                         
  -1  -3  14        102.71         89.24        22.20 o                         
   0  -3  14        102.73         92.88         8.78 o                         
   1  -3  14        582.83        505.24        21.11 o                         
   2  -3  14        178.92        160.28        17.00 o                         
   3  -3  14         35.49          9.30         5.17 o                         
  -4  -2  14          7.31          3.29         5.04 o                         
  -3  -2  14         40.26         33.58         7.84 o                         
  -2  -2  14        327.05        310.88        16.90 o                         
  -1  -2  14        102.20         82.22         8.62 o                         
   0  -2  14         18.37         15.88         4.66 o                         
   1  -2  14         72.24         90.10         9.63 o                         
   2  -2  14        173.03        209.65        19.62 o                         
   3  -2  14        120.75         93.77        13.35 o                         
  -4  -1  14         19.07         13.35         6.37 o                         
  -3  -1  14        212.51        224.08        14.78 o                         
  -2  -1  14        208.08        211.87        14.33 o                         
  -1  -1  14        457.97        575.63       100.87 o                         
   0  -1  14        126.90        157.74        12.58 o                         
   1  -1  14         26.61         41.30         5.60 o                         
   2  -1  14         22.53         23.59         7.06 o                         
   3  -1  14          1.56          2.64         3.33 o                         
  -4   0  14        205.32        236.17        24.10 o                         
  -3   0  14        222.62        266.18        25.98 o                         
  -2   0  14         31.88         37.43         6.80 o                         
  -1   0  14         60.58         74.69         9.32 o                         
   0   0  14        360.40        319.73        20.72 o                         
   1   0  14          2.67         -1.70         2.94 o                         
   2   0  14          5.12          6.53         3.60 o                         
  -4   1  14        110.74        132.10        20.46 o                         
  -3   1  14         94.92         73.76        15.86 o                         
  -2   1  14          0.74          1.06         3.37 o                         
  -1   1  14          0.86          1.84         3.66 o                         
   0   1  14        396.14        455.89        16.83 o                         
   1   1  14        275.36        293.41        15.74 o                         
   2   1  14         11.98          6.62         2.95 o                         
  -4   2  14        148.00        180.14        24.86 o                         
  -3   2  14        314.94        342.06        32.81 o                         
  -2   2  14         32.70         16.46         7.87 o                         
  -1   2  14         66.59         63.78         6.57 o                         
   0   2  14        274.12        289.51        16.27 o                         
   1   2  14        219.33        236.71        23.35 o                         
  -3   3  14         45.33         60.27        13.00 o                         
  -2   3  14        184.40        154.08        13.74 o                         
  -1   3  14         38.68         30.84         8.34 o                         
  -1  -3  15         49.51         39.62        19.43 o                         
   0  -3  15         21.68         13.98         4.53 o                         
  -2  -2  15        323.22        299.99        17.48 o                         
  -1  -2  15        209.99        221.91        14.86 o                         
   0  -2  15         39.70         40.37        16.22 o                         
   1  -2  15          1.20          3.60         4.98 o                         
  -2  -1  15         23.12         34.99         9.03 o                         
  -1  -1  15        714.89        754.14        59.79 o                         
   0  -1  15         68.30         40.41        12.86 o                         
  -2   0  15          7.45         -0.08         3.73 o                         
  -1   0  15        121.03         91.15        10.13 o                         
   0   0  15        125.54        162.11        12.61 o                         
                                                                                
