# Supplementary material for: Solvatomorphism in a series of copper(II) complexes with the 5-phenyl­imidazole/perchlorate system as ligands
Source: Acta Crystallogr B Struct Sci Cryst Eng Mater. 2024 Jul 30;80(Pt 4):347–59. doi: 10.1107/S2052520624005948 (PMC11301897; doi:10.1107/S2052520624005948)
Supplement: Supplementary file 3 [file b-80-00347-2sup3.hkl]

data_2                                                                          
_shelx_title '  EL22A in P-1'                                                   
_shelx_refln_list_code          4                                               
_shelx_F_calc_maximum      147.64                                               
_exptl_crystal_F_000       467.00                                               
_reflns_d_resolution_high  0.8410                                               
                                                                                
loop_                                                                           
 _space_group_symop_operation_xyz                                               
 'x, y, z'                                                                      
 '-x, -y, -z'                                                                   
                                                                                
_cell_length_a     9.3557                                                       
_cell_length_b     9.8380                                                       
_cell_length_c    13.0238                                                       
_cell_angle_alpha  75.710                                                       
_cell_angle_beta   89.649                                                       
_cell_angle_gamma  69.657                                                       
                                                                                
_shelx_F_squared_multiplier     1.000                                           
                                                                                
loop_                                                                           
 _refln_index_h                                                                 
 _refln_index_k                                                                 
 _refln_index_l                                                                 
 _refln_F_squared_calc                                                          
 _refln_F_squared_meas                                                          
 _refln_F_squared_sigma                                                         
 _refln_observed_status                                                         
   2   0   0       4246.28       3630.25        31.88 o                         
   4   0   0        747.48        584.52         8.44 o                         
   5   0   0       1238.99       1204.05        10.19 o                         
   6   0   0         65.83         65.72         2.25 o                         
   7   0   0        320.72        320.99         5.35 o                         
   8   0   0        309.31        291.97         5.75 o                         
   9   0   0          3.06          5.79         1.54 o                         
  10   0   0          5.33          5.56         4.29 o                         
 -10   1   0         47.04         53.36         6.08 o                         
  -9   1   0         61.50         64.41         4.64 o                         
  -8   1   0          0.91          1.68         1.37 o                         
  -7   1   0         49.44         48.02         1.90 o                         
  -6   1   0        737.10        766.23         8.38 o                         
  -5   1   0        662.89        704.89        12.17 o                         
  -4   1   0        808.65       1045.06        11.88 o                         
  -3   1   0        129.08        206.52         5.11 o                         
  -2   1   0        550.92        592.00        10.19 o                         
  -1   1   0       3844.16       4126.44        42.53 o                         
   2   1   0       4785.04       5957.94        76.47 o                         
   3   1   0       1137.55        951.16        10.30 o                         
   4   1   0       2906.37       3181.66        21.91 o                         
   5   1   0         10.38         27.11         1.70 o                         
   6   1   0         53.57         57.02         2.31 o                         
   7   1   0        959.55        988.38        11.63 o                         
   8   1   0        824.19        850.62        11.01 o                         
   9   1   0          7.79          5.71         1.31 o                         
  10   1   0          3.45         -1.32         1.32 o                         
  -9   2   0         29.75         30.27         2.83 o                         
  -8   2   0         14.43         14.15         1.88 o                         
  -7   2   0         83.30         98.87         3.70 o                         
  -6   2   0        152.22        121.62         4.95 o                         
  -5   2   0          6.19         11.68         1.79 o                         
  -4   2   0        685.54        701.50        36.28 o                         
  -3   2   0       1730.71       1795.02        40.91 o                         
  -2   2   0        207.54        315.74         5.37 o                         
   0   2   0       4190.31       3625.81        46.72 o                         
   1   2   0       6245.34       6066.82        48.97 o                         
   2   2   0       6453.43       8775.55        92.11 o                         
   3   2   0        206.51        116.84         3.10 o                         
   4   2   0        413.95        543.24         7.28 o                         
   5   2   0        153.21        189.97         4.33 o                         
   6   2   0        245.23        190.77         4.11 o                         
   7   2   0        745.08        791.35         9.50 o                         
   8   2   0         27.50         30.52         1.85 o                         
   9   2   0        237.65        218.22         6.09 o                         
  10   2   0        196.30        197.90         6.15 o                         
  -8   3   0        220.39        207.72         6.60 o                         
  -7   3   0         37.25         30.03         2.24 o                         
  -6   3   0         81.80         63.24         4.47 o                         
  -5   3   0         11.31         11.61         1.58 o                         
  -4   3   0        101.84         68.72         3.52 o                         
  -3   3   0       3544.71       3995.86        56.86 o                         
  -2   3   0       2215.40       1834.41        23.33 o                         
  -1   3   0        577.28        496.08         7.73 o                         
   0   3   0        101.30        180.09         4.18 o                         
   1   3   0       7214.17       7158.82        53.28 o                         
   2   3   0        941.56       1246.32        10.58 o                         
   3   3   0         93.07         79.38         4.36 o                         
   4   3   0       1386.65       1885.28        26.73 o                         
   5   3   0       1129.93        942.06        13.62 o                         
   6   3   0         48.75         75.38         5.35 o                         
   7   3   0        451.69        479.14         8.49 o                         
   8   3   0        673.10        632.35         9.42 o                         
   9   3   0        451.39        484.16         8.40 o                         
  10   3   0         53.43         76.84         4.34 o                         
  11   3   0         21.04         33.82         4.40 o                         
  -8   4   0         20.17         27.64         5.58 o                         
  -7   4   0         55.15         56.67         3.88 o                         
  -6   4   0          0.49          1.66         1.07 o                         
  -5   4   0        134.90        136.47         4.72 o                         
  -4   4   0        328.15        327.90         7.88 o                         
  -3   4   0         19.92         15.21         1.87 o                         
  -2   4   0        267.49        223.08        10.04 o                         
  -1   4   0        165.41        204.87        16.83 o                         
   0   4   0        245.07        187.62         3.63 o                         
   1   4   0       1385.05       1485.88        14.07 o                         
   2   4   0       1512.69       1859.96        25.35 o                         
   3   4   0       1894.79       1982.47        23.16 o                         
   4   4   0        120.65        186.96         5.14 o                         
   5   4   0       1376.44       1275.99        27.97 o                         
   6   4   0         28.32         32.19         1.50 o                         
   7   4   0         52.33         53.70         2.21 o                         
   8   4   0        356.61        338.18         8.48 o                         
   9   4   0        616.20        644.12        10.11 o                         
  10   4   0         20.92         12.93         2.19 o                         
  11   4   0          7.21         14.19         2.15 o                         
  -7   5   0         55.66         66.01         5.32 o                         
  -6   5   0         99.76         95.37         4.36 o                         
  -5   5   0         17.40         22.20         2.13 o                         
  -4   5   0         66.54         70.22         3.82 o                         
  -3   5   0        130.93         84.41         4.83 o                         
  -2   5   0        120.78         80.88         6.26 o                         
  -1   5   0        990.35       1247.22        40.53 o                         
   0   5   0        134.19        101.35         4.15 o                         
   1   5   0          0.84         15.29         1.10 o                         
   2   5   0         33.93         47.42         3.48 o                         
   3   5   0        693.81        581.71        11.22 o                         
   4   5   0       1200.89       1296.84        28.20 o                         
   5   5   0         76.99         49.27         4.68 o                         
   6   5   0         79.34        125.19         4.90 o                         
   7   5   0        351.52        311.98         5.93 o                         
   8   5   0         57.82         68.45         3.61 o                         
   9   5   0         64.12         51.02         3.31 o                         
  10   5   0         88.64         79.30         5.31 o                         
  11   5   0         67.39         71.99         5.31 o                         
  -6   6   0        107.70        131.75         7.43 o                         
  -5   6   0         72.52         78.10         5.44 o                         
  -4   6   0         17.22         18.16         4.18 o                         
  -3   6   0          2.60         11.86         1.97 o                         
  -2   6   0        282.58        289.80         4.89 o                         
  -1   6   0        110.39        110.87         3.15 o                         
   0   6   0        329.46        314.26         6.89 o                         
   1   6   0          4.54          3.68         0.84 o                         
   2   6   0        649.85        536.60         8.84 o                         
   3   6   0         99.05        139.58         7.78 o                         
   4   6   0          9.38         14.68         0.99 o                         
   5   6   0        182.07        217.29        11.33 o                         
   6   6   0        927.14        996.31        16.38 o                         
   7   6   0        332.82        298.77         7.67 o                         
   8   6   0          8.69          4.70         1.11 o                         
   9   6   0          6.75          4.67         1.83 o                         
  10   6   0        193.19        188.53         8.50 o                         
  -5   7   0        139.11        130.74         7.54 o                         
  -4   7   0         15.01         24.45         3.10 o                         
  -3   7   0        148.28        178.62         6.89 o                         
  -2   7   0          6.93          8.55         2.61 o                         
  -1   7   0          7.25          9.35         1.05 o                         
   0   7   0         67.32         64.53         2.72 o                         
   1   7   0        730.83        831.03        13.68 o                         
   2   7   0        261.17        275.57         8.00 o                         
   3   7   0         29.37         37.45         2.34 o                         
   4   7   0         63.12         81.45         2.65 o                         
   5   7   0        372.26        370.17        15.64 o                         
   6   7   0        700.59        673.89        15.01 o                         
   7   7   0         28.13         57.68         5.86 o                         
   8   7   0          2.56          1.29         1.10 o                         
   9   7   0         32.79         39.21         7.74 o                         
  10   7   0        196.82        185.13         8.75 o                         
  -4   8   0        383.09        441.51        14.13 o                         
  -3   8   0         11.57         16.71         2.43 o                         
  -2   8   0          2.57          3.67         1.59 o                         
  -1   8   0          1.65          0.33         1.46 o                         
   0   8   0        118.44        110.33         5.02 o                         
   1   8   0         71.28         95.42         3.43 o                         
   2   8   0         41.68         20.20         1.66 o                         
   3   8   0         36.23         67.19         2.90 o                         
   4   8   0        741.22        654.98        11.70 o                         
   5   8   0        214.74        277.38         7.73 o                         
   6   8   0         48.77         57.72         3.50 o                         
   7   8   0          9.16         10.25         2.73 o                         
   8   8   0         54.33         69.31         4.10 o                         
   9   8   0        156.77        164.83        10.15 o                         
  10   8   0         15.29          6.68         4.08 o                         
  -3   9   0         76.48         81.16         5.39 o                         
  -2   9   0         44.27         31.96         3.25 o                         
  -1   9   0        148.84        150.03         6.54 o                         
   0   9   0         16.27          6.87         1.58 o                         
   1   9   0          1.28          3.48         0.95 o                         
   2   9   0        124.97        121.89         4.20 o                         
   3   9   0        252.59        318.07         6.82 o                         
   4   9   0        398.89        376.02         9.57 o                         
   5   9   0          0.33         -1.30         1.30 o                         
   6   9   0          1.43          4.68         1.36 o                         
   7   9   0         41.39         50.93         4.48 o                         
   8   9   0        152.52        131.67        12.06 o                         
   9   9   0          6.69          8.79         2.30 o                         
  -1  10   0         44.97         69.89         4.88 o                         
   0  10   0         20.11         22.15         2.78 o                         
   1  10   0          3.04          0.83         1.81 o                         
   2  10   0         97.50         85.62         3.71 o                         
   3  10   0        277.90        302.95         8.14 o                         
   4  10   0         76.64         74.35         4.33 o                         
   5  10   0         14.52         20.26         2.55 o                         
   6  10   0        211.18        200.27         7.41 o                         
   7  10   0        139.29        139.37         6.23 o                         
   8  10   0          0.23          1.90         1.83 o                         
   2  11   0         20.04         48.12         4.67 o                         
   3  11   0          2.11          6.43         1.78 o                         
   4  11   0         73.81         59.35         4.19 o                         
   5  11   0         16.06         10.25         2.05 o                         
   6  11   0         79.83         82.64         5.75 o                         
  -5 -11   1        120.46         87.97         5.11 o                         
  -4 -11   1         55.56         34.62         3.24 o                         
  -3 -11   1          0.30         -1.23         1.37 o                         
  -8 -10   1          0.17          0.05         1.78 o                         
  -7 -10   1         14.03         12.28         4.96 o                         
  -6 -10   1        267.94        308.87         9.24 o                         
  -5 -10   1        157.34        158.82         7.17 o                         
  -4 -10   1         16.25         16.03         2.71 o                         
  -3 -10   1        202.26        208.68         7.30 o                         
  -2 -10   1         48.66         57.78         3.09 o                         
  -1 -10   1         11.45          2.49         2.72 o                         
   0 -10   1          4.44          1.53         1.42 o                         
  -9  -9   1          4.53         -0.79         1.61 o                         
  -8  -9   1         62.23         53.00         4.70 o                         
  -7  -9   1         59.22         52.88         3.65 o                         
  -6  -9   1          1.09          6.61         1.76 o                         
  -5  -9   1          0.42          3.44         1.32 o                         
  -4  -9   1        323.04        365.88         7.90 o                         
  -3  -9   1         58.55         53.37         2.91 o                         
  -2  -9   1        463.98        443.47         9.32 o                         
  -1  -9   1         16.13         14.64         1.57 o                         
   0  -9   1         30.74         20.43         2.47 o                         
   1  -9   1         55.80         69.68         4.57 o                         
   2  -9   1        172.63        159.90         7.21 o                         
 -10  -8   1          3.67          0.94         2.06 o                         
  -9  -8   1         42.70         34.71         3.80 o                         
  -8  -8   1        322.06        311.66        11.04 o                         
  -7  -8   1        218.73        212.16         6.91 o                         
  -6  -8   1        178.38        158.66         5.82 o                         
  -5  -8   1          2.25          6.76         1.10 o                         
  -4  -8   1        656.57        760.33        11.53 o                         
  -3  -8   1        686.85        590.92        10.00 o                         
  -2  -8   1         10.87         19.61         1.64 o                         
  -1  -8   1         26.87         12.00         1.45 o                         
   0  -8   1         63.12         77.29         4.23 o                         
   1  -8   1         35.28         26.61         3.19 o                         
   2  -8   1         34.41         31.49         3.10 o                         
   3  -8   1         71.70         71.32         4.73 o                         
   4  -8   1        296.66        351.17        12.63 o                         
 -10  -7   1         11.57          4.81         1.87 o                         
  -9  -7   1         69.92         69.92         5.15 o                         
  -8  -7   1         69.77         74.37         5.05 o                         
  -7  -7   1          3.18          2.26         1.40 o                         
  -6  -7   1        264.41        244.65         6.89 o                         
  -5  -7   1        704.54        727.08         9.16 o                         
  -4  -7   1         77.27         72.84         2.54 o                         
  -3  -7   1          3.70         10.75         1.22 o                         
  -2  -7   1          5.95         12.17         1.54 o                         
  -1  -7   1        443.34        408.39         9.04 o                         
   0  -7   1        562.56        656.12         9.39 o                         
   1  -7   1         34.78         28.33         1.69 o                         
   2  -7   1          2.21          7.72         1.80 o                         
   3  -7   1        163.09        179.06         7.04 o                         
   4  -7   1          6.56          5.95         2.07 o                         
   5  -7   1        372.11        328.89        13.73 o                         
 -10  -6   1        221.13        192.47         8.63 o                         
  -9  -6   1         24.97         12.32         2.20 o                         
  -8  -6   1        178.02        167.97         5.69 o                         
  -7  -6   1        212.57        200.94         6.02 o                         
  -6  -6   1       1028.97       1003.12        12.61 o                         
  -5  -6   1        363.52        368.04         6.46 o                         
  -4  -6   1         12.82         26.80         1.41 o                         
  -3  -6   1         16.13         16.01         1.16 o                         
  -2  -6   1        352.47        376.29         8.59 o                         
  -1  -6   1        359.39        258.95         5.47 o                         
   0  -6   1        203.91        257.37         4.70 o                         
   1  -6   1          0.62          3.81         0.68 o                         
   2  -6   1        211.54        221.25        11.39 o                         
   3  -6   1        296.64        303.71         7.67 o                         
   4  -6   1        153.99        135.40         7.63 o                         
   5  -6   1          3.33         -0.87         1.39 o                         
   6  -6   1        256.30        262.80        10.70 o                         
 -11  -5   1        191.17        175.05         8.33 o                         
 -10  -5   1        141.07        154.69         7.44 o                         
  -9  -5   1          4.41          7.83         1.89 o                         
  -8  -5   1         39.67         33.63         1.96 o                         
  -7  -5   1        638.60        676.23         9.82 o                         
  -6  -5   1        535.78        564.55         8.33 o                         
  -5  -5   1          3.74          1.09         0.60 o                         
  -4  -5   1         30.07          8.74         0.77 o                         
  -3  -5   1       1103.80       1140.45        18.97 o                         
  -2  -5   1        704.64        662.92         7.38 o                         
  -1  -5   1         88.64        101.81         2.43 o                         
   0  -5   1          3.24          2.27         0.66 o                         
   1  -5   1       1973.04       1955.05        17.86 o                         
   2  -5   1        142.13        152.00         8.09 o                         
   3  -5   1          5.51         16.85         1.75 o                         
   4  -5   1         51.88         69.55         3.92 o                         
   5  -5   1        294.58        284.00         7.38 o                         
   6  -5   1        189.56        181.18        11.95 o                         
   7  -5   1        204.59        185.52         8.89 o                         
 -11  -4   1         34.31         23.66         2.74 o                         
 -10  -4   1          5.47          6.13         1.75 o                         
  -9  -4   1         84.94         68.00         3.38 o                         
  -8  -4   1        837.42        943.80        13.58 o                         
  -7  -4   1         17.28         11.52         0.90 o                         
  -6  -4   1         20.84         33.08         1.38 o                         
  -5  -4   1         38.65         27.32         2.62 o                         
  -4  -4   1         22.82         11.18         1.19 o                         
  -3  -4   1       1969.44       2162.55        20.37 o                         
  -2  -4   1        289.83        359.09         4.50 o                         
  -1  -4   1          6.82          4.82         0.49 o                         
   0  -4   1        499.12        519.03        10.20 o                         
   1  -4   1         14.77          3.45         0.51 o                         
   2  -4   1         32.95         38.34         2.75 o                         
   3  -4   1          1.52          2.09         0.94 o                         
   4  -4   1        144.85        137.92         5.08 o                         
   5  -4   1        618.23        625.03        12.36 o                         
   6  -4   1         22.28         21.35         2.08 o                         
   7  -4   1         72.16         80.92         4.52 o                         
   8  -4   1        130.64        127.85         7.43 o                         
 -11  -3   1         22.12         22.54         2.65 o                         
 -10  -3   1         53.15         60.30         3.94 o                         
  -9  -3   1        619.84        609.43        10.83 o                         
  -8  -3   1        192.96        198.66         4.75 o                         
  -7  -3   1        246.91        267.34         5.14 o                         
  -6  -3   1        106.32        113.04         2.69 o                         
  -5  -3   1       2083.78       2117.02        21.84 o                         
  -4  -3   1       2854.74       2984.96        29.25 o                         
  -3  -3   1        166.86        142.64         2.71 o                         
  -2  -3   1         85.72        103.05         3.58 o                         
  -1  -3   1        527.13        562.03         5.03 o                         
   0  -3   1        318.26        365.62         5.55 o                         
   1  -3   1         96.88        148.46         3.44 o                         
   2  -3   1         98.58        170.41         5.28 o                         
   3  -3   1         64.44         42.71         6.93 o                         
   4  -3   1        469.40        615.09        16.95 o                         
   5  -3   1         51.15         38.24         2.74 o                         
   6  -3   1          0.61          2.87         1.08 o                         
   7  -3   1         80.30         81.68         3.72 o                         
   8  -3   1        321.03        311.77        11.15 o                         
 -10  -2   1        321.18        317.70         8.98 o                         
  -9  -2   1        271.89        240.38         5.89 o                         
  -8  -2   1        147.75        163.88         3.93 o                         
  -7  -2   1        259.90        245.76         4.63 o                         
  -6  -2   1        588.49        611.71        11.12 o                         
  -5  -2   1        964.75        922.63         9.73 o                         
  -4  -2   1        101.03        153.78         2.89 o                         
  -3  -2   1        690.19        823.93        11.94 o                         
  -2  -2   1       5565.43       5795.74        37.61 o                         
  -1  -2   1       8938.75      11217.70        66.57 o                         
   0  -2   1       1846.18       2581.75        19.90 o                         
   1  -2   1        128.60         59.55         3.97 o                         
   2  -2   1       1279.41       1095.98        15.25 o                         
   3  -2   1        923.32        998.10        34.04 o                         
   4  -2   1        649.55        602.90        64.61 o                         
   5  -2   1         41.14         45.74         3.40 o                         
   6  -2   1        335.78        313.63         7.73 o                         
   7  -2   1         39.79         26.90         2.07 o                         
   8  -2   1         12.28         21.08         2.08 o                         
   9  -2   1        209.09        196.34         6.94 o                         
 -10  -1   1         66.08         54.57         4.45 o                         
  -9  -1   1         79.30         77.28         3.28 o                         
  -8  -1   1        289.41        286.80         5.64 o                         
  -7  -1   1        105.64        103.22         3.06 o                         
  -6  -1   1        100.83         87.93         2.59 o                         
  -5  -1   1         22.00         22.80         1.23 o                         
  -4  -1   1        748.84        898.61        16.73 o                         
  -3  -1   1       3093.66       3250.60        33.37 o                         
  -2  -1   1       2923.81       2981.86        53.35 o                         
  -1  -1   1         25.11         40.39         1.17 o                         
   0  -1   1        923.37        973.65        14.07 o                         
   1  -1   1       2913.80       2956.61        25.32 o                         
   2  -1   1       4642.23       4761.18       168.90 o                         
   3  -1   1       1010.73        894.18        10.43 o                         
   4  -1   1        824.28        794.31        11.18 o                         
   5  -1   1        453.11        418.85        10.01 o                         
   6  -1   1       1297.57       1350.65        14.70 o                         
   7  -1   1         64.27         79.14         2.38 o                         
   8  -1   1          2.16          2.12         0.84 o                         
   9  -1   1         31.04         16.47         2.15 o                         
 -10   0   1         24.78         24.92         4.25 o                         
  -9   0   1         26.24         45.44         3.94 o                         
  -8   0   1        312.60        320.28         7.03 o                         
  -7   0   1        374.77        350.17         7.22 o                         
  -6   0   1          0.93          0.05         0.62 o                         
  -5   0   1        518.62        497.46         6.61 o                         
  -4   0   1       1303.45       1268.78        11.36 o                         
  -3   0   1        248.05        255.74         4.59 o                         
  -2   0   1       1089.17       1435.84        11.67 o                         
   3   0   1         66.85         31.25         1.37 o                         
   4   0   1         11.63         29.91         1.02 o                         
   5   0   1        321.75        268.98         8.44 o                         
   6   0   1        598.19        690.65         8.07 o                         
   7   0   1         63.46         53.68         2.34 o                         
   8   0   1        259.78        260.31         5.02 o                         
   9   0   1          4.26          6.29         2.22 o                         
  10   0   1         24.61         28.14         4.17 o                         
 -10   1   1         59.94         49.85         4.40 o                         
  -9   1   1        293.20        274.31         9.79 o                         
  -8   1   1        112.84        103.38         5.13 o                         
  -7   1   1          8.95          6.08         0.99 o                         
  -6   1   1        243.54        230.41         5.00 o                         
  -5   1   1       1033.91       1010.67        10.15 o                         
  -4   1   1        533.25        508.01         6.59 o                         
  -3   1   1        155.59        169.53         2.08 o                         
  -2   1   1       4332.59       4890.57        33.62 o                         
  -1   1   1       6450.05       7743.28       129.51 o                         
   2   1   1       2518.31       3295.93        55.41 o                         
   3   1   1       1427.58       1604.45        11.85 o                         
   4   1   1        288.82        158.15         3.43 o                         
   5   1   1        206.33        202.47         3.85 o                         
   6   1   1         60.67         77.25         3.18 o                         
   7   1   1        928.33        959.23        10.59 o                         
   8   1   1        232.52        241.50         4.87 o                         
   9   1   1          1.11          3.51         1.06 o                         
  10   1   1          2.96          0.68         1.54 o                         
  -9   2   1         48.24         52.53         4.82 o                         
  -8   2   1        243.23        286.22        39.70 o                         
  -7   2   1         57.54         49.37         2.86 o                         
  -6   2   1         72.53         65.51         2.91 o                         
  -5   2   1        167.40        116.91         3.50 o                         
  -4   2   1         90.94         79.81         5.12 o                         
  -3   2   1        169.06        186.15         5.10 o                         
  -2   2   1       4867.70       4565.85        51.02 o                         
  -1   2   1      18281.11      21690.00       171.75 o                         
   0   2   1       9457.45       8213.51       132.78 o                         
   1   2   1       3719.21       2456.85        27.12 o                         
   2   2   1       2735.33       2049.97        23.75 o                         
   3   2   1       1708.90       2149.15        23.44 o                         
   4   2   1       1866.44       1624.83        16.32 o                         
   5   2   1          8.72          7.69         0.72 o                         
   6   2   1          7.62          1.57         0.59 o                         
   7   2   1        936.25        915.71        12.29 o                         
   8   2   1          9.30         12.67         1.22 o                         
   9   2   1         75.30         60.48         2.80 o                         
  10   2   1         73.08         65.07         4.74 o                         
  -9   3   1         12.12         15.25         2.90 o                         
  -8   3   1        132.72        103.41         6.63 o                         
  -7   3   1        183.37        221.14        33.96 o                         
  -6   3   1        109.78        104.55         3.92 o                         
  -5   3   1         22.45         22.52         1.47 o                         
  -4   3   1         56.85         45.30         1.57 o                         
  -3   3   1        809.55        702.26        27.57 o                         
  -2   3   1        319.59        505.29         9.97 o                         
  -1   3   1        537.64        389.18         6.63 o                         
   0   3   1       3161.30       4446.10        65.13 o                         
   1   3   1       3292.33       4160.30        47.58 o                         
   2   3   1       1149.12        852.76        13.78 o                         
   3   3   1        255.96        427.43         7.00 o                         
   4   3   1        699.54        505.01        15.51 o                         
   5   3   1        109.57        164.38         3.69 o                         
   6   3   1        281.71        209.05         5.10 o                         
   7   3   1         38.69         36.41         1.98 o                         
   8   3   1        329.20        301.29         6.20 o                         
   9   3   1         64.20         59.82         2.80 o                         
  10   3   1         59.90         70.24         3.68 o                         
  11   3   1         53.00         56.18        16.05 o                         
  -8   4   1         36.70         35.81         3.89 o                         
  -7   4   1        181.57        193.15        19.28 o                         
  -6   4   1          4.85          5.14         1.50 o                         
  -5   4   1        137.90        167.71         5.20 o                         
  -4   4   1        623.85        575.19        15.35 o                         
  -3   4   1        205.64        168.65         8.45 o                         
  -2   4   1        281.91        351.59        10.44 o                         
  -1   4   1         19.30         28.44         2.07 o                         
   0   4   1        285.04        325.84        11.93 o                         
   1   4   1       4543.70       4714.31        77.28 o                         
   2   4   1       1180.68       1190.44        23.07 o                         
   3   4   1        107.76        213.91         9.79 o                         
   4   4   1        184.79        116.73         4.15 o                         
   5   4   1        271.02        292.43        18.69 o                         
   6   4   1        162.94        107.73         3.27 o                         
   7   4   1         14.29         12.15         1.07 o                         
   8   4   1        131.86        119.77         4.34 o                         
   9   4   1        749.92        722.24        13.84 o                         
  10   4   1         26.85         41.07         2.87 o                         
  11   4   1          2.68          1.95         1.21 o                         
  -7   5   1         27.14         21.43         2.66 o                         
  -6   5   1         67.76         45.12         5.28 o                         
  -5   5   1          0.95          0.64         1.38 o                         
  -4   5   1       1312.45       1391.81        23.85 o                         
  -3   5   1        176.35        104.92        11.69 o                         
  -2   5   1         95.98        105.16         4.72 o                         
  -1   5   1          9.29          4.12         1.24 o                         
   0   5   1       2230.39       2296.02        29.59 o                         
   1   5   1       3181.29       3326.99        29.89 o                         
   2   5   1          9.68          9.30         1.25 o                         
   3   5   1        316.33        338.70         9.24 o                         
   4   5   1       1631.70       1483.75        25.84 o                         
   5   5   1         23.39         18.15         2.28 o                         
   6   5   1          4.54         19.32         2.04 o                         
   7   5   1        196.70        270.97        10.74 o                         
   8   5   1        495.64        450.05        10.03 o                         
   9   5   1        102.47        130.25         5.42 o                         
  10   5   1         31.76         24.59         2.94 o                         
  11   5   1         19.86         16.52         2.63 o                         
  -6   6   1         83.50         76.94         8.13 o                         
  -5   6   1        217.52        272.69        11.42 o                         
  -4   6   1        121.55        122.37         6.31 o                         
  -3   6   1         41.72         41.58         3.14 o                         
  -2   6   1        594.42        580.14        15.00 o                         
  -1   6   1        253.39        259.14         6.93 o                         
   0   6   1        520.17        622.04        12.36 o                         
   1   6   1        228.55        208.22         9.09 o                         
   2   6   1        308.81        329.57         5.67 o                         
   3   6   1        465.43        420.32         6.95 o                         
   4   6   1        158.77        151.48         9.14 o                         
   5   6   1        335.76        380.88        11.19 o                         
   6   6   1        159.40        170.55         6.30 o                         
   7   6   1        231.78        244.28         7.96 o                         
   8   6   1        252.46        208.34         7.22 o                         
   9   6   1          3.88          0.07         1.14 o                         
  10   6   1         12.89          8.37         1.90 o                         
  -5   7   1          0.48         -0.73         1.70 o                         
  -4   7   1          0.91         -0.60         1.95 o                         
  -3   7   1        120.13        107.19         5.29 o                         
  -2   7   1        247.96        302.17         8.22 o                         
  -1   7   1          6.97          9.01         1.49 o                         
   0   7   1          2.07          1.67         1.00 o                         
   1   7   1        713.86        738.57        11.48 o                         
   2   7   1        958.62       1032.74        16.86 o                         
   3   7   1        303.53        333.43         6.50 o                         
   4   7   1        178.63        182.14         4.03 o                         
   5   7   1        207.98        232.10         7.56 o                         
   6   7   1        524.11        505.72        12.02 o                         
   7   7   1        205.37        184.93         7.10 o                         
   8   7   1          1.25          1.27         1.25 o                         
   9   7   1         29.62         34.00         2.95 o                         
  10   7   1        178.30        165.56         8.27 o                         
  -4   8   1         53.44         46.12         4.64 o                         
  -3   8   1         17.95         34.35         3.35 o                         
  -2   8   1         48.34         49.45         3.77 o                         
  -1   8   1          0.44          2.57         1.27 o                         
   0   8   1         44.91         48.44         3.31 o                         
   1   8   1        209.18        197.80         5.57 o                         
   2   8   1        305.86        349.74         8.38 o                         
   3   8   1        129.37        173.70         5.44 o                         
   4   8   1        738.23        831.56        19.86 o                         
   5   8   1        619.44        609.96        13.84 o                         
   6   8   1          0.64         -0.66         1.34 o                         
   7   8   1         33.38         35.15         3.28 o                         
   8   8   1         39.32         50.03         3.52 o                         
   9   8   1        475.09        438.75        13.68 o                         
  10   8   1        101.25        112.92         6.99 o                         
  -3   9   1         27.40         36.70         4.03 o                         
  -2   9   1         15.81          7.90         1.80 o                         
  -1   9   1        231.57        185.79         7.29 o                         
   0   9   1          6.71          4.71         1.06 o                         
   1   9   1         13.83          2.38         1.17 o                         
   2   9   1         71.52         68.57         3.47 o                         
   3   9   1        545.04        554.81        13.38 o                         
   4   9   1        202.56        226.40         8.45 o                         
   5   9   1         88.19         81.06         7.01 o                         
   6   9   1          1.41          1.62         1.48 o                         
   7   9   1         10.42          0.10         1.93 o                         
   8   9   1        110.99        123.01         5.70 o                         
   9   9   1        121.11        126.19         7.42 o                         
  -1  10   1         28.98         44.46         4.49 o                         
   0  10   1         60.48         99.60         5.47 o                         
   1  10   1          2.98          7.37         1.32 o                         
   2  10   1         75.20         71.21         3.41 o                         
   3  10   1        227.96        227.59         6.97 o                         
   4  10   1          0.39         -0.97         1.36 o                         
   5  10   1          1.22          0.74         2.44 o                         
   6  10   1        155.45        170.91         6.86 o                         
   7  10   1        129.01        141.40         6.36 o                         
   8  10   1          0.43          4.01         1.46 o                         
   1  11   1         51.32         29.08         3.09 o                         
   2  11   1         24.13         45.07         4.63 o                         
   3  11   1          8.58         15.50         2.04 o                         
   4  11   1         36.32         42.84         3.57 o                         
   5  11   1          4.71          1.47         1.45 o                         
   6  11   1        155.67        135.96         6.41 o                         
  -7 -10   2          0.31         -0.21         1.66 o                         
  -6 -10   2        167.07        154.23         6.45 o                         
  -5 -10   2        196.46        184.76         7.02 o                         
  -4 -10   2          2.91          2.14         1.22 o                         
  -3 -10   2          7.38          8.47         1.48 o                         
  -2 -10   2         14.32         21.23         1.98 o                         
  -1 -10   2         22.72         16.45         2.46 o                         
   0 -10   2          6.12          1.17         1.43 o                         
  -8  -9   2         18.55         18.71         2.89 o                         
  -7  -9   2        163.47        171.18         8.22 o                         
  -6  -9   2        121.69        111.44         5.20 o                         
  -5  -9   2         48.23         45.01         3.35 o                         
  -4  -9   2         38.16         30.44         2.32 o                         
  -3  -9   2          2.47          1.77         1.06 o                         
  -2  -9   2        539.32        543.33         9.51 o                         
  -1  -9   2         72.99         53.33         3.16 o                         
   0  -9   2         17.47          7.94         2.83 o                         
   1  -9   2          3.71          5.54         1.64 o                         
   2  -9   2        197.06        198.41         8.15 o                         
  -9  -8   2          2.60          1.23         1.67 o                         
  -8  -8   2        319.36        331.40        11.40 o                         
  -7  -8   2        427.51        429.20        12.71 o                         
  -6  -8   2          2.13          0.22         1.02 o                         
  -5  -8   2         59.60         53.30         2.75 o                         
  -4  -8   2        315.52        274.01         8.23 o                         
  -3  -8   2       1103.42       1300.57        22.18 o                         
  -2  -8   2         17.89          5.04         1.04 o                         
  -1  -8   2         31.28         37.25         2.23 o                         
   0  -8   2          4.61          1.12         1.38 o                         
   1  -8   2        119.92        117.55         5.58 o                         
   2  -8   2         62.03         59.03         4.23 o                         
   3  -8   2         74.48         71.99         4.92 o                         
 -10  -7   2          6.58          6.08         1.89 o                         
  -9  -7   2         88.83         79.00         5.50 o                         
  -8  -7   2        168.92        180.26         7.95 o                         
  -7  -7   2          1.71          2.48         1.67 o                         
  -6  -7   2         25.15         35.71         2.05 o                         
  -5  -7   2        514.24        492.71         8.45 o                         
  -4  -7   2        649.16        703.04        10.60 o                         
  -3  -7   2          1.93          0.51         0.77 o                         
  -2  -7   2          1.18          5.32         0.93 o                         
  -1  -7   2         65.80         87.91         3.47 o                         
   0  -7   2        937.24        945.18        10.83 o                         
   1  -7   2        161.78        161.42         3.62 o                         
   2  -7   2          5.09          5.26         1.45 o                         
   3  -7   2         53.67         52.68         3.92 o                         
   4  -7   2         42.19         46.83         4.42 o                         
   5  -7   2        205.10        205.46         9.47 o                         
 -10  -6   2        201.23        190.51         8.56 o                         
  -9  -6   2         62.20         71.70         5.14 o                         
  -8  -6   2         54.93         44.02         3.76 o                         
  -7  -6   2         19.67         11.11         1.14 o                         
  -6  -6   2        321.75        300.43         5.96 o                         
  -5  -6   2       1075.50       1052.92        13.86 o                         
  -4  -6   2        613.72        670.95         9.75 o                         
  -3  -6   2         76.72         82.63         3.01 o                         
  -2  -6   2         50.93         45.85         2.32 o                         
  -1  -6   2        569.05        615.52         9.50 o                         
   0  -6   2        317.84        283.43         4.89 o                         
   1  -6   2         30.85         49.71         1.81 o                         
   2  -6   2        243.21        188.97         4.64 o                         
   3  -6   2        542.13        551.59        10.91 o                         
   4  -6   2        168.97        178.96         6.81 o                         
   5  -6   2         52.34         57.05         4.02 o                         
   6  -6   2        116.11        136.72         6.52 o                         
 -10  -5   2        115.70         91.80         5.75 o                         
  -9  -5   2          1.08          0.18         1.26 o                         
  -8  -5   2         74.64         76.84         3.65 o                         
  -7  -5   2        604.67        616.14         9.23 o                         
  -6  -5   2       1012.13       1072.03        11.78 o                         
  -5  -5   2        135.33        144.26         3.72 o                         
  -4  -5   2        106.51        116.82         3.69 o                         
  -3  -5   2       1158.21       1105.04        14.21 o                         
  -2  -5   2        821.71        760.56        11.03 o                         
  -1  -5   2          2.13         11.11         0.98 o                         
   0  -5   2         12.88         16.25         1.11 o                         
   1  -5   2        835.84        873.31         8.72 o                         
   2  -5   2        595.56        562.06         8.29 o                         
   3  -5   2         75.76        100.06         4.64 o                         
   4  -5   2        176.96        144.16         5.76 o                         
   5  -5   2        291.27        290.02        20.65 o                         
   6  -5   2         34.37         37.49         3.35 o                         
   7  -5   2         92.24         96.10         6.46 o                         
 -11  -4   2         28.50         28.98         3.05 o                         
 -10  -4   2          8.91          8.53         1.64 o                         
  -9  -4   2         34.78         25.77         2.56 o                         
  -8  -4   2        966.60        880.75        11.37 o                         
  -7  -4   2        200.96        245.75         4.27 o                         
  -6  -4   2         56.27         40.88         1.69 o                         
  -5  -4   2          1.99          0.48         0.45 o                         
  -4  -4   2        102.05         89.34         2.62 o                         
  -3  -4   2       2660.45       2724.36        22.84 o                         
  -2  -4   2        621.40        584.75         6.32 o                         
  -1  -4   2        237.53        330.68         4.53 o                         
   0  -4   2         73.42         47.31         1.69 o                         
   1  -4   2        184.74        189.83         6.43 o                         
   2  -4   2        410.62        481.05        15.76 o                         
   3  -4   2         54.85         51.14         2.95 o                         
   4  -4   2        154.04        151.16         5.59 o                         
   5  -4   2        861.69        842.39        15.10 o                         
   6  -4   2        314.41        332.51         9.21 o                         
   7  -4   2          3.88          2.08         1.33 o                         
 -11  -3   2         47.73         32.13         3.10 o                         
 -10  -3   2          9.14         16.14         2.27 o                         
  -9  -3   2         95.69        119.37         5.22 o                         
  -8  -3   2        105.44        105.20         3.81 o                         
  -7  -3   2         48.03         51.05         2.06 o                         
  -6  -3   2         19.14         35.26         1.52 o                         
  -5  -3   2         25.79         27.88         1.41 o                         
  -4  -3   2       2221.26       2262.98        24.01 o                         
  -3  -3   2       1228.19       1317.60        10.34 o                         
  -2  -3   2        109.44        129.53         1.86 o                         
  -1  -3   2         49.26         37.30         0.94 o                         
   0  -3   2        975.05        757.29         9.30 o                         
   1  -3   2        258.16        387.81        15.22 o                         
   2  -3   2          6.42          1.40         0.89 o                         
   3  -3   2        352.84        385.61         9.38 o                         
   4  -3   2       1208.10       1045.61        56.11 o                         
   5  -3   2        367.48        414.30        21.90 o                         
   6  -3   2         82.17         73.66         4.04 o                         
   7  -3   2        147.45        149.00         6.00 o                         
   8  -3   2        169.61        160.74         8.00 o                         
 -10  -2   2        186.05        238.79         7.06 o                         
  -9  -2   2        258.58        281.00         9.90 o                         
  -8  -2   2          1.70          0.16         0.62 o                         
  -7  -2   2          0.95          3.77         0.61 o                         
  -6  -2   2        367.72        327.46         4.98 o                         
  -5  -2   2        259.32        231.80         3.78 o                         
  -4  -2   2        304.74        225.80         5.03 o                         
  -3  -2   2          0.78         10.26         0.47 o                         
  -2  -2   2        565.13        538.07         6.99 o                         
  -1  -2   2       3306.83       3390.93        22.35 o                         
   0  -2   2       2633.41       2884.85        21.36 o                         
   1  -2   2         26.53         29.96         1.59 o                         
   2  -2   2        332.76        308.62         8.38 o                         
   3  -2   2        708.67        663.01        56.70 o                         
   4  -2   2        331.22        341.90         7.02 o                         
   5  -2   2        181.66        173.52         8.10 o                         
   6  -2   2        218.45        199.98         5.27 o                         
   7  -2   2        288.38        307.64         8.36 o                         
   8  -2   2         83.69         67.23         3.63 o                         
   9  -2   2        110.44        114.83         6.15 o                         
 -10  -1   2        130.03        125.70         6.65 o                         
  -9  -1   2         62.42         43.30         2.45 o                         
  -8  -1   2          5.79          5.41         1.07 o                         
  -7  -1   2        232.30        258.32         4.83 o                         
  -6  -1   2       1848.82       1850.73        20.35 o                         
  -5  -1   2        312.00        350.77         6.55 o                         
  -4  -1   2          6.82         11.96         0.99 o                         
  -3  -1   2         47.02         42.96         2.43 o                         
  -2  -1   2       6051.91       6072.10        51.32 o                         
  -1  -1   2         20.06         41.55         1.16 o                         
   0  -1   2       1341.70       1237.70        10.59 o                         
   1  -1   2       2586.34       2694.05        32.50 o                         
   2  -1   2         42.18          4.07         0.54 o                         
   3  -1   2        953.54       1046.01        94.72 o                         
   4  -1   2          2.09          5.45         0.85 o                         
   5  -1   2         69.54         87.39         2.83 o                         
   6  -1   2        688.17        666.52        11.39 o                         
   7  -1   2        386.13        440.16         9.38 o                         
   8  -1   2          8.40         10.32         1.36 o                         
   9  -1   2         21.81         27.24         3.29 o                         
 -10   0   2         39.53         27.61         4.65 o                         
  -9   0   2          2.85          3.12         1.11 o                         
  -8   0   2          0.82          2.81         0.94 o                         
  -7   0   2        592.56        579.92         7.26 o                         
  -6   0   2        441.23        407.23         5.77 o                         
  -5   0   2        970.87       1135.91        26.53 o                         
  -4   0   2          9.93         25.55         1.47 o                         
  -3   0   2       3725.50       3957.78        57.69 o                         
  -2   0   2        688.35        665.72         6.32 o                         
  -1   0   2         55.36        106.86         2.84 o                         
   1   0   2       5170.76       4639.39        63.36 o                         
   2   0   2       2602.21       3417.29        32.43 o                         
   3   0   2         95.63        165.38         3.73 o                         
   4   0   2         33.31         33.28         1.62 o                         
   5   0   2        131.87        112.36         2.64 o                         
   6   0   2        951.62        884.94        10.21 o                         
   7   0   2         89.71        106.51         3.17 o                         
   8   0   2        523.61        475.09        11.57 o                         
   9   0   2         80.34         78.96         5.13 o                         
  10   0   2         38.58         48.00         4.30 o                         
 -10   1   2        100.31         92.29         7.32 o                         
  -9   1   2        229.01        226.98         8.98 o                         
  -8   1   2         23.11         23.14         2.54 o                         
  -7   1   2         33.26         46.62         1.89 o                         
  -6   1   2          1.38          3.47         0.77 o                         
  -5   1   2       1398.81       1441.57        16.69 o                         
  -4   1   2       2643.08       2702.66        47.43 o                         
  -3   1   2         46.78         50.84         1.73 o                         
  -2   1   2        689.80        769.64         6.36 o                         
  -1   1   2        797.99       1049.50        10.77 o                         
   0   1   2       1817.73       1880.96        36.59 o                         
   1   1   2       7568.41       8566.26       181.30 o                         
   2   1   2          1.05          3.42         0.76 o                         
   3   1   2        263.63        308.60         4.06 o                         
   4   1   2        317.55        289.02         6.11 o                         
   5   1   2       1001.54        932.81        11.36 o                         
   6   1   2        116.23        115.89         4.53 o                         
   7   1   2        246.89        248.21         6.57 o                         
   8   1   2        112.38        113.65         3.54 o                         
   9   1   2        270.21        283.27         7.84 o                         
  10   1   2         82.67         88.35         5.76 o                         
  -9   2   2        187.91        189.57         7.89 o                         
  -8   2   2        471.19        448.96        16.78 o                         
  -7   2   2         82.93         66.81         4.16 o                         
  -6   2   2          2.56          4.93         1.01 o                         
  -5   2   2       1007.33       1058.92        18.67 o                         
  -4   2   2        386.91        390.54         7.71 o                         
  -3   2   2         63.79        113.01         2.39 o                         
  -2   2   2        558.05        769.99        21.73 o                         
  -1   2   2       2270.13       2129.77        19.07 o                         
   0   2   2         86.46         39.36         1.48 o                         
   1   2   2       3799.41       5470.48       100.27 o                         
   3   2   2       1648.21       1297.19        17.69 o                         
   4   2   2       1428.99       1612.65        17.07 o                         
   5   2   2         24.02         16.91         1.08 o                         
   6   2   2          0.82          0.40         0.66 o                         
   7   2   2        190.68        206.34         5.21 o                         
   8   2   2        334.85        321.24         5.86 o                         
   9   2   2          0.83          0.18         0.87 o                         
  10   2   2         29.71         21.32         2.96 o                         
  -9   3   2         99.72         96.27        12.67 o                         
  -8   3   2        135.42        166.20        16.47 o                         
  -7   3   2        130.28         92.47         5.45 o                         
  -6   3   2         84.93         79.77         4.82 o                         
  -5   3   2         30.71         22.17         1.08 o                         
  -4   3   2        144.34        116.21         3.01 o                         
  -3   3   2       1950.93       2209.47        40.10 o                         
  -2   3   2       4142.62       4079.84        46.28 o                         
  -1   3   2       2121.55       2687.05        34.42 o                         
   0   3   2         52.66         11.93         0.85 o                         
   1   3   2        993.16       1019.40        11.77 o                         
   2   3   2        671.86        648.89        24.61 o                         
   3   3   2       1776.79       1428.97        19.91 o                         
   4   3   2        254.80        205.51         4.48 o                         
   5   3   2        429.18        349.05         5.33 o                         
   6   3   2        477.08        557.21         8.76 o                         
   7   3   2        368.09        362.23        16.20 o                         
   8   3   2          3.11          3.58         0.95 o                         
   9   3   2          4.04          4.60         0.95 o                         
  10   3   2         96.84         89.98         4.17 o                         
  -8   4   2        200.92        184.82         8.55 o                         
  -7   4   2        266.93        229.77        31.98 o                         
  -6   4   2          2.73          9.22         1.92 o                         
  -5   4   2         79.78        104.25         4.74 o                         
  -4   4   2        438.98        499.06        10.96 o                         
  -3   4   2       1330.61       1183.42        41.69 o                         
  -2   4   2       2151.18       2328.07        30.33 o                         
  -1   4   2       2400.85       2798.35        29.57 o                         
   0   4   2          1.35          6.95         0.93 o                         
   1   4   2        297.86        233.14         4.10 o                         
   2   4   2       1476.46       1356.80        15.37 o                         
   3   4   2        478.44        409.96        19.50 o                         
   4   4   2        639.91        868.96        19.72 o                         
   5   4   2         34.42         12.14         2.29 o                         
   6   4   2        308.34        334.16        11.52 o                         
   7   4   2        104.10         79.57         3.18 o                         
   8   4   2          0.75         -1.05         1.05 o                         
   9   4   2        755.15        789.16        12.16 o                         
  10   4   2        128.98        122.39         4.95 o                         
  11   4   2          1.55          4.29         1.60 o                         
  -7   5   2        128.03        163.31         8.24 o                         
  -6   5   2         12.31          8.22         2.42 o                         
  -5   5   2          4.60          3.23         1.33 o                         
  -4   5   2        564.63        627.84        14.39 o                         
  -3   5   2         57.33         76.28         3.80 o                         
  -2   5   2         29.81         31.48         2.32 o                         
  -1   5   2        353.65        484.73        12.02 o                         
   0   5   2       5833.37       6368.21        62.71 o                         
   1   5   2       1172.17       1373.07        18.57 o                         
   2   5   2         23.43         35.83         1.66 o                         
   3   5   2         15.37         10.62         1.77 o                         
   4   5   2        844.15        991.48        19.67 o                         
   5   5   2          3.49         15.81         2.14 o                         
   6   5   2         36.84         54.30         4.11 o                         
   7   5   2        134.21         80.41        15.15 o                         
   8   5   2        333.83        428.46        11.41 o                         
   9   5   2         93.06         69.76         3.55 o                         
  10   5   2         12.78         15.80         1.90 o                         
  11   5   2          7.43          5.97         1.76 o                         
  -6   6   2        275.80        233.01        14.87 o                         
  -5   6   2        367.09        376.34        11.96 o                         
  -4   6   2        195.49        156.62         6.29 o                         
  -3   6   2          0.56          1.31         1.22 o                         
  -2   6   2         19.74         24.73         2.70 o                         
  -1   6   2       1070.37       1089.81        17.14 o                         
   0   6   2       1990.34       2170.30        24.86 o                         
   1   6   2        894.41        955.10        12.32 o                         
   2   6   2         43.32         53.49         1.94 o                         
   3   6   2        117.49         77.15         3.00 o                         
   4   6   2        194.05        168.93         8.17 o                         
   5   6   2        119.33        126.06         7.35 o                         
   6   6   2         93.34        108.09         6.09 o                         
   7   6   2        303.55        287.22         8.93 o                         
   8   6   2        551.60        555.17        13.43 o                         
   9   6   2         45.39         48.62         3.45 o                         
  10   6   2         12.28          1.23         1.08 o                         
  -5   7   2         57.81         78.29         5.69 o                         
  -4   7   2        256.51        203.90         7.72 o                         
  -3   7   2          3.92          6.51         1.45 o                         
  -2   7   2         89.64         75.86         5.79 o                         
  -1   7   2         19.31         34.91         2.78 o                         
   0   7   2        267.74        242.73         6.89 o                         
   1   7   2       1086.42       1097.82        14.18 o                         
   2   7   2        798.93        886.61        14.70 o                         
   3   7   2        398.77        378.49         6.88 o                         
   4   7   2         27.73         21.77         1.51 o                         
   5   7   2          0.85          0.54         1.34 o                         
   6   7   2        239.10        275.67        10.33 o                         
   7   7   2        669.56        568.06        15.30 o                         
   8   7   2         69.26         76.15         4.86 o                         
   9   7   2          8.45         11.79         2.92 o                         
  10   7   2         82.82         91.32         6.17 o                         
  -4   8   2         29.30         22.30         2.88 o                         
  -3   8   2        269.28        266.87         8.91 o                         
  -2   8   2         63.38         87.62         4.87 o                         
  -1   8   2         12.51          7.06         1.45 o                         
   0   8   2         38.86         29.62         2.63 o                         
   1   8   2        669.87        696.70        12.96 o                         
   2   8   2        463.20        410.66         9.15 o                         
   3   8   2         15.58          8.83         1.45 o                         
   4   8   2        461.03        424.98        13.57 o                         
   5   8   2        365.06        392.10        12.95 o                         
   6   8   2          9.64          9.07         2.95 o                         
   7   8   2         21.71         35.32         3.30 o                         
   8   8   2         93.70        102.61         5.81 o                         
   9   8   2        292.51        308.17         9.34 o                         
  10   8   2        143.39        163.60         8.88 o                         
  -3   9   2         77.49         91.88         5.53 o                         
  -2   9   2         57.60         60.05         4.34 o                         
  -1   9   2         79.81         52.25         3.87 o                         
   0   9   2         14.99         17.20         2.26 o                         
   1   9   2          3.34          2.26         1.28 o                         
   2   9   2        114.64        128.07         5.25 o                         
   3   9   2        389.55        393.55         9.19 o                         
   4   9   2         68.76         75.59         5.98 o                         
   5   9   2        524.88        534.12        23.82 o                         
   6   9   2          3.76          5.75         2.30 o                         
   7   9   2         49.03         42.53         3.76 o                         
   8   9   2         69.04         89.96         5.59 o                         
   9   9   2        235.73        239.23         8.42 o                         
  -1  10   2         35.28         27.87         3.07 o                         
   0  10   2        119.02        160.49         6.90 o                         
   1  10   2          3.22          5.68         1.42 o                         
   2  10   2         51.24         28.95         2.51 o                         
   3  10   2        143.44        134.30         6.03 o                         
   4  10   2        207.24        180.63         7.95 o                         
   5  10   2          5.47          5.14         1.90 o                         
   6  10   2         32.77         32.04         3.52 o                         
   7  10   2         94.88        110.76         6.40 o                         
   8  10   2         61.48         66.44         4.46 o                         
   1  11   2         81.91         38.41         3.59 o                         
   2  11   2         94.15         78.46         4.97 o                         
   3  11   2         28.69         39.49         4.13 o                         
   4  11   2         15.69         20.77         3.17 o                         
   5  11   2          6.33          5.20         2.03 o                         
   6  11   2         82.96         64.80         5.16 o                         
   7  11   2         55.09         54.98         4.25 o                         
  -6 -10   3         29.64         22.43         3.49 o                         
  -5 -10   3        184.12        178.50         7.37 o                         
  -4 -10   3         70.55         53.19         4.37 o                         
  -3 -10   3         46.26         38.63         2.80 o                         
  -2 -10   3         32.78         44.57         3.68 o                         
  -1 -10   3         52.28         53.53         4.09 o                         
  -8  -9   3          7.86          8.72         3.25 o                         
  -7  -9   3         46.61         42.67         5.56 o                         
  -6  -9   3         50.27         46.41         4.17 o                         
  -5  -9   3         67.88         65.55         3.92 o                         
  -4  -9   3          0.32         -0.08         1.44 o                         
  -3  -9   3          0.70          2.28         1.11 o                         
  -2  -9   3        124.27        134.26         4.56 o                         
  -1  -9   3        174.54        180.74         7.01 o                         
   0  -9   3          6.87          3.53         1.42 o                         
   1  -9   3          2.84         -1.68         1.85 o                         
  -9  -8   3          0.73         -0.27         1.68 o                         
  -8  -8   3        198.15        155.31         8.05 o                         
  -7  -8   3        411.25        471.57        13.51 o                         
  -6  -8   3        124.33         99.38         4.58 o                         
  -5  -8   3        103.01         91.69         3.68 o                         
  -4  -8   3          1.71          2.09         1.05 o                         
  -3  -8   3        596.95        605.52        10.47 o                         
  -2  -8   3         81.02        112.31         3.95 o                         
  -1  -8   3         33.02         21.08         1.61 o                         
   0  -8   3          1.84          3.93         1.44 o                         
   1  -8   3        102.29         96.88         5.17 o                         
   2  -8   3         52.97         47.66         3.81 o                         
   3  -8   3         32.96         37.88         4.10 o                         
 -10  -7   3          5.08          4.06         1.60 o                         
  -9  -7   3         40.95         42.60         5.27 o                         
  -8  -7   3        345.09        326.17        10.95 o                         
  -7  -7   3        271.33        337.84        10.72 o                         
  -6  -7   3         43.87         20.59         1.67 o                         
  -5  -7   3        104.36        133.07         4.17 o                         
  -4  -7   3        504.82        460.50         8.37 o                         
  -3  -7   3        159.94        197.91         4.79 o                         
  -2  -7   3          1.37          2.38         0.73 o                         
  -1  -7   3          4.09          4.89         0.81 o                         
   0  -7   3        526.34        585.19        10.85 o                         
   1  -7   3        277.44        277.62         6.76 o                         
   2  -7   3         50.96         47.43         3.20 o                         
   3  -7   3         15.22         16.26         2.24 o                         
   4  -7   3         77.64         75.26         5.25 o                         
 -10  -6   3         26.92         20.90         3.75 o                         
  -9  -6   3        174.61        182.81         8.05 o                         
  -8  -6   3          4.17          9.25         1.81 o                         
  -7  -6   3          1.60          0.31         0.88 o                         
  -6  -6   3        106.03        109.28         3.52 o                         
  -5  -6   3       1219.22       1288.79        18.70 o                         
  -4  -6   3       1100.02       1110.01        17.57 o                         
  -3  -6   3         89.32        123.88         3.99 o                         
  -2  -6   3         11.56         18.78         1.33 o                         
  -1  -6   3        234.87        260.23         5.90 o                         
   0  -6   3        248.43        284.53         4.85 o                         
   1  -6   3        467.43        443.60         6.12 o                         
   2  -6   3         17.47         18.61         1.56 o                         
   3  -6   3        247.10        249.36         7.90 o                         
   4  -6   3        186.24        175.11         6.86 o                         
   5  -6   3          0.82          1.27         1.61 o                         
 -10  -5   3        117.59        142.80         7.30 o                         
  -9  -5   3         52.59         43.33         3.89 o                         
  -8  -5   3         14.82          9.18         1.48 o                         
  -7  -5   3         29.52         25.13         1.57 o                         
  -6  -5   3        956.60        992.10        11.06 o                         
  -5  -5   3        894.01        975.47        10.85 o                         
  -4  -5   3          2.93         10.53         1.08 o                         
  -3  -5   3        263.31        346.02         5.74 o                         
  -2  -5   3        517.60        474.53         7.68 o                         
  -1  -5   3         67.07         82.17         2.49 o                         
   0  -5   3        102.35         69.99         2.14 o                         
   1  -5   3        133.76        148.77         3.08 o                         
   2  -5   3        486.70        508.33         8.14 o                         
   3  -5   3        254.79        258.67         7.59 o                         
   4  -5   3         24.03         35.86         3.07 o                         
   5  -5   3        122.13        130.94         5.87 o                         
   6  -5   3          2.05          3.29         1.81 o                         
 -10  -4   3         11.17         17.80         2.36 o                         
  -9  -4   3          1.94          4.88         1.09 o                         
  -8  -4   3        347.19        391.32         8.18 o                         
  -7  -4   3        274.07        219.65         4.44 o                         
  -6  -4   3        403.65        452.57         6.52 o                         
  -5  -4   3        228.74        182.77         3.79 o                         
  -4  -4   3         77.83         88.55         2.44 o                         
  -3  -4   3        120.69         82.24         2.19 o                         
  -2  -4   3       1449.37       1500.82        14.12 o                         
  -1  -4   3        591.68        625.99         8.64 o                         
   0  -4   3        344.17        413.91         8.11 o                         
   1  -4   3        199.95        182.18         3.40 o                         
   2  -4   3       1428.98       1464.24        17.73 o                         
   3  -4   3         38.71         39.10         2.82 o                         
   4  -4   3          1.13          3.07         1.26 o                         
   5  -4   3        412.03        349.62        33.06 o                         
   6  -4   3        142.61        128.98         5.80 o                         
   7  -4   3          0.61         -1.13         1.84 o                         
 -10  -3   3          0.30          2.07         1.40 o                         
  -9  -3   3          5.85         16.38         2.15 o                         
  -8  -3   3        313.93        311.91         7.50 o                         
  -7  -3   3       1557.38       1454.39        16.25 o                         
  -6  -3   3        197.51        198.42         3.48 o                         
  -5  -3   3         37.76         55.32         1.87 o                         
  -4  -3   3       1219.57       1325.88        18.50 o                         
  -3  -3   3       3589.93       3514.78        24.64 o                         
  -2  -3   3        285.62        299.73         3.39 o                         
  -1  -3   3        163.40        201.84         2.43 o                         
   0  -3   3        142.56        133.41         2.11 o                         
   1  -3   3        270.71        236.16         4.30 o                         
   2  -3   3        613.98        684.76        20.91 o                         
   3  -3   3        568.66        486.10        11.05 o                         
   4  -3   3       1831.88       1727.40       140.56 o                         
   5  -3   3         56.68         34.43         2.21 o                         
   6  -3   3         22.50         63.74         6.61 o                         
   7  -3   3          1.62          2.21         1.29 o                         
   8  -3   3          0.65         -1.44         2.67 o                         
 -10  -2   3         13.06         21.14         2.19 o                         
  -9  -2   3        182.99        211.54         6.34 o                         
  -8  -2   3        447.46        440.45         9.89 o                         
  -7  -2   3         96.66        103.84         2.38 o                         
  -6  -2   3         34.66         47.23         2.15 o                         
  -5  -2   3        334.35        206.54         4.85 o                         
  -4  -2   3       2242.37       2375.01        36.66 o                         
  -3  -2   3       2397.72       2201.22        20.38 o                         
  -2  -2   3        118.61         66.47         1.26 o                         
  -1  -2   3        362.90        326.85         2.93 o                         
   0  -2   3         24.67         47.40         1.08 o                         
   1  -2   3       1027.87       1090.02        10.57 o                         
   2  -2   3         44.15         39.71         1.42 o                         
   3  -2   3       1182.49       1032.74        69.74 o                         
   4  -2   3       1226.99       1192.28        61.42 o                         
   5  -2   3        840.22        852.73        22.10 o                         
   6  -2   3        138.90        119.65         3.97 o                         
   7  -2   3          8.08          0.50         1.11 o                         
   8  -2   3          6.67         10.94         1.54 o                         
   9  -2   3         37.65         32.53         3.43 o                         
 -10  -1   3         52.64         47.38         3.08 o                         
  -9  -1   3         17.42         14.52         1.66 o                         
  -8  -1   3         41.93         53.78         2.57 o                         
  -7  -1   3         39.52         41.96         2.75 o                         
  -6  -1   3       1329.96       1295.91        40.94 o                         
  -5  -1   3        221.46        151.31         3.00 o                         
  -4  -1   3        105.94        128.96         3.27 o                         
  -3  -1   3          7.39          6.25         0.60 o                         
  -2  -1   3        541.19        687.67         9.03 o                         
  -1  -1   3       6652.06       6013.31        38.16 o                         
   0  -1   3       5228.20       5902.19        31.08 o                         
   1  -1   3       3054.20       3622.07        31.36 o                         
   2  -1   3         10.19          2.68         0.67 o                         
   3  -1   3       1796.76       1318.95       163.92 o                         
   4  -1   3       1067.84       1309.40        20.47 o                         
   5  -1   3        352.69        284.94         7.91 o                         
   6  -1   3        908.14        938.67        13.82 o                         
   7  -1   3        484.25        445.68        10.33 o                         
   8  -1   3         20.56         22.67         2.40 o                         
   9  -1   3         33.46         27.18         3.25 o                         
 -10   0   3         72.68         80.71         6.92 o                         
  -9   0   3          0.38          2.27         1.20 o                         
  -8   0   3        144.45        119.98         4.34 o                         
  -7   0   3        728.11        771.21        11.19 o                         
  -6   0   3       1037.57       1084.35        23.22 o                         
  -5   0   3         12.39         21.84         1.41 o                         
  -4   0   3         15.11         15.39         1.06 o                         
  -3   0   3        887.97        697.91         7.40 o                         
  -2   0   3       3251.48       3388.97        60.18 o                         
  -1   0   3       2947.88       3636.61        36.71 o                         
   0   0   3       2914.11       3240.59        46.31 o                         
   1   0   3      21797.68      24573.84       280.48 o                         
   2   0   3        842.00        619.33        12.73 o                         
   3   0   3          7.90         10.39         1.16 o                         
   4   0   3        156.71        178.17         4.46 o                         
   5   0   3        271.86        248.43         6.89 o                         
   6   0   3       1069.56       1159.43        15.97 o                         
   7   0   3        766.16        724.02        11.80 o                         
   8   0   3        125.74        127.60         5.13 o                         
   9   0   3          0.82          2.25         1.54 o                         
 -10   1   3         30.18         32.61         4.52 o                         
  -9   1   3         31.89         34.43         4.46 o                         
  -8   1   3         62.45         59.36         5.12 o                         
  -7   1   3        146.91        133.75         9.00 o                         
  -6   1   3         24.60         18.41         2.03 o                         
  -5   1   3        876.07       1036.45        26.26 o                         
  -4   1   3       1051.56       1175.75        14.91 o                         
  -3   1   3          3.51          6.59         0.55 o                         
  -2   1   3        857.67       1084.24         8.31 o                         
  -1   1   3       2521.76       2987.10        28.30 o                         
   0   1   3       1525.31       2060.83        37.55 o                         
   1   1   3       1915.97       1380.52        16.91 o                         
   2   1   3       1165.66       1472.08        24.72 o                         
   3   1   3        291.43        363.58         4.60 o                         
   4   1   3          1.76          2.81         0.64 o                         
   5   1   3       1366.88       1222.33        73.70 o                         
   6   1   3        335.96        253.52        56.75 o                         
   7   1   3        126.96        122.65         3.90 o                         
   8   1   3        127.54        121.01         3.68 o                         
   9   1   3        471.19        497.30        11.74 o                         
  10   1   3          5.47          8.35         1.82 o                         
  -9   2   3        109.15        116.77        23.88 o                         
  -8   2   3        175.13        159.70         6.81 o                         
  -7   2   3         17.05         14.06         2.47 o                         
  -6   2   3         78.64        101.02         4.99 o                         
  -5   2   3        982.41        924.94        40.35 o                         
  -4   2   3         58.32         52.08         4.14 o                         
  -3   2   3       1390.13       1329.62        15.77 o                         
  -2   2   3        705.33        795.94         8.22 o                         
  -1   2   3       1652.67       1852.78        23.92 o                         
   0   2   3        780.49        613.36         6.85 o                         
   1   2   3       1971.66       1922.74        17.29 o                         
   2   2   3        795.19        737.91        13.25 o                         
   3   2   3       1083.85       1253.09        41.36 o                         
   4   2   3       1719.75       1589.67        15.89 o                         
   5   2   3        353.98        364.69         5.07 o                         
   6   2   3          0.78          2.19         0.72 o                         
   7   2   3        286.11        270.12        10.45 o                         
   8   2   3       1419.52       1551.07        19.04 o                         
   9   2   3          8.01          5.19         0.96 o                         
  10   2   3          7.85          5.62         1.77 o                         
  -9   3   3         29.70         42.31         3.71 o                         
  -8   3   3          0.83          1.29         1.59 o                         
  -7   3   3         41.36         52.44         3.66 o                         
  -6   3   3        172.91        187.73        12.34 o                         
  -5   3   3        585.85        570.99        13.04 o                         
  -4   3   3         22.46         40.39         1.52 o                         
  -2   3   3       1325.90       1723.38        33.01 o                         
  -1   3   3       5694.97       5487.00        42.42 o                         
   0   3   3        497.35        279.33         4.18 o                         
   1   3   3        622.31        820.06         9.28 o                         
   2   3   3       1385.58       1715.22        28.40 o                         
   3   3   3        363.82        321.28        13.16 o                         
   4   3   3         14.12          4.32         0.73 o                         
   5   3   3        477.06        615.37         7.92 o                         
   6   3   3        665.64        640.74         8.57 o                         
   7   3   3        274.91        284.59         6.88 o                         
   8   3   3         11.13          8.54         1.73 o                         
   9   3   3        172.47        169.11         5.41 o                         
  10   3   3        136.58        158.42         6.23 o                         
  -8   4   3         77.04         73.38         6.16 o                         
  -7   4   3         18.15         24.45         3.20 o                         
  -6   4   3        112.29        137.42         9.96 o                         
  -5   4   3          1.20         16.71         4.52 o                         
  -4   4   3        633.93        630.56        17.01 o                         
  -3   4   3        230.52        336.84        13.24 o                         
  -2   4   3        333.63        288.11         6.31 o                         
  -1   4   3        891.55       1006.02        15.85 o                         
   0   4   3        637.75        761.17        10.70 o                         
   1   4   3         19.61         27.24         1.42 o                         
   2   4   3         70.58         52.23         2.01 o                         
   3   4   3       1196.88        945.80        80.54 o                         
   4   4   3        641.61        649.29        11.56 o                         
   5   4   3          1.26          2.18         0.52 o                         
   6   4   3        573.08        558.98        17.72 o                         
   7   4   3         53.84         53.80         4.64 o                         
   8   4   3         96.34        105.77         4.08 o                         
   9   4   3        240.12        237.94         6.59 o                         
  10   4   3        380.16        429.12         8.65 o                         
  -7   5   3         22.67         20.74         3.13 o                         
  -6   5   3          5.73          6.42         1.84 o                         
  -5   5   3        141.90        117.16         6.35 o                         
  -4   5   3        732.67        694.36        13.24 o                         
  -3   5   3        779.07        798.15        13.72 o                         
  -2   5   3         66.88         65.61         3.28 o                         
  -1   5   3         30.80         24.42         1.84 o                         
   0   5   3       1020.75       1178.99        49.64 o                         
   1   5   3         63.42         26.53         2.33 o                         
   2   5   3         51.28         67.14         2.53 o                         
   3   5   3         96.64         75.79         4.80 o                         
   4   5   3        191.27        183.93         7.34 o                         
   5   5   3        342.45        362.43        16.64 o                         
   6   5   3        176.90        118.59         6.39 o                         
   7   5   3        126.64        161.85         7.94 o                         
   8   5   3        150.88        119.97         8.82 o                         
   9   5   3         81.21        108.15         5.04 o                         
  10   5   3         42.21         33.51         3.17 o                         
  -6   6   3         29.71         40.25         4.50 o                         
  -5   6   3         71.47         71.09         6.20 o                         
  -4   6   3        131.48        160.19         6.30 o                         
  -3   6   3        287.80        470.39        10.65 o                         
  -2   6   3        100.80         97.63         6.18 o                         
  -1   6   3        589.25        710.56        12.40 o                         
   0   6   3       1221.43       1187.45        16.12 o                         
   1   6   3        768.83        858.99        15.60 o                         
   2   6   3         68.02         82.49         3.18 o                         
   3   6   3         70.72         59.18         6.79 o                         
   4   6   3          2.29          1.91         1.31 o                         
   5   6   3         99.51         87.07         5.38 o                         
   6   6   3        226.91        257.97         9.92 o                         
   7   6   3        606.02        695.16        18.15 o                         
   8   6   3        600.39        575.63        16.92 o                         
   9   6   3          1.08         12.42         2.36 o                         
  10   6   3         18.89         20.68         2.18 o                         
  -6   7   3          7.46          4.16         1.89 o                         
  -5   7   3         61.31         77.19         6.82 o                         
  -4   7   3        175.83        225.16         8.01 o                         
  -3   7   3         42.64         64.03         4.05 o                         
  -2   7   3        361.77        383.77         9.66 o                         
  -1   7   3        505.56        543.48        11.22 o                         
   0   7   3        574.06        608.22        11.54 o                         
   1   7   3         83.32         78.34         3.90 o                         
   2   7   3        224.37        205.96         5.71 o                         
   3   7   3        140.60        183.90         5.45 o                         
   4   7   3        123.68         80.49         6.84 o                         
   5   7   3        108.76        101.45         6.40 o                         
   6   7   3         20.36         19.97         3.04 o                         
   7   7   3        654.06        724.91        19.01 o                         
   8   7   3        194.41        172.63         8.91 o                         
   9   7   3          2.19          1.55         1.30 o                         
  10   7   3          0.69          1.77         1.40 o                         
  -4   8   3          4.28          9.69         2.14 o                         
  -3   8   3        284.74        275.37         8.99 o                         
  -2   8   3        165.06        172.26         7.68 o                         
  -1   8   3        153.34        184.82         6.72 o                         
   0   8   3         53.04         56.76         3.65 o                         
   1   8   3        327.27        293.24         7.85 o                         
   2   8   3        247.83        254.69         8.63 o                         
   3   8   3         89.97         68.69         4.42 o                         
   4   8   3         53.40         53.29         4.76 o                         
   5   8   3        117.34        113.09         6.76 o                         
   6   8   3        104.46        108.37         6.71 o                         
   7   8   3          0.72         -0.32         1.93 o                         
   8   8   3         52.88         52.81         4.26 o                         
   9   8   3         47.53         80.27         5.40 o                         
  10   8   3        137.19        148.72         6.74 o                         
  -3   9   3         29.59         36.97         3.55 o                         
  -2   9   3         67.61         98.99         5.50 o                         
  -1   9   3         69.54         68.26         4.38 o                         
   0   9   3        352.22        303.29         8.89 o                         
   1   9   3         53.24         61.21         3.74 o                         
   2   9   3         37.26         33.82         3.49 o                         
   3   9   3         69.68         92.29         5.56 o                         
   4   9   3         41.44         36.24         4.14 o                         
   5   9   3        877.89        890.12        22.34 o                         
   6   9   3         36.34         23.09         3.65 o                         
   7   9   3         41.28         37.32         4.45 o                         
   8   9   3          7.89          6.60         3.51 o                         
   9   9   3        277.00        346.34        11.81 o                         
  -2  10   3          3.36          5.17         2.31 o                         
  -1  10   3         60.86         43.24         3.67 o                         
   0  10   3        241.63        272.56         9.01 o                         
   1  10   3         72.53        104.29         5.30 o                         
   2  10   3          7.16          9.53         2.22 o                         
   3  10   3         81.73         75.23         5.56 o                         
   4  10   3        408.50        420.91        15.32 o                         
   5  10   3         15.56         12.33         2.68 o                         
   6  10   3          0.26          0.20         1.81 o                         
   7  10   3         64.35         68.58         5.13 o                         
   8  10   3        170.66        179.55         8.44 o                         
   1  11   3        155.33        117.41         7.40 o                         
   2  11   3        117.33         68.12         5.55 o                         
   3  11   3         27.95         31.19         3.79 o                         
   4  11   3         14.95         28.05         4.43 o                         
   5  11   3          2.97          7.94         1.96 o                         
   6  11   3         13.13          9.13         3.94 o                         
   7  11   3        148.22        156.10         8.14 o                         
  -5 -10   4         82.45         84.00         5.86 o                         
  -4 -10   4        133.20        146.79         6.32 o                         
  -3 -10   4         24.64         23.38         2.23 o                         
  -2 -10   4         76.21         73.36         4.82 o                         
  -7  -9   4          4.56          1.23         1.55 o                         
  -6  -9   4          0.46         -3.20         3.20 o                         
  -5  -9   4         56.91         58.30         3.80 o                         
  -4  -9   4         35.20         34.75         2.53 o                         
  -3  -9   4         28.88         30.15         2.45 o                         
  -2  -9   4          8.37          7.73         1.29 o                         
  -1  -9   4        355.19        320.41         9.66 o                         
   0  -9   4         17.49         10.14         2.09 o                         
   1  -9   4         32.55         25.77         2.99 o                         
  -9  -8   4         26.23         24.87         3.48 o                         
  -8  -8   4         22.60         35.95         3.83 o                         
  -7  -8   4        147.53        103.83         6.18 o                         
  -6  -8   4        299.55        357.79        11.43 o                         
  -5  -8   4         58.51         79.48         3.52 o                         
  -4  -8   4        109.73        109.02         4.18 o                         
  -3  -8   4        124.25        135.04         4.29 o                         
  -2  -8   4        368.58        400.52         7.25 o                         
  -1  -8   4        223.78        236.46         5.54 o                         
   0  -8   4         58.53         58.09         4.05 o                         
   1  -8   4          0.74         -2.39         2.39 o                         
   2  -8   4          1.14          0.05         1.56 o                         
  -9  -7   4          0.25          0.42         1.57 o                         
  -8  -7   4         88.06         81.71         5.42 o                         
  -7  -7   4        419.43        384.25        11.74 o                         
  -6  -7   4         51.62         75.45         3.86 o                         
  -5  -7   4          5.61         25.78         1.89 o                         
  -4  -7   4         84.07        132.95         4.01 o                         
  -3  -7   4         60.07         26.82         1.86 o                         
  -2  -7   4         13.93         24.00         1.70 o                         
  -1  -7   4          0.43          1.24         0.69 o                         
   0  -7   4        234.49        247.19         6.00 o                         
   1  -7   4        257.22        277.12         8.57 o                         
   2  -7   4         40.67         52.31         3.46 o                         
   3  -7   4          3.02          2.05         1.37 o                         
   4  -7   4         14.48         18.72         2.87 o                         
 -10  -6   4          3.30          1.92         1.54 o                         
  -9  -6   4        222.23        219.60         9.07 o                         
  -8  -6   4        108.28        117.06         6.27 o                         
  -7  -6   4         62.09         69.64         3.65 o                         
  -6  -6   4         16.98         14.57         1.29 o                         
  -5  -6   4        452.02        416.17         8.64 o                         
  -4  -6   4        674.59        783.70        10.42 o                         
  -3  -6   4         43.58         17.74         1.54 o                         
  -2  -6   4        154.93        115.53         3.30 o                         
  -1  -6   4          1.26          2.39         0.82 o                         
   0  -6   4        641.65        707.90         8.83 o                         
   1  -6   4        972.11       1028.87        13.41 o                         
   2  -6   4          5.82          8.65         1.19 o                         
   3  -6   4          1.05          0.02         1.25 o                         
   4  -6   4        109.24        115.65         5.69 o                         
   5  -6   4          7.77          4.57         1.61 o                         
 -10  -5   4         99.17         87.51         5.76 o                         
  -9  -5   4        379.00        442.42        12.76 o                         
  -8  -5   4        161.30        145.00         5.41 o                         
  -7  -5   4         69.26         61.69         3.36 o                         
  -6  -5   4        445.38        390.39        12.06 o                         
  -5  -5   4       1155.01       1197.67        15.65 o                         
  -4  -5   4        154.95        176.55         3.62 o                         
  -3  -5   4        107.38         87.38         2.81 o                         
  -2  -5   4         18.27         25.84         1.80 o                         
  -1  -5   4        210.79        137.16         3.76 o                         
   0  -5   4         98.51        146.09         3.28 o                         
   1  -5   4        168.21        118.25         3.64 o                         
   2  -5   4        670.82        703.19        10.27 o                         
   3  -5   4        267.48        265.54         7.85 o                         
   4  -5   4         16.51         14.40         2.08 o                         
   5  -5   4          5.06          4.26         2.39 o                         
   6  -5   4         11.83          8.81         2.77 o                         
 -10  -4   4         61.33         73.55         4.54 o                         
  -9  -4   4         23.63         26.17         2.16 o                         
  -8  -4   4         13.23         10.44         1.45 o                         
  -7  -4   4        343.87        382.21         7.92 o                         
  -6  -4   4        838.82        753.48        12.43 o                         
  -5  -4   4        564.12        634.13        18.19 o                         
  -4  -4   4          3.77          2.73         0.52 o                         
  -3  -4   4        235.99        255.78         4.13 o                         
  -2  -4   4       1155.90       1168.56        19.69 o                         
  -1  -4   4        250.91        218.97         5.47 o                         
   0  -4   4         70.61         99.60         2.36 o                         
   1  -4   4        306.76        318.69         6.21 o                         
   2  -4   4        599.85        659.01        11.88 o                         
   3  -4   4        284.20        289.74         7.75 o                         
   4  -4   4          1.12          3.22         1.01 o                         
   5  -4   4         66.73         59.45         3.75 o                         
   6  -4   4         74.82         74.72         4.49 o                         
   7  -4   4          1.84         -1.80         1.80 o                         
 -10  -3   4          7.54         10.27         1.91 o                         
  -9  -3   4         39.04         36.69         2.67 o                         
  -8  -3   4        351.57        365.58         7.40 o                         
  -7  -3   4       1843.29       1879.53        19.90 o                         
  -6  -3   4          3.93          2.21         0.74 o                         
  -5  -3   4         15.95         14.23         1.07 o                         
  -4  -3   4        195.97        156.28        10.44 o                         
  -3  -3   4       1948.24       2174.10        17.09 o                         
  -2  -3   4       1113.75       1109.38         9.51 o                         
  -1  -3   4        151.32        131.91         2.18 o                         
   0  -3   4         51.73         51.73         1.38 o                         
   1  -3   4        156.36        149.90         5.25 o                         
   2  -3   4        325.28        311.78         6.67 o                         
   3  -3   4        302.40        309.64        14.06 o                         
   4  -3   4        257.13        184.93        25.87 o                         
   5  -3   4        360.41        339.70        24.24 o                         
   6  -3   4         56.98         42.80         3.24 o                         
   7  -3   4         19.16          6.39         1.51 o                         
   8  -3   4          1.39         -0.36         1.26 o                         
 -10  -2   4          0.57          1.18         1.14 o                         
  -9  -2   4        193.99        209.48         6.42 o                         
  -8  -2   4        829.72        866.72        13.56 o                         
  -7  -2   4          0.72          0.25         0.51 o                         
  -6  -2   4         41.26         43.11         1.89 o                         
  -5  -2   4        133.46        137.41         3.29 o                         
  -4  -2   4       1651.68       1466.13        16.97 o                         
  -3  -2   4       1820.83       1929.78        21.53 o                         
  -2  -2   4        244.42        234.45         2.51 o                         
  -1  -2   4        205.35        292.56         3.49 o                         
   0  -2   4       2709.33       2676.76        17.96 o                         
   1  -2   4         47.75         23.99         0.98 o                         
   2  -2   4        331.23        364.84         6.10 o                         
   3  -2   4        167.23        124.72         4.18 o                         
   4  -2   4        643.44        620.68        20.60 o                         
   5  -2   4        730.13        710.85        10.64 o                         
   6  -2   4          2.21          1.12         1.08 o                         
   7  -2   4          4.76          2.47         1.81 o                         
   8  -2   4          0.61          0.08         1.33 o                         
 -10  -1   4          9.00          6.32         1.54 o                         
  -9  -1   4        108.97         95.14         4.55 o                         
  -8  -1   4         79.77         70.65         3.44 o                         
  -7  -1   4         56.35         49.65         2.25 o                         
  -6  -1   4        310.90        312.29         7.45 o                         
  -5  -1   4       1206.55       1041.76        42.23 o                         
  -4  -1   4        328.14        259.08         6.07 o                         
  -3  -1   4        247.93        379.71         9.64 o                         
  -2  -1   4         31.10         28.81         1.00 o                         
  -1  -1   4       4332.07       4619.06        24.79 o                         
   0  -1   4       2838.33       2560.62        14.57 o                         
   1  -1   4         65.68         35.07         1.43 o                         
   2  -1   4        938.54        866.97        16.60 o                         
   3  -1   4       1130.89       1149.07        17.60 o                         
   4  -1   4       1343.33       1267.72        26.67 o                         
   5  -1   4        135.61        118.94         4.99 o                         
   6  -1   4        219.35        161.15         6.88 o                         
   7  -1   4        141.21        127.67         5.21 o                         
   8  -1   4         62.87         70.81         3.79 o                         
   9  -1   4          5.48          1.64         1.16 o                         
 -10   0   4         70.21         53.87         4.55 o                         
  -9   0   4          2.33          2.36         2.05 o                         
  -8   0   4        179.02        169.01         5.26 o                         
  -7   0   4        265.53        254.05         5.84 o                         
  -6   0   4       1417.07       1418.93        14.90 o                         
  -5   0   4        354.30        338.62         5.77 o                         
  -4   0   4        759.25        788.94         9.46 o                         
  -3   0   4        329.18        359.12         5.02 o                         
  -2   0   4        122.25         48.86         1.59 o                         
  -1   0   4         21.91         21.97         1.09 o                         
   0   0   4        458.19        506.19         7.91 o                         
   1   0   4      12388.36      13357.77       184.95 o                         
   2   0   4       1515.57       1481.70        25.09 o                         
   3   0   4       1408.39       1416.73        67.71 o                         
   4   0   4        251.74        304.80        10.15 o                         
   5   0   4         29.58         20.61         1.70 o                         
   6   0   4        567.44        486.25        11.56 o                         
   7   0   4        335.95        338.67         6.95 o                         
   8   0   4          0.57          2.55         1.31 o                         
   9   0   4          2.07          2.48         2.12 o                         
  -9   1   4          3.27          1.67         2.01 o                         
  -8   1   4         73.04         67.53         4.20 o                         
  -7   1   4        116.78        135.06         5.46 o                         
  -6   1   4         40.40         33.23         6.07 o                         
  -5   1   4        289.08        286.06         7.84 o                         
  -4   1   4       1181.00       1259.96        14.65 o                         
  -3   1   4        272.41        227.99         5.48 o                         
  -2   1   4       1285.67       1195.87        19.07 o                         
   1   1   4       1877.80       2294.14        23.52 o                         
   2   1   4       1323.71       1158.52        15.88 o                         
   3   1   4        382.14        541.94        19.00 o                         
   4   1   4        713.98        647.74        29.30 o                         
   5   1   4       1673.48       1528.91       120.71 o                         
   6   1   4        699.14        521.91        46.72 o                         
   7   1   4          1.22          1.14         1.12 o                         
   8   1   4         65.57         64.56         3.06 o                         
   9   1   4        178.62        164.90         6.12 o                         
  10   1   4         96.91        114.76         6.76 o                         
  -9   2   4         26.68         21.94         4.03 o                         
  -8   2   4        101.76        101.20         5.32 o                         
  -7   2   4         92.84        109.82         5.33 o                         
  -6   2   4          6.19          7.71         1.72 o                         
  -5   2   4         20.68         39.84         3.08 o                         
  -4   2   4        345.18        324.57        20.88 o                         
  -3   2   4       1368.04       1445.31        12.54 o                         
  -2   2   4        520.47        494.08         5.92 o                         
  -1   2   4          2.55          4.20         0.66 o                         
   0   2   4       4463.49       4210.90        35.27 o                         
   1   2   4         10.22         37.61         1.89 o                         
   2   2   4       1043.42        965.62        19.38 o                         
   3   2   4       1117.38       1133.28        20.75 o                         
   4   2   4        650.58        611.67         8.51 o                         
   5   2   4       2627.41       2769.90        22.26 o                         
   6   2   4         18.32         14.98         1.98 o                         
   7   2   4         53.58         66.28         3.94 o                         
   8   2   4        428.87        374.42         9.91 o                         
   9   2   4          2.26          1.03         0.70 o                         
  10   2   4         30.96         14.23         2.77 o                         
  -9   3   4         17.27         21.23         3.38 o                         
  -8   3   4         29.23         45.75         3.59 o                         
  -7   3   4        132.57        116.47         6.05 o                         
  -6   3   4         98.39        126.59         6.05 o                         
  -5   3   4        272.15        240.86        15.91 o                         
  -4   3   4          1.34          5.65         1.15 o                         
  -3   3   4        122.85         99.30         2.33 o                         
  -2   3   4        957.93       1050.34        17.56 o                         
  -1   3   4        972.61       1288.89        14.91 o                         
   0   3   4         91.53         28.14         1.51 o                         
   2   3   4       1568.40       1349.00        38.29 o                         
   3   3   4         32.84         56.63         4.64 o                         
   4   3   4        293.92        232.69         6.58 o                         
   5   3   4        919.15        967.06        14.14 o                         
   6   3   4        280.14        298.67         6.56 o                         
   7   3   4        735.72        690.16        11.95 o                         
   8   3   4         40.17         32.88         2.66 o                         
   9   3   4         61.52         81.97         3.41 o                         
  10   3   4          4.76          7.51         1.96 o                         
  -8   4   4          2.32          2.91         1.47 o                         
  -7   4   4         38.83         29.78         3.38 o                         
  -6   4   4        298.36        343.97        48.61 o                         
  -5   4   4         17.33         20.24         4.38 o                         
  -4   4   4        223.29        296.19        12.70 o                         
  -3   4   4        218.44        183.16         5.04 o                         
  -2   4   4        434.83        516.38        17.22 o                         
  -1   4   4        477.37        379.22         8.46 o                         
   0   4   4         65.64        109.91         3.39 o                         
   1   4   4          1.30         14.19         1.31 o                         
   2   4   4        938.06        922.22        21.71 o                         
   3   4   4        286.67        292.94         8.52 o                         
   4   4   4        872.17        827.48        24.92 o                         
   5   4   4         33.95         34.78         1.40 o                         
   6   4   4       1305.31       1352.23        16.42 o                         
   7   4   4        809.03        816.07        12.92 o                         
   8   4   4          0.54          2.48         1.26 o                         
   9   4   4         73.75         89.15         4.60 o                         
  10   4   4        234.14        236.15         7.25 o                         
  -7   5   4         39.08         46.41         4.48 o                         
  -6   5   4        218.37        243.26        22.55 o                         
  -5   5   4         93.66        112.52        10.64 o                         
  -4   5   4        114.99        127.25         6.04 o                         
  -3   5   4       1235.49       1282.46        22.10 o                         
  -2   5   4        483.11        467.19        10.86 o                         
  -1   5   4          9.07         11.24         2.48 o                         
   0   5   4        180.42        229.49         6.71 o                         
   1   5   4        220.92        247.94         5.57 o                         
   2   5   4        718.20        661.93         9.89 o                         
   3   5   4         57.91         59.41         2.91 o                         
   4   5   4        212.60        243.94        11.46 o                         
   5   5   4        415.84        456.24        13.16 o                         
   6   5   4        223.30        223.92         9.33 o                         
   7   5   4          5.14          1.23         1.63 o                         
   8   5   4        251.21        290.37         9.53 o                         
   9   5   4        210.35        200.51         7.08 o                         
  10   5   4        144.92        171.54         6.83 o                         
  -6   6   4         60.20         53.07         4.72 o                         
  -5   6   4        129.79         86.14         6.78 o                         
  -4   6   4        543.22        575.64        14.52 o                         
  -3   6   4          0.74          3.61         1.46 o                         
  -2   6   4          1.68          5.75         1.33 o                         
  -1   6   4         96.10         83.74         5.41 o                         
   0   6   4        105.31        109.21         6.56 o                         
   1   6   4       1117.91       1197.99        19.43 o                         
   2   6   4         79.17         66.18         2.85 o                         
   3   6   4         33.44         25.18         1.80 o                         
   4   6   4         24.79         32.40         3.33 o                         
   5   6   4        254.63        257.80        10.87 o                         
   6   6   4        214.44        202.95         8.96 o                         
   7   6   4         95.97        105.67         6.71 o                         
   8   6   4        212.24        228.15        11.44 o                         
   9   6   4        132.02        121.84         5.63 o                         
  10   6   4          0.36         -0.50         1.44 o                         
  -6   7   4         15.16          6.54         2.35 o                         
  -5   7   4        365.96        366.78        29.81 o                         
  -4   7   4        263.62        292.21        10.61 o                         
  -3   7   4         38.87         41.28         4.37 o                         
  -2   7   4        113.70         72.13         4.71 o                         
  -1   7   4        403.60        416.47        11.37 o                         
   0   7   4        130.35         89.59         9.93 o                         
   1   7   4          1.95         -0.27         1.19 o                         
   2   7   4         42.12         33.02         3.04 o                         
   3   7   4        262.84        288.44         7.14 o                         
   4   7   4        713.23        582.55        29.99 o                         
   5   7   4         27.85         34.01         3.66 o                         
   6   7   4         61.78         75.90         5.60 o                         
   7   7   4        551.00        538.37        16.38 o                         
   8   7   4        351.09        358.72        13.52 o                         
   9   7   4         15.42         10.46         2.67 o                         
  10   7   4          4.83          1.82         1.62 o                         
  -4   8   4         63.15         80.91         5.89 o                         
  -3   8   4        242.07        155.97         8.22 o                         
  -2   8   4        276.06        326.27        11.05 o                         
  -1   8   4        229.96        245.85        13.54 o                         
   0   8   4          4.13         10.78         2.31 o                         
   1   8   4          6.89          5.31         1.58 o                         
   2   8   4        202.52        212.35         7.92 o                         
   3   8   4        489.75        543.48        13.18 o                         
   4   8   4        180.05        218.76         9.62 o                         
   5   8   4        108.79        112.97         6.92 o                         
   6   8   4        423.85        429.05        14.41 o                         
   7   8   4        185.94        177.20         9.18 o                         
   8   8   4         30.54         39.46         4.60 o                         
   9   8   4          0.84          2.62         1.91 o                         
  10   8   4        154.79        161.62         8.18 o                         
  -3   9   4        124.58        119.50         7.26 o                         
  -2   9   4        178.60        219.75        10.13 o                         
  -1   9   4        113.94        136.30         7.25 o                         
   0   9   4        390.20        370.74        11.89 o                         
   1   9   4          3.82          6.14         1.79 o                         
   2   9   4          2.32         11.08         2.15 o                         
   3   9   4          3.33          3.50         1.44 o                         
   4   9   4         28.48         34.44         3.97 o                         
   5   9   4        303.05        319.58        12.71 o                         
   6   9   4        184.06        206.83        10.07 o                         
   7   9   4          0.56          2.40         3.92 o                         
   8   9   4         23.04         12.96         3.01 o                         
   9   9   4         83.18         69.85         5.97 o                         
  -2  10   4          7.22          8.14         2.56 o                         
  -1  10   4        132.85         90.49         6.34 o                         
   0  10   4        204.81        171.60         8.55 o                         
   1  10   4        107.34        119.83         6.95 o                         
   2  10   4          7.52          3.82         1.60 o                         
   3  10   4         39.01         35.70         5.06 o                         
   4  10   4        430.03        394.59        14.91 o                         
   5  10   4          0.64         -1.38         4.14 o                         
   6  10   4         15.52         14.55         3.15 o                         
   7  10   4         35.92         33.25         6.25 o                         
   8  10   4        166.32        189.52        10.46 o                         
   1  11   4         83.18         79.40         6.14 o                         
   2  11   4         25.34         10.83         2.42 o                         
   3  11   4         36.03         22.86         4.30 o                         
   4  11   4         69.64         74.25         6.87 o                         
   5  11   4          5.51          3.82         2.03 o                         
   6  11   4          2.34         -1.51         3.98 o                         
   7  11   4        163.99        141.63         9.33 o                         
  -7  -9   5          3.03         -0.35         2.93 o                         
  -6  -9   5          7.99          4.09         3.12 o                         
  -5  -9   5         44.52         50.20         4.92 o                         
  -4  -9   5         98.70        102.75         4.43 o                         
  -3  -9   5         38.72         31.52         2.34 o                         
  -2  -9   5          8.23          5.56         1.28 o                         
  -1  -9   5        311.12        302.31         9.51 o                         
   0  -9   5         68.91         56.19         4.28 o                         
  -8  -8   5          0.42          0.51         1.49 o                         
  -7  -8   5          5.65          8.80         2.19 o                         
  -6  -8   5        222.58        192.40         8.40 o                         
  -5  -8   5         17.03         38.99         3.04 o                         
  -4  -8   5         51.59         67.05         3.10 o                         
  -3  -8   5         10.11          7.87         1.16 o                         
  -2  -8   5        342.35        362.69         8.55 o                         
  -1  -8   5        209.33        220.02         5.34 o                         
   0  -8   5         94.80         98.78         5.25 o                         
   1  -8   5          9.38          4.80         1.61 o                         
   2  -8   5         35.68         36.99         3.40 o                         
  -9  -7   5          0.24         -1.16         2.85 o                         
  -8  -7   5          2.45          1.13         1.56 o                         
  -7  -7   5        190.04        179.61         7.97 o                         
  -6  -7   5         91.94         79.37         4.17 o                         
  -5  -7   5          8.56         23.66         1.94 o                         
  -4  -7   5         73.17         48.70         2.47 o                         
  -3  -7   5         99.30        168.26         4.67 o                         
  -2  -7   5        279.58        218.85         5.08 o                         
  -1  -7   5         74.45         83.79         3.41 o                         
   0  -7   5          0.47         -0.65         0.68 o                         
   1  -7   5        200.83        197.31         5.63 o                         
   2  -7   5        180.41        176.67         7.08 o                         
   3  -7   5         63.61         62.57         4.48 o                         
  -9  -6   5         53.95         36.02         3.75 o                         
  -8  -6   5        113.35        134.98         6.89 o                         
  -7  -6   5         67.47         52.94         3.33 o                         
  -6  -6   5         16.26         13.48         1.68 o                         
  -5  -6   5          0.85          1.41         0.86 o                         
  -4  -6   5        294.17        255.78         5.52 o                         
  -3  -6   5        516.10        636.15         9.37 o                         
  -2  -6   5          8.09         21.52         1.52 o                         
  -1  -6   5          1.03          0.81         0.64 o                         
   0  -6   5        416.74        389.81         9.29 o                         
   1  -6   5        378.53        423.29         8.05 o                         
   2  -6   5          0.54          1.45         1.08 o                         
   3  -6   5         30.48         18.77         2.39 o                         
   4  -6   5        180.72        184.98         7.36 o                         
   5  -6   5         74.12         74.67         4.88 o                         
 -10  -5   5         36.97         31.84         4.87 o                         
  -9  -5   5        397.43        372.12        11.67 o                         
  -8  -5   5        351.95        384.71         9.40 o                         
  -7  -5   5        147.35        153.51         5.48 o                         
  -6  -5   5         30.02         37.56         2.65 o                         
  -5  -5   5        358.19        316.87         5.70 o                         
  -4  -5   5        149.57        149.99         3.40 o                         
  -3  -5   5         27.31         23.56         1.56 o                         
  -2  -5   5          6.06          2.00         0.73 o                         
  -1  -5   5        351.52        429.07         7.25 o                         
   0  -5   5        327.51        246.11        19.25 o                         
   1  -5   5          4.44          0.60         0.82 o                         
   2  -5   5         45.84         33.44         2.43 o                         
   3  -5   5         86.96         94.01         4.76 o                         
   4  -5   5         70.50         73.27         4.37 o                         
   5  -5   5         72.82         64.82         5.24 o                         
   6  -5   5          2.65          2.18         1.53 o                         
 -10  -4   5        121.63        124.92         7.38 o                         
  -9  -4   5        104.98        112.41         6.36 o                         
  -8  -4   5          2.57          1.53         0.92 o                         
  -7  -4   5        620.38        611.41        11.63 o                         
  -6  -4   5        308.44        369.68         8.28 o                         
  -5  -4   5        587.12        555.33         8.70 o                         
  -4  -4   5         34.26         36.68         1.42 o                         
  -3  -4   5        140.77        182.85         3.34 o                         
  -2  -4   5        191.25        157.66         4.04 o                         
  -1  -4   5        776.99        846.67        18.14 o                         
   0  -4   5        757.55        774.82        11.94 o                         
   1  -4   5         77.86         92.99         2.88 o                         
   2  -4   5        120.79        114.62         3.16 o                         
   3  -4   5        115.57        138.48         5.43 o                         
   4  -4   5         32.66         32.12         2.81 o                         
   5  -4   5         36.84         23.65         3.82 o                         
   6  -4   5         78.36         66.44         4.34 o                         
   7  -4   5        142.05        163.15         7.21 o                         
 -10  -3   5        131.16        142.11         5.77 o                         
  -9  -3   5          0.52          0.16         0.99 o                         
  -8  -3   5        155.67        143.82         4.56 o                         
  -7  -3   5        692.98        693.45        10.39 o                         
  -6  -3   5        358.84        372.30         6.37 o                         
  -5  -3   5         18.59         21.06         1.40 o                         
  -4  -3   5          1.48          0.86         0.50 o                         
  -3  -3   5        587.93        560.90         9.42 o                         
  -2  -3   5        315.87        249.92         4.04 o                         
  -1  -3   5        221.33        290.79         3.74 o                         
   0  -3   5         99.91         54.55         1.99 o                         
   1  -3   5       2786.41       3042.55        30.52 o                         
   2  -3   5        154.43        126.58         8.23 o                         
   3  -3   5         15.51         11.80         1.57 o                         
   4  -3   5         25.62         21.50         2.25 o                         
   5  -3   5        152.45        109.02         5.03 o                         
   6  -3   5         68.71         88.36         4.81 o                         
   7  -3   5          2.06         -0.08         1.53 o                         
 -10  -2   5          0.38          0.69         1.20 o                         
  -9  -2   5         65.45         88.59         4.21 o                         
  -8  -2   5        658.97        662.53        11.71 o                         
  -7  -2   5        214.57        197.66         5.59 o                         
  -6  -2   5        197.99        205.49         4.06 o                         
  -5  -2   5          1.34          2.06         0.51 o                         
  -4  -2   5         45.63         36.76         1.64 o                         
  -3  -2   5        842.00        684.63        16.31 o                         
  -2  -2   5        202.50        197.89         6.10 o                         
  -1  -2   5         79.22         79.39         2.05 o                         
   0  -2   5       1577.91       1485.25        14.10 o                         
   1  -2   5         29.32         18.40         1.37 o                         
   2  -2   5        211.20        170.14         4.21 o                         
   3  -2   5        415.92        470.34         7.14 o                         
   4  -2   5        295.75        246.37         8.43 o                         
   5  -2   5        557.84        628.23        12.30 o                         
   6  -2   5          2.00          0.08         1.12 o                         
   7  -2   5         25.81         21.77         2.55 o                         
   8  -2   5         12.27         10.53         2.50 o                         
 -10  -1   5          2.09          2.60         1.23 o                         
  -9  -1   5        225.49        254.76         7.21 o                         
  -8  -1   5        365.22        352.00         8.09 o                         
  -7  -1   5        109.61        100.50         3.90 o                         
  -6  -1   5        138.51        123.62         4.02 o                         
  -5  -1   5        538.00        502.22        17.65 o                         
  -4  -1   5        696.70        633.39         9.54 o                         
  -3  -1   5        854.58        835.49        14.20 o                         
  -2  -1   5         19.26          9.60         0.61 o                         
  -1  -1   5        179.45        147.44         2.60 o                         
   0  -1   5         54.61         32.84         1.19 o                         
   1  -1   5        954.54       1075.14        13.74 o                         
   2  -1   5        158.24        143.98         4.92 o                         
   3  -1   5        184.40        180.44         5.30 o                         
   4  -1   5        696.32        704.30        12.26 o                         
   5  -1   5        106.47         93.22         4.33 o                         
   6  -1   5          2.61          1.43         1.16 o                         
   7  -1   5        101.73         94.67         4.17 o                         
   8  -1   5        166.31        174.27         6.06 o                         
   9  -1   5          0.86          0.15         1.47 o                         
 -10   0   5         84.60         91.21         5.92 o                         
  -9   0   5        104.06         84.63         5.29 o                         
  -8   0   5         14.52          8.53         2.76 o                         
  -7   0   5         29.22         33.80         3.20 o                         
  -6   0   5        810.35        791.84         9.48 o                         
  -5   0   5       1498.92       1541.85        25.48 o                         
  -4   0   5       1512.10       1508.49        23.00 o                         
  -3   0   5        120.13        150.58         2.95 o                         
  -2   0   5       1557.43       1620.15        20.25 o                         
  -1   0   5        450.27        307.36         4.26 o                         
   0   0   5          1.11          9.45         0.74 o                         
   1   0   5       2321.87       2034.38       336.22 o                         
   2   0   5       2197.42       2006.13        66.71 o                         
   3   0   5        271.74        300.00        15.42 o                         
   4   0   5        166.48        131.27         6.84 o                         
   5   0   5          7.72          6.74         1.52 o                         
   6   0   5         54.91         37.95         2.50 o                         
   7   0   5        370.55        360.13        10.55 o                         
   8   0   5          1.16          3.32         1.26 o                         
   9   0   5        143.00        156.48         7.61 o                         
  -9   1   5         19.15         26.31        13.25 o                         
  -8   1   5        112.01        145.41         9.05 o                         
  -7   1   5         76.35         76.84         4.62 o                         
  -6   1   5        254.45        249.88         7.18 o                         
  -5   1   5        574.80        549.71        16.21 o                         
  -4   1   5        326.89        300.74         5.00 o                         
  -3   1   5        543.80        566.24        16.60 o                         
  -2   1   5        428.80        401.00         4.75 o                         
  -1   1   5        113.16         69.75         4.13 o                         
   0   1   5         64.49        148.18         2.64 o                         
   1   1   5       1708.51       1369.17        15.86 o                         
   2   1   5       5977.79       6774.65        74.18 o                         
   3   1   5        334.76        255.29         9.89 o                         
   4   1   5          2.95          0.60         0.44 o                         
   5   1   5          2.67          1.36         1.29 o                         
   6   1   5        713.07        597.41        45.24 o                         
   7   1   5          4.39          4.84         1.28 o                         
   8   1   5         38.47         42.39         2.97 o                         
   9   1   5         14.42         15.87         2.41 o                         
  -9   2   5          0.38         -0.46         3.26 o                         
  -8   2   5        113.96        107.33         7.80 o                         
  -7   2   5        696.61        634.90        14.09 o                         
  -6   2   5          5.46          7.06         1.62 o                         
  -5   2   5         34.53         32.79         2.76 o                         
  -4   2   5        572.44        677.44        10.17 o                         
  -3   2   5        800.90        856.83        13.23 o                         
  -2   2   5         51.26         48.65         1.44 o                         
  -1   2   5        715.88        665.42         7.69 o                         
   0   2   5       1900.08       1928.82        27.07 o                         
   1   2   5        599.45        494.16         9.24 o                         
   2   2   5         71.22         69.73         2.46 o                         
   3   2   5        995.39       1127.68        17.46 o                         
   4   2   5        765.30        717.52         9.73 o                         
   5   2   5       2345.58       2252.25        22.14 o                         
   6   2   5        169.32        157.33         5.91 o                         
   7   2   5        159.90        168.23         4.84 o                         
   8   2   5         33.65         50.99         2.81 o                         
   9   2   5        116.23         87.87         4.62 o                         
  10   2   5         93.86        114.37         6.73 o                         
  -8   3   5         94.46        103.91         8.81 o                         
  -7   3   5        102.85        125.29         5.61 o                         
  -6   3   5         25.95         20.35         2.32 o                         
  -5   3   5        122.97         83.57        18.42 o                         
  -4   3   5        591.18        517.42        21.74 o                         
  -3   3   5        210.58        173.11         4.53 o                         
  -2   3   5        425.34        445.71         6.59 o                         
  -1   3   5        963.35        925.75        11.81 o                         
   0   3   5         97.62        116.15         2.80 o                         
   1   3   5        209.87        116.16         2.69 o                         
   2   3   5         60.16        142.75         3.51 o                         
   3   3   5       2894.15       2579.32        60.40 o                         
   4   3   5       2084.27       2294.57        24.21 o                         
   5   3   5        277.13        285.74         7.12 o                         
   6   3   5         40.76         38.27         2.44 o                         
   7   3   5        137.93        131.36         4.83 o                         
   8   3   5        137.11        129.87         5.13 o                         
   9   3   5        127.88        118.59         5.42 o                         
  10   3   5          8.66         10.15         2.59 o                         
  -8   4   5          1.34          1.76         2.36 o                         
  -7   4   5         22.21         21.06         2.61 o                         
  -6   4   5        159.59        144.93         6.93 o                         
  -5   4   5        150.09        154.93         6.71 o                         
  -4   4   5        128.70        138.34         4.83 o                         
  -3   4   5        122.77        152.66         5.11 o                         
  -2   4   5        412.84        427.54         7.51 o                         
  -1   4   5        685.10        806.73        23.20 o                         
   0   4   5       1450.36       1425.04        17.34 o                         
   1   4   5        651.92        672.02         9.89 o                         
   2   4   5        110.45         94.35         3.10 o                         
   3   4   5       1322.83       1206.97        14.91 o                         
   4   4   5        706.46        675.68        16.93 o                         
   5   4   5        337.09        319.62         5.62 o                         
   6   4   5        272.61        320.36         6.33 o                         
   7   4   5        664.95        678.13        11.81 o                         
   8   4   5         12.68         13.23         1.63 o                         
   9   4   5         53.27         50.72         4.23 o                         
  10   4   5        179.80        165.32         7.16 o                         
  -7   5   5         46.85         35.16         4.53 o                         
  -6   5   5        261.03        317.57        10.86 o                         
  -5   5   5          1.35          4.11         1.74 o                         
  -4   5   5        149.11        166.25         6.88 o                         
  -3   5   5       1721.77       1672.57        25.84 o                         
  -2   5   5        529.24        529.66        16.82 o                         
  -1   5   5          7.85          5.29         0.82 o                         
   0   5   5          4.65          4.89         1.18 o                         
   1   5   5        695.06        652.58        12.23 o                         
   2   5   5        547.42        582.44         9.25 o                         
   3   5   5         53.72         18.55         1.63 o                         
   4   5   5        417.30        422.78         8.13 o                         
   5   5   5       1273.51       1283.40        39.47 o                         
   6   5   5        511.12        428.94        25.18 o                         
   7   5   5        158.89        151.65         4.88 o                         
   8   5   5          2.30         -1.03         1.45 o                         
   9   5   5          0.62          4.16         1.51 o                         
  10   5   5        105.47         96.64         5.25 o                         
  -6   6   5         39.85         39.74         6.81 o                         
  -5   6   5         88.29         67.97         5.16 o                         
  -4   6   5        490.90        458.53        12.72 o                         
  -3   6   5          6.09          2.50         1.19 o                         
  -2   6   5         30.03         31.36         2.91 o                         
  -1   6   5          1.99          4.01         1.26 o                         
   0   6   5        272.20        287.11         8.25 o                         
   1   6   5       1791.00       1949.49        27.68 o                         
   2   6   5        571.64        604.85        10.07 o                         
   3   6   5        149.99        179.00         4.20 o                         
   4   6   5         63.04         68.26         2.61 o                         
   5   6   5        545.09        495.67        14.54 o                         
   6   6   5        735.63        755.04        19.46 o                         
   7   6   5        245.21        213.62         9.88 o                         
   8   6   5        186.02        219.70        10.56 o                         
   9   6   5        340.89        383.07        12.04 o                         
  10   6   5          0.74          3.38         1.57 o                         
  -5   7   5        113.86        103.29        14.29 o                         
  -4   7   5        101.13        128.08         7.37 o                         
  -3   7   5         59.67         75.08         5.00 o                         
  -2   7   5          2.50          3.66         2.49 o                         
  -1   7   5         94.61         77.21         4.79 o                         
   0   7   5         49.42         63.52         4.83 o                         
   1   7   5        259.33        240.85         7.93 o                         
   2   7   5         73.98         83.99         4.58 o                         
   3   7   5        138.26        148.32         5.80 o                         
   4   7   5        628.36        666.78        21.00 o                         
   5   7   5         30.71         45.30         4.28 o                         
   6   7   5          2.25          2.49         1.68 o                         
   7   7   5        209.57        219.37        10.26 o                         
   8   7   5        985.78        991.95        24.97 o                         
   9   7   5        100.73        106.07         7.75 o                         
  10   7   5         20.06         13.68         2.28 o                         
  -4   8   5         23.70         19.33         2.89 o                         
  -3   8   5         18.70         18.13         2.84 o                         
  -2   8   5        271.39        210.65         8.69 o                         
  -1   8   5        114.36        135.64         6.73 o                         
   0   8   5         31.49         27.98         2.99 o                         
   1   8   5          9.46          8.29         1.85 o                         
   2   8   5        356.32        383.13        10.84 o                         
   3   8   5        778.82        775.25        19.84 o                         
   4   8   5         61.21         42.30         5.08 o                         
   5   8   5        170.85        143.69         8.02 o                         
   6   8   5         90.40        115.61         8.10 o                         
   7   8   5         84.33         87.41         6.60 o                         
   8   8   5         62.68         50.53         5.31 o                         
   9   8   5          8.40          5.02         2.21 o                         
  -3   9   5         46.51         26.60         3.47 o                         
  -2   9   5        135.56        152.63         7.92 o                         
  -1   9   5         97.89        135.80         7.22 o                         
   0   9   5         54.14         40.10         3.94 o                         
   1   9   5         38.69         26.65         3.13 o                         
   2   9   5         17.76          6.32         1.93 o                         
   3   9   5         97.71         92.45         5.53 o                         
   4   9   5         90.26         71.52         6.24 o                         
   5   9   5        152.39        168.36        16.33 o                         
   6   9   5        739.66        789.01        21.60 o                         
   7   9   5         30.93         35.34         5.14 o                         
   8   9   5         53.68         58.47         8.44 o                         
   9   9   5         17.23         17.14         3.52 o                         
  -2  10   5         45.29         73.70         5.91 o                         
  -1  10   5         26.28         25.51         3.74 o                         
   0  10   5         22.81         11.30         3.28 o                         
   1  10   5         72.01         80.86         5.71 o                         
   2  10   5          8.31          2.02         1.60 o                         
   3  10   5          2.55          0.25         1.43 o                         
   4  10   5        146.31        142.60        10.71 o                         
   5  10   5        204.92        175.15         9.81 o                         
   6  10   5         25.28         20.62         3.61 o                         
   7  10   5         26.00         23.47         9.36 o                         
   8  10   5         17.43         20.35         3.56 o                         
   1  11   5          2.13         16.19         2.82 o                         
   2  11   5          7.31          7.08         2.17 o                         
   3  11   5         21.41         15.39         2.66 o                         
   4  11   5         18.84         13.08         3.30 o                         
   5  11   5          7.70         22.70         4.24 o                         
   6  11   5          0.36         -1.15         2.03 o                         
  -5  -9   6          1.26          1.32         1.45 o                         
  -4  -9   6        138.58        148.75         5.70 o                         
  -3  -9   6        163.99        172.55         5.49 o                         
  -2  -9   6          1.21          4.42         2.03 o                         
  -7  -8   6         14.71         19.93         3.84 o                         
  -6  -8   6        141.32        165.07         7.85 o                         
  -5  -8   6         75.06         45.14         3.15 o                         
  -4  -8   6          3.95          0.43         0.98 o                         
  -3  -8   6          6.69          3.82         1.31 o                         
  -2  -8   6        292.24        300.00         6.95 o                         
  -1  -8   6        229.40        225.82         6.81 o                         
   0  -8   6        206.86        180.09         6.60 o                         
   1  -8   6          0.35          0.56         1.33 o                         
  -8  -7   6         47.77         47.37         5.85 o                         
  -7  -7   6         45.64         68.97         4.96 o                         
  -6  -7   6        228.91        247.46         7.67 o                         
  -5  -7   6         83.94         72.19         4.59 o                         
  -4  -7   6          3.35          0.59         0.78 o                         
  -3  -7   6         15.19          3.37         1.11 o                         
  -2  -7   6        366.11        453.36         8.33 o                         
  -1  -7   6        153.33        132.61         3.85 o                         
   0  -7   6          0.39         -0.29         0.99 o                         
   1  -7   6        225.55        203.28         5.93 o                         
   2  -7   6        128.90        149.20         6.69 o                         
   3  -7   6         31.01         33.85         3.64 o                         
  -9  -6   6          8.01          8.65         3.22 o                         
  -8  -6   6         33.95         27.66         6.86 o                         
  -7  -6   6         14.05         27.80         2.48 o                         
  -6  -6   6         44.66         43.76         2.81 o                         
  -5  -6   6         20.62         28.28         2.23 o                         
  -4  -6   6        230.46        195.72         4.90 o                         
  -3  -6   6        842.99        849.90        11.57 o                         
  -2  -6   6          7.44         14.99         1.43 o                         
  -1  -6   6          3.24         10.21         1.10 o                         
   0  -6   6         59.67         88.39         3.55 o                         
   1  -6   6        426.13        417.30         9.71 o                         
   2  -6   6        357.78        375.48        10.28 o                         
   3  -6   6         13.24         16.39         2.52 o                         
   4  -6   6         12.61         16.45         2.31 o                         
  -9  -5   6        197.36        178.09        10.92 o                         
  -8  -5   6        169.65        173.40         7.64 o                         
  -7  -5   6         84.03         71.74         3.80 o                         
  -6  -5   6          0.62          1.70         0.91 o                         
  -5  -5   6        346.37        389.26        10.51 o                         
  -4  -5   6        693.06        690.26         9.51 o                         
  -3  -5   6         20.21         17.17         1.33 o                         
  -2  -5   6        282.42        295.83         5.50 o                         
  -1  -5   6        319.09        325.41         5.48 o                         
   0  -5   6        241.65        274.21         5.93 o                         
   1  -5   6        124.69         80.47         3.54 o                         
   2  -5   6        149.92        146.19         4.95 o                         
   3  -5   6        146.37        130.77         7.01 o                         
   4  -5   6        101.06         89.93         4.99 o                         
   5  -5   6        162.72        174.12         7.28 o                         
 -10  -4   6         44.63         65.17         5.45 o                         
  -9  -4   6        104.25        112.88         5.62 o                         
  -8  -4   6         27.36         25.94         2.31 o                         
  -7  -4   6        125.00        118.98         4.81 o                         
  -6  -4   6        108.17        129.64         4.38 o                         
  -5  -4   6        158.58        167.01         4.84 o                         
  -4  -4   6        239.11        238.79         4.22 o                         
  -3  -4   6          5.90          4.13         0.63 o                         
  -2  -4   6        128.24        109.20         2.99 o                         
  -1  -4   6        907.56        910.27        10.39 o                         
   0  -4   6        186.07        192.18         4.35 o                         
   1  -4   6          1.97          3.07         0.69 o                         
   2  -4   6        148.52        126.94         5.01 o                         
   3  -4   6        981.70        992.99        16.71 o                         
   4  -4   6         83.78         99.21         4.92 o                         
   5  -4   6         37.87         33.84         3.09 o                         
   6  -4   6        155.86        141.49         6.58 o                         
 -10  -3   6        221.42        276.93         8.35 o                         
  -9  -3   6         90.77         88.74         4.43 o                         
  -8  -3   6         27.90         38.07         2.39 o                         
  -7  -3   6         81.98         64.56         2.97 o                         
  -6  -3   6        459.92        508.94         7.92 o                         
  -5  -3   6         13.75         30.95         1.80 o                         
  -4  -3   6         81.11         60.59         4.95 o                         
  -3  -3   6         45.40         44.24         1.59 o                         
  -2  -3   6        457.54        433.79         6.61 o                         
  -1  -3   6        362.61        308.55         6.81 o                         
   0  -3   6        320.34        447.78        18.79 o                         
   1  -3   6         17.28          5.77         0.80 o                         
   2  -3   6         36.27         29.59         5.17 o                         
   3  -3   6        167.69        180.76         6.04 o                         
   4  -3   6         31.41         31.55         2.64 o                         
   5  -3   6        152.48        148.93         6.04 o                         
   6  -3   6         60.94         48.63         3.76 o                         
   7  -3   6        198.34        240.16         8.98 o                         
 -10  -2   6          8.97          3.87         1.61 o                         
  -9  -2   6         19.38         22.69         2.72 o                         
  -8  -2   6        407.88        447.94         8.57 o                         
  -7  -2   6        810.18        859.15        12.00 o                         
  -6  -2   6        161.20        168.93         4.16 o                         
  -5  -2   6          0.74          2.03         0.55 o                         
  -4  -2   6        117.19        134.61         2.93 o                         
  -3  -2   6        717.85        609.82        10.91 o                         
  -2  -2   6        966.60        908.30        13.53 o                         
  -1  -2   6       1091.70       1113.84        10.41 o                         
   0  -2   6       1367.82       1290.01       223.47 o                         
   1  -2   6        273.16        297.65        42.19 o                         
   2  -2   6        144.62        195.41         6.00 o                         
   3  -2   6          9.98          1.46         0.64 o                         
   4  -2   6        410.35        468.87        10.10 o                         
   5  -2   6        132.10         95.34         4.25 o                         
   6  -2   6        207.24        229.03         9.37 o                         
   7  -2   6         52.19         44.99         3.81 o                         
   8  -2   6         25.64         19.75         2.60 o                         
 -10  -1   6          8.55          7.33         2.96 o                         
  -9  -1   6         74.89         85.15         5.82 o                         
  -8  -1   6        322.17        347.82         8.19 o                         
  -7  -1   6        245.19        218.06         5.95 o                         
  -6  -1   6         61.72         75.86         2.95 o                         
  -5  -1   6         85.79         90.62         2.31 o                         
  -4  -1   6        198.75        141.06         2.70 o                         
  -3  -1   6        471.58        378.55         9.46 o                         
  -2  -1   6        222.01        198.07         3.66 o                         
  -1  -1   6        238.21        214.96         3.61 o                         
   0  -1   6       3403.06       3445.87        77.38 o                         
   1  -1   6       5840.77       5954.59        65.97 o                         
   2  -1   6        965.05        860.42        18.08 o                         
   3  -1   6          9.97         21.27         1.89 o                         
   4  -1   6        702.97        709.51        15.40 o                         
   5  -1   6        125.57        130.49         5.33 o                         
   6  -1   6          2.97          8.88         1.79 o                         
   7  -1   6        120.79        106.18         4.51 o                         
   8  -1   6        281.38        267.07         9.12 o                         
  -9   0   6        222.26        245.33        12.30 o                         
  -8   0   6         68.51         51.29         3.81 o                         
  -7   0   6         44.62         41.77         3.26 o                         
  -6   0   6        416.73        444.07        16.49 o                         
  -5   0   6       1151.40       1195.55        27.57 o                         
  -4   0   6        404.84        355.34        10.13 o                         
  -3   0   6        489.29        541.91        10.89 o                         
  -2   0   6          6.23         17.79         0.97 o                         
  -1   0   6        151.63         89.03         2.92 o                         
   0   0   6         32.05         25.65         2.16 o                         
   1   0   6        658.34        512.46        66.96 o                         
   2   0   6       1669.28       1945.62        31.33 o                         
   3   0   6        519.29        402.52        11.49 o                         
   4   0   6        317.91        383.24         8.41 o                         
   5   0   6          6.11          7.93         2.53 o                         
   6   0   6        150.38        129.59         7.60 o                         
   7   0   6        137.92        115.71         6.12 o                         
   8   0   6        450.18        492.08        13.91 o                         
   9   0   6        205.82        208.74         8.08 o                         
  -9   1   6        125.28        125.35         8.91 o                         
  -8   1   6         34.59         39.02         4.81 o                         
  -7   1   6         29.85         40.74         4.74 o                         
  -6   1   6        483.44        459.49        23.29 o                         
  -5   1   6        452.04        434.59        11.05 o                         
  -4   1   6        815.10        783.18         9.45 o                         
  -3   1   6        397.81        410.25         7.77 o                         
  -2   1   6         24.86          8.21         1.19 o                         
  -1   1   6        304.63        323.37         8.05 o                         
   0   1   6        341.57        441.97         8.38 o                         
   1   1   6       1252.55       1431.39        23.57 o                         
   2   1   6       4068.94       4079.21        47.60 o                         
   3   1   6       1225.99       1323.67        38.84 o                         
   4   1   6        120.13         92.25         9.77 o                         
   5   1   6          1.59          1.57         0.53 o                         
   6   1   6        138.05        126.12         4.41 o                         
   7   1   6        155.06        170.23         5.59 o                         
   8   1   6        119.80        126.56         6.48 o                         
   9   1   6          0.91          2.71         2.18 o                         
  -9   2   6          7.94          6.73         2.52 o                         
  -8   2   6        121.01        150.73         9.59 o                         
  -7   2   6        865.31        820.87        19.91 o                         
  -6   2   6         42.08         30.88         2.75 o                         
  -5   2   6         90.96        103.39         3.97 o                         
  -4   2   6        338.02        364.28         6.14 o                         
  -3   2   6        634.57        680.87         7.69 o                         
  -2   2   6       1263.90       1244.89        10.86 o                         
  -1   2   6          9.94         10.20         0.72 o                         
   0   2   6        477.59        425.17         5.66 o                         
   1   2   6       1740.04       1476.93        89.58 o                         
   2   2   6        159.79        121.86         4.68 o                         
   3   2   6        180.33        181.82         5.57 o                         
   4   2   6         77.78         91.40         3.60 o                         
   5   2   6       2026.44       1799.04        59.16 o                         
   6   2   6        310.30        318.65         8.57 o                         
   7   2   6        153.68        132.48         4.27 o                         
   8   2   6         14.89         13.89         1.89 o                         
   9   2   6        434.96        462.11        11.35 o                         
  -8   3   6        186.57        208.18         9.89 o                         
  -7   3   6        159.97        177.87         9.39 o                         
  -6   3   6         37.05         53.62         4.21 o                         
  -5   3   6         76.07         79.22         3.98 o                         
  -4   3   6        669.50        631.97        12.70 o                         
  -3   3   6         43.85         34.89         2.05 o                         
  -2   3   6        193.01        168.83         3.73 o                         
  -1   3   6       1173.74       1205.58        14.39 o                         
   0   3   6       1869.41       1825.57        20.00 o                         
   1   3   6        193.58        236.27         4.26 o                         
   2   3   6         19.58          4.81         0.75 o                         
   3   3   6        438.65        585.42        20.85 o                         
   4   3   6       1283.87       1144.53        22.92 o                         
   5   3   6        113.57         95.45         3.85 o                         
   6   3   6         39.30         51.56         3.75 o                         
   7   3   6         32.08         41.42         3.44 o                         
   8   3   6         29.59         38.52         2.96 o                         
   9   3   6        244.53        254.05         9.91 o                         
  10   3   6         53.89         53.28         4.84 o                         
  -8   4   6         37.97         43.05         4.85 o                         
  -7   4   6        101.14        105.78         5.52 o                         
  -6   4   6        134.10        124.57         5.52 o                         
  -5   4   6        381.93        357.75        10.59 o                         
  -4   4   6          1.62          1.12         1.31 o                         
  -3   4   6        270.46        296.98         6.56 o                         
  -2   4   6        134.14        129.57         3.95 o                         
  -1   4   6        933.08        896.83        23.14 o                         
   0   4   6        824.92        904.29        12.52 o                         
   1   4   6         53.64         95.92         4.31 o                         
   2   4   6        768.73        913.20        12.38 o                         
   3   4   6       1681.65       1576.69        23.73 o                         
   4   4   6       1027.07        940.43        19.50 o                         
   5   4   6         70.85         63.25         2.09 o                         
   6   4   6         15.04          8.26         1.57 o                         
   7   4   6        245.73        249.36         6.80 o                         
   8   4   6        106.41        129.79         6.64 o                         
   9   4   6         24.59         25.52         3.22 o                         
  10   4   6         60.91         57.37         4.09 o                         
  -7   5   6         22.62         10.44         2.11 o                         
  -6   5   6        234.59        221.53         9.11 o                         
  -5   5   6         50.09         54.93        10.09 o                         
  -4   5   6         48.60         60.29         4.07 o                         
  -3   5   6        668.32        714.17        11.44 o                         
  -2   5   6        328.89        279.42         6.68 o                         
  -1   5   6         87.01         86.70         4.08 o                         
   0   5   6         10.57         36.75         2.58 o                         
   1   5   6        613.11        754.43        13.47 o                         
   2   5   6        694.56        596.11        21.87 o                         
   3   5   6        927.89        962.80        24.96 o                         
   4   5   6         35.97         39.35         3.81 o                         
   5   5   6        500.70        526.93        12.48 o                         
   6   5   6        386.86        373.22         8.54 o                         
   7   5   6        183.59        175.72         7.46 o                         
   8   5   6          1.85          0.71         1.44 o                         
   9   5   6         12.67         18.00         3.96 o                         
  10   5   6         99.77        112.72         6.78 o                         
  -6   6   6         59.04         75.15         5.73 o                         
  -5   6   6        127.42        125.26         6.95 o                         
  -4   6   6        241.10        204.19         8.11 o                         
  -3   6   6         21.31         34.69         3.23 o                         
  -2   6   6        311.69        347.88        12.47 o                         
  -1   6   6          5.85          7.26         1.48 o                         
   0   6   6         54.03         54.12         3.62 o                         
   1   6   6        746.40        783.47        14.70 o                         
   2   6   6       1246.19       1162.91        19.74 o                         
   3   6   6         10.80         44.59         6.62 o                         
   4   6   6        201.02        153.91         5.28 o                         
   5   6   6        160.71        201.33        15.69 o                         
   6   6   6        294.49        255.59        10.78 o                         
   7   6   6         76.04         71.50         5.80 o                         
   8   6   6          2.34          2.47         1.80 o                         
   9   6   6        178.10        194.24         9.04 o                         
  10   6   6         30.27         36.81         5.59 o                         
  -5   7   6         13.91          3.24         2.80 o                         
  -4   7   6        218.22        222.20         9.02 o                         
  -3   7   6        375.01        435.63        12.40 o                         
  -2   7   6         24.00         14.48         3.62 o                         
  -1   7   6         47.57         41.52         3.56 o                         
   0   7   6        191.15        175.94         6.86 o                         
   1   7   6        533.30        518.31        12.26 o                         
   2   7   6         91.06         60.19         3.93 o                         
   3   7   6        235.73        251.98         5.74 o                         
   4   7   6        561.08        505.42        16.72 o                         
   5   7   6        375.06        419.58        13.94 o                         
   6   7   6         40.19         32.27         3.97 o                         
   7   7   6          5.41         12.56         2.78 o                         
   8   7   6        273.53        303.55        13.00 o                         
   9   7   6        156.97        186.57         8.58 o                         
  10   7   6          2.95          0.74         1.85 o                         
  -4   8   6         14.83         18.90         4.04 o                         
  -3   8   6          7.24          6.04         1.76 o                         
  -2   8   6        159.74        171.24         9.65 o                         
  -1   8   6        134.56        100.60         5.79 o                         
   0   8   6        140.27        177.81         7.47 o                         
   1   8   6         12.41          8.08         1.73 o                         
   2   8   6         46.52         48.24         3.82 o                         
   3   8   6        371.78        382.22        14.87 o                         
   4   8   6        241.01        205.28         9.61 o                         
   5   8   6        367.96        376.59        13.63 o                         
   6   8   6         75.52         63.33         5.58 o                         
   7   8   6        113.66        158.45        27.17 o                         
   8   8   6        132.70        137.51         8.78 o                         
   9   8   6         36.31         44.79         5.31 o                         
  -3   9   6          2.18         10.63         2.44 o                         
  -2   9   6         79.55         63.69         5.07 o                         
  -1   9   6        177.01        235.15         9.79 o                         
   0   9   6         33.26         55.31         4.65 o                         
   1   9   6         10.39          5.99         2.92 o                         
   2   9   6         21.27         33.83         4.86 o                         
   3   9   6        133.33        133.34         8.11 o                         
   4   9   6         33.55         41.04         4.77 o                         
   5   9   6          8.99          4.52         2.11 o                         
   6   9   6        742.78        732.00        21.10 o                         
   7   9   6        324.99        320.56        13.58 o                         
   8   9   6          1.56          0.32         3.86 o                         
   9   9   6         44.10         43.56         5.35 o                         
  -1  10   6          3.45         -0.69         5.56 o                         
   0  10   6          9.37          3.05         3.19 o                         
   1  10   6        214.61        187.56         8.63 o                         
   2  10   6         41.69         53.54         4.83 o                         
   3  10   6          0.45          6.22         3.54 o                         
   4  10   6         42.10         51.68         5.51 o                         
   5  10   6        272.22        271.57        12.43 o                         
   6  10   6         51.87         44.94         5.24 o                         
   7  10   6         35.33         38.78         6.11 o                         
   8  10   6          0.33          3.93         3.07 o                         
   1  11   6          0.72          4.28         2.19 o                         
   2  11   6         67.51         79.12         6.26 o                         
   3  11   6         57.70         37.48         5.53 o                         
   4  11   6         39.54         23.01         4.06 o                         
   5  11   6        130.15        127.20         9.05 o                         
   6  11   6          4.79         16.32         3.52 o                         
  -6  -8   7         32.62         29.75         4.69 o                         
  -5  -8   7        104.64        122.00         5.92 o                         
  -4  -8   7         22.86         24.26         2.37 o                         
  -3  -8   7          0.53          0.35         0.91 o                         
  -2  -8   7         71.00         70.03         3.40 o                         
  -1  -8   7        101.77        113.70         4.96 o                         
   0  -8   7        139.47        138.81         5.87 o                         
  -8  -7   7          4.49          0.49         2.35 o                         
  -7  -7   7         25.17         14.93         3.61 o                         
  -6  -7   7        232.48        248.55         8.40 o                         
  -5  -7   7        190.84        198.93         6.36 o                         
  -4  -7   7          9.20          9.64         1.58 o                         
  -3  -7   7         63.03         64.10         3.06 o                         
  -2  -7   7        223.56        210.05         5.33 o                         
  -1  -7   7        178.94        184.07         5.52 o                         
   0  -7   7         20.39         26.70         2.25 o                         
   1  -7   7         51.15         46.60         3.72 o                         
   2  -7   7          8.17          9.90         1.87 o                         
  -8  -6   7          9.82         13.19         4.24 o                         
  -7  -6   7          1.31          0.54         1.51 o                         
  -6  -6   7        169.46        191.87         7.13 o                         
  -5  -6   7         11.13          5.25         1.14 o                         
  -4  -6   7         78.20        103.17         3.59 o                         
  -3  -6   7        723.22        739.05        10.16 o                         
  -2  -6   7        276.57        260.49         5.67 o                         
  -1  -6   7          1.11         -0.34         1.11 o                         
   0  -6   7          3.50          2.72         0.93 o                         
   1  -6   7        225.80        239.50         6.82 o                         
   2  -6   7        503.40        542.86        12.86 o                         
   3  -6   7          3.66          2.20         1.31 o                         
  -9  -5   7         18.22         13.26         3.52 o                         
  -8  -5   7         72.56         64.54         4.86 o                         
  -7  -5   7         79.36         87.36         5.40 o                         
  -6  -5   7          5.06          4.98         1.18 o                         
  -5  -5   7         67.14         43.76         2.71 o                         
  -4  -5   7        267.14        298.06         5.92 o                         
  -3  -5   7         97.32         91.70         3.10 o                         
  -2  -5   7        267.91        298.95         5.75 o                         
  -1  -5   7         43.71         45.67         2.38 o                         
   0  -5   7        182.74        183.84         4.99 o                         
   1  -5   7        172.49        176.51         5.51 o                         
   2  -5   7        103.46        106.71         4.42 o                         
   3  -5   7          6.62          2.57         1.37 o                         
   4  -5   7          7.06          8.73         1.87 o                         
   5  -5   7         29.26         29.11         3.43 o                         
  -9  -4   7         49.62         59.66         4.26 o                         
  -8  -4   7         89.65         80.97         5.46 o                         
  -7  -4   7         55.73         80.36         4.54 o                         
  -6  -4   7          3.07          1.18         0.82 o                         
  -5  -4   7        563.71        566.03        12.21 o                         
  -4  -4   7        653.30        671.19         9.10 o                         
  -3  -4   7         39.46         40.73         1.90 o                         
  -2  -4   7          1.86          2.34         0.66 o                         
  -1  -4   7       1023.64       1009.79        18.45 o                         
   0  -4   7        205.31        164.05         5.47 o                         
   1  -4   7        228.30        235.71         6.03 o                         
   2  -4   7         52.82         63.71         3.80 o                         
   3  -4   7        389.50        389.55        11.54 o                         
   4  -4   7        125.77        144.57         6.18 o                         
   5  -4   7          1.56          0.63         1.33 o                         
   6  -4   7          9.50          9.34         2.39 o                         
  -9  -3   7         95.93        113.89         6.62 o                         
  -8  -3   7         35.75         36.78         2.90 o                         
  -7  -3   7          8.01          3.48         1.16 o                         
  -6  -3   7        791.07        794.55        10.51 o                         
  -5  -3   7        148.02        168.00         4.33 o                         
  -4  -3   7         45.52         28.66         1.28 o                         
  -3  -3   7         59.98         64.11         2.10 o                         
  -2  -3   7       1161.62       1193.37        21.91 o                         
  -1  -3   7       1015.44       1070.10        16.83 o                         
   0  -3   7        653.72        645.50        23.47 o                         
   1  -3   7          2.20          5.87         1.07 o                         
   2  -3   7        264.54        214.09         7.64 o                         
   3  -3   7        772.09        802.23        14.24 o                         
   4  -3   7        125.14        135.96         5.64 o                         
   5  -3   7        120.86        103.49         4.79 o                         
   6  -3   7         61.61         68.25         4.74 o                         
  -9  -2   7         19.90         17.59         2.19 o                         
  -8  -2   7         33.80         32.17         2.76 o                         
  -7  -2   7        143.65        145.00         4.45 o                         
  -6  -2   7          3.68          2.42         0.81 o                         
  -5  -2   7          5.18          3.49         0.77 o                         
  -4  -2   7         68.36         78.32         2.20 o                         
  -3  -2   7        607.52        607.45        14.78 o                         
  -2  -2   7       1193.61       1060.58        16.24 o                         
  -1  -2   7        363.70        402.91         6.33 o                         
   0  -2   7         89.51         85.64         2.76 o                         
   1  -2   7         46.36         43.32         2.47 o                         
   2  -2   7        546.37        437.64         8.20 o                         
   3  -2   7        196.94        292.03         8.00 o                         
   4  -2   7          8.66          2.06         1.34 o                         
   5  -2   7        218.26        238.07         7.93 o                         
   6  -2   7        663.75        628.13        14.21 o                         
   7  -2   7        106.90        137.06         6.59 o                         
  -9  -1   7         26.41         26.60         4.29 o                         
  -8  -1   7        217.50        226.88        11.41 o                         
  -7  -1   7        267.12        239.01         6.24 o                         
  -6  -1   7          9.18          9.74         1.15 o                         
  -5  -1   7          6.97          8.99         0.85 o                         
  -4  -1   7        285.61        252.43         9.73 o                         
  -3  -1   7        221.17        171.48         3.09 o                         
  -2  -1   7         19.47         11.39         0.85 o                         
  -1  -1   7          1.74         11.26         0.81 o                         
   0  -1   7       1629.04       1503.37        15.17 o                         
   1  -1   7       1562.82       1468.55        37.23 o                         
   2  -1   7         97.47        137.24         5.07 o                         
   3  -1   7         42.15         31.67         2.34 o                         
   4  -1   7        228.94        174.18         7.11 o                         
   5  -1   7        392.35        419.70        11.23 o                         
   6  -1   7         76.99         83.09         4.70 o                         
   7  -1   7        283.14        298.46         9.43 o                         
   8  -1   7          9.60          3.19         2.14 o                         
  -9   0   7        249.21        246.49        12.65 o                         
  -8   0   7        350.97        363.90        14.68 o                         
  -7   0   7         60.14         59.38         3.81 o                         
  -6   0   7         48.93         53.11         3.00 o                         
  -5   0   7        633.33        663.30         8.71 o                         
  -4   0   7        186.39        164.80         5.78 o                         
  -3   0   7        130.49         95.48         2.13 o                         
  -2   0   7        234.95        277.32         4.93 o                         
  -1   0   7       1434.70       1459.04        13.44 o                         
   0   0   7        373.06        303.76        33.69 o                         
   1   0   7         10.45          5.46         0.66 o                         
   2   0   7        945.24        808.68        53.77 o                         
   3   0   7        213.78        251.26         6.36 o                         
   4   0   7       1189.86       1053.83        16.19 o                         
   5   0   7          7.24          1.66         0.78 o                         
   6   0   7          2.61          7.52         1.30 o                         
   7   0   7        184.82        184.78         7.03 o                         
   8   0   7        543.46        502.18        14.67 o                         
  -9   1   7        101.30        102.97         8.22 o                         
  -8   1   7         25.90         32.44         4.55 o                         
  -7   1   7         34.90         39.23         7.93 o                         
  -6   1   7        138.77        163.67         5.58 o                         
  -5   1   7         64.83         50.07         1.88 o                         
  -4   1   7        154.01        124.98         4.51 o                         
  -3   1   7        213.07        201.00         7.40 o                         
  -2   1   7         46.66         34.97         1.58 o                         
  -1   1   7       1662.00       1458.12        31.59 o                         
   0   1   7         85.80        117.20         3.05 o                         
   1   1   7          2.71          1.57         0.93 o                         
   2   1   7        856.37        829.02        28.31 o                         
   3   1   7       2519.64       2609.91        64.74 o                         
   4   1   7         27.39         14.22         6.36 o                         
   5   1   7        135.99         97.77         4.78 o                         
   6   1   7         44.88         37.82         2.77 o                         
   7   1   7        445.24        424.16        12.72 o                         
   8   1   7        397.43        401.63        14.12 o                         
   9   1   7          2.11          2.30         1.60 o                         
  -8   2   7         48.82         49.34         5.68 o                         
  -7   2   7        459.21        444.59        16.65 o                         
  -6   2   7        205.85        210.53         8.20 o                         
  -5   2   7          2.45          2.56         0.83 o                         
  -4   2   7          0.86          1.45         0.42 o                         
  -3   2   7          2.50          3.31         0.52 o                         
  -2   2   7        242.26        216.80         3.88 o                         
  -1   2   7         19.44         11.22         0.70 o                         
   0   2   7         91.54         91.36         4.85 o                         
   1   2   7       4606.28       4496.69        94.95 o                         
   2   2   7        144.98         77.16         9.14 o                         
   3   2   7         24.79         17.92         2.30 o                         
   4   2   7          2.18          4.49         1.33 o                         
   5   2   7        196.46        252.25         5.43 o                         
   6   2   7        451.08        382.99         7.51 o                         
   7   2   7         60.01         83.31         4.33 o                         
   8   2   7         28.30         27.13         2.68 o                         
   9   2   7        160.41        123.86         5.84 o                         
  -8   3   7         70.33         69.09         5.79 o                         
  -7   3   7        259.09        295.26        16.24 o                         
  -6   3   7        220.81        230.63         7.27 o                         
  -5   3   7        130.41        141.49         5.21 o                         
  -4   3   7        408.97        375.13         9.54 o                         
  -3   3   7         95.11        111.45         2.57 o                         
  -2   3   7          1.23          5.70         0.74 o                         
  -1   3   7         28.73         17.98         1.12 o                         
   0   3   7       2749.09       2728.15        26.80 o                         
   1   3   7        631.37        532.20        16.00 o                         
   2   3   7         37.54         18.33         1.56 o                         
   3   3   7         63.05         50.24         2.63 o                         
   4   3   7        302.37        334.32         7.52 o                         
   5   3   7        763.28        765.65        19.29 o                         
   6   3   7         89.71         70.72         4.68 o                         
   7   3   7         15.03          3.76         1.53 o                         
   8   3   7         49.26         22.57         2.33 o                         
   9   3   7        235.62        260.88        10.35 o                         
  -7   4   7         99.52        108.75         7.31 o                         
  -6   4   7         83.92         86.16         4.69 o                         
  -5   4   7        285.82        251.52         8.72 o                         
  -4   4   7         10.82         14.01         2.06 o                         
  -3   4   7        885.63        859.15        12.90 o                         
  -2   4   7         21.13         20.86         1.66 o                         
  -1   4   7         59.21         65.41         3.21 o                         
   0   4   7        852.63        758.41        10.97 o                         
   1   4   7         16.01         18.54         2.07 o                         
   2   4   7         23.92         13.54         1.35 o                         
   3   4   7        264.27        288.57         6.13 o                         
   4   4   7       1028.15       1017.57        14.59 o                         
   5   4   7        375.59        338.66         7.73 o                         
   6   4   7        295.95        285.00         7.32 o                         
   7   4   7         50.04         62.35         4.61 o                         
   8   4   7        447.77        394.62        12.29 o                         
   9   4   7         33.42         45.77         4.32 o                         
  -7   5   7          1.96         -2.07         2.07 o                         
  -6   5   7         99.85         89.85         5.69 o                         
  -5   5   7        266.76        268.43         9.70 o                         
  -4   5   7        205.94        260.06         8.58 o                         
  -3   5   7          0.64          4.05         1.12 o                         
  -2   5   7        563.55        610.78        16.77 o                         
  -1   5   7        434.01        365.73        10.44 o                         
   0   5   7         64.64         90.42         4.09 o                         
   1   5   7        139.84        111.28         7.09 o                         
   2   5   7        498.74        534.77        10.89 o                         
   3   5   7        253.71        197.40         6.07 o                         
   4   5   7        121.49        104.63         5.28 o                         
   5   5   7        105.94         89.94         6.16 o                         
   6   5   7         67.45         77.69         3.53 o                         
   7   5   7         90.10        109.05         6.04 o                         
   8   5   7         14.28         13.21         2.59 o                         
   9   5   7         36.01         40.13         4.01 o                         
  -6   6   7         61.87         68.91         5.37 o                         
  -5   6   7        142.88        171.02        13.44 o                         
  -4   6   7         37.00         25.36         2.92 o                         
  -3   6   7        138.33        117.05         5.73 o                         
  -2   6   7        195.16        184.65         5.14 o                         
  -1   6   7         62.26         77.79         3.21 o                         
   0   6   7          3.55          5.83         1.52 o                         
   1   6   7        510.84        515.80        11.38 o                         
   2   6   7       2141.58       2256.63        30.51 o                         
   3   6   7        298.29        231.23         6.80 o                         
   4   6   7         48.23         58.84         3.17 o                         
   5   6   7         59.01         78.24         5.46 o                         
   6   6   7        456.67        504.30        17.89 o                         
   7   6   7         93.79         70.17         4.98 o                         
   8   6   7          2.26          6.68         2.74 o                         
   9   6   7         66.28         65.08         5.17 o                         
  -5   7   7         31.35         21.87         3.23 o                         
  -4   7   7        317.49        300.49        14.30 o                         
  -3   7   7        405.11        461.63        19.82 o                         
  -2   7   7         21.75         12.37         2.04 o                         
  -1   7   7          1.61          5.06         1.47 o                         
   0   7   7         53.51         47.71         3.59 o                         
   1   7   7        781.25        764.95        15.49 o                         
   2   7   7        537.17        564.78        12.88 o                         
   3   7   7        111.58         91.80         4.33 o                         
   4   7   7          0.98          2.10         0.96 o                         
   5   7   7        770.88        710.35        22.90 o                         
   6   7   7         44.02         43.07         4.70 o                         
   7   7   7         29.46         32.60         4.28 o                         
   8   7   7         24.59         35.49         4.57 o                         
   9   7   7        198.60        198.08         9.12 o                         
  -4   8   7        107.76        120.72         7.00 o                         
  -3   8   7         70.30         97.51         6.12 o                         
  -2   8   7         68.31         46.44         5.69 o                         
  -1   8   7        130.99        108.51         5.96 o                         
   0   8   7        279.29        238.90         8.73 o                         
   1   8   7          1.09          3.28         1.28 o                         
   2   8   7          8.57          6.24         1.61 o                         
   3   8   7        349.68        369.00        10.98 o                         
   4   8   7        843.22        895.05        22.46 o                         
   5   8   7        115.85         88.73         6.60 o                         
   6   8   7          1.23          4.26         1.90 o                         
   7   8   7          3.17          4.61         2.03 o                         
   8   8   7         32.32         49.24         5.41 o                         
   9   8   7        107.41         82.09         7.32 o                         
  -3   9   7          0.95         -1.26         1.66 o                         
  -2   9   7        108.16         97.71         6.27 o                         
  -1   9   7        218.51        220.29         9.15 o                         
   0   9   7         61.78         89.66         5.70 o                         
   1   9   7         53.39         46.84         4.09 o                         
   2   9   7          0.59         -0.07         1.27 o                         
   3   9   7        351.15        345.74        13.51 o                         
   4   9   7        280.89        259.94        11.66 o                         
   5   9   7          0.39         -1.08         1.92 o                         
   6   9   7        248.71        285.54        12.73 o                         
   7   9   7        344.41        347.20        14.42 o                         
   8   9   7         10.95         16.02         4.14 o                         
  -1  10   7          5.94         14.26         2.84 o                         
   0  10   7         37.11         34.23         3.88 o                         
   1  10   7         84.93         49.96         4.49 o                         
   2  10   7         53.02         55.16         4.71 o                         
   3  10   7          9.21         11.70         3.69 o                         
   4  10   7         37.27         36.26         4.74 o                         
   5  10   7        321.98        310.56        15.77 o                         
   6  10   7        163.75        153.58        12.46 o                         
   7  10   7         65.46         56.48         5.95 o                         
   1  11   7         31.69         41.13         4.48 o                         
   2  11   7         87.36        127.59         7.44 o                         
   3  11   7          8.60          8.07         8.16 o                         
   4  11   7          7.53          6.29         2.42 o                         
   5  11   7        193.58        167.54        10.37 o                         
   6  11   7         46.01         44.85         5.49 o                         
  -5  -8   8         81.82         82.35         5.10 o                         
  -4  -8   8         56.92         61.09         4.33 o                         
  -3  -8   8          0.66         -1.56         1.56 o                         
  -2  -8   8          0.87          1.46         1.28 o                         
  -7  -7   8          0.58          2.60         2.34 o                         
  -6  -7   8         78.94         55.48         5.10 o                         
  -5  -7   8        180.97        217.07         7.97 o                         
  -4  -7   8         72.37         66.08         4.35 o                         
  -3  -7   8         32.44         35.45         2.42 o                         
  -2  -7   8          1.41          0.17         1.07 o                         
  -1  -7   8         86.72         71.10         3.91 o                         
   0  -7   8         38.55         39.01         2.98 o                         
   1  -7   8          1.82         -0.09         1.52 o                         
  -8  -6   8          0.34          4.92         2.31 o                         
  -7  -6   8          0.56          1.93         1.54 o                         
  -6  -6   8        293.72        261.71         8.77 o                         
  -5  -6   8         31.06         59.88         4.01 o                         
  -4  -6   8         27.48          8.33         1.68 o                         
  -3  -6   8        295.88        328.91         6.56 o                         
  -2  -6   8        440.92        394.51         8.64 o                         
  -1  -6   8          1.11          0.90         1.09 o                         
   0  -6   8         64.26         63.45         3.49 o                         
   1  -6   8         10.45         13.35         1.86 o                         
   2  -6   8        181.49        183.51         6.32 o                         
   3  -6   8         14.21         21.98         2.90 o                         
  -8  -5   8         85.48         92.35         6.28 o                         
  -7  -5   8        421.05        438.67        11.62 o                         
  -6  -5   8         15.51          6.18         1.56 o                         
  -5  -5   8         21.90         22.86         2.58 o                         
  -4  -5   8        352.94        308.17         6.76 o                         
  -3  -5   8        603.85        626.71         9.01 o                         
  -2  -5   8        329.80        296.74         6.94 o                         
  -1  -5   8          0.83          6.80         1.25 o                         
   0  -5   8         29.53         27.96         2.26 o                         
   1  -5   8        164.73        186.57         5.86 o                         
   2  -5   8         47.91         57.40         3.32 o                         
   3  -5   8          2.03          0.94         1.28 o                         
   4  -5   8         27.07         19.35         3.76 o                         
  -9  -4   8         21.14         25.60         3.41 o                         
  -8  -4   8         82.73         98.46         6.19 o                         
  -7  -4   8          8.45          3.54         1.51 o                         
  -6  -4   8         38.33         48.11         3.66 o                         
  -5  -4   8        110.34        106.96         6.72 o                         
  -4  -4   8        559.61        600.93         9.37 o                         
  -3  -4   8        269.03        257.79         5.56 o                         
  -2  -4   8          1.14          4.84         0.96 o                         
  -1  -4   8        138.29        135.53         5.05 o                         
   0  -4   8        449.98        431.95         9.89 o                         
   1  -4   8        436.79        488.77         9.36 o                         
   2  -4   8         31.11         22.79         2.48 o                         
   3  -4   8          3.16          3.02         1.30 o                         
   4  -4   8         70.46         59.71         4.19 o                         
   5  -4   8        201.64        212.21         7.44 o                         
  -9  -3   8        140.59        171.43         6.62 o                         
  -8  -3   8          0.53         -1.42         1.42 o                         
  -7  -3   8          7.22          1.46         1.10 o                         
  -6  -3   8        530.54        557.48        11.10 o                         
  -5  -3   8        187.21        144.72         5.19 o                         
  -4  -3   8          4.26          1.80         0.52 o                         
  -3  -3   8          6.68          3.22         0.54 o                         
  -2  -3   8        563.28        537.56        12.84 o                         
  -1  -3   8        781.94        756.12        13.25 o                         
   0  -3   8        308.86        341.13         8.87 o                         
   1  -3   8        129.31        135.02         4.49 o                         
   2  -3   8        373.26        384.53         9.76 o                         
   3  -3   8         41.69         35.09         2.60 o                         
   4  -3   8          3.08          3.84         1.59 o                         
   5  -3   8          0.63          1.99         1.44 o                         
   6  -3   8         44.17         29.37         3.21 o                         
  -9  -2   8         25.51         26.21         3.29 o                         
  -8  -2   8          7.69          7.48         1.91 o                         
  -7  -2   8        309.53        325.54         8.43 o                         
  -6  -2   8        351.74        329.95         8.15 o                         
  -5  -2   8        256.45        254.44         6.81 o                         
  -4  -2   8         12.37          8.31         1.96 o                         
  -3  -2   8        244.24        235.75         4.75 o                         
  -2  -2   8       1646.15       1733.99        18.88 o                         
  -1  -2   8       1097.03       1006.04        19.29 o                         
   0  -2   8          3.09          6.72         1.54 o                         
   1  -2   8        667.60        628.69        11.25 o                         
   2  -2   8        183.99        205.36         6.26 o                         
   3  -2   8        303.02        290.81         9.89 o                         
   4  -2   8          0.58          1.65         1.20 o                         
   5  -2   8          3.70         13.42         1.98 o                         
   6  -2   8        252.02        269.94         9.18 o                         
   7  -2   8         84.00        102.97         5.84 o                         
  -9  -1   8         16.20         11.89         2.47 o                         
  -8  -1   8         13.15         21.38         2.95 o                         
  -7  -1   8        164.02        176.66         6.76 o                         
  -6  -1   8        109.61         96.25         6.12 o                         
  -5  -1   8        163.13        151.42         9.94 o                         
  -4  -1   8        301.49        230.92        20.17 o                         
  -3  -1   8        302.90        304.82         4.65 o                         
  -2  -1   8       1313.69       1309.11        13.69 o                         
  -1  -1   8         79.04         74.67         2.02 o                         
   0  -1   8        483.02        552.80         9.85 o                         
   1  -1   8       1353.44       1303.38        21.03 o                         
   2  -1   8        603.56        639.78        16.23 o                         
   3  -1   8        210.83        210.87         6.34 o                         
   4  -1   8         22.19         25.93         2.89 o                         
   5  -1   8        326.35        304.49         8.83 o                         
   6  -1   8        150.43        173.53         9.26 o                         
   7  -1   8         62.81         58.91         4.33 o                         
  -9   0   8         74.24         79.12         7.30 o                         
  -8   0   8         73.01         63.16        11.14 o                         
  -7   0   8        274.22        243.56        11.53 o                         
  -6   0   8         19.63         21.72         2.35 o                         
  -5   0   8        325.34        305.45        14.11 o                         
  -4   0   8        735.96        710.61         9.95 o                         
  -3   0   8        404.66        413.17         5.35 o                         
  -2   0   8         51.00         60.17         2.10 o                         
  -1   0   8        430.10        470.91        31.75 o                         
   0   0   8        966.98        925.01        18.85 o                         
   1   0   8         30.99         17.21         1.15 o                         
   2   0   8        614.39        661.21        29.40 o                         
   3   0   8        159.59        132.90         4.59 o                         
   4   0   8        288.56        352.58         8.56 o                         
   5   0   8        455.68        422.40        12.01 o                         
   6   0   8         22.76         32.28         2.95 o                         
   7   0   8         27.92         16.98         2.28 o                         
   8   0   8        175.13        184.76         7.66 o                         
  -9   1   8        146.07        111.66         8.92 o                         
  -8   1   8         65.64         78.86         7.13 o                         
  -7   1   8          0.59          1.17         1.88 o                         
  -6   1   8         68.70         56.31         7.14 o                         
  -5   1   8        102.45        113.90         6.29 o                         
  -4   1   8        576.09        528.26        15.49 o                         
  -3   1   8        146.12        123.65         4.22 o                         
  -2   1   8         66.13         62.79         2.24 o                         
  -1   1   8       1513.92       1473.54       113.90 o                         
   0   1   8        266.36        180.18        10.38 o                         
   1   1   8        545.91        534.28        10.73 o                         
   2   1   8        146.73        136.03         4.62 o                         
   3   1   8       1703.94       1696.93        18.27 o                         
   4   1   8        797.05        844.88        13.89 o                         
   5   1   8          3.97          2.19         1.42 o                         
   6   1   8          6.25          6.93         1.86 o                         
   7   1   8        270.27        262.37         9.73 o                         
   8   1   8         72.11         76.64         6.00 o                         
  -8   2   8         33.73         35.66         5.80 o                         
  -7   2   8         73.43         72.61        16.03 o                         
  -6   2   8        131.12        131.67         6.66 o                         
  -5   2   8          5.71          6.87         1.19 o                         
  -4   2   8         63.32         44.23         1.71 o                         
  -3   2   8        259.05        255.90         4.56 o                         
  -2   2   8        991.99       1075.15        12.14 o                         
  -1   2   8        521.40        507.60        15.35 o                         
   0   2   8         54.15         56.11         2.20 o                         
   1   2   8       1013.42       1099.53        28.85 o                         
   2   2   8        494.19        458.16        12.13 o                         
   3   2   8        315.94        270.79         7.67 o                         
   4   2   8         87.13        132.20         4.91 o                         
   5   2   8        128.80        188.13         6.15 o                         
   6   2   8       1021.80       1121.91        18.11 o                         
   7   2   8        577.04        495.39        11.51 o                         
   8   2   8         19.54         32.24         3.06 o                         
   9   2   8         13.37         17.67         2.96 o                         
  -8   3   8         32.51         37.28         4.38 o                         
  -7   3   8        264.90        296.25        11.61 o                         
  -6   3   8        120.28        143.86         5.71 o                         
  -5   3   8          7.44          7.94         1.34 o                         
  -4   3   8          7.12          2.86         0.69 o                         
  -3   3   8        107.31        103.77         2.74 o                         
  -2   3   8        293.72        251.27         4.07 o                         
  -1   3   8        352.12        318.27         5.56 o                         
   0   3   8       1254.63       1262.11        22.30 o                         
   1   3   8        629.97        615.00        12.32 o                         
   2   3   8        109.53         69.58         7.82 o                         
   3   3   8          1.08          0.90         0.54 o                         
   4   3   8         38.77         34.88         2.98 o                         
   5   3   8        338.40        359.90         8.57 o                         
   6   3   8        663.63        751.15        13.79 o                         
   7   3   8        113.72         76.46         4.34 o                         
   8   3   8         44.93         72.18         4.22 o                         
   9   3   8         29.94         12.71         2.65 o                         
  -7   4   8        110.96        117.55        11.78 o                         
  -6   4   8         35.07         38.31         3.17 o                         
  -5   4   8          2.37          2.48         1.06 o                         
  -4   4   8          1.10          3.83         0.90 o                         
  -3   4   8        327.01        328.56         6.23 o                         
  -2   4   8         13.88         20.35         1.63 o                         
  -1   4   8         55.42         59.21         3.08 o                         
   0   4   8       1471.80       1472.07        18.09 o                         
   1   4   8       1397.53       1295.40        24.10 o                         
   2   4   8        343.31        310.83        10.93 o                         
   3   4   8         32.23         31.33         2.12 o                         
   4   4   8        498.69        569.03        13.04 o                         
   5   4   8        736.09        772.60        16.38 o                         
   6   4   8         35.95         32.52         3.21 o                         
   7   4   8         16.09         15.31         1.97 o                         
   8   4   8        500.46        561.96        15.41 o                         
   9   4   8         43.51         31.85         3.78 o                         
  -7   5   8         24.59         18.91         3.20 o                         
  -6   5   8        100.13         76.99         7.12 o                         
  -5   5   8        374.68        365.16        11.48 o                         
  -4   5   8         24.67         32.94         2.59 o                         
  -3   5   8        479.13        444.10         8.91 o                         
  -2   5   8        442.58        408.51         8.18 o                         
  -1   5   8        346.43        323.56         8.33 o                         
   0   5   8        475.55        391.45         9.10 o                         
   1   5   8         40.64         54.42         3.25 o                         
   2   5   8         40.01         23.79         3.06 o                         
   3   5   8        126.59        150.97         5.49 o                         
   4   5   8        426.97        369.27        14.75 o                         
   5   5   8        192.05        200.99         6.19 o                         
   6   5   8          8.19          7.89         1.37 o                         
   7   5   8        159.53        191.06         8.30 o                         
   8   5   8        287.82        287.53        10.75 o                         
   9   5   8         63.83         50.45         4.69 o                         
  -6   6   8         45.36         48.45         4.53 o                         
  -5   6   8        181.58        194.75         8.77 o                         
  -4   6   8         47.96         46.47         3.87 o                         
  -3   6   8        153.79        126.21         8.07 o                         
  -2   6   8          6.95          6.86         1.16 o                         
  -1   6   8         82.98         87.15         4.54 o                         
   0   6   8          6.58          1.11         1.21 o                         
   1   6   8         83.28         82.80         4.27 o                         
   2   6   8       1293.87       1304.39        26.27 o                         
   3   6   8        583.30        584.43        15.46 o                         
   4   6   8          4.31          0.22         0.94 o                         
   5   6   8        199.68        168.01         5.86 o                         
   6   6   8         63.09         50.57         4.20 o                         
   7   6   8        390.41        418.76        12.70 o                         
   8   6   8        157.71        135.63         7.32 o                         
   9   6   8         27.22         37.67         4.04 o                         
  -5   7   8         51.66         55.56         5.68 o                         
  -4   7   8        112.03         84.11         7.72 o                         
  -3   7   8        269.97        261.56         9.34 o                         
  -2   7   8         26.93         40.95         3.53 o                         
  -1   7   8         25.00         14.23         2.12 o                         
   0   7   8         14.50         10.86         1.90 o                         
   1   7   8        439.31        419.29        10.83 o                         
   2   7   8        987.81        957.85        17.90 o                         
   3   7   8         29.07         21.31         2.30 o                         
   4   7   8         36.60         28.57         3.56 o                         
   5   7   8        397.01        448.74        15.17 o                         
   6   7   8         20.09         13.46         2.87 o                         
   7   7   8          5.13          2.87         2.21 o                         
   8   7   8         21.08         15.37         2.75 o                         
   9   7   8        370.99        420.47        13.93 o                         
  -4   8   8        155.52        158.57         8.03 o                         
  -3   8   8         54.98         68.34         5.13 o                         
  -2   8   8         10.76         10.98         2.32 o                         
  -1   8   8        128.87         90.23         5.37 o                         
   0   8   8        154.57        141.04         6.60 o                         
   1   8   8         62.20         76.14         4.76 o                         
   2   8   8         27.48         26.92         2.97 o                         
   3   8   8         78.32         73.02         5.86 o                         
   4   8   8        475.57        497.90        16.17 o                         
   5   8   8         59.85         59.05         5.48 o                         
   6   8   8         93.60         96.32         7.44 o                         
   7   8   8         85.32         78.84         6.77 o                         
   8   8   8          5.79          2.76         1.98 o                         
  -2   9   8         32.48         11.09         3.10 o                         
  -1   9   8         95.94         97.30         6.01 o                         
   0   9   8        141.11        185.79        12.30 o                         
   1   9   8        180.47        190.67         8.17 o                         
   2   9   8         17.10         12.33         2.09 o                         
   3   9   8        115.46        100.20         9.55 o                         
   4   9   8        297.80        293.63        12.59 o                         
   5   9   8         13.48         11.25         4.31 o                         
   6   9   8          2.32          1.34         2.34 o                         
   7   9   8        126.60        142.91        16.12 o                         
   8   9   8         20.75         22.86         4.19 o                         
  -1  10   8         34.85         46.06         4.46 o                         
   0  10   8         29.41         31.72         3.67 o                         
   1  10   8         30.35         22.73         3.01 o                         
   2  10   8        147.79        124.76         6.90 o                         
   3  10   8         93.26        106.47         7.88 o                         
   4  10   8          7.42          9.96         2.74 o                         
   5  10   8         93.27        111.23         8.24 o                         
   6  10   8         82.57         67.32         6.39 o                         
   7  10   8         38.99         38.79         5.19 o                         
   2  11   8         88.69        109.54         6.95 o                         
   3  11   8         67.02         79.80         7.40 o                         
   4  11   8         42.13         37.33         5.00 o                         
   5  11   8        100.59         76.99         7.09 o                         
  -5  -7   9        172.65        145.44         6.75 o                         
  -4  -7   9        153.14        170.00         8.28 o                         
  -3  -7   9          0.59          0.71         1.52 o                         
  -2  -7   9         70.72         52.88         3.72 o                         
  -1  -7   9         83.83         74.68         4.53 o                         
  -7  -6   9          0.35          1.73         1.61 o                         
  -6  -6   9        104.25        122.78         6.34 o                         
  -5  -6   9        121.01        109.27         5.71 o                         
  -4  -6   9         16.79         26.80         3.35 o                         
  -3  -6   9          4.11         -1.71         1.71 o                         
  -2  -6   9        212.35        233.44         8.72 o                         
  -1  -6   9         12.71          4.96         1.53 o                         
   0  -6   9          8.80          5.06         1.35 o                         
   1  -6   9          3.49          3.39         1.50 o                         
   2  -6   9        162.90        166.55         7.02 o                         
  -8  -5   9         67.78         48.12         4.57 o                         
  -7  -5   9        311.93        334.64        10.42 o                         
  -6  -5   9         16.31         25.11         2.77 o                         
  -5  -5   9          9.11          8.77         1.77 o                         
  -4  -5   9        149.03        158.75         6.70 o                         
  -3  -5   9        320.86        312.45        10.40 o                         
  -2  -5   9         47.32         59.83         3.62 o                         
  -1  -5   9          0.75          0.72         1.17 o                         
   0  -5   9         73.11         61.58         3.37 o                         
   1  -5   9         28.60         20.36         2.12 o                         
   2  -5   9        109.18        123.11         5.07 o                         
   3  -5   9        130.94        137.16         6.26 o                         
  -8  -4   9         67.57         65.47         5.34 o                         
  -7  -4   9        100.28        104.28         5.69 o                         
  -6  -4   9        144.92        117.55         5.79 o                         
  -5  -4   9          5.83          2.78         1.44 o                         
  -4  -4   9        673.29        646.18        17.00 o                         
  -3  -4   9        628.14        635.68        12.31 o                         
  -2  -4   9          7.68          3.35         1.26 o                         
  -1  -4   9         27.04         29.19         2.58 o                         
   0  -4   9        244.51        251.26         7.78 o                         
   1  -4   9        142.46        148.80         4.76 o                         
   2  -4   9         20.72         17.72         2.07 o                         
   3  -4   9         29.10         12.05         1.80 o                         
   4  -4   9        242.37        257.88        11.06 o                         
  -8  -3   9         44.85         51.35         3.99 o                         
  -7  -3   9         23.34         16.26         2.06 o                         
  -6  -3   9        121.57        112.85         5.45 o                         
  -5  -3   9        359.11        364.07        11.64 o                         
  -4  -3   9        190.10        139.53         5.33 o                         
  -3  -3   9        191.91        242.65         6.79 o                         
  -2  -3   9         97.01         92.76         4.28 o                         
  -1  -3   9        216.60        231.95         7.04 o                         
   0  -3   9        403.86        460.64        15.66 o                         
   1  -3   9          0.88          4.68         1.75 o                         
   2  -3   9         11.65          7.52         1.97 o                         
   3  -3   9         45.54         57.91         3.89 o                         
   4  -3   9        526.94        509.54        12.53 o                         
   5  -3   9        221.00        240.32        10.58 o                         
  -9  -2   9         31.64         24.43         3.39 o                         
  -8  -2   9          0.60         -1.54         1.61 o                         
  -7  -2   9        144.04        130.79         7.89 o                         
  -6  -2   9        285.12        341.59         9.51 o                         
  -5  -2   9        163.35        131.93         5.52 o                         
  -4  -2   9          0.99          0.16         1.01 o                         
  -3  -2   9          1.02         -0.82         0.82 o                         
  -2  -2   9        703.85        666.09        10.54 o                         
  -1  -2   9        782.62        798.04        11.30 o                         
   0  -2   9        239.13        248.21         9.62 o                         
   1  -2   9         77.89         87.07         3.78 o                         
   2  -2   9        405.62        360.01         8.71 o                         
   3  -2   9         25.05         25.94         3.18 o                         
   4  -2   9        199.29        192.77         6.99 o                         
   5  -2   9        375.80        418.92        13.50 o                         
   6  -2   9        228.55        202.67         9.57 o                         
  -8  -1   9         17.00         11.88         2.43 o                         
  -7  -1   9        192.02        219.89         7.86 o                         
  -6  -1   9        384.93        398.57        10.27 o                         
  -5  -1   9         47.80         40.57         3.00 o                         
  -4  -1   9         24.99         15.01         1.32 o                         
  -3  -1   9        372.86        281.06         5.07 o                         
  -2  -1   9       1825.39       1762.16        17.51 o                         
  -1  -1   9          2.52          1.62         0.45 o                         
   0  -1   9         53.32         60.97         2.51 o                         
   1  -1   9        564.76        552.21        16.70 o                         
   2  -1   9       1103.27       1157.75        24.52 o                         
   3  -1   9        473.51        440.11         9.70 o                         
   4  -1   9        125.78        110.38         6.19 o                         
   5  -1   9         91.68         85.13         4.76 o                         
   6  -1   9        350.51        383.10        12.91 o                         
   7  -1   9        118.09        133.31         7.93 o                         
  -8   0   9        126.25        119.68        10.74 o                         
  -7   0   9         41.40         39.87         3.30 o                         
  -6   0   9         37.04         41.56         3.24 o                         
  -5   0   9        231.00        253.93         6.10 o                         
  -4   0   9        743.92        820.21        10.11 o                         
  -3   0   9       1343.83       1313.74        14.10 o                         
  -2   0   9         35.20         37.82         2.17 o                         
  -1   0   9         31.66         12.79         2.80 o                         
   0   0   9        257.80        301.90         7.64 o                         
   1   0   9       1270.62       1197.23        17.45 o                         
   2   0   9       1379.56       1219.53        87.15 o                         
   4   0   9        259.24        315.65         8.23 o                         
   5   0   9        169.72        184.09         8.04 o                         
   6   0   9        247.93        266.26         8.57 o                         
   7   0   9          0.52          3.44         2.34 o                         
  -8   1   9         71.84         72.09         6.96 o                         
  -7   1   9          6.01          4.24         1.57 o                         
  -6   1   9          4.20          1.64         1.48 o                         
  -5   1   9        356.78        430.98        10.40 o                         
  -4   1   9        736.29        735.84        14.20 o                         
  -3   1   9        413.27        418.98         8.98 o                         
  -2   1   9        223.67        242.68         7.22 o                         
  -1   1   9        866.78        896.45        54.62 o                         
   0   1   9        299.68        316.52         8.29 o                         
   1   1   9         38.51         13.13         2.53 o                         
   2   1   9        213.25        258.83        12.28 o                         
   3   1   9       1417.33       1540.82        29.55 o                         
   4   1   9        637.09        646.09        10.57 o                         
   5   1   9        112.04        128.58         7.61 o                         
   6   1   9          8.10          8.95         1.55 o                         
   7   1   9         29.23         23.84         2.65 o                         
   8   1   9        125.34        135.21         6.45 o                         
  -8   2   9         16.20          8.70         3.13 o                         
  -7   2   9         12.22          4.52         2.39 o                         
  -6   2   9        270.43        251.97        11.31 o                         
  -5   2   9        134.65        134.58         5.26 o                         
  -4   2   9        138.35        104.21         3.11 o                         
  -3   2   9         30.00         16.48         0.90 o                         
  -2   2   9        911.13        908.22        10.76 o                         
  -1   2   9       1721.51       1674.96        30.09 o                         
   0   2   9         26.16         26.61         1.70 o                         
   1   2   9         88.97         88.82         3.44 o                         
   2   2   9        471.86        477.30        12.91 o                         
   3   2   9       1655.19       1621.54        31.75 o                         
   4   2   9        137.85        134.32         5.17 o                         
   5   2   9        104.87         73.42         3.99 o                         
   6   2   9        272.41        194.17         6.84 o                         
   7   2   9        435.02        540.72        12.55 o                         
   8   2   9         10.96         10.07         1.97 o                         
  -7   3   9         35.89         41.42         4.53 o                         
  -6   3   9         78.08         85.46         4.93 o                         
  -5   3   9         33.11         33.90         2.43 o                         
  -4   3   9          3.83          2.41         0.69 o                         
  -3   3   9        426.20        478.65         7.54 o                         
  -2   3   9        398.23        341.67         4.67 o                         
  -1   3   9        460.53        453.20         6.53 o                         
   0   3   9        251.26        245.58         6.47 o                         
   1   3   9         52.09         52.08         2.12 o                         
   2   3   9        712.42        700.72        17.78 o                         
   3   3   9        254.66        179.47         8.44 o                         
   4   3   9         18.57         26.62         2.27 o                         
   5   3   9         46.64         31.70         2.56 o                         
   6   3   9        462.27        487.22        15.63 o                         
   7   3   9        342.23        423.54        10.67 o                         
   8   3   9          2.05          9.35         1.95 o                         
  -7   4   9         10.16          7.48         2.34 o                         
  -6   4   9          1.14          8.59         2.52 o                         
  -5   4   9          0.84          0.19         1.03 o                         
  -4   4   9        290.18        271.57         6.75 o                         
  -3   4   9        231.44        211.31         5.51 o                         
  -2   4   9         64.29         57.57         3.59 o                         
  -1   4   9        131.48        133.95         3.59 o                         
   0   4   9       1146.09       1180.25        14.03 o                         
   1   4   9       1102.40       1165.35        19.24 o                         
   2   4   9         61.08         78.60         3.98 o                         
   3   4   9          1.31          3.06         0.76 o                         
   4   4   9        326.48        336.38         8.26 o                         
   5   4   9        851.98        833.32        14.47 o                         
   6   4   9        236.80        247.86         7.40 o                         
   7   4   9         36.95         28.87         2.95 o                         
   8   4   9         72.43         58.25         6.13 o                         
   9   4   9         39.87         57.82         5.18 o                         
  -6   5   9          6.60          6.06         3.10 o                         
  -5   5   9         58.44         51.53         5.56 o                         
  -4   5   9         16.03         24.57         2.91 o                         
  -3   5   9          8.95          1.35         0.68 o                         
  -2   5   9        408.32        421.90        12.93 o                         
  -1   5   9        469.61        450.51        10.14 o                         
   0   5   9        855.99        862.54        13.19 o                         
   1   5   9        134.71        101.69         3.34 o                         
   2   5   9         14.61          5.69         0.92 o                         
   3   5   9          7.80          9.42         1.79 o                         
   4   5   9        766.59        833.33        20.22 o                         
   5   5   9         74.60         67.99         4.64 o                         
   6   5   9        112.47        126.27         6.59 o                         
   7   5   9        164.84        155.12         7.67 o                         
   8   5   9        334.81        371.02        12.60 o                         
   9   5   9         67.16         69.23         5.62 o                         
  -5   6   9         17.92         25.24         3.30 o                         
  -4   6   9         32.66         46.04         3.54 o                         
  -3   6   9         73.24         72.75         4.52 o                         
  -2   6   9          4.26         12.98         1.55 o                         
  -1   6   9        363.58        385.01         9.97 o                         
   0   6   9        200.62        183.92         7.79 o                         
   1   6   9         49.52         56.14         3.13 o                         
   2   6   9        167.96        166.20         6.32 o                         
   3   6   9        848.76        880.72        25.82 o                         
   4   6   9         30.47         24.15         3.40 o                         
   5   6   9          1.75          0.82         1.10 o                         
   6   6   9          5.42          2.73         2.33 o                         
   7   6   9        345.44        356.15        11.97 o                         
   8   6   9        441.39        471.20        15.52 o                         
   9   6   9         10.00         12.55         3.56 o                         
  -5   7   9          1.55          1.46         2.36 o                         
  -4   7   9          1.39          5.34         1.67 o                         
  -3   7   9        112.78         90.91         5.41 o                         
  -2   7   9        117.14        119.14         5.96 o                         
  -1   7   9          6.62          1.88         1.32 o                         
   0   7   9         30.14         25.04         4.18 o                         
   1   7   9         84.47         80.61         3.92 o                         
   2   7   9        755.17        692.46        14.47 o                         
   3   7   9        183.49        188.97         9.11 o                         
   4   7   9         12.31          7.92         1.44 o                         
   5   7   9         52.33         49.51         5.10 o                         
   6   7   9          1.63          0.51         4.96 o                         
   7   7   9        101.38        110.31         6.63 o                         
   8   7   9         60.11         61.16         5.54 o                         
  -3   8   9          7.00         11.70         2.26 o                         
  -2   8   9         17.25         28.42         3.16 o                         
  -1   8   9         53.64         46.71         4.01 o                         
   0   8   9         37.87         16.70         2.35 o                         
   1   8   9        257.34        282.14         9.38 o                         
   2   8   9         41.85         36.89         2.88 o                         
   3   8   9          1.25          3.88         1.45 o                         
   4   8   9         98.25         91.29         6.82 o                         
   5   8   9         67.49         66.75         5.89 o                         
   6   8   9        329.47        314.03        13.68 o                         
   7   8   9          0.48         -0.95         7.89 o                         
   8   8   9          0.50          1.00         1.56 o                         
  -2   9   9          0.69          0.13         1.52 o                         
  -1   9   9         26.64         11.61         2.42 o                         
   0   9   9        241.70        289.00        10.29 o                         
   1   9   9        247.74        278.97        17.11 o                         
   2   9   9         10.70          4.25         1.83 o                         
   3   9   9          0.98          2.27         1.99 o                         
   4   9   9        216.21        213.65        18.51 o                         
   5   9   9         92.53         85.26         8.40 o                         
   6   9   9          8.14         11.21         2.78 o                         
   7   9   9         70.06         72.69         6.88 o                         
   0  10   9         20.27         40.07         4.11 o                         
   1  10   9         36.51         30.44         3.59 o                         
   2  10   9        147.96        117.45         7.28 o                         
   3  10   9         39.58         38.29         5.01 o                         
   4  10   9          0.76          3.54         2.91 o                         
   5  10   9         34.25         43.62         5.31 o                         
   6  10   9         12.69         12.02         3.30 o                         
  -6  -6  10          0.67          3.16         1.86 o                         
  -5  -6  10        232.99        233.82        12.02 o                         
  -4  -6  10         46.58         45.71         4.36 o                         
  -3  -6  10          1.95         -0.61         1.60 o                         
  -2  -6  10        129.36        111.74         6.68 o                         
  -1  -6  10        112.49        119.90         5.76 o                         
   0  -6  10         38.39         35.05         3.39 o                         
  -7  -5  10         54.50         46.44         4.63 o                         
  -6  -5  10         38.49         42.94         5.02 o                         
  -5  -5  10         41.70         43.16         6.54 o                         
  -4  -5  10         11.54         13.23         2.36 o                         
  -3  -5  10         23.56         19.08         2.66 o                         
  -2  -5  10         79.56         72.31         4.45 o                         
  -1  -5  10        231.61        230.72         8.17 o                         
   0  -5  10          0.38          1.24         1.38 o                         
   1  -5  10         68.27         73.63         4.81 o                         
   2  -5  10        126.63        158.79         7.16 o                         
  -7  -4  10        149.77        140.04         9.21 o                         
  -6  -4  10        143.50        157.76         9.47 o                         
  -5  -4  10         49.77         59.51         4.46 o                         
  -4  -4  10        129.22        130.55         6.62 o                         
  -3  -4  10        352.32        363.07        11.26 o                         
  -2  -4  10          3.63          2.87         1.50 o                         
  -1  -4  10         77.04         73.94         4.39 o                         
   0  -4  10        111.87        116.57         7.37 o                         
   1  -4  10         84.01         92.50         5.13 o                         
   2  -4  10        254.38        268.84         9.09 o                         
   3  -4  10         48.15         55.52         5.21 o                         
  -8  -3  10        125.63        136.55         7.68 o                         
  -7  -3  10         14.76         14.31         2.54 o                         
  -6  -3  10          2.44          2.05         1.35 o                         
  -5  -3  10        258.25        244.33        12.88 o                         
  -4  -3  10        325.42        346.70         9.04 o                         
  -3  -3  10        152.80        139.43         6.58 o                         
  -2  -3  10        129.49        124.85         5.23 o                         
  -1  -3  10          7.03          4.23         1.47 o                         
   0  -3  10         79.14         63.98         3.97 o                         
   1  -3  10        236.85        222.31         9.10 o                         
   2  -3  10          2.12         11.53         2.60 o                         
   3  -3  10          8.67          7.26         1.77 o                         
   4  -3  10        128.07        133.99         8.27 o                         
  -8  -2  10         37.91         29.58         3.22 o                         
  -7  -2  10         94.30         96.46         5.39 o                         
  -6  -2  10        142.80        114.14         5.60 o                         
  -5  -2  10        328.32        381.87         9.34 o                         
  -4  -2  10        271.28        249.54         7.32 o                         
  -3  -2  10         81.50         75.49         3.25 o                         
  -2  -2  10         64.35         66.47         3.21 o                         
  -1  -2  10        449.21        460.43        10.37 o                         
   0  -2  10        386.92        347.06         9.64 o                         
   1  -2  10         21.42         33.94         3.46 o                         
   2  -2  10        185.76        236.53         9.28 o                         
   3  -2  10        275.31        259.12        10.14 o                         
   4  -2  10        216.98        279.47        10.87 o                         
   5  -2  10          8.82          8.90         2.36 o                         
  -8  -1  10          0.31          1.57         1.78 o                         
  -7  -1  10         70.26         77.72         4.75 o                         
  -6  -1  10        580.20        559.71        16.39 o                         
  -5  -1  10        127.72        134.63         4.70 o                         
  -4  -1  10          1.62          5.19         1.39 o                         
  -3  -1  10        241.49        266.07         6.06 o                         
  -2  -1  10        912.04        874.05        12.63 o                         
  -1  -1  10        110.17        111.17         3.23 o                         
   0  -1  10         24.91         30.29         2.25 o                         
   1  -1  10         15.40         24.64         2.83 o                         
   2  -1  10        840.42        788.68        21.20 o                         
   3  -1  10        216.14        280.53        10.15 o                         
   4  -1  10        177.38        166.78         8.02 o                         
   5  -1  10         60.01         54.09         5.56 o                         
   6  -1  10         25.93         15.09         3.98 o                         
  -8   0  10         49.15         66.84         5.42 o                         
  -7   0  10        203.11        200.26         7.70 o                         
  -6   0  10          1.16         -1.39         1.39 o                         
  -5   0  10          1.77          1.11         1.27 o                         
  -4   0  10        293.42        309.18         7.04 o                         
  -3   0  10       1142.73       1151.92        14.97 o                         
  -2   0  10        227.10        181.07         4.50 o                         
  -1   0  10         18.56          7.24         1.11 o                         
   0   0  10         16.32         27.89         1.99 o                         
   1   0  10          1.84         10.35         1.13 o                         
   2   0  10        316.64        314.88        10.02 o                         
   3   0  10        130.09        156.63         7.22 o                         
   4   0  10         39.16         30.41         3.47 o                         
   5   0  10        689.87        738.48        17.92 o                         
   6   0  10        110.09        134.23         7.44 o                         
   7   0  10          1.75          1.85         1.84 o                         
  -8   1  10        141.81        121.90         7.45 o                         
  -7   1  10         53.21         53.20         4.03 o                         
  -6   1  10          3.38          0.73         1.22 o                         
  -5   1  10         25.58         21.57         2.42 o                         
  -4   1  10        498.07        521.84         8.00 o                         
  -3   1  10        964.32        842.38        13.58 o                         
  -2   1  10         84.04         73.87         3.62 o                         
  -1   1  10          1.01         -0.92         0.92 o                         
   0   1  10        457.44        398.07         6.30 o                         
   1   1  10        323.74        352.60         7.29 o                         
   2   1  10        446.09        485.77        10.22 o                         
   3   1  10        210.68        197.91         6.37 o                         
   4   1  10        660.26        636.50        12.85 o                         
   5   1  10        464.83        509.43        11.81 o                         
   6   1  10         86.49         83.28         4.75 o                         
   7   1  10          6.71          7.78         1.87 o                         
  -7   2  10         28.42         36.66         5.09 o                         
  -6   2  10        425.25        458.51        13.52 o                         
  -5   2  10        304.92        300.99        12.97 o                         
  -4   2  10         89.15         89.80         3.74 o                         
  -3   2  10          3.75         -0.04         0.62 o                         
  -2   2  10        361.90        413.38         8.95 o                         
  -1   2  10       1244.33       1196.06        19.21 o                         
   0   2  10        667.41        636.89         8.39 o                         
   1   2  10         84.16         79.00         3.99 o                         
   2   2  10        123.52        135.38         4.78 o                         
   3   2  10         11.07         18.56         2.18 o                         
   4   2  10         52.32         39.04         2.97 o                         
   5   2  10         53.36         40.06         3.18 o                         
   6   2  10        176.17        205.31         8.50 o                         
   7   2  10         85.01         56.95         3.99 o                         
   8   2  10         61.45         88.73         5.24 o                         
  -7   3  10         31.99         34.20         5.14 o                         
  -6   3  10        323.98        330.17        10.00 o                         
  -5   3  10        176.91        204.78        10.03 o                         
  -4   3  10          6.79          9.73         1.39 o                         
  -3   3  10        460.69        486.13         7.88 o                         
  -2   3  10        167.76        181.37         5.59 o                         
  -1   3  10        382.14        323.39         4.99 o                         
   0   3  10         33.16         32.05         1.82 o                         
   1   3  10        729.06        721.43        11.57 o                         
   2   3  10        974.89       1028.91        15.65 o                         
   3   3  10        279.89        339.32         8.27 o                         
   4   3  10         46.61         68.41         3.73 o                         
   5   3  10          8.13         21.62         2.93 o                         
   6   3  10        320.76        333.41        15.01 o                         
   7   3  10        453.39        460.54        13.33 o                         
   8   3  10         29.01         43.66         4.56 o                         
  -6   4  10        119.37        144.01         9.98 o                         
  -5   4  10         98.79        118.98         5.55 o                         
  -4   4  10        136.07        132.11         4.70 o                         
  -3   4  10          6.29          7.75         1.03 o                         
  -2   4  10       1111.03       1123.84        12.34 o                         
  -1   4  10         30.10         27.63         1.63 o                         
   0   4  10          2.63          2.70         0.71 o                         
   1   4  10        601.06        538.99         8.55 o                         
   2   4  10        510.27        508.12         9.94 o                         
   3   4  10         70.41         59.42         3.33 o                         
   4   4  10         23.93         15.62         1.87 o                         
   5   4  10        330.73        392.93         9.62 o                         
   6   4  10        385.31        342.37         9.23 o                         
   7   4  10         15.70         32.43         2.99 o                         
   8   4  10          4.23          2.28         3.08 o                         
  -6   5  10          7.97         14.24         2.78 o                         
  -5   5  10         92.10         70.03         4.32 o                         
  -4   5  10        122.89        122.28         6.94 o                         
  -3   5  10        139.57        161.69         4.61 o                         
  -2   5  10        201.98        234.28         5.52 o                         
  -1   5  10        325.49        331.67         6.84 o                         
   0   5  10        217.77        201.37         5.06 o                         
   1   5  10        113.18        101.65         4.21 o                         
   2   5  10        288.74        253.80         6.98 o                         
   3   5  10         82.85         87.28         4.13 o                         
   4   5  10         93.41         93.39         4.33 o                         
   5   5  10         50.51         47.59         3.17 o                         
   6   5  10        348.71        328.57         8.85 o                         
   7   5  10         59.47         69.89         5.30 o                         
   8   5  10         42.07         37.00         4.18 o                         
  -5   6  10         63.91         55.90         4.17 o                         
  -4   6  10        194.21        215.26        11.97 o                         
  -3   6  10         70.81         60.92         4.11 o                         
  -2   6  10         10.57          6.08         1.27 o                         
  -1   6  10        510.18        472.90        12.58 o                         
   0   6  10        384.39        434.06         9.22 o                         
   1   6  10          8.70         15.76         1.68 o                         
   2   6  10         31.61         55.68         3.74 o                         
   3   6  10        731.80        723.82        13.17 o                         
   4   6  10        291.14        298.52        16.56 o                         
   5   6  10        141.09        135.91         9.49 o                         
   6   6  10          6.94          8.26         1.84 o                         
   7   6  10        225.49        256.67        10.30 o                         
   8   6  10        189.11        170.52         8.70 o                         
  -4   7  10         21.10         27.03         3.44 o                         
  -3   7  10        155.45        115.30         6.04 o                         
  -2   7  10        242.70        218.42         8.16 o                         
  -1   7  10        140.03        197.66         7.49 o                         
   0   7  10         56.49         74.48         4.47 o                         
   1   7  10         40.42         44.96         2.98 o                         
   2   7  10        213.50        230.57        11.76 o                         
   3   7  10        695.83        660.52        16.59 o                         
   4   7  10        224.14        259.51        16.47 o                         
   5   7  10         59.79         68.78         5.03 o                         
   6   7  10         77.98        102.05         6.31 o                         
   7   7  10        213.12        227.42         9.86 o                         
   8   7  10         98.12        109.34         6.99 o                         
  -3   8  10         24.05         19.07         2.82 o                         
  -2   8  10         95.40        125.18         6.58 o                         
  -1   8  10        109.94        113.08         6.08 o                         
   0   8  10        101.68         75.62         5.96 o                         
   1   8  10        242.38        195.63         6.62 o                         
   2   8  10          5.70         11.79         1.99 o                         
   3   8  10         29.17         28.60         2.91 o                         
   4   8  10         43.71         55.34         5.46 o                         
   5   8  10         35.34         41.67         4.87 o                         
   6   8  10        232.02        286.72        13.25 o                         
   7   8  10        146.50        131.58         9.43 o                         
  -1   9  10         34.39         21.30         2.90 o                         
   0   9  10        314.31        267.17         9.91 o                         
   1   9  10        250.38        311.69        11.07 o                         
   2   9  10          1.65         -1.62         1.99 o                         
   3   9  10         21.22         17.36         3.35 o                         
   4   9  10        160.67        154.74        11.83 o                         
   5   9  10        192.75        188.84        15.98 o                         
   6   9  10          2.79          0.75         3.72 o                         
   7   9  10         53.56         52.75         6.08 o                         
   1  10  10         72.17         86.04         5.92 o                         
   2  10  10         52.49         28.89         4.78 o                         
   3  10  10          5.44          0.49         1.79 o                         
   4  10  10         26.24         24.17         3.91 o                         
   5  10  10         61.11         61.77         8.11 o                         
  -5  -5  11         46.21         76.40         7.98 o                         
  -4  -5  11         15.31         11.17         2.37 o                         
  -3  -5  11          0.39         -1.95         1.95 o                         
  -2  -5  11         63.63         53.40         4.70 o                         
  -1  -5  11        306.79        313.68        12.76 o                         
   0  -5  11         27.39         33.53         3.39 o                         
   1  -5  11          4.62         11.15         2.33 o                         
  -6  -4  11        199.06        250.10        12.52 o                         
  -5  -4  11          0.51          2.55         2.01 o                         
  -4  -4  11          0.37          3.29         1.74 o                         
  -3  -4  11        261.81        256.20         9.79 o                         
  -2  -4  11        301.03        312.05        10.93 o                         
  -1  -4  11          8.89          6.27         1.62 o                         
   0  -4  11         16.88         15.50         2.33 o                         
   1  -4  11         24.62         27.62         3.09 o                         
   2  -4  11        428.01        385.23        11.41 o                         
  -7  -3  11         52.79         29.33         5.65 o                         
  -6  -3  11          0.92         -1.60         1.60 o                         
  -5  -3  11         77.62         73.52         4.36 o                         
  -4  -3  11        112.52        120.16         5.44 o                         
  -3  -3  11        137.19        166.27         7.47 o                         
  -2  -3  11         11.56          6.61         1.36 o                         
  -1  -3  11         30.25         23.80         2.59 o                         
   0  -3  11        227.73        236.47         8.06 o                         
   1  -3  11        609.07        635.21        17.37 o                         
   2  -3  11          8.64         13.77         2.78 o                         
   3  -3  11        107.78        100.50         6.81 o                         
  -7  -2  11         19.71         10.10         2.16 o                         
  -6  -2  11         23.41         30.60         3.61 o                         
  -5  -2  11        206.58        174.49         7.91 o                         
  -4  -2  11        223.99        265.66         7.92 o                         
  -3  -2  11        135.27        135.34         5.48 o                         
  -2  -2  11         52.36         41.59         2.59 o                         
  -1  -2  11        152.97        167.55         6.28 o                         
   0  -2  11        739.36        842.46        15.82 o                         
   1  -2  11        194.75        191.19         8.43 o                         
   2  -2  11         28.05         38.63         4.02 o                         
   3  -2  11         35.59         28.84         3.53 o                         
   4  -2  11        322.31        348.73        12.81 o                         
  -7  -1  11          2.86          4.93         1.95 o                         
  -6  -1  11        346.22        357.85        10.36 o                         
  -5  -1  11        344.13        351.68         9.81 o                         
  -4  -1  11         55.25         66.55         3.40 o                         
  -3  -1  11         32.16         46.27         3.14 o                         
  -2  -1  11         23.60          9.26         1.32 o                         
  -1  -1  11        288.68        255.23         6.43 o                         
   0  -1  11         29.11         21.82         2.07 o                         
   1  -1  11         11.39          7.36         2.54 o                         
   2  -1  11        190.60        213.46         8.85 o                         
   3  -1  11         91.51         82.10         5.75 o                         
   4  -1  11         51.97         88.54         6.18 o                         
   5  -1  11         25.63         20.19         3.26 o                         
  -7   0  11        203.02        213.32         8.18 o                         
  -6   0  11          0.70         -0.90         1.34 o                         
  -5   0  11         44.15         64.09         4.08 o                         
  -4   0  11        207.80        189.71         6.81 o                         
  -3   0  11        474.77        481.68         8.06 o                         
  -2   0  11        328.52        349.54         7.49 o                         
  -1   0  11          2.32          7.41         1.52 o                         
   0   0  11         54.35         54.26         2.42 o                         
   1   0  11         30.73         21.74         1.65 o                         
   2   0  11        462.03        514.89        11.00 o                         
   3   0  11        750.86        719.36        17.23 o                         
   4   0  11          3.01          2.86         1.71 o                         
   5   0  11         16.26         11.74         2.60 o                         
   6   0  11         44.60         62.07         5.35 o                         
  -7   1  11        115.41        126.51         6.34 o                         
  -6   1  11          4.16         -0.22         1.63 o                         
  -5   1  11         30.21         26.39         4.48 o                         
  -4   1  11        413.25        388.81         8.87 o                         
  -3   1  11       1134.92       1246.09        16.00 o                         
  -2   1  11        181.96        160.56         4.44 o                         
  -1   1  11        226.37        208.44         5.04 o                         
   0   1  11         70.94         86.27         3.87 o                         
   1   1  11        395.30        371.57        12.06 o                         
   2   1  11         69.28         91.98         4.24 o                         
   3   1  11        213.63        208.50         6.83 o                         
   4   1  11        455.54        487.07        11.42 o                         
   5   1  11        248.68        242.79         8.15 o                         
   6   1  11         65.40         76.66         5.45 o                         
  -7   2  11         32.19         37.86         3.21 o                         
  -6   2  11         63.11         58.67         3.73 o                         
  -5   2  11         81.56         78.36         4.09 o                         
  -4   2  11         73.35         61.20         3.36 o                         
  -3   2  11        305.40        294.83         8.12 o                         
  -2   2  11         23.38         12.02         1.27 o                         
  -1   2  11         45.85         71.65         3.16 o                         
   0   2  11         92.06         80.87         4.09 o                         
   1   2  11         34.84         35.41         2.25 o                         
   2   2  11         48.90         51.84         5.78 o                         
   3   2  11         43.20         46.50         3.13 o                         
   4   2  11        819.63        870.44        15.77 o                         
   5   2  11        311.17        331.96         9.42 o                         
   6   2  11          1.19         -0.91         1.99 o                         
   7   2  11         60.26         52.12         3.99 o                         
  -6   3  11        214.77        247.68        11.79 o                         
  -5   3  11        160.94        161.93         5.99 o                         
  -4   3  11         65.84         56.48         2.83 o                         
  -3   3  11        104.74        106.46         3.67 o                         
  -2   3  11         31.07         28.15         1.90 o                         
  -1   3  11        493.40        497.32         9.91 o                         
   0   3  11        127.18        101.04         3.44 o                         
   1   3  11          4.39          3.94         0.74 o                         
   2   3  11         99.97         98.38         4.71 o                         
   3   3  11         60.75         43.43         3.03 o                         
   4   3  11        261.70        287.20         8.20 o                         
   5   3  11         95.92         63.19         3.97 o                         
   6   3  11         44.19         67.35         4.24 o                         
   7   3  11        161.65        160.84         6.85 o                         
  -6   4  11        238.89        283.74        11.62 o                         
  -5   4  11        109.86        114.92         5.67 o                         
  -4   4  11          1.34          0.57         0.86 o                         
  -3   4  11          1.13          0.41         0.94 o                         
  -2   4  11       1499.43       1489.47        19.10 o                         
  -1   4  11        204.68        182.98         4.77 o                         
   0   4  11         19.45         22.27         1.72 o                         
   1   4  11        271.60        296.54         6.07 o                         
   2   4  11        110.03         96.58         4.19 o                         
   3   4  11         41.35         36.27         2.76 o                         
   4   4  11         36.53         36.02         2.85 o                         
   5   4  11        282.62        271.60         8.19 o                         
   6   4  11        498.21        576.09        12.87 o                         
   7   4  11          8.54          2.98         1.66 o                         
  -5   5  11         94.67         86.69         9.71 o                         
  -4   5  11        168.26        145.10         6.06 o                         
  -3   5  11        152.75        166.49         5.41 o                         
  -2   5  11          3.98          6.13         1.01 o                         
  -1   5  11        201.69        235.04         6.98 o                         
   0   5  11        151.46        145.52         4.48 o                         
   1   5  11        717.17        741.33        11.15 o                         
   2   5  11        238.93        265.89         7.39 o                         
   3   5  11         10.45          7.55         1.50 o                         
   4   5  11        107.32         93.39         4.49 o                         
   5   5  11        243.35        262.59         7.94 o                         
   6   5  11        639.70        677.37        17.15 o                         
   7   5  11         27.45         18.06         3.13 o                         
  -4   6  11        201.56        229.93         8.90 o                         
  -3   6  11        125.30        155.17         6.32 o                         
  -2   6  11         32.93         23.87         2.10 o                         
  -1   6  11         20.69         15.02         1.42 o                         
   0   6  11        322.38        273.37         7.54 o                         
   1   6  11        102.58        142.46         5.41 o                         
   2   6  11        132.35        113.94         4.92 o                         
   3   6  11         96.35        123.17         5.11 o                         
   4   6  11         25.52         26.03         2.43 o                         
   5   6  11        229.69        259.85         7.85 o                         
   6   6  11         11.61         11.68         3.29 o                         
   7   6  11         54.89         60.40         8.57 o                         
  -3   7  11         99.93         72.83         8.93 o                         
  -2   7  11        283.59        236.92        10.64 o                         
  -1   7  11        130.83        125.10         5.84 o                         
   0   7  11          1.09          0.27         1.08 o                         
   1   7  11          4.91          0.53         1.44 o                         
   2   7  11        315.75        278.38         9.09 o                         
   3   7  11        696.14        726.45        16.64 o                         
   4   7  11        156.89        132.96         5.49 o                         
   5   7  11         38.91         30.54         3.52 o                         
   6   7  11        102.57         91.50         6.15 o                         
   7   7  11         42.70         52.72         4.82 o                         
  -2   8  11        181.34        221.60        17.05 o                         
  -1   8  11         98.79        123.06         6.30 o                         
   0   8  11         34.50         29.54         2.84 o                         
   1   8  11         32.30         20.66         2.64 o                         
   2   8  11         46.53         56.64         4.20 o                         
   3   8  11        202.48        198.69        24.30 o                         
   4   8  11         70.99         63.02         5.86 o                         
   5   8  11         23.52         16.98         2.63 o                         
   6   8  11        176.28        182.97         8.94 o                         
   7   8  11        277.49        319.30        12.24 o                         
  -1   9  11         89.51         77.70         5.39 o                         
   0   9  11        113.41         75.33         6.54 o                         
   1   9  11         82.99         95.55         5.74 o                         
   2   9  11         72.95        105.40         7.56 o                         
   3   9  11          5.92          1.29         1.81 o                         
   4   9  11         23.11         20.74         3.63 o                         
   5   9  11        185.59        176.32        31.11 o                         
   6   9  11         59.29         62.35         6.44 o                         
   3  10  11         24.00         16.40         3.27 o                         
  -5  -4  12         77.74         79.38         7.40 o                         
  -4  -4  12         45.71         42.43         4.16 o                         
  -3  -4  12         81.27         93.92         6.17 o                         
  -2  -4  12        243.87        255.07        10.32 o                         
  -1  -4  12         79.25         83.53         6.46 o                         
   0  -4  12         14.74         25.56         2.99 o                         
   1  -4  12         75.91         58.07         4.49 o                         
  -6  -3  12         54.74         52.81         4.81 o                         
  -5  -3  12         31.31         39.99         4.11 o                         
  -4  -3  12         17.34         11.64         2.28 o                         
  -3  -3  12         60.67         86.71         6.64 o                         
  -2  -3  12        209.97        208.36         8.89 o                         
  -1  -3  12         22.88         23.69         2.68 o                         
   0  -3  12         18.87         30.57         3.78 o                         
   1  -3  12        269.76        286.01         9.82 o                         
   2  -3  12         23.04         41.53         5.00 o                         
  -6  -2  12         50.60         49.35         4.69 o                         
  -5  -2  12         78.65         98.38         9.10 o                         
  -4  -2  12        202.35        155.49         6.22 o                         
  -3  -2  12         61.73         74.51         4.29 o                         
  -2  -2  12          9.30          3.90         1.18 o                         
  -1  -2  12         28.52         25.76         2.98 o                         
   0  -2  12        320.21        315.35         9.52 o                         
   1  -2  12        367.39        412.71        13.16 o                         
   2  -2  12        164.85        144.64         8.30 o                         
   3  -2  12         35.93         26.70         5.07 o                         
  -6  -1  12         56.91         81.46         5.05 o                         
  -5  -1  12        337.42        344.75        10.02 o                         
  -4  -1  12        168.42        181.37         6.64 o                         
  -3  -1  12         24.42          9.60         1.61 o                         
  -2  -1  12          2.62          4.29         1.18 o                         
  -1  -1  12        810.33        853.11        13.49 o                         
   0  -1  12        439.39        428.06        12.24 o                         
   1  -1  12         57.38         75.50         6.05 o                         
   2  -1  12        297.31        254.71        10.17 o                         
   3  -1  12        280.21        307.51        11.65 o                         
   4  -1  12         17.71         15.92         2.93 o                         
  -6   0  12          6.57          9.56         2.03 o                         
  -5   0  12         87.49         77.04         4.68 o                         
  -4   0  12         14.43         30.69         2.87 o                         
  -3   0  12          0.99         -0.05         1.14 o                         
  -2   0  12        171.28        187.78         5.60 o                         
  -1   0  12        235.61        266.43         6.80 o                         
   0   0  12         31.64         36.88         2.86 o                         
   1   0  12          8.44         15.82         2.49 o                         
   2   0  12        270.02        264.68         7.85 o                         
   3   0  12       1059.99       1169.96        19.66 o                         
   4   0  12        198.85        219.83         7.91 o                         
   5   0  12          3.22          4.26         1.70 o                         
  -6   1  12         79.01         70.04         4.71 o                         
  -5   1  12         16.22         12.01         2.01 o                         
  -4   1  12         28.80         42.25         4.60 o                         
  -3   1  12        139.65        131.47         4.80 o                         
  -2   1  12        222.23        268.20         6.08 o                         
  -1   1  12          0.74          3.26         1.47 o                         
   0   1  12         17.07         18.65         2.12 o                         
   1   1  12         59.47         68.78         3.65 o                         
   2   1  12         58.08         38.53         3.14 o                         
   3   1  12        159.97        193.01         6.84 o                         
   4   1  12        209.31        178.79         6.88 o                         
   5   1  12        141.90        150.62         6.60 o                         
   6   1  12        185.67        173.09         7.45 o                         
  -6   2  12          8.61          7.13         1.81 o                         
  -5   2  12         91.19        107.12         5.60 o                         
  -4   2  12        187.14        189.38        11.39 o                         
  -3   2  12        486.04        485.13         8.52 o                         
  -2   2  12        113.25         98.18         3.61 o                         
  -1   2  12          0.94          1.13         0.80 o                         
   0   2  12        395.79        468.07        20.85 o                         
   1   2  12        315.04        272.27        20.40 o                         
   2   2  12         69.93         71.47         3.78 o                         
   3   2  12         20.28         24.04         2.36 o                         
   4   2  12        268.79        248.20         8.01 o                         
   5   2  12        278.84        325.24         9.71 o                         
   6   2  12          0.64          0.57         1.78 o                         
  -6   3  12         66.21         57.99         4.40 o                         
  -5   3  12        202.00        210.81         8.12 o                         
  -4   3  12        363.58        339.07        11.01 o                         
  -3   3  12          0.60          2.03         1.06 o                         
  -2   3  12         19.34         21.22         1.71 o                         
  -1   3  12         10.16         14.65         1.58 o                         
   0   3  12        357.22        317.57        58.56 o                         
   1   3  12        316.24        304.17         7.61 o                         
   2   3  12         14.52         24.15         3.12 o                         
   3   3  12        265.31        301.80         8.37 o                         
   4   3  12        359.34        326.72         9.35 o                         
   5   3  12        130.11        179.76         6.91 o                         
   6   3  12          0.86          9.99         3.21 o                         
  -5   4  12         63.22         83.98         5.24 o                         
  -4   4  12          8.36         13.19         2.01 o                         
  -3   4  12         85.75         94.99         4.19 o                         
  -2   4  12        340.29        317.90         6.86 o                         
  -1   4  12          1.99         -0.04         1.06 o                         
   0   4  12         42.22         46.25         2.95 o                         
   1   4  12         40.32         34.20         2.51 o                         
   2   4  12        273.38        322.94         8.36 o                         
   3   4  12         38.32         33.88         2.73 o                         
   4   4  12        195.65        208.84         7.10 o                         
   5   4  12         47.42         43.52         3.41 o                         
   6   4  12        302.32        279.69         8.94 o                         
   7   4  12         53.39         71.35         5.70 o                         
  -5   5  12          8.36          8.53         3.09 o                         
  -4   5  12         91.39         81.84         9.79 o                         
  -3   5  12        194.57        184.54         6.02 o                         
  -2   5  12         40.60         52.11         2.76 o                         
  -1   5  12        131.44        133.56         5.24 o                         
   0   5  12          6.77          5.78         1.26 o                         
   1   5  12         45.18         40.55         2.82 o                         
   2   5  12        110.84         92.79         4.38 o                         
   3   5  12         26.21         23.18         2.31 o                         
   4   5  12          0.60         -0.06         1.14 o                         
   5   5  12        321.53        347.18         9.62 o                         
   6   5  12        175.86        190.59         8.94 o                         
   7   5  12         36.63         27.16         3.66 o                         
  -4   6  12         58.38         60.47         7.04 o                         
  -3   6  12        231.24        280.67        17.25 o                         
  -2   6  12        165.98        188.03         6.53 o                         
  -1   6  12          4.68          1.07         1.02 o                         
   0   6  12        118.41        125.56         5.17 o                         
   1   6  12         25.04         23.18         2.35 o                         
   2   6  12         14.30         19.82         2.22 o                         
   3   6  12         18.98         13.21         1.91 o                         
   4   6  12        226.37        251.75         7.86 o                         
   5   6  12        209.51        220.10         9.27 o                         
   6   6  12         19.75         26.65         3.40 o                         
  -3   7  12          8.03          8.82         2.12 o                         
  -2   7  12        249.92        211.95        11.36 o                         
  -1   7  12        158.46        142.73         6.84 o                         
   0   7  12          8.85         14.22         2.28 o                         
   1   7  12          9.93         19.00         2.23 o                         
   2   7  12          2.47          2.20         1.23 o                         
   3   7  12        134.04        130.61         5.57 o                         
   4   7  12        139.62        171.32         8.01 o                         
   5   7  12         68.01         57.21         4.86 o                         
   6   7  12        112.08        122.16         7.21 o                         
  -1   8  12        102.08        151.46         9.21 o                         
   0   8  12        105.71        117.05         7.88 o                         
   1   8  12         17.83          8.23         1.85 o                         
   2   8  12         30.86         25.55         2.99 o                         
   3   8  12         34.83         35.90         4.17 o                         
   4   8  12         10.09         13.35         2.95 o                         
   5   8  12         32.57         32.14         3.78 o                         
   1   9  12        171.81        156.89         7.45 o                         
   2   9  12        276.58        284.89        26.69 o                         
   3   9  12          8.95          5.23         3.04 o                         
   4   9  12          9.57          9.57         3.01 o                         
  -4  -3  13          5.62          3.65         2.95 o                         
  -3  -3  13         24.71         12.20         2.66 o                         
  -2  -3  13        383.50        383.93        12.84 o                         
  -1  -3  13         78.71         68.29         5.47 o                         
   0  -3  13          7.25         12.76         2.40 o                         
  -5  -2  13          0.35          3.13         2.06 o                         
  -4  -2  13         29.58         33.91         6.16 o                         
  -3  -2  13        170.19        165.63         7.33 o                         
  -2  -2  13         11.28         16.33         2.78 o                         
  -1  -2  13         33.40         28.68         3.52 o                         
   0  -2  13        207.23        240.84         8.65 o                         
   1  -2  13        419.53        411.59        11.70 o                         
   2  -2  13        143.09        177.84         9.06 o                         
  -5  -1  13        230.23        248.41        19.76 o                         
  -4  -1  13        202.51        207.48         8.97 o                         
  -3  -1  13          2.39          4.18         1.42 o                         
  -2  -1  13          7.32          6.17         1.55 o                         
  -1  -1  13        154.13        169.45         6.73 o                         
   0  -1  13        219.95        260.49         8.68 o                         
   1  -1  13        143.05        145.03         7.64 o                         
   2  -1  13        135.25        133.17         7.65 o                         
   3  -1  13        147.20        109.33         8.07 o                         
  -5   0  13        135.67        151.21         6.75 o                         
  -4   0  13        130.60        102.79         5.38 o                         
  -3   0  13         22.47         36.15         3.08 o                         
  -2   0  13        169.51        139.01         5.78 o                         
  -1   0  13        174.03        179.38         5.81 o                         
   0   0  13        133.56        139.26         7.00 o                         
   1   0  13         20.27         21.06         2.92 o                         
   2   0  13         15.87          8.80         2.11 o                         
   3   0  13        487.26        482.16        16.30 o                         
   4   0  13        182.83        232.62        10.41 o                         
  -5   1  13          0.62          0.93         1.60 o                         
  -4   1  13         12.31          9.54         1.83 o                         
  -3   1  13        138.50        157.69         5.47 o                         
  -2   1  13        861.66        870.63        17.96 o                         
  -1   1  13        251.34        289.02         7.39 o                         
   0   1  13         25.59         18.68         2.04 o                         
   1   1  13         60.14         78.26         5.26 o                         
   2   1  13        443.15        431.36        13.19 o                         
   3   1  13         62.46         78.46         5.63 o                         
   4   1  13         54.02         51.04         3.91 o                         
   5   1  13        130.39        109.80         5.82 o                         
  -5   2  13         24.46         19.74         2.73 o                         
  -4   2  13         20.36         31.30         4.83 o                         
  -3   2  13        174.85        172.93         7.12 o                         
  -2   2  13          1.06          0.91         0.88 o                         
  -1   2  13        121.24        113.40         4.63 o                         
   0   2  13        203.99        157.78        31.70 o                         
   1   2  13        333.23        375.59        11.68 o                         
   2   2  13        218.64        211.66         8.80 o                         
   3   2  13        101.86         97.26         6.18 o                         
   4   2  13         69.82         70.75         4.33 o                         
   5   2  13        152.88        152.98         6.76 o                         
  -5   3  13        139.72        163.64         7.21 o                         
  -4   3  13        109.29        116.88         5.91 o                         
  -3   3  13         27.94         38.40         3.29 o                         
  -2   3  13         34.26         43.11         2.54 o                         
  -1   3  13         11.28         10.20         1.55 o                         
   0   3  13        247.81        211.55        35.51 o                         
   1   3  13        153.86        145.73         5.93 o                         
   2   3  13         80.62         69.27         4.97 o                         
   3   3  13        245.06        247.19         9.68 o                         
   4   3  13        273.77        287.38         8.81 o                         
   5   3  13         37.91         19.38         2.41 o                         
  -4   4  13         67.67         82.61         4.95 o                         
  -3   4  13          0.61          1.66         1.33 o                         
  -2   4  13         11.61          5.93         1.10 o                         
  -1   4  13        267.68        260.67         7.78 o                         
   0   4  13        112.09        108.50         5.20 o                         
   1   4  13         91.30         74.04         4.34 o                         
   2   4  13        183.96        184.20         8.01 o                         
   3   4  13        195.49        236.06         7.55 o                         
   4   4  13        119.07        116.93         5.43 o                         
   5   4  13          6.70          6.88         1.58 o                         
   6   4  13        183.99        204.53         7.86 o                         
  -4   5  13         89.79         83.82        15.67 o                         
  -3   5  13         10.63          9.77         2.03 o                         
  -2   5  13         11.47          8.32         1.64 o                         
  -1   5  13         57.51         72.02         3.78 o                         
   0   5  13        131.12        153.03         7.47 o                         
   1   5  13         80.91         80.60         5.19 o                         
   2   5  13        140.14        143.33         7.04 o                         
   3   5  13        232.95        246.57        11.43 o                         
   4   5  13         41.68         40.80         3.24 o                         
   5   5  13        136.62        182.41         7.07 o                         
   6   5  13         20.82         20.34         3.20 o                         
  -3   6  13        222.25        233.97         8.36 o                         
  -2   6  13          7.39         14.26         2.59 o                         
  -1   6  13        106.12         85.85         4.46 o                         
   0   6  13         20.98         11.88         2.72 o                         
   1   6  13        109.02        120.68         6.46 o                         
   2   6  13         79.00         79.73         5.27 o                         
   3   6  13         71.04         81.27         4.45 o                         
   4   6  13        253.24        259.95         8.32 o                         
   5   6  13         73.88         88.42         6.00 o                         
  -2   7  13        137.76        116.72         6.50 o                         
  -1   7  13          1.27          2.88         1.47 o                         
   0   7  13          0.67          0.61         1.43 o                         
   1   7  13         25.42         34.09         3.65 o                         
   2   7  13         22.47         19.27         2.90 o                         
   3   7  13        112.03        109.41         5.27 o                         
   4   7  13        449.04        485.03        15.51 o                         
   5   7  13        208.99        228.68        10.05 o                         
   0   8  13         16.96         30.47         3.46 o                         
   1   8  13          0.87          0.22         1.90 o                         
   2   8  13         11.43          8.06         1.76 o                         
   3   8  13         21.40         15.00         2.49 o                         
   4   8  13        125.97        143.49        11.83 o                         
  -2  -2  14          5.23          7.48         2.19 o                         
  -1  -2  14         19.03         14.44         2.93 o                         
  -4  -1  14        172.55        162.26         9.93 o                         
  -3  -1  14        110.08         92.39         5.07 o                         
  -2  -1  14          3.44          1.97         2.93 o                         
  -1  -1  14         10.57          8.50         2.34 o                         
   0  -1  14         87.50         85.80         5.15 o                         
   1  -1  14         42.32         32.99         3.87 o                         
  -4   0  14        123.78        137.83         8.72 o                         
  -3   0  14         46.46         34.89         3.76 o                         
  -2   0  14        111.56        132.56         5.95 o                         
  -1   0  14        178.94        191.03         8.70 o                         
   0   0  14        202.03        228.26         8.20 o                         
   1   0  14          6.34          4.28         2.14 o                         
   2   0  14         17.15         20.59         3.23 o                         
  -4   1  14         34.89         37.96         3.37 o                         
  -3   1  14         71.89         64.49         5.10 o                         
  -2   1  14        320.01        379.01        10.20 o                         
  -1   1  14        250.40        249.14         7.08 o                         
   0   1  14         29.25         43.85         4.09 o                         
   1   1  14         53.34         43.05         4.16 o                         
   2   1  14        145.28        153.84         8.02 o                         
   3   1  14         23.97         24.04         3.89 o                         
  -4   2  14         22.25         12.35         2.22 o                         
  -3   2  14         39.74         55.21         4.79 o                         
  -2   2  14        103.84         96.31         5.10 o                         
  -1   2  14        121.11        102.31         6.79 o                         
   0   2  14        129.42        129.82         6.72 o                         
   1   2  14        209.00        204.38         8.80 o                         
   2   2  14         62.58         64.36         5.06 o                         
   3   2  14         62.71         53.98         4.82 o                         
   4   2  14          8.65          5.99         2.10 o                         
  -4   3  14         78.51         76.54         4.92 o                         
  -3   3  14         77.80         76.54         7.98 o                         
  -2   3  14        208.11        200.06         7.41 o                         
  -1   3  14          0.67          2.01         1.15 o                         
   0   3  14        202.70        203.03         8.54 o                         
   1   3  14        306.76        324.80        11.06 o                         
   2   3  14        163.34        162.16         7.92 o                         
   3   3  14          7.09          4.66         2.64 o                         
   4   3  14        209.38        225.98         9.91 o                         
  -3   4  14          0.72         -1.50         1.50 o                         
  -2   4  14         10.16          6.65         1.92 o                         
  -1   4  14        489.61        498.52        10.57 o                         
   0   4  14        115.43        112.56         6.18 o                         
   1   4  14        130.36        110.75        18.04 o                         
   2   4  14        222.90        219.22        11.41 o                         
   3   4  14         91.96         84.15         5.78 o                         
   4   4  14          7.14         11.59         2.60 o                         
  -2   5  14         14.50         10.65         2.06 o                         
  -1   5  14         98.97        105.45         4.70 o                         
   0   5  14        174.42        189.79         7.29 o                         
   1   5  14         44.19         45.69         3.60 o                         
   2   5  14        324.18        331.98        13.70 o                         
   3   5  14        268.15        280.61        10.61 o                         
   4   5  14          8.22          2.59         2.55 o                         
  -1   6  14          4.23          6.00         1.61 o                         
   0   6  14         14.43          9.47         2.22 o                         
   1   6  14        197.70        173.18         9.43 o                         
   2   6  14        180.27        205.14         8.85 o                         
   3   6  14        215.41        209.80         9.10 o                         
   4   6  14         77.23         82.68         5.71 o                         
   0   7  14         73.93         61.50         4.83 o                         
   1   7  14         23.23         31.79         3.56 o                         
   2   7  14          1.11          0.10         5.16 o                         
   3   7  14        187.95        194.63         8.73 o                         
  -1   0  15         26.06         27.74         3.60 o                         
  -2   1  15         57.93         62.16         4.99 o                         
  -1   1  15        245.59        277.29        10.76 o                         
   0   1  15          4.24          2.05         1.85 o                         
   1   1  15          1.64          3.89         1.78 o                         
  -2   2  15        334.23        354.23        19.97 o                         
  -1   2  15         69.05         66.47         5.15 o                         
   0   2  15         39.01         30.93         4.44 o                         
   1   2  15         42.00         36.14         3.91 o                         
   2   2  15         22.32         15.68         2.77 o                         
  -2   3  15         74.47        101.17         6.63 o                         
  -1   3  15          2.32          0.16         1.33 o                         
   0   3  15         87.97        102.51         6.17 o                         
   1   3  15        234.21        242.55         9.89 o                         
   2   3  15         82.47         80.29         5.84 o                         
  -1   4  15        307.34        312.06         8.44 o                         
   0   4  15        120.22        146.69         6.42 o                         
   1   4  15         49.89         45.42         4.26 o                         
   2   4  15         57.64         48.44         4.52 o                         
   0   5  15        221.20        212.37        31.35 o                         
   1   5  15         21.95         27.07         3.42 o                         
   2   5  15        119.59        133.16         7.37 o                         
                                                                                
