# Supplementary material for: Solvatomorphism in a series of copper(II) complexes with the 5-phenyl­imidazole/perchlorate system as ligands
Source: Acta Crystallogr B Struct Sci Cryst Eng Mater. 2024 Jul 30;80(Pt 4):347–59. doi: 10.1107/S2052520624005948 (PMC11301897; doi:10.1107/S2052520624005948)
Supplement: Supplementary file 4 [file b-80-00347-3sup4.hkl]

data_3                                                                          
_shelx_title '  EL24A in P-1'                                                   
_shelx_refln_list_code          4                                               
_shelx_F_calc_maximum      153.25                                               
_exptl_crystal_F_000       483.00                                               
_reflns_d_resolution_high  0.8409                                               
                                                                                
loop_                                                                           
 _space_group_symop_operation_xyz                                               
 'x, y, z'                                                                      
 '-x, -y, -z'                                                                   
                                                                                
_cell_length_a     9.3377                                                       
_cell_length_b     9.7888                                                       
_cell_length_c    12.9870                                                       
_cell_angle_alpha 103.114                                                       
_cell_angle_beta   90.344                                                       
_cell_angle_gamma 109.408                                                       
                                                                                
_shelx_F_squared_multiplier     1.000                                           
                                                                                
loop_                                                                           
 _refln_index_h                                                                 
 _refln_index_k                                                                 
 _refln_index_l                                                                 
 _refln_F_squared_calc                                                          
 _refln_F_squared_meas                                                          
 _refln_F_squared_sigma                                                         
 _refln_observed_status                                                         
   2   0   0       5238.14       5083.59        31.09 o                         
   3   0   0         42.27         88.16         1.70 o                         
   4   0   0        496.18        368.64         4.33 o                         
   5   0   0       1242.67       1195.27        11.28 o                         
   6   0   0         50.07         44.02         1.94 o                         
   7   0   0        200.09        166.83         4.01 o                         
   8   0   0        184.25        192.44         5.39 o                         
   9   0   0          1.42          4.68         2.00 o                         
  10   0   0          4.93          7.62         3.18 o                         
 -10   1   0          0.30          2.13         2.65 o                         
  -9   1   0          2.89          4.81         1.89 o                         
  -8   1   0        568.04        556.94        12.45 o                         
  -7   1   0        834.62        857.37        29.93 o                         
  -6   1   0        104.05        100.56         4.38 o                         
  -5   1   0          5.72          4.42         0.50 o                         
  -4   1   0       3066.72       3054.62        37.63 o                         
  -3   1   0       1205.05        881.99        12.43 o                         
  -2   1   0       3955.27       4780.03        42.32 o                         
   1   1   0       5001.15       5167.20        44.86 o                         
   2   1   0        395.32        410.71         4.63 o                         
   3   1   0        340.27        335.36         4.17 o                         
   4   1   0        921.94       1068.17        10.78 o                         
   5   1   0        439.29        444.71         6.62 o                         
   6   1   0        839.37        896.36        10.73 o                         
   7   1   0         27.78         25.73         2.06 o                         
   8   1   0          7.45         13.71         1.79 o                         
   9   1   0         24.67         18.26         6.45 o                         
  10   1   0         32.13         45.73         5.61 o                         
 -10   2   0         74.49         75.97         5.27 o                         
  -9   2   0        112.71        111.51         8.80 o                         
  -8   2   0          2.41          4.96         2.03 o                         
  -7   2   0        793.60        793.63        13.75 o                         
  -6   2   0        131.34        104.69         4.49 o                         
  -5   2   0        162.79        171.54        12.23 o                         
  -4   2   0        685.61        803.23        15.23 o                         
  -3   2   0        130.42        109.23         1.80 o                         
  -2   2   0       7012.00       7882.44        41.42 o                         
  -1   2   0       6773.45       7361.19        44.42 o                         
   0   2   0       2684.05       2590.89        21.04 o                         
   1   2   0       2018.64       2660.31        21.96 o                         
   2   2   0        118.79        173.12         3.13 o                         
   3   2   0       1518.80       1698.09        16.56 o                         
   4   2   0        569.79        575.70         8.37 o                         
   5   2   0         32.23         38.28         2.27 o                         
   6   2   0        141.56        125.62         5.36 o                         
   7   2   0         73.85        102.77         3.95 o                         
   8   2   0          0.78          0.36         1.94 o                         
   9   2   0         24.84         24.66         4.11 o                         
 -11   3   0         17.46         29.17         4.95 o                         
 -10   3   0         49.51         41.23         5.22 o                         
  -9   3   0        263.63        277.26        11.85 o                         
  -8   3   0        414.82        435.49        11.20 o                         
  -7   3   0        257.86        239.72         7.63 o                         
  -6   3   0        131.39        124.42         4.41 o                         
  -5   3   0        580.71        478.21        19.16 o                         
  -4   3   0       1371.73       1542.59        17.54 o                         
  -3   3   0         11.72         27.94         1.25 o                         
  -2   3   0        710.65        893.00         5.88 o                         
  -1   3   0       7348.17       6704.96        41.33 o                         
   0   3   0        404.78        354.93         5.34 o                         
   1   3   0        541.59        668.15        23.17 o                         
   2   3   0       2040.82       1785.23        19.36 o                         
   3   3   0       2582.37       3006.96        30.04 o                         
   4   3   0         63.62         59.51         2.65 o                         
   5   3   0          0.81          2.50         1.30 o                         
   6   3   0         67.11         60.52         3.16 o                         
   7   3   0         13.28          1.14         1.64 o                         
   8   3   0        158.06        150.28         6.45 o                         
   9   3   0         17.09         20.37         3.93 o                         
 -11   4   0          0.56          8.69         6.04 o                         
 -10   4   0         18.03         12.65         3.55 o                         
  -9   4   0        418.43        398.53        14.33 o                         
  -8   4   0        308.71        298.01        11.51 o                         
  -7   4   0         77.35         79.01         4.51 o                         
  -6   4   0         15.79         16.85         0.83 o                         
  -5   4   0       1104.45        996.97         8.50 o                         
  -4   4   0         16.63         44.06         1.55 o                         
  -3   4   0       1738.08       1799.19        12.55 o                         
  -2   4   0       1771.25       2144.07        13.65 o                         
  -1   4   0       2046.67       1967.45        31.94 o                         
   0   4   0        162.82         91.25         3.29 o                         
   1   4   0         88.32        148.40         4.71 o                         
   2   4   0        462.22        373.05         5.49 o                         
   3   4   0         38.31         35.22         1.86 o                         
   4   4   0        248.04        228.40         5.09 o                         
   5   4   0        207.04        198.59         5.17 o                         
   6   4   0          0.58          2.28         1.32 o                         
   7   4   0         28.35         30.34         2.85 o                         
   8   4   0         22.13         24.71         3.87 o                         
 -11   5   0         31.37         19.42         7.33 o                         
 -10   5   0         30.14         30.02         4.81 o                         
  -9   5   0         56.86         59.30         5.90 o                         
  -8   5   0         59.24         76.54         4.93 o                         
  -7   5   0        235.31        195.32         9.40 o                         
  -6   5   0         45.68         60.66         1.68 o                         
  -5   5   0        143.11        114.01         2.62 o                         
  -4   5   0       1082.57       1099.94        10.30 o                         
  -3   5   0        635.18        611.10         6.76 o                         
  -2   5   0        162.25        180.23         5.09 o                         
  -1   5   0        106.50        202.41         4.61 o                         
   0   5   0        161.32        138.79         4.04 o                         
   1   5   0       1112.80       1435.79        30.06 o                         
   2   5   0        143.80        138.24         4.30 o                         
   3   5   0         54.82         49.65         2.21 o                         
   4   5   0         65.48        111.29         3.63 o                         
   5   5   0          5.91          2.41         1.28 o                         
   6   5   0         76.39         66.18         4.03 o                         
   7   5   0         41.55         41.10         4.11 o                         
 -10   6   0         91.40         89.83         7.44 o                         
  -9   6   0          0.79          0.12         3.81 o                         
  -8   6   0          0.40         -1.29         1.94 o                         
  -7   6   0        215.91        190.98         4.24 o                         
  -6   6   0        683.68        763.01         8.55 o                         
  -5   6   0        328.03        382.77         5.90 o                         
  -4   6   0         10.47         16.07         1.55 o                         
  -3   6   0        173.40        209.27         4.77 o                         
  -2   6   0        595.45        545.29         6.85 o                         
  -1   6   0          4.67          6.43         1.62 o                         
   0   6   0        368.90        376.36         8.77 o                         
   1   6   0         72.35         73.06         4.06 o                         
   2   6   0        197.12        237.90         6.14 o                         
   3   6   0          0.70         15.31         2.15 o                         
   4   6   0          0.45          3.00         1.45 o                         
   5   6   0         36.39         51.89         4.26 o                         
   6   6   0         35.29         47.24         4.45 o                         
 -10   7   0        144.49        144.86        20.78 o                         
  -9   7   0         38.94         54.11         5.02 o                         
  -8   7   0          1.31         -2.14         2.14 o                         
  -7   7   0         36.80         34.44         1.98 o                         
  -6   7   0        550.18        528.77         8.76 o                         
  -5   7   0        334.68        362.73         6.64 o                         
  -4   7   0         15.06         22.58         1.85 o                         
  -3   7   0        114.73        116.17         3.42 o                         
  -2   7   0        202.28        188.66         5.34 o                         
  -1   7   0        365.11        386.87         7.28 o                         
   0   7   0        117.16        102.22         5.02 o                         
   1   7   0         26.27         21.46         2.79 o                         
   2   7   0          2.08          9.21         1.82 o                         
   3   7   0         73.54         78.50         3.99 o                         
   4   7   0         23.97         52.18         4.42 o                         
   5   7   0        136.13        129.43         9.12 o                         
 -10   8   0         40.32         18.15         3.98 o                         
  -9   8   0        145.42        148.61         7.50 o                         
  -8   8   0         41.81         55.74         4.53 o                         
  -7   8   0          9.97         10.14         1.44 o                         
  -6   8   0         12.42         14.13         1.67 o                         
  -5   8   0        185.91        198.76         5.10 o                         
  -4   8   0        554.41        563.02         8.70 o                         
  -3   8   0         79.94         97.54         3.22 o                         
  -2   8   0        116.62         88.04         4.06 o                         
  -1   8   0         20.95         26.53         3.15 o                         
   0   8   0         38.02         38.76         3.99 o                         
   1   8   0          3.65          3.04         2.10 o                         
   2   8   0         19.08         16.87         2.94 o                         
   3   8   0         14.67         45.61         4.32 o                         
   4   8   0        241.28        232.39         9.39 o                         
  -9   9   0         17.70         13.05         3.79 o                         
  -8   9   0         76.19         67.26         6.23 o                         
  -7   9   0         28.88         31.78         3.34 o                         
  -6   9   0          1.23          3.96         1.39 o                         
  -5   9   0          9.85          3.99         1.53 o                         
  -4   9   0        303.36        283.24         7.57 o                         
  -3   9   0        148.82        187.33         6.16 o                         
  -2   9   0        173.82        159.40         5.75 o                         
  -1   9   0          6.05         15.43         3.69 o                         
   0   9   0         14.52          3.01         1.87 o                         
   1   9   0        102.94        106.34         6.11 o                         
   2   9   0         31.47         15.78         3.48 o                         
   3   9   0         77.65         76.13         5.64 o                         
  -8  10   0          0.36         -4.36         4.48 o                         
  -7  10   0        117.14        105.24        12.49 o                         
  -6  10   0        197.48        194.08         7.88 o                         
  -5  10   0         22.89         29.88         3.51 o                         
  -4  10   0         18.70         16.90         3.07 o                         
  -3  10   0        199.22        244.75        13.94 o                         
  -2  10   0         55.40         38.09         3.96 o                         
  -1  10   0         11.18          0.54         2.29 o                         
   0  10   0         41.24         59.09         4.90 o                         
   1  10   0         44.03         89.02         6.82 o                         
  -6  11   0         83.66         76.21         5.40 o                         
  -5  11   0         13.01          8.64         2.71 o                         
  -4  11   0         83.03         65.03         5.24 o                         
  -3  11   0         14.54         37.87         4.25 o                         
  -2  11   0         10.10         29.29         3.89 o                         
   1 -11   1         34.18         13.90         2.96 o                         
   2 -11   1         13.71         25.18         3.57 o                         
   3 -11   1         12.04         28.62         4.91 o                         
   4 -11   1         57.34         68.87         5.30 o                         
   5 -11   1         12.81          9.57         2.64 o                         
   6 -11   1        139.84        125.65         6.66 o                         
  -1 -10   1         12.24         20.80         3.35 o                         
   0 -10   1         46.20         95.97         5.10 o                         
   1 -10   1          0.42          0.00         1.64 o                         
   2 -10   1         98.05         71.23         4.20 o                         
   3 -10   1        170.79        166.81         6.23 o                         
   4 -10   1          1.11          1.78         1.55 o                         
   5 -10   1          5.86          6.49         1.82 o                         
   6 -10   1        160.59        187.97         6.39 o                         
   7 -10   1        113.16         97.28         7.24 o                         
   8 -10   1          0.55         -1.98         2.41 o                         
  -3  -9   1         19.16         25.19         3.61 o                         
  -2  -9   1         29.33         15.21         2.97 o                         
  -1  -9   1        193.11        148.17         6.00 o                         
   0  -9   1         34.99         27.72         2.83 o                         
   1  -9   1          9.92          2.92         1.69 o                         
   2  -9   1        198.38        170.45         5.98 o                         
   3  -9   1        538.90        519.64        10.46 o                         
   4  -9   1        184.13        218.16         6.59 o                         
   5  -9   1        132.67        112.28         4.02 o                         
   6  -9   1          0.36         -0.29         1.14 o                         
   7  -9   1          4.32          2.67         1.98 o                         
   8  -9   1         82.23         80.57         5.28 o                         
   9  -9   1        129.48        126.21         7.91 o                         
  -4  -8   1         32.84         24.44         3.65 o                         
  -3  -8   1         13.47         41.15         6.04 o                         
  -2  -8   1         75.70         91.67         5.55 o                         
  -1  -8   1          0.76         -0.40         1.56 o                         
   0  -8   1         30.79         25.03         2.49 o                         
   1  -8   1        188.36        196.28         6.07 o                         
   2  -8   1        475.59        550.31        10.29 o                         
   3  -8   1         26.10         42.58         2.76 o                         
   4  -8   1        686.40        753.99        10.38 o                         
   5  -8   1        612.62        630.28         9.53 o                         
   6  -8   1          1.34          2.21         1.15 o                         
   7  -8   1         27.33         22.78         2.47 o                         
   8  -8   1         39.77         47.35         3.50 o                         
   9  -8   1        296.14        287.20        10.34 o                         
  10  -8   1         89.67         73.23         6.86 o                         
  -6  -7   1         39.45         58.48         6.49 o                         
  -5  -7   1          1.07          2.56         3.78 o                         
  -4  -7   1          0.79         -0.71         2.26 o                         
  -3  -7   1         93.58         75.74         3.78 o                         
  -2  -7   1        208.53        297.00         6.98 o                         
  -1  -7   1          0.75          0.63         1.14 o                         
   0  -7   1         21.71         36.19         4.22 o                         
   1  -7   1        957.87        920.33        10.93 o                         
   2  -7   1        739.86        809.24        17.36 o                         
   3  -7   1        442.07        498.14         7.52 o                         
   4  -7   1         79.05         89.29         3.13 o                         
   5  -7   1        188.90        219.47         5.03 o                         
   6  -7   1        272.30        263.07         5.07 o                         
   7  -7   1        106.21         98.78         3.76 o                         
   8  -7   1         20.54         15.38         2.60 o                         
   9  -7   1         26.52         22.53         3.99 o                         
  10  -7   1         98.14         99.36        11.04 o                         
  -6  -6   1         45.66         28.68         4.74 o                         
  -5  -6   1        176.09        257.80         7.53 o                         
  -4  -6   1         42.81         14.84         3.98 o                         
  -3  -6   1        108.93         73.90         2.68 o                         
  -2  -6   1        343.36        332.13         7.02 o                         
  -1  -6   1        140.96        143.95         4.20 o                         
   0  -6   1        713.94        752.32        13.05 o                         
   1  -6   1        611.96        621.56        13.87 o                         
   2  -6   1        208.27        159.39         3.26 o                         
   3  -6   1        158.51        164.68         3.67 o                         
   4  -6   1        172.92        163.12         3.83 o                         
   5  -6   1        268.60        272.89         4.82 o                         
   6  -6   1        112.38        138.08         2.77 o                         
   7  -6   1        170.87        182.86         4.34 o                         
   8  -6   1        259.24        239.10        10.39 o                         
   9  -6   1          2.54          3.15         2.37 o                         
  10  -6   1          3.54          0.65         3.53 o                         
  -7  -5   1         30.41         40.34         3.91 o                         
  -6  -5   1         69.92         48.87         3.25 o                         
  -5  -5   1         12.38         37.52         2.42 o                         
  -4  -5   1        897.61        991.96        12.11 o                         
  -3  -5   1        168.38        152.46         3.78 o                         
  -2  -5   1         55.73         92.33         3.15 o                         
  -1  -5   1          7.28         10.18         1.75 o                         
   0  -5   1       1865.27       1647.47        20.46 o                         
   1  -5   1       3278.85       3187.12        59.51 o                         
   2  -5   1          6.87         -0.03         0.64 o                         
   3  -5   1        190.84        151.63         3.15 o                         
   4  -5   1       1192.83       1219.05        10.89 o                         
   5  -5   1          2.67          0.91         0.51 o                         
   6  -5   1          2.33          0.46         0.93 o                         
   7  -5   1        198.52        254.11         8.22 o                         
   8  -5   1        415.63        420.22        24.45 o                         
   9  -5   1         66.88         71.61         6.40 o                         
  10  -5   1          6.53          7.82         4.35 o                         
  11  -5   1          7.72         17.06         3.95 o                         
  -8  -4   1         19.19         15.57         2.34 o                         
  -7  -4   1         92.76         96.25         4.65 o                         
  -6  -4   1          1.13         11.56         1.86 o                         
  -5  -4   1        156.48        204.83         5.21 o                         
  -4  -4   1        376.43        332.94         6.20 o                         
  -3  -4   1         64.34         77.80         2.62 o                         
  -2  -4   1        360.93        434.79         5.92 o                         
  -1  -4   1        216.93        224.30         7.81 o                         
   0  -4   1        468.02        616.16         8.55 o                         
   1  -4   1       3694.38       3561.81        28.23 o                         
   2  -4   1       1223.79       1392.48         9.66 o                         
   3  -4   1        157.88        264.57         3.29 o                         
   4  -4   1        429.15        287.02         3.90 o                         
   5  -4   1        118.01        164.20         2.26 o                         
   6  -4   1        193.25        152.51         5.79 o                         
   7  -4   1          4.09          3.47         2.90 o                         
   8  -4   1         65.10         60.09        14.05 o                         
   9  -4   1        490.26        443.16        25.44 o                         
  10  -4   1         23.54         20.53         5.07 o                         
  11  -4   1          0.84          7.20         3.05 o                         
  -9  -3   1          7.17          9.37         3.58 o                         
  -8  -3   1         75.70         77.54         4.32 o                         
  -7  -3   1        114.91        111.58         5.25 o                         
  -6  -3   1         44.51         23.02         2.46 o                         
  -5  -3   1          8.19          5.54         1.33 o                         
  -4  -3   1          5.05          8.83         1.90 o                         
  -3  -3   1        805.09        938.84        12.63 o                         
  -2  -3   1        438.76        589.59         6.32 o                         
  -1  -3   1        787.18        612.60         5.28 o                         
   0  -3   1       5452.71       6565.01        50.93 o                         
   1  -3   1       2449.70       3366.22        24.26 o                         
   2  -3   1       1303.44        881.94         6.08 o                         
   3  -3   1        336.41        481.01         3.84 o                         
   4  -3   1        392.56        322.14        11.45 o                         
   5  -3   1        154.81        147.85         6.26 o                         
   6  -3   1        252.53        212.14         8.31 o                         
   7  -3   1        122.01        116.09         6.73 o                         
   8  -3   1        107.86        107.00         7.02 o                         
   9  -3   1         15.79         26.38        10.42 o                         
  10  -3   1         62.71         67.00         6.89 o                         
  11  -3   1         41.78         38.84         5.41 o                         
  -9  -2   1         27.26         17.21         3.51 o                         
  -8  -2   1        115.64         98.88         5.26 o                         
  -7  -2   1         45.55         60.58         3.80 o                         
  -6  -2   1        110.65         96.28         4.46 o                         
  -5  -2   1        128.39         73.73         5.04 o                         
  -4  -2   1        120.59        100.77         3.72 o                         
  -3  -2   1        253.51        179.90         2.80 o                         
  -2  -2   1       4561.86       4949.57        31.07 o                         
  -1  -2   1      18759.07      19808.88       132.05 o                         
   0  -2   1       6973.61       6396.33        69.32 o                         
   1  -2   1       4671.17       4056.69        26.88 o                         
   2  -2   1       1927.95       1717.61        13.01 o                         
   3  -2   1       2514.39       2371.85        20.98 o                         
   4  -2   1       1230.14       1219.72        17.21 o                         
   5  -2   1         13.84          6.04         1.33 o                         
   6  -2   1          1.72          3.30         1.40 o                         
   7  -2   1        662.09        649.69        12.89 o                         
   8  -2   1         16.52         14.39         4.99 o                         
   9  -2   1         17.82         15.22         3.59 o                         
  10  -2   1         31.91         36.56         5.15 o                         
 -10  -1   1         32.15         34.98         7.01 o                         
  -9  -1   1        157.44        134.75         8.65 o                         
  -8  -1   1         42.81         35.05         2.56 o                         
  -7  -1   1         14.53          2.98         1.24 o                         
  -6  -1   1        259.00        271.03         7.84 o                         
  -5  -1   1       1016.04       1027.05        13.39 o                         
  -4  -1   1        266.71        291.49         6.67 o                         
  -3  -1   1         80.56        110.30         1.98 o                         
  -2  -1   1       4039.41       4433.19        47.36 o                         
  -1  -1   1       5078.66       6108.21        66.34 o                         
   1  -1   1         89.30        129.69         3.57 o                         
   2  -1   1       2686.59       3179.37        25.46 o                         
   3  -1   1        967.05       1093.61        17.72 o                         
   5  -1   1        353.09        297.06        10.52 o                         
   6  -1   1         35.52         28.08         1.42 o                         
   7  -1   1        416.15        414.17        18.17 o                         
   8  -1   1        150.15        171.42         6.64 o                         
   9  -1   1         19.28         31.25         4.57 o                         
  10  -1   1         10.92         11.20         3.56 o                         
 -10   0   1         14.90         17.85         3.78 o                         
  -9   0   1         28.84         51.35         4.11 o                         
  -8   0   1        233.05        279.93         6.93 o                         
  -7   0   1        224.36        241.89         5.38 o                         
  -6   0   1          1.03          0.92         0.50 o                         
  -5   0   1        479.23        478.49         7.24 o                         
  -4   0   1       1240.29       1163.58        11.05 o                         
  -3   0   1         52.99         46.36         1.21 o                         
  -2   0   1        573.39        649.14         5.71 o                         
   3   0   1        140.24         88.52         1.65 o                         
   4   0   1         36.11         37.39         1.15 o                         
   5   0   1        242.40        183.96         2.89 o                         
   6   0   1        690.22        731.86         7.80 o                         
   7   0   1         21.95         17.92         1.67 o                         
   8   0   1        170.90        182.36         6.65 o                         
   9   0   1         21.28         32.70         4.56 o                         
  10   0   1         45.05         59.24         6.29 o                         
 -10   1   1         23.73         20.63         3.04 o                         
  -9   1   1         26.26         19.90         2.78 o                         
  -8   1   1        303.66        273.05         7.82 o                         
  -7   1   1        182.60        159.82         4.03 o                         
  -6   1   1         38.54         34.56         1.57 o                         
  -5   1   1        123.67        123.60         2.31 o                         
  -4   1   1        939.07       1078.54         9.17 o                         
  -3   1   1       2806.23       2844.37        20.90 o                         
  -2   1   1       2373.54       2184.98        20.88 o                         
  -1   1   1         33.22         54.88         1.91 o                         
   0   1   1        691.69        883.38        10.39 o                         
   1   1   1       1969.51       2130.73        65.41 o                         
   2   1   1       3922.20       3920.95        33.77 o                         
   3   1   1        671.02        667.49        12.37 o                         
   4   1   1        518.22        568.64         9.24 o                         
   5   1   1        444.28        440.64         6.43 o                         
   6   1   1        943.57       1014.26        11.28 o                         
   7   1   1         69.56         80.11         3.33 o                         
   8   1   1          2.18          0.67         1.90 o                         
   9   1   1         34.16         12.19         4.21 o                         
 -10   2   1        180.34        173.74         7.90 o                         
  -9   2   1        121.02        124.31         7.06 o                         
  -8   2   1         55.10         62.43         5.85 o                         
  -7   2   1        213.57        184.04         9.31 o                         
  -6   2   1        472.91        387.15        10.46 o                         
  -5   2   1        350.82        304.88         4.20 o                         
  -4   2   1         35.13         59.42         1.57 o                         
  -3   2   1       1232.80       1379.89        10.37 o                         
  -2   2   1       5769.26       6064.17        34.86 o                         
  -1   2   1       8335.76       9380.48        51.91 o                         
   0   2   1       2103.71       2343.98        29.16 o                         
   1   2   1          0.98          5.20         1.26 o                         
   2   2   1       1146.24       1132.66        35.80 o                         
   3   2   1        928.01        918.68        11.86 o                         
   4   2   1        647.35        634.43        11.88 o                         
   5   2   1         13.36         30.27         2.06 o                         
   6   2   1        254.30        224.51         5.77 o                         
   7   2   1         46.35         38.17         3.12 o                         
   8   2   1         23.40         33.58         3.12 o                         
   9   2   1        136.28        120.46        20.17 o                         
 -11   3   1          6.50          8.74         3.41 o                         
 -10   3   1         53.99         59.15         4.92 o                         
  -9   3   1        407.66        373.35        11.03 o                         
  -8   3   1        134.41        136.95         6.27 o                         
  -7   3   1        219.74        207.23         8.72 o                         
  -6   3   1         57.63         79.83         2.13 o                         
  -5   3   1       2442.11       2377.86        19.23 o                         
  -4   3   1       2239.08       2537.02        18.62 o                         
  -3   3   1         17.75         18.81         0.89 o                         
  -2   3   1        289.89        303.34         3.32 o                         
  -1   3   1       1151.08       1164.95         9.03 o                         
   0   3   1        290.48        317.86         5.00 o                         
   1   3   1        136.35        134.60         3.21 o                         
   2   3   1        174.63        187.77         4.06 o                         
   3   3   1         94.39        109.57         3.40 o                         
   4   3   1        544.09        582.74        12.39 o                         
   5   3   1         23.74         27.31         2.17 o                         
   6   3   1          0.44          2.36         1.34 o                         
   7   3   1         69.19         68.91         3.64 o                         
   8   3   1        195.55        187.43         7.57 o                         
 -11   4   1          9.84          8.24         8.98 o                         
 -10   4   1          1.85          3.41         3.05 o                         
  -9   4   1        135.95        162.33         7.35 o                         
  -8   4   1        532.91        534.53        10.98 o                         
  -7   4   1          7.18          2.50         0.73 o                         
  -6   4   1         13.14         12.66         0.94 o                         
  -5   4   1        212.75        210.70         3.74 o                         
  -4   4   1        162.29        101.40         2.30 o                         
  -3   4   1       1769.41       1969.20        13.88 o                         
  -2   4   1        366.43        484.99         4.63 o                         
  -1   4   1          8.33          3.58         0.51 o                         
   0   4   1        486.78        472.47         7.09 o                         
   1   4   1          5.27         10.44         0.63 o                         
   2   4   1         23.79         20.89         1.49 o                         
   3   4   1          1.23          5.21         1.01 o                         
   4   4   1        111.76        125.18         3.84 o                         
   5   4   1        508.36        453.53         8.08 o                         
   6   4   1          4.19         12.56         1.80 o                         
   7   4   1         71.12         88.71         3.98 o                         
   8   4   1        103.32        127.07         6.78 o                         
 -10   5   1         60.35         77.62         6.95 o                         
  -9   5   1          1.88          2.67         2.72 o                         
  -8   5   1          6.35          3.02         1.87 o                         
  -7   5   1        451.70        481.18         9.84 o                         
  -6   5   1        513.50        526.63         6.79 o                         
  -5   5   1         11.82         11.43         1.05 o                         
  -4   5   1         55.34         40.65         1.86 o                         
  -3   5   1        786.37        688.69        10.67 o                         
  -2   5   1        400.68        353.16         4.64 o                         
  -1   5   1        119.65        123.17         3.90 o                         
   0   5   1          0.86          0.69         1.16 o                         
   1   5   1       1700.57       1813.76        22.85 o                         
   2   5   1        150.85        151.18         5.41 o                         
   3   5   1          1.42         14.46         1.37 o                         
   4   5   1         27.66         43.71         2.44 o                         
   5   5   1        225.29        252.51         6.08 o                         
   6   5   1        167.65        144.93         6.15 o                         
   7   5   1        142.28        145.99         7.83 o                         
 -10   6   1        169.44        150.53        18.16 o                         
  -9   6   1          6.84          3.03         2.02 o                         
  -8   6   1         87.19         90.52         5.35 o                         
  -7   6   1        174.37        139.37         3.90 o                         
  -6   6   1        874.29        878.27        11.05 o                         
  -5   6   1        290.21        322.96         5.97 o                         
  -4   6   1         34.87         41.72         2.12 o                         
  -3   6   1         10.60         13.25         1.18 o                         
  -2   6   1        296.38        256.43         4.42 o                         
  -1   6   1        185.19        160.03         5.34 o                         
   0   6   1        308.16        356.92        11.86 o                         
   1   6   1         13.81          3.65         1.58 o                         
   2   6   1        141.36        191.30         7.65 o                         
   3   6   1        253.82        256.07         6.94 o                         
   4   6   1        154.75        122.56         5.09 o                         
   5   6   1          4.93         -1.83         1.83 o                         
   6   6   1        219.65        230.54         8.93 o                         
 -10   7   1         43.63         34.16         4.22 o                         
  -9   7   1         34.64         36.25         3.90 o                         
  -8   7   1         28.24         33.71         3.61 o                         
  -7   7   1          9.72          8.76         1.56 o                         
  -6   7   1        331.39        296.08         6.09 o                         
  -5   7   1        431.61        473.30         7.75 o                         
  -4   7   1         27.28         26.97         1.84 o                         
  -3   7   1          8.38          5.15         1.52 o                         
  -2   7   1         29.61         40.82         2.28 o                         
  -1   7   1        409.52        373.32         8.97 o                         
   0   7   1        433.81        522.77        14.68 o                         
   1   7   1         91.18         69.75         4.37 o                         
   2   7   1          3.25          3.27         2.10 o                         
   3   7   1         87.44        150.97         5.62 o                         
   4   7   1          5.47          2.50         1.74 o                         
   5   7   1        377.06        331.90        12.99 o                         
  -9   8   1         34.67         33.29         4.76 o                         
  -8   8   1        178.33        176.48         9.55 o                         
  -7   8   1        166.18        175.82         6.06 o                         
  -6   8   1         78.68         71.35         3.17 o                         
  -5   8   1          4.79          0.30         1.17 o                         
  -4   8   1        447.65        527.91         8.37 o                         
  -3   8   1        669.80        602.14        10.04 o                         
  -2   8   1         51.88         46.16         3.42 o                         
  -1   8   1         47.71         40.15         3.31 o                         
   0   8   1         38.12         41.53         4.08 o                         
   1   8   1          4.01          2.51         1.89 o                         
   2   8   1         54.54         39.45         4.05 o                         
   3   8   1        101.49        134.10         7.01 o                         
   4   8   1        221.15        273.84        10.20 o                         
  -9   9   1          6.30          1.25         3.41 o                         
  -8   9   1         54.45         48.43         7.53 o                         
  -7   9   1         80.65         72.28         4.13 o                         
  -6   9   1          1.69          5.89         1.66 o                         
  -5   9   1          3.49          1.21         1.49 o                         
  -4   9   1        334.45        357.05         8.50 o                         
  -3   9   1         28.70         28.23         2.97 o                         
  -2   9   1        439.42        362.81         9.76 o                         
  -1   9   1         46.04         39.32         3.54 o                         
   0   9   1         20.51          7.79         2.74 o                         
   1   9   1         29.16         44.82         4.17 o                         
   2   9   1        113.86        111.37         8.16 o                         
   3   9   1         89.67         64.91         6.53 o                         
  -7  10   1         22.50         23.04         6.74 o                         
  -6  10   1        179.70        199.16         8.17 o                         
  -5  10   1        106.25        110.67         6.23 o                         
  -4  10   1          0.85          3.80         3.10 o                         
  -3  10   1        189.43        225.14         9.05 o                         
  -2  10   1         19.19         26.46         4.12 o                         
  -1  10   1          5.13         -2.38         3.31 o                         
   0  10   1         10.37          6.96         2.85 o                         
   1  10   1        132.34        174.85        10.64 o                         
  -5  11   1         62.94         48.11         4.61 o                         
  -4  11   1         60.96         35.39         4.74 o                         
  -3  11   1         16.50          6.12         2.64 o                         
   1 -11   2        108.24         58.01         4.17 o                         
   2 -11   2        116.21         76.53         4.72 o                         
   3 -11   2         17.45         37.43         3.38 o                         
   4 -11   2         43.36         48.97         4.86 o                         
   5 -11   2         20.68         24.25         2.69 o                         
   6 -11   2         64.76         46.98         3.56 o                         
  -2 -10   2         10.48          6.30         4.15 o                         
  -1 -10   2         15.24         14.79         3.52 o                         
   0 -10   2        130.55        182.41         6.83 o                         
   1 -10   2         32.33         55.94         3.89 o                         
   2 -10   2        106.43         63.00         4.00 o                         
   3 -10   2        130.32        138.10         5.64 o                         
   4 -10   2        153.19        152.55         5.88 o                         
   5 -10   2          0.89          1.35         2.10 o                         
   6 -10   2         13.18          7.91         1.83 o                         
   7 -10   2         81.00         82.26         6.89 o                         
   8 -10   2         58.71         82.57         5.71 o                         
  -3  -9   2         61.05         86.51         6.18 o                         
  -2  -9   2         72.73         84.81         5.73 o                         
  -1  -9   2         86.70         79.10         4.43 o                         
   0  -9   2         19.64         11.90         2.11 o                         
   1  -9   2          5.83         13.91         2.11 o                         
   2  -9   2        162.94        176.21         6.05 o                         
   3  -9   2        452.54        419.90         9.44 o                         
   4  -9   2         59.24         75.28         3.95 o                         
   5  -9   2        397.75        411.35         7.84 o                         
   6  -9   2         12.60          8.57         1.48 o                         
   7  -9   2         33.24         20.07         2.83 o                         
   8  -9   2         78.30         82.07         4.63 o                         
   9  -9   2        182.70        157.68         9.66 o                         
  -5  -8   2         38.83         41.86         5.61 o                         
  -4  -8   2         53.78         33.30         4.95 o                         
  -3  -8   2        125.13        152.41         8.42 o                         
  -2  -8   2         23.70         42.94         3.19 o                         
  -1  -8   2          0.81         -0.38         1.45 o                         
   0  -8   2         88.09         70.08         3.79 o                         
   1  -8   2        617.85        554.57        11.41 o                         
   2  -8   2        277.24        278.90        11.35 o                         
   3  -8   2          5.28          4.37         1.57 o                         
   4  -8   2        410.75        345.99         6.68 o                         
   5  -8   2        255.55        271.05         5.99 o                         
   6  -8   2          9.59         12.01         1.35 o                         
   7  -8   2          7.72          7.21         2.05 o                         
   8  -8   2         95.83         83.99         4.87 o                         
   9  -8   2        150.81        145.66        12.98 o                         
  10  -8   2        108.19        108.64        19.73 o                         
  -6  -7   2         39.75         30.58         5.04 o                         
  -5  -7   2         34.07         66.97         6.44 o                         
  -4  -7   2        196.97        161.58        22.61 o                         
  -3  -7   2          2.50         16.80         2.82 o                         
  -2  -7   2         15.81         11.01         1.59 o                         
  -1  -7   2         18.36         15.06         1.63 o                         
   0  -7   2        417.68        393.41         8.16 o                         
   1  -7   2       1077.46       1011.77        30.72 o                         
   2  -7   2        582.59        567.10         8.93 o                         
   3  -7   2        255.06        290.45         7.24 o                         
   4  -7   2          6.37         10.09         1.31 o                         
   5  -7   2          0.81          0.96         0.92 o                         
   6  -7   2        207.22        255.83         7.52 o                         
   7  -7   2        500.11        444.64         9.76 o                         
   8  -7   2         82.67         71.28         5.88 o                         
   9  -7   2          4.00          5.11         2.80 o                         
  10  -7   2         31.24         34.45         5.01 o                         
  -7  -6   2         23.85         19.99         4.15 o                         
  -6  -6   2        180.79        128.60         8.67 o                         
  -5  -6   2        261.46        277.62         8.70 o                         
  -4  -6   2        260.14        160.84         4.70 o                         
  -3  -6   2          0.50          0.56         0.76 o                         
  -2  -6   2         89.38         81.49         2.38 o                         
  -1  -6   2       1072.83       1115.27        19.97 o                         
   0  -6   2       1853.70       1968.77        31.36 o                         
   1  -6   2        876.08        958.03        24.09 o                         
   2  -6   2         10.26         10.03         1.12 o                         
   3  -6   2         74.77         30.75         1.86 o                         
   4  -6   2        123.30        128.83         3.35 o                         
   5  -6   2        102.99         87.39         2.41 o                         
   6  -6   2        187.40        202.69         3.63 o                         
   7  -6   2        353.53        360.13         9.65 o                         
   8  -6   2        351.88        320.97        12.16 o                         
   9  -6   2         18.13         14.34         3.46 o                         
  10  -6   2          9.59          7.58         3.86 o                         
  -7  -5   2         86.15        113.76         6.17 o                         
  -6  -5   2         11.39         19.35         2.25 o                         
  -5  -5   2          1.81         12.63         1.84 o                         
  -4  -5   2        437.93        505.33         8.78 o                         
  -3  -5   2         69.28         86.68         2.85 o                         
  -2  -5   2         13.82         16.57         0.96 o                         
  -1  -5   2        741.55        854.46        21.31 o                         
   0  -5   2       5205.49       5797.20        77.08 o                         
   1  -5   2        770.25        808.88        13.72 o                         
   2  -5   2          1.24          0.44         0.67 o                         
   3  -5   2         24.82         19.34         1.06 o                         
   4  -5   2        775.10        778.00         7.14 o                         
   5  -5   2          6.37          0.89         0.57 o                         
   6  -5   2         37.05         22.81         2.43 o                         
   7  -5   2        175.60        150.35         6.15 o                         
   8  -5   2        178.39        209.46         9.81 o                         
   9  -5   2         77.55         93.33         7.18 o                         
  10  -5   2         12.73         13.15         3.95 o                         
  -8  -4   2         76.87         70.18         4.95 o                         
  -7  -4   2        197.88        174.35         6.15 o                         
  -6  -4   2         18.86         27.50         2.52 o                         
  -5  -4   2         20.00         18.02         1.94 o                         
  -4  -4   2        385.36        400.22         8.47 o                         
  -3  -4   2       1186.82       1218.14        13.26 o                         
  -2  -4   2       2216.47       2101.96        19.08 o                         
  -1  -4   2       1849.48       1977.80        21.26 o                         
   0  -4   2          2.99         14.26         0.90 o                         
   1  -4   2        112.52         79.70         2.04 o                         
   2  -4   2       1001.30        816.87         6.51 o                         
   3  -4   2        474.59        423.00         4.19 o                         
   4  -4   2        301.59        416.93         4.62 o                         
   5  -4   2        135.68         70.09         6.09 o                         
   6  -4   2        225.85        247.11         7.18 o                         
   7  -4   2         47.98         40.13         7.47 o                         
   8  -4   2         14.30          9.76         4.72 o                         
   9  -4   2        455.52        493.50        17.77 o                         
  10  -4   2        151.78        167.14        20.31 o                         
  11  -4   2          2.08          6.85         3.21 o                         
  -9  -3   2         53.11         54.63         4.84 o                         
  -8  -3   2        100.55        112.67         5.16 o                         
  -7  -3   2         99.51         79.85         4.12 o                         
  -6  -3   2         64.59         44.60         3.38 o                         
  -5  -3   2         21.35         10.17         1.58 o                         
  -4  -3   2        106.22         90.29         3.34 o                         
  -3  -3   2       1564.37       1789.30        18.44 o                         
  -2  -3   2       3283.49       3597.84        23.99 o                         
  -1  -3   2       1342.00       1412.99         9.83 o                         
   0  -3   2         19.75         33.55         1.38 o                         
   1  -3   2        636.43        780.80         7.79 o                         
   2  -3   2        258.44        309.04         3.88 o                         
   3  -3   2       1827.99       1409.25        14.88 o                         
   4  -3   2        223.46        192.30        16.60 o                         
   5  -3   2        244.51        248.03         7.92 o                         
   6  -3   2        471.91        459.55        12.66 o                         
   7  -3   2        223.03        218.53         9.28 o                         
   8  -3   2         15.31         22.26         3.72 o                         
   9  -3   2          9.15         17.62         3.70 o                         
  10  -3   2        103.36         99.88        12.24 o                         
  -9  -2   2         73.85         76.95         6.44 o                         
  -8  -2   2        255.37        254.44         8.19 o                         
  -7  -2   2          9.97          6.91         2.01 o                         
  -6  -2   2          6.18         18.46         3.11 o                         
  -5  -2   2        506.46        589.04        10.65 o                         
  -4  -2   2        289.19        307.98         6.77 o                         
  -3  -2   2         95.14        100.20         2.24 o                         
  -2  -2   2        531.86        592.26        10.17 o                         
  -1  -2   2       1691.33       1777.42        11.26 o                         
   0  -2   2          6.40         12.27         0.66 o                         
   1  -2   2       3437.07       4069.31        28.29 o                         
   2  -2   2         32.86          2.91         0.39 o                         
   3  -2   2       1303.26       1240.25        12.37 o                         
   4  -2   2       2016.70       1959.24        21.88 o                         
   5  -2   2         45.63         48.00         5.32 o                         
   6  -2   2          4.31          1.40         1.97 o                         
   7  -2   2        142.41        138.12         8.02 o                         
   8  -2   2        495.53        491.51        15.28 o                         
   9  -2   2         13.17          8.22         3.12 o                         
  10  -2   2         10.60         12.91         3.75 o                         
 -10  -1   2         49.41         67.44        11.23 o                         
  -9  -1   2        149.01        148.09         6.70 o                         
  -8  -1   2         23.61         15.82         1.97 o                         
  -7  -1   2         26.73         50.44         3.38 o                         
  -6  -1   2          7.01          2.77         1.24 o                         
  -5  -1   2        851.57        942.37        11.63 o                         
  -4  -1   2       2563.52       2714.99        19.68 o                         
  -3  -1   2         23.13         19.79         0.90 o                         
  -2  -1   2        478.88        560.89         4.76 o                         
  -1  -1   2       1304.69       1441.20        14.49 o                         
   0  -1   2       1131.61       1376.93        26.44 o                         
   1  -1   2       7850.35       7924.43        82.66 o                         
   2  -1   2          1.92          5.82         0.60 o                         
   3  -1   2        216.56        228.27         2.71 o                         
   4  -1   2        364.46        317.53         4.45 o                         
   5  -1   2        995.22        798.62        20.44 o                         
   6  -1   2        126.25        119.52         6.79 o                         
   7  -1   2        149.03        150.28         8.30 o                         
   8  -1   2        153.92        167.66        14.30 o                         
   9  -1   2        242.65        235.59        11.24 o                         
  10  -1   2         26.74         29.91         7.16 o                         
 -10   0   2         13.91          4.18         2.00 o                         
  -9   0   2          7.02          5.32         2.08 o                         
  -8   0   2         34.43         55.28         3.13 o                         
  -7   0   2        286.62        296.64         6.46 o                         
  -6   0   2        142.03        142.24         3.02 o                         
  -5   0   2        845.03        989.35        10.46 o                         
  -4   0   2         78.59         35.01         2.67 o                         
  -3   0   2       4094.64       4264.73        30.40 o                         
  -2   0   2        135.68        126.77         2.27 o                         
  -1   0   2         10.36         15.08         1.23 o                         
   0   0   2       1601.66       1731.02        17.76 o                         
   1   0   2       4057.25       4077.51        50.56 o                         
   2   0   2       3087.14       3097.42       108.93 o                         
   3   0   2         42.06         68.44         1.99 o                         
   4   0   2         30.33         33.74         1.58 o                         
   5   0   2         41.83         38.67         1.56 o                         
   6   0   2        825.03        766.63         8.05 o                         
   7   0   2        191.92        173.24         5.55 o                         
   8   0   2        276.18        248.26        10.86 o                         
   9   0   2         30.21         30.81         7.72 o                         
  10   0   2         17.05         25.48         6.32 o                         
 -10   1   2         69.56         53.07         4.49 o                         
  -9   1   2         17.19          8.08         2.19 o                         
  -8   1   2          1.41          1.62         1.33 o                         
  -7   1   2        233.97        256.02         4.41 o                         
  -6   1   2       1142.52       1113.41        10.50 o                         
  -5   1   2        332.57        448.59         5.67 o                         
  -4   1   2          0.70          3.80         0.80 o                         
  -3   1   2         20.62         32.46         2.57 o                         
  -2   1   2       6467.86       6442.41        49.15 o                         
  -1   1   2         12.73         29.47         2.06 o                         
   0   1   2       1091.25       1136.35        14.87 o                         
   1   1   2       2072.57       2429.54        28.54 o                         
   2   1   2         31.01         32.42         1.76 o                         
   3   1   2       1026.46        980.10        27.74 o                         
   4   1   2          0.93          5.55         0.81 o                         
   5   1   2         60.93         54.49         1.86 o                         
   6   1   2        580.61        600.99         7.93 o                         
   7   1   2        391.47        463.94         7.21 o                         
   8   1   2         12.07         16.57         3.30 o                         
   9   1   2          1.62          0.16         2.55 o                         
 -10   2   2        144.73        171.16         7.88 o                         
  -9   2   2        189.32        207.73         8.05 o                         
  -8   2   2          6.73          5.59         1.90 o                         
  -7   2   2          8.80         17.42         1.18 o                         
  -6   2   2        432.79        421.23         5.82 o                         
  -5   2   2        654.15        495.73        13.95 o                         
  -4   2   2        163.50        121.11         3.10 o                         
  -3   2   2         35.62         10.32         0.91 o                         
  -2   2   2        695.16        605.92         7.04 o                         
  -1   2   2       3241.58       3253.28        26.23 o                         
   0   2   2       2585.58       2566.43        18.47 o                         
   1   2   2          0.99          4.80         0.79 o                         
   2   2   2        444.87        336.21         6.99 o                         
   3   2   2        509.37        606.88        29.81 o                         
   4   2   2        291.22        266.75         6.63 o                         
   5   2   2        152.54        185.25         4.67 o                         
   6   2   2        223.53        188.18         4.22 o                         
   7   2   2        262.29        261.47         6.67 o                         
   8   2   2         31.75         48.80         5.05 o                         
   9   2   2         60.17         69.27         6.38 o                         
 -11   3   2         12.21          1.99         4.42 o                         
 -10   3   2          9.82         13.15         2.52 o                         
  -9   3   2        179.53        195.06         8.04 o                         
  -8   3   2         70.55         65.21         4.91 o                         
  -7   3   2         10.29          8.13         0.99 o                         
  -6   3   2          0.54          1.10         0.81 o                         
  -5   3   2         76.14        100.38         3.75 o                         
  -4   3   2       1951.12       1822.19        15.92 o                         
  -3   3   2        472.55        489.85         6.09 o                         
  -2   3   2        168.06        239.96         2.83 o                         
  -1   3   2         12.09          2.44         0.37 o                         
   0   3   2        870.34        789.20         7.62 o                         
   1   3   2        254.04        340.96         4.57 o                         
   2   3   2          7.12          6.46         1.81 o                         
   3   3   2        328.79        334.83         9.46 o                         
   4   3   2       1006.91       1001.19        13.10 o                         
   5   3   2        452.66        485.88         9.25 o                         
   6   3   2         92.61        126.11         4.67 o                         
   7   3   2         74.02         60.66         3.50 o                         
   8   3   2         83.11         73.89         6.21 o                         
 -11   4   2         25.81         28.90         7.72 o                         
 -10   4   2          2.41          1.09         2.20 o                         
  -9   4   2          3.20          3.76         2.22 o                         
  -8   4   2        652.95        591.81        15.90 o                         
  -7   4   2        104.82        113.86         3.10 o                         
  -6   4   2         69.27         47.34         2.06 o                         
  -5   4   2          5.81          8.58         1.21 o                         
  -4   4   2         79.73         89.91         2.95 o                         
  -3   4   2       2256.03       2082.21        19.82 o                         
  -2   4   2        659.28        748.15         6.94 o                         
  -1   4   2        338.76        459.30         4.52 o                         
   0   4   2        112.94         51.26         1.65 o                         
   1   4   2        145.05        187.18         3.90 o                         
   2   4   2        429.12        422.83         9.70 o                         
   3   4   2         57.82         52.90         2.63 o                         
   4   4   2        129.21        155.89         4.81 o                         
   5   4   2        775.67        725.80        11.76 o                         
   6   4   2        286.41        275.34         7.25 o                         
   7   4   2          0.95          1.83         1.99 o                         
   8   4   2         21.57         18.37         4.14 o                         
 -10   5   2         69.06         58.92         6.16 o                         
  -9   5   2          6.22          1.56         2.14 o                         
  -8   5   2         34.32         27.89         2.91 o                         
  -7   5   2        478.58        487.28         7.23 o                         
  -6   5   2        826.04        907.56        11.24 o                         
  -5   5   2         51.08         44.85         3.26 o                         
  -4   5   2         30.47         39.27         1.81 o                         
  -3   5   2       1384.84       1485.54        12.38 o                         
  -2   5   2        707.71        547.89         6.45 o                         
  -1   5   2         12.87         10.09         0.72 o                         
   0   5   2         23.92         17.91         2.90 o                         
   1   5   2        937.03        923.27        25.33 o                         
   2   5   2        345.98        391.66         5.54 o                         
   3   5   2        116.74        108.21         3.82 o                         
   4   5   2        213.90        215.52         5.34 o                         
   5   5   2        303.00        385.86         9.31 o                         
   6   5   2          8.86          0.85         1.87 o                         
   7   5   2         51.43         39.42         3.44 o                         
 -10   6   2        149.62        149.79         7.67 o                         
  -9   6   2         11.97         13.72         2.64 o                         
  -8   6   2         46.17         40.81         3.83 o                         
  -7   6   2         51.19         34.84         2.40 o                         
  -6   6   2        381.30        365.63         8.08 o                         
  -5   6   2        759.46        815.87        11.95 o                         
  -4   6   2        415.47        439.53         6.57 o                         
  -3   6   2          0.81          3.80         0.86 o                         
  -2   6   2         42.13         44.68         1.79 o                         
  -1   6   2        434.97        364.92        17.43 o                         
   0   6   2        204.71        182.28         8.20 o                         
   1   6   2         92.85         89.41         4.57 o                         
   2   6   2        295.51        303.94        12.83 o                         
   3   6   2        408.50        469.83         9.80 o                         
   4   6   2        201.08        155.00         5.81 o                         
   5   6   2         46.56         45.86         3.51 o                         
   6   6   2        102.15        130.61         7.11 o                         
 -10   7   2          1.69          1.52         2.34 o                         
  -9   7   2         58.47         54.71         6.11 o                         
  -8   7   2        101.69        117.43         7.73 o                         
  -7   7   2         14.50         22.35         2.24 o                         
  -6   7   2         45.09         38.39         3.95 o                         
  -5   7   2        516.17        502.61         8.09 o                         
  -4   7   2        434.29        472.68         8.16 o                         
  -3   7   2          1.90          0.65         0.76 o                         
  -2   7   2         11.45          8.43         0.94 o                         
  -1   7   2         73.11        105.01         5.57 o                         
   0   7   2        842.17        904.32        15.60 o                         
   1   7   2        131.02        139.28         6.05 o                         
   2   7   2         29.65         21.82         2.89 o                         
   3   7   2         73.95        103.52         4.81 o                         
   4   7   2         37.50         48.51         3.61 o                         
   5   7   2        145.72        112.32         6.59 o                         
  -9   8   2          2.03         -0.45         2.81 o                         
  -8   8   2        227.79        209.41        10.46 o                         
  -7   8   2        291.37        331.90        10.09 o                         
  -6   8   2          7.75          3.83         1.57 o                         
  -5   8   2         16.94         25.98         2.00 o                         
  -4   8   2        378.90        349.15         7.07 o                         
  -3   8   2        858.75        982.05        15.87 o                         
  -2   8   2         11.07          2.55         1.60 o                         
  -1   8   2         65.32         83.87         4.45 o                         
   0   8   2         24.02         24.26         2.84 o                         
   1   8   2         82.54         92.01         5.24 o                         
   2   8   2         51.57         40.35         3.86 o                         
   3   8   2         97.23         76.47         5.34 o                         
   4   8   2         32.05         50.08         5.93 o                         
  -8   9   2         29.74         35.76         4.77 o                         
  -7   9   2        128.51        109.59         4.89 o                         
  -6   9   2         58.06         48.28         4.10 o                         
  -5   9   2         38.28         34.84         3.60 o                         
  -4   9   2         99.06         76.54         5.16 o                         
  -3   9   2          2.89          5.38         2.84 o                         
  -2   9   2        448.47        439.82        15.09 o                         
  -1   9   2         91.24         82.20         6.78 o                         
   0   9   2          2.61          1.67         5.11 o                         
   1   9   2          5.72          9.36         3.18 o                         
   2   9   2        167.28        184.81        10.64 o                         
  -7  10   2          3.46         11.42         5.99 o                         
  -6  10   2        150.96        121.61         6.59 o                         
  -5  10   2        143.27        133.85         7.05 o                         
  -4  10   2         19.37         18.83         3.43 o                         
  -3  10   2         28.73         37.77         4.28 o                         
  -2  10   2         15.17         30.79         7.00 o                         
  -1  10   2         17.32         11.52         7.68 o                         
   0  10   2          9.00         -1.93         4.77 o                         
   1 -11   3        171.88        156.39         6.67 o                         
   2 -11   3        120.35         75.44         4.69 o                         
   3 -11   3          7.36         14.41         2.45 o                         
   4 -11   3         17.09         26.96         2.90 o                         
   5 -11   3          3.48          2.60         2.10 o                         
   6 -11   3          6.39         11.20         4.84 o                         
  -2 -10   3          0.60          1.13         2.95 o                         
  -1 -10   3         63.26         38.87         5.22 o                         
   0 -10   3        236.28        228.26         7.69 o                         
   1 -10   3         75.76        111.41         6.36 o                         
   2 -10   3         17.06         17.39         2.46 o                         
   3 -10   3         49.90         36.50         3.18 o                         
   4 -10   3        242.54        242.58         7.48 o                         
   5 -10   3          3.43          1.57         2.29 o                         
   6 -10   3          0.45         -0.24         1.79 o                         
   7 -10   3         67.15         51.51         5.82 o                         
   8 -10   3        139.41        136.33         8.34 o                         
  -3  -9   3          8.35          8.21         3.57 o                         
  -2  -9   3         98.96        142.73        10.76 o                         
  -1  -9   3        121.55        112.33         5.21 o                         
   0  -9   3        306.69        261.77         7.68 o                         
   1  -9   3         20.86         20.72         2.38 o                         
   2  -9   3         24.48         29.05         2.74 o                         
   3  -9   3         97.11         86.80         4.36 o                         
   4  -9   3         30.94         26.10         2.11 o                         
   5  -9   3        655.45        669.59        11.83 o                         
   6  -9   3         51.94         51.87         3.37 o                         
   7  -9   3         17.98         15.94         2.28 o                         
   8  -9   3          6.47          1.05         1.96 o                         
   9  -9   3        141.61        173.92         9.50 o                         
  -5  -8   3          0.42          6.14         3.53 o                         
  -4  -8   3          0.70          2.93         3.01 o                         
  -3  -8   3        236.84        206.31        10.62 o                         
  -2  -8   3        166.79        219.40        10.50 o                         
  -1  -8   3        201.60        270.74         7.69 o                         
   0  -8   3         82.02         95.90         4.39 o                         
   1  -8   3        258.27        236.62         6.69 o                         
   2  -8   3        135.51        137.69         5.19 o                         
   3  -8   3         62.77         50.09         3.35 o                         
   4  -8   3         90.48         84.37         3.38 o                         
   5  -8   3        119.25        116.45         3.89 o                         
   6  -8   3        109.93        103.63         3.84 o                         
   7  -8   3          3.65          2.81         1.77 o                         
   8  -8   3         40.25         22.02         2.94 o                         
   9  -8   3         25.92         47.39         4.38 o                         
  10  -8   3         96.42        110.04         8.36 o                         
  -6  -7   3          7.83          6.91         3.39 o                         
  -5  -7   3         30.23         48.00         5.66 o                         
  -4  -7   3        185.17        260.86        11.76 o                         
  -3  -7   3          0.53          5.10         2.85 o                         
  -2  -7   3        404.24        410.52        22.79 o                         
  -1  -7   3        289.53        355.27         9.66 o                         
   0  -7   3        418.27        468.81        10.51 o                         
   1  -7   3        110.01         98.84         3.40 o                         
   2  -7   3        219.92        203.66         4.48 o                         
   3  -7   3        121.15        148.42         3.85 o                         
   4  -7   3        124.01        132.97         4.28 o                         
   5  -7   3         48.22         41.37         2.30 o                         
   6  -7   3         25.85         16.21         1.64 o                         
   7  -7   3        493.51        519.81        12.07 o                         
   8  -7   3        144.90        137.15         6.55 o                         
   9  -7   3         10.08          7.40         3.60 o                         
  10  -7   3          0.55          0.60         2.82 o                         
  -7  -6   3         19.85         18.60         7.63 o                         
  -6  -6   3         54.00         54.28         9.35 o                         
  -5  -6   3         51.54         32.50         4.54 o                         
  -4  -6   3         49.71         81.50         3.38 o                         
  -3  -6   3        355.21        438.26        11.07 o                         
  -2  -6   3        133.10        120.06         2.53 o                         
  -1  -6   3        456.44        512.06        18.26 o                         
   0  -6   3        813.91        710.04        11.85 o                         
   1  -6   3        461.04        472.54         7.80 o                         
   2  -6   3         71.76         73.82         2.23 o                         
   3  -6   3         89.12         89.62         4.26 o                         
   4  -6   3          1.33          1.80         0.98 o                         
   5  -6   3         88.42         82.12         2.47 o                         
   6  -6   3        143.02        125.91         4.26 o                         
   7  -6   3        451.24        504.29        11.72 o                         
   8  -6   3        420.77        467.16        12.03 o                         
   9  -6   3         11.14         23.43         4.24 o                         
  10  -6   3          6.42          1.27         3.47 o                         
  -7  -5   3         27.22         36.18         5.05 o                         
  -6  -5   3          3.45         14.78         2.03 o                         
  -5  -5   3        116.78        101.86         4.14 o                         
  -4  -5   3        521.28        473.88        11.13 o                         
  -3  -5   3        397.18        412.96         9.82 o                         
  -2  -5   3         23.36          5.59         0.73 o                         
  -1  -5   3          4.51          4.60         0.72 o                         
   0  -5   3        972.71       1085.88        19.99 o                         
   1  -5   3         31.76          7.37         1.04 o                         
   2  -5   3          7.72         13.52         1.02 o                         
   3  -5   3        157.76        133.82         2.77 o                         
   4  -5   3        123.97        119.07         2.62 o                         
   5  -5   3        273.85        249.74         4.31 o                         
   6  -5   3        132.53         84.20        13.63 o                         
   7  -5   3         86.87         99.26         5.10 o                         
   8  -5   3        204.88        206.76         9.93 o                         
   9  -5   3         93.43        101.10         7.54 o                         
  10  -5   3         67.21         68.64         9.37 o                         
  -8  -4   3         64.20         65.14         4.09 o                         
  -7  -4   3         21.09         16.29         2.26 o                         
  -6  -4   3         33.00         38.59         2.91 o                         
  -5  -4   3          5.42          3.04         1.45 o                         
  -4  -4   3        721.82        781.91        11.26 o                         
  -3  -4   3        139.47        233.11         4.47 o                         
  -2  -4   3        147.87        160.47         4.15 o                         
  -1  -4   3       1016.18        905.71         9.11 o                         
   0  -4   3        685.73        611.92        10.90 o                         
   1  -4   3          4.83          2.60         0.44 o                         
   2  -4   3         83.35         79.97         1.78 o                         
   3  -4   3       1122.32       1109.60        10.80 o                         
   4  -4   3        794.98        735.51        11.64 o                         
   5  -4   3          2.61          0.96         0.39 o                         
   6  -4   3        862.14        827.90        17.45 o                         
   7  -4   3        106.99        115.22         6.85 o                         
   8  -4   3         23.02         29.55         4.18 o                         
   9  -4   3        171.36        163.83        10.79 o                         
  10  -4   3        232.01        229.28        12.05 o                         
  -9  -3   3         18.77         11.84         3.63 o                         
  -8  -3   3          3.84         10.82         2.66 o                         
  -7  -3   3         32.00         48.35         3.30 o                         
  -6  -3   3         68.20         69.04         3.62 o                         
  -5  -3   3        348.57        359.02         7.61 o                         
  -4  -3   3          1.28          6.64         1.22 o                         
  -3  -3   3         40.59         63.26         3.25 o                         
  -2  -3   3       1120.20       1558.42        14.63 o                         
  -1  -3   3       5149.56       5237.70        39.40 o                         
   0  -3   3        256.14        245.96         3.47 o                         
   1  -3   3        510.20        443.12         5.36 o                         
   2  -3   3       2547.46       2472.15        15.08 o                         
   3  -3   3        270.70        304.16         3.46 o                         
   4  -3   3         24.56          5.17         0.64 o                         
   5  -3   3        370.52        435.52         7.78 o                         
   6  -3   3        566.91        559.92        18.84 o                         
   7  -3   3        438.23        381.56        22.07 o                         
   8  -3   3         20.36         13.95         3.25 o                         
   9  -3   3         70.56         68.31         6.35 o                         
  10  -3   3         30.80         42.87         6.82 o                         
  -9  -2   3         69.62         62.23         5.05 o                         
  -8  -2   3        104.98         75.10         4.17 o                         
  -7  -2   3         38.06         37.59         2.92 o                         
  -6  -2   3        120.25        141.53         4.93 o                         
  -5  -2   3        951.77       1105.68        14.42 o                         
  -4  -2   3         49.45         49.51         2.87 o                         
  -3  -2   3       1119.30       1040.56         8.98 o                         
  -2  -2   3        728.72        693.70         6.65 o                         
  -1  -2   3       1964.75       1952.84        20.86 o                         
   0  -2   3        393.37        326.39         6.03 o                         
   1  -2   3       2010.59       2241.51        27.32 o                         
   2  -2   3        749.13        901.23         8.20 o                         
   3  -2   3       1081.79       1072.88        10.63 o                         
   4  -2   3       1232.83       1110.87        32.15 o                         
   5  -2   3        460.39        367.44        32.48 o                         
   6  -2   3          1.78          5.00         2.88 o                         
   7  -2   3        162.78        185.12        11.37 o                         
   8  -2   3        889.17        939.82        22.28 o                         
   9  -2   3          5.91          6.19         2.91 o                         
  10  -2   3          1.48          1.64         2.73 o                         
 -10  -1   3         19.79         16.41         5.46 o                         
  -9  -1   3         30.63         40.22         3.73 o                         
  -8  -1   3         55.28         83.14         4.65 o                         
  -7  -1   3         46.73         38.00         3.18 o                         
  -6  -1   3          8.32          3.31         1.34 o                         
  -5  -1   3       1173.57       1306.35        15.59 o                         
  -4  -1   3        874.94        977.02        12.28 o                         
  -3  -1   3          4.17          2.23         0.55 o                         
  -2  -1   3        464.30        607.81         6.98 o                         
  -1  -1   3       2339.75       2514.79        24.55 o                         
   0  -1   3       2198.68       2461.86        29.31 o                         
   1  -1   3       1610.47       1297.81        29.44 o                         
   2  -1   3        976.01       1013.61        11.50 o                         
   3  -1   3        459.86        463.22         7.46 o                         
   4  -1   3          1.40          6.89         0.68 o                         
   5  -1   3       1646.36       1547.97        24.80 o                         
   6  -1   3        338.19        305.72         6.68 o                         
   7  -1   3         80.48         65.80         3.09 o                         
   8  -1   3         58.93         74.70         6.09 o                         
   9  -1   3        290.26        358.75        14.11 o                         
  10  -1   3         10.36         13.90         5.03 o                         
 -10   0   3         28.26         21.73         3.16 o                         
  -9   0   3          0.49         -1.22         1.94 o                         
  -8   0   3         46.24         29.90         2.55 o                         
  -7   0   3        659.03        826.96        22.03 o                         
  -6   0   3        685.74        725.73        15.73 o                         
  -5   0   3          2.90          4.86         1.02 o                         
  -4   0   3         53.39         68.71         2.29 o                         
  -3   0   3        676.75        543.62         7.00 o                         
  -2   0   3       3939.61       3933.35        31.83 o                         
  -1   0   3       3600.37       4078.86        37.05 o                         
   0   0   3       3460.20       3365.79        43.61 o                         
   1   0   3      23484.04      24047.55       437.61 o                         
   2   0   3        750.38        636.87        10.70 o                         
   3   0   3          1.38         11.95         1.22 o                         
   4   0   3         76.20         79.22         2.54 o                         
   5   0   3        292.44        281.38         6.11 o                         
   6   0   3       1007.36       1114.22        12.80 o                         
   7   0   3        541.73        536.68         8.65 o                         
   8   0   3         52.44         37.57         4.60 o                         
   9   0   3          0.44         -4.54         6.93 o                         
  10   0   3         21.67         28.31         4.77 o                         
 -10   1   3         49.77         48.11         4.44 o                         
  -9   1   3         15.00         11.38         2.46 o                         
  -8   1   3         49.22         75.29         3.70 o                         
  -7   1   3         69.17         62.19         3.21 o                         
  -6   1   3       1254.27       1328.70        12.53 o                         
  -5   1   3         92.56         49.00         2.02 o                         
  -4   1   3         21.99         48.66         1.80 o                         
  -3   1   3          7.97          4.55         0.94 o                         
  -2   1   3        803.33        889.99        15.91 o                         
  -1   1   3       6695.43       6226.22        66.48 o                         
   0   1   3       5309.42       5404.47        40.84 o                         
   1   1   3       3426.61       3783.37        53.45 o                         
   2   1   3          2.40          4.08         0.94 o                         
   3   1   3       1605.20       1502.60        17.76 o                         
   4   1   3       1391.95       1495.75        16.07 o                         
   5   1   3        268.16        258.97         6.49 o                         
   6   1   3        570.74        533.41         9.08 o                         
   7   1   3        381.72        395.80         7.94 o                         
   8   1   3         23.40         35.20         4.42 o                         
   9   1   3         21.30         22.13         5.07 o                         
 -10   2   3         25.22         27.30         3.49 o                         
  -9   2   3        144.72        155.08         7.15 o                         
  -8   2   3        180.99        171.13         5.37 o                         
  -7   2   3         98.51         91.95         3.37 o                         
  -6   2   3         91.48        110.20         3.07 o                         
  -5   2   3        207.82        135.82         2.72 o                         
  -4   2   3       1914.14       1853.42        21.47 o                         
  -3   2   3       1977.49       1998.33        18.86 o                         
  -2   2   3         44.41         14.62         0.98 o                         
  -1   2   3        340.41        271.36         4.45 o                         
   0   2   3        104.72        114.30         4.59 o                         
   1   2   3       1128.44       1117.13        11.52 o                         
   2   2   3         18.14         17.92         2.16 o                         
   3   2   3       1219.27       1232.88        38.82 o                         
   4   2   3       1073.09       1150.20        16.40 o                         
   5   2   3        853.83        876.82        17.51 o                         
   6   2   3         57.64         61.47         3.23 o                         
   7   2   3          2.48          1.54         1.32 o                         
   8   2   3         11.69          7.64         2.98 o                         
   9   2   3         24.97         27.86         4.66 o                         
 -10   3   3          0.18          1.87         2.05 o                         
  -9   3   3          0.40          9.52         2.83 o                         
  -8   3   3        256.11        253.68         7.69 o                         
  -7   3   3        791.29        736.85        10.38 o                         
  -6   3   3        155.25        146.90         3.52 o                         
  -5   3   3          8.95         14.53         1.33 o                         
  -4   3   3       1368.45       1593.04        29.03 o                         
  -3   3   3       3694.45       3532.11        29.90 o                         
  -2   3   3        166.32        205.53         6.43 o                         
  -1   3   3        158.76        187.95         3.36 o                         
   0   3   3         65.80         42.10         1.32 o                         
   1   3   3        303.18        327.59         5.23 o                         
   2   3   3        431.64        399.18        18.73 o                         
   3   3   3        709.01        668.81        20.71 o                         
   4   3   3       1572.54       1657.31        39.86 o                         
   5   3   3         32.67         20.98         2.04 o                         
   6   3   3         45.25         75.74         3.80 o                         
   7   3   3          2.53         -0.48         1.37 o                         
   8   3   3          0.78         -0.14         2.19 o                         
 -10   4   3          1.42          2.64         2.08 o                         
  -9   4   3         11.26          7.15         2.05 o                         
  -8   4   3        259.42        289.86         8.04 o                         
  -7   4   3        331.59        288.09        11.10 o                         
  -6   4   3        225.19        232.68         5.58 o                         
  -5   4   3        107.76         82.42         4.59 o                         
  -4   4   3        125.75        139.70         4.26 o                         
  -3   4   3        240.85        203.70         7.49 o                         
  -2   4   3       1055.75        871.12        31.10 o                         
  -1   4   3        620.90        731.18        11.16 o                         
   0   4   3        304.25        302.57         4.55 o                         
   1   4   3        270.46        236.63         5.34 o                         
   2   4   3       1510.01       1574.70        24.08 o                         
   3   4   3         48.25         27.96         1.50 o                         
   4   4   3          1.22         -0.17         1.27 o                         
   5   4   3        265.20        246.58         6.65 o                         
   6   4   3        128.06        119.26         4.89 o                         
   7   4   3          1.96          6.25         2.01 o                         
 -10   5   3         79.51         88.78         7.53 o                         
  -9   5   3         11.99          4.07         1.94 o                         
  -8   5   3         11.11          3.82         1.78 o                         
  -7   5   3         67.57         65.49         4.16 o                         
  -6   5   3        840.56        890.19        13.33 o                         
  -5   5   3        661.28        701.12        12.76 o                         
  -4   5   3          6.16         11.46         1.29 o                         
  -3   5   3        447.41        548.22         6.63 o                         
  -2   5   3        482.71        409.49        12.09 o                         
  -1   5   3         75.61         61.92         1.87 o                         
   0   5   3        144.35        133.12         5.82 o                         
   1   5   3        125.35        107.43         2.81 o                         
   2   5   3        620.06        722.70         8.74 o                         
   3   5   3        245.59        230.42        10.40 o                         
   4   5   3         36.52         31.69         2.26 o                         
   5   5   3        121.74        141.14         5.67 o                         
   6   5   3          1.59         -1.79         1.81 o                         
   7   5   3         43.26         35.44         3.39 o                         
 -10   6   3         38.47         38.91         4.20 o                         
  -9   6   3         98.89         84.95         7.54 o                         
  -8   6   3          1.41          2.66         2.28 o                         
  -7   6   3          5.01          4.66         1.45 o                         
  -6   6   3        117.21         99.99         5.31 o                         
  -5   6   3       1158.97       1226.80        18.51 o                         
  -4   6   3        846.32        897.50        11.81 o                         
  -3   6   3         70.23         81.10         3.49 o                         
  -2   6   3          0.81          1.32         0.54 o                         
  -1   6   3        212.86        238.95         6.95 o                         
   0   6   3        344.54        376.80         8.40 o                         
   1   6   3        455.53        404.10         9.74 o                         
   2   6   3         21.12         15.51         2.42 o                         
   3   6   3        186.69        225.52        10.60 o                         
   4   6   3        130.68        110.23         5.07 o                         
   5   6   3          1.50          0.15         2.09 o                         
   6   6   3         15.88         11.38         2.37 o                         
 -10   7   3          2.48          7.45         3.07 o                         
  -9   7   3         42.43         37.90         5.05 o                         
  -8   7   3        220.62        266.29        11.62 o                         
  -7   7   3        155.72        195.87         6.06 o                         
  -6   7   3         32.77         24.33         2.95 o                         
  -5   7   3        164.90        169.47         6.10 o                         
  -4   7   3        488.10        506.63         8.36 o                         
  -3   7   3         62.20         80.39         2.94 o                         
  -2   7   3         22.41         12.10         1.64 o                         
  -1   7   3          0.61          2.00         1.61 o                         
   0   7   3        442.05        484.22        10.61 o                         
   1   7   3        271.61        303.41         8.90 o                         
   2   7   3         57.52         41.67         3.70 o                         
   3   7   3         31.01         31.02         3.47 o                         
   4   7   3         78.29         87.22         4.77 o                         
   5   7   3          1.01          5.05         2.59 o                         
  -9   8   3          3.70          1.60         5.46 o                         
  -8   8   3        188.23        158.42         9.30 o                         
  -7   8   3        302.94        336.72         8.48 o                         
  -6   8   3         61.09         56.86         3.54 o                         
  -5   8   3         51.74         45.53         3.44 o                         
  -4   8   3         49.07         46.07         3.26 o                         
  -3   8   3        555.06        621.33        17.12 o                         
  -2   8   3         58.23         72.48         6.43 o                         
  -1   8   3         92.10         87.21         6.72 o                         
   0   8   3         15.08         15.37         3.71 o                         
   1   8   3         74.11         99.20        12.05 o                         
   2   8   3         35.59         26.47         4.36 o                         
   3   8   3         58.37         50.25         5.87 o                         
  -8   9   3         23.73         27.21         4.36 o                         
  -7   9   3         71.89         59.48         3.81 o                         
  -6   9   3         50.77         48.25         4.19 o                         
  -5   9   3         47.49         59.91         4.68 o                         
  -4   9   3         16.36         13.01         5.15 o                         
  -3   9   3         15.44         22.11         4.03 o                         
  -2   9   3        110.38        130.01         8.39 o                         
  -1   9   3        129.26        135.05        21.56 o                         
   0   9   3         12.01         10.84         3.46 o                         
   1   9   3          0.95          7.68         3.23 o                         
   2   9   3        112.31        138.87        16.00 o                         
  -6  10   3         66.77         72.14         5.40 o                         
  -5  10   3        153.41        147.88         7.59 o                         
  -4  10   3         47.44         34.78         4.82 o                         
  -3  10   3         13.78          8.49         3.74 o                         
  -2  10   3         51.17         84.07         7.47 o                         
  -1  10   3         42.16         56.90        13.10 o                         
   1 -11   4         76.82         94.25         7.73 o                         
   2 -11   4         23.02          9.35         2.51 o                         
   3 -11   4         11.11          3.21         2.01 o                         
   4 -11   4         59.39         63.59         5.28 o                         
   5 -11   4         12.71         18.44         3.06 o                         
   6 -11   4          0.41         -3.84         3.84 o                         
  -2 -10   4         18.85         26.79         5.03 o                         
  -1 -10   4        128.34        108.33         8.17 o                         
   0 -10   4        151.02        122.17         6.43 o                         
   1 -10   4         57.45         67.11         4.89 o                         
   2 -10   4          1.97          0.32         1.78 o                         
   3 -10   4         36.93         30.01         4.12 o                         
   4 -10   4        291.15        308.61        10.01 o                         
   5 -10   4          1.34          0.24         2.16 o                         
   6 -10   4          5.21          0.21         2.07 o                         
   7 -10   4         39.61         40.01         4.70 o                         
   8 -10   4         95.46         92.20         7.32 o                         
  -3  -9   4        114.37        127.93         8.91 o                         
  -2  -9   4        125.70        175.67        10.11 o                         
  -1  -9   4         85.47        112.56         9.25 o                         
   0  -9   4        323.67        254.60        11.77 o                         
   1  -9   4         22.80         30.61         3.26 o                         
   2  -9   4          0.60          9.03         2.17 o                         
   3  -9   4         28.65         28.64         3.21 o                         
   4  -9   4         18.23         18.13         2.11 o                         
   5  -9   4        237.76        246.88         7.05 o                         
   6  -9   4        209.83        204.32         5.57 o                         
   7  -9   4          4.70          7.55         1.94 o                         
   8  -9   4          8.24          2.20         1.89 o                         
   9  -9   4         46.63         36.82         4.10 o                         
  -5  -8   4         19.58         43.23         5.85 o                         
  -4  -8   4         67.78         56.52         6.27 o                         
  -3  -8   4        175.89        126.43         8.42 o                         
  -2  -8   4        189.89        233.66        10.88 o                         
  -1  -8   4        142.88        149.21         6.24 o                         
   0  -8   4         14.93          5.30         1.80 o                         
   1  -8   4         11.94         23.71         2.72 o                         
   2  -8   4        135.58        155.65         7.66 o                         
   3  -8   4        542.31        619.85        13.01 o                         
   4  -8   4         95.25        114.26         5.41 o                         
   5  -8   4         81.57         70.66         3.47 o                         
   6  -8   4        298.20        266.08         8.11 o                         
   7  -8   4        132.05        137.11         6.28 o                         
   8  -8   4         46.85         56.91         4.52 o                         
   9  -8   4          4.60          4.20         2.52 o                         
  -6  -7   4         11.20          2.90         2.75 o                         
  -5  -7   4        193.63        171.95        14.67 o                         
  -4  -7   4        170.95        224.29        10.97 o                         
  -3  -7   4         26.45         29.96         4.35 o                         
  -2  -7   4         62.64         35.48         2.12 o                         
  -1  -7   4        251.51        232.28         9.57 o                         
   0  -7   4         48.83         46.84         3.86 o                         
   1  -7   4          1.84          1.55         0.93 o                         
   2  -7   4         69.96         44.22         2.50 o                         
   3  -7   4        207.04        218.13         4.68 o                         
   4  -7   4        599.54        565.46         9.44 o                         
   5  -7   4         14.05         17.48         1.99 o                         
   6  -7   4         64.28         74.93         3.68 o                         
   7  -7   4        366.24        360.46        10.10 o                         
   8  -7   4        327.64        368.37        10.91 o                         
   9  -7   4         40.92         23.20         4.17 o                         
  10  -7   4          3.19          3.13         2.97 o                         
  -7  -6   4          2.53          4.93         3.07 o                         
  -6  -6   4         36.89         29.01         4.50 o                         
  -5  -6   4         73.44         36.70         4.67 o                         
  -4  -6   4        268.07        285.74         8.60 o                         
  -3  -6   4          0.58          7.98         1.23 o                         
  -2  -6   4         17.46         21.07         1.41 o                         
  -1  -6   4        104.23        110.23         2.98 o                         
   0  -6   4         74.55         75.44         2.89 o                         
   1  -6   4       1085.35       1236.35        30.28 o                         
   2  -6   4        180.17        181.65         3.64 o                         
   3  -6   4         31.61         20.44         1.69 o                         
   4  -6   4         21.11         19.21         1.88 o                         
   5  -6   4        258.97        249.47         5.69 o                         
   6  -6   4        322.67        328.17         7.15 o                         
   7  -6   4        137.80        138.86         7.37 o                         
   8  -6   4        264.89        270.05         9.26 o                         
   9  -6   4        137.05        119.83        12.19 o                         
  10  -6   4          0.79         -1.80         2.86 o                         
  -7  -5   4         12.79         10.79         2.48 o                         
  -6  -5   4        117.99        176.13         5.92 o                         
  -5  -5   4        143.18        194.96         5.78 o                         
  -4  -5   4         41.64         57.64         2.96 o                         
  -3  -5   4        770.82        867.84        16.58 o                         
  -2  -5   4        307.96        276.39         7.03 o                         
  -1  -5   4         61.87         50.18         2.29 o                         
   0  -5   4         31.98         16.06         1.67 o                         
   1  -5   4        399.69        415.40         7.94 o                         
   2  -5   4        729.47        720.47         8.97 o                         
   3  -5   4          8.03         13.36         1.21 o                         
   4  -5   4        290.91        277.88         6.34 o                         
   5  -5   4        497.52        526.79         9.41 o                         
   6  -5   4        318.70        333.64        10.36 o                         
   7  -5   4         24.48         12.46         3.10 o                         
   8  -5   4        119.86        126.97        10.53 o                         
   9  -5   4         88.60        107.47         7.80 o                         
  10  -5   4         83.55         93.97         7.97 o                         
  -8  -4   4          1.95          3.62         2.57 o                         
  -7  -4   4         41.70         30.80         2.82 o                         
  -6  -4   4        170.55        128.15         4.97 o                         
  -5  -4   4          4.41          9.49         1.62 o                         
  -4  -4   4        316.29        353.46         7.20 o                         
  -3  -4   4        282.27        257.60         5.24 o                         
  -2  -4   4        259.80        359.14         6.26 o                         
  -1  -4   4        204.25        126.23         3.39 o                         
   0  -4   4        161.59        130.41         3.01 o                         
   1  -4   4          8.16         14.94         0.98 o                         
   2  -4   4        909.26        765.27         7.55 o                         
   3  -4   4         97.10         99.32         2.51 o                         
   4  -4   4        605.60        597.74        12.74 o                         
   5  -4   4         97.89         72.81         2.05 o                         
   6  -4   4        986.06       1072.06        20.89 o                         
   7  -4   4        692.98        691.57        16.87 o                         
   8  -4   4          9.62          6.20         5.31 o                         
   9  -4   4          4.86         10.91         5.41 o                         
  10  -4   4        120.12        111.56         8.59 o                         
  -9  -3   4          5.98          8.78         2.45 o                         
  -8  -3   4         17.23         21.00         2.50 o                         
  -7  -3   4         91.09        113.98         7.73 o                         
  -6  -3   4        123.25        161.69         5.50 o                         
  -5  -3   4        165.05        139.64         4.72 o                         
  -4  -3   4         28.80         47.71         2.60 o                         
  -3  -3   4         93.63         39.44         1.81 o                         
  -2  -3   4       1037.06       1147.94        14.34 o                         
  -1  -3   4       1056.11       1296.22        10.49 o                         
   0  -3   4         16.83          3.07         0.69 o                         
   1  -3   4          1.74         10.23         0.94 o                         
   2  -3   4        878.68        889.12         8.90 o                         
   3  -3   4        182.80        127.48         2.76 o                         
   4  -3   4        434.85        389.04         5.98 o                         
   5  -3   4        787.75        775.52        36.03 o                         
   6  -3   4        148.78        156.49         4.85 o                         
   7  -3   4        543.30        527.20        11.17 o                         
   8  -3   4         44.59         30.70         4.30 o                         
   9  -3   4         47.51         47.54         5.64 o                         
  10  -3   4          1.76          0.24         2.80 o                         
  -9  -2   4         21.29         15.97         3.02 o                         
  -8  -2   4         68.13         65.69         3.97 o                         
  -7  -2   4         26.35         19.72         3.79 o                         
  -6  -2   4          7.11          5.81         1.66 o                         
  -5  -2   4         67.16         87.09         4.74 o                         
  -4  -2   4        170.28        217.05         5.34 o                         
  -3  -2   4       1090.38       1239.09        12.33 o                         
  -2  -2   4        496.40        393.48         5.52 o                         
  -1  -2   4          1.31          2.89         0.52 o                         
   0  -2   4       4786.98       4592.09        41.78 o                         
   1  -2   4         57.70         79.01         3.44 o                         
   2  -2   4        932.73        917.96        11.30 o                         
   3  -2   4       1286.26       1350.60        14.97 o                         
   4  -2   4       1202.34       1013.81        12.12 o                         
   5  -2   4       2697.73       2670.53        54.33 o                         
   6  -2   4         11.17         10.33         1.06 o                         
   7  -2   4          7.54         16.64         4.32 o                         
   8  -2   4        260.46        256.18        11.21 o                         
   9  -2   4          6.46          7.46         3.02 o                         
  10  -2   4         42.47         33.78         4.90 o                         
  -9  -1   4          0.39         -1.69         2.26 o                         
  -8  -1   4         49.30         61.93         4.17 o                         
  -7  -1   4         73.86         82.37         4.47 o                         
  -6  -1   4          4.62          9.04         2.00 o                         
  -5  -1   4        151.51        141.07         4.55 o                         
  -4  -1   4       1199.27       1170.56        43.93 o                         
  -3  -1   4        178.94        187.40         3.49 o                         
  -2  -1   4       1722.23       1756.07        15.11 o                         
  -1  -1   4          1.17          5.09         0.99 o                         
   0  -1   4          7.92         11.33         1.21 o                         
   1  -1   4       1686.56       1674.61        29.14 o                         
   2  -1   4       1780.86       1608.91        17.59 o                         
   3  -1   4        760.88        880.81        17.85 o                         
   4  -1   4        459.75        531.57         6.55 o                         
   5  -1   4       1182.67       1079.64        13.92 o                         
   6  -1   4        560.40        478.94         6.88 o                         
   7  -1   4          4.70          6.13         1.31 o                         
   8  -1   4         43.55         37.76         4.68 o                         
   9  -1   4         81.33         76.42         6.77 o                         
  10  -1   4         65.94         87.19         7.60 o                         
 -10   0   4         27.00         12.20         2.70 o                         
  -9   0   4          0.24          1.09         2.30 o                         
  -8   0   4         99.34         98.19         5.01 o                         
  -7   0   4        211.76        241.32         7.47 o                         
  -6   0   4       1131.48       1166.07        17.42 o                         
  -5   0   4        149.16        166.99         4.24 o                         
  -4   0   4        646.48        766.03        12.67 o                         
  -3   0   4        394.46        377.01         5.51 o                         
  -2   0   4        109.46         56.95         2.61 o                         
  -1   0   4          5.01          6.89         0.83 o                         
   0   0   4        358.56        403.74         5.46 o                         
   1   0   4      12280.21      13098.83       111.95 o                         
   2   0   4       1233.52       1147.83        12.17 o                         
   3   0   4       1374.59       1151.09        57.68 o                         
   4   0   4        253.82        255.58         5.12 o                         
   5   0   4          0.73          1.62         0.89 o                         
   6   0   4        391.46        326.28         7.24 o                         
   7   0   4        275.22        278.85         6.79 o                         
   8   0   4          1.41          0.47         2.35 o                         
   9   0   4          3.60          0.52         2.86 o                         
 -10   1   4         17.73         22.37         3.32 o                         
  -9   1   4         43.62         52.03         4.36 o                         
  -8   1   4         13.84         11.63         2.79 o                         
  -7   1   4         24.81         15.29         1.58 o                         
  -6   1   4        431.15        447.52         8.08 o                         
  -5   1   4       1009.37        964.74        10.56 o                         
  -4   1   4        222.84        216.85         5.73 o                         
  -3   1   4        261.78        416.61        10.80 o                         
  -2   1   4         27.12         23.90         1.72 o                         
  -1   1   4       3668.23       3665.63        57.23 o                         
   0   1   4       2435.45       2282.15        19.26 o                         
   1   1   4          0.87          2.79         0.71 o                         
   2   1   4        883.36        910.77        10.78 o                         
   3   1   4        875.70        855.83        15.20 o                         
   4   1   4        949.87        890.63        13.50 o                         
   5   1   4        101.55         97.68         4.12 o                         
   6   1   4        206.63        182.90         5.89 o                         
   7   1   4        139.11        139.15         4.77 o                         
   8   1   4         53.27         78.66         6.60 o                         
   9   1   4          2.10         -2.85         2.85 o                         
 -10   2   4          0.62          2.15         2.15 o                         
  -9   2   4        116.86        117.96         6.34 o                         
  -8   2   4        511.72        543.06         9.24 o                         
  -7   2   4          0.93          0.02         1.19 o                         
  -6   2   4         11.91         24.05         1.54 o                         
  -5   2   4        210.34        204.25         6.27 o                         
  -4   2   4       1344.53       1251.62        20.60 o                         
  -3   2   4       1579.85       1597.64        23.73 o                         
  -2   2   4         56.75         79.90         2.89 o                         
  -1   2   4        477.29        526.81        10.99 o                         
   0   2   4       2404.53       2459.90        24.28 o                         
   1   2   4         67.94         53.48         1.77 o                         
   2   2   4        397.26        370.96         6.24 o                         
   3   2   4        134.97        128.92         5.68 o                         
   4   2   4        696.12        669.27        12.10 o                         
   5   2   4        624.56        671.84        12.56 o                         
   6   2   4          0.53          0.27         1.57 o                         
   7   2   4          3.32          0.01         1.49 o                         
   8   2   4          0.45         -1.32         2.48 o                         
 -10   3   4          0.20         -2.17         2.17 o                         
  -9   3   4         14.32         13.41         2.23 o                         
  -8   3   4        284.09        288.25         6.64 o                         
  -7   3   4       1369.86       1324.05        13.07 o                         
  -6   3   4          8.58         18.11         1.83 o                         
  -5   3   4         23.47         15.07         2.28 o                         
  -4   3   4        347.84        355.92        13.40 o                         
  -3   3   4       2367.18       2450.81        26.17 o                         
  -2   3   4        909.81        870.94        18.36 o                         
  -1   3   4        126.95        139.45         3.47 o                         
   0   3   4         14.35          8.80         0.99 o                         
   1   3   4        112.99        124.59         3.33 o                         
   2   3   4        392.05        357.33        12.67 o                         
   3   3   4        242.71        246.42         8.71 o                         
   4   3   4        211.79        225.73         8.49 o                         
   5   3   4        363.85        353.05         9.32 o                         
   6   3   4         51.37         50.84         3.47 o                         
   7   3   4          7.46          3.45         1.90 o                         
   8   3   4          4.86          0.36         2.31 o                         
 -10   4   4         28.00         32.65         4.16 o                         
  -9   4   4          2.66          6.58         2.53 o                         
  -8   4   4         22.30         24.71         3.04 o                         
  -7   4   4        354.89        388.74         8.55 o                         
  -6   4   4        655.19        602.26        10.53 o                         
  -5   4   4        373.34        417.75         9.54 o                         
  -4   4   4          4.26          5.48         1.12 o                         
  -3   4   4        115.43        137.65         3.61 o                         
  -2   4   4       1580.71       1557.88        22.90 o                         
  -1   4   4        278.00        250.32         5.07 o                         
   0   4   4         42.62         57.19         1.88 o                         
   1   4   4        179.08        207.35         4.73 o                         
   2   4   4        573.12        645.71         9.68 o                         
   3   4   4        345.98        322.23        10.85 o                         
   4   4   4          1.10          1.63         2.69 o                         
   5   4   4         38.42         33.56         3.21 o                         
   6   4   4         69.21         58.90         4.51 o                         
   7   4   4          0.42         -0.51         2.21 o                         
 -10   5   4         81.87         65.05         4.56 o                         
  -9   5   4        189.86        199.47         8.44 o                         
  -8   5   4         53.62         39.80         3.77 o                         
  -7   5   4         38.60         28.24         2.55 o                         
  -6   5   4        448.37        462.74        10.79 o                         
  -5   5   4       1037.38       1164.42        22.97 o                         
  -4   5   4        142.81        145.26         4.06 o                         
  -3   5   4         46.23         46.98         3.78 o                         
  -2   5   4         58.82         50.68         2.94 o                         
  -1   5   4        171.42        119.26         8.98 o                         
   0   5   4         83.41         88.98         2.85 o                         
   1   5   4        102.93         53.34         2.10 o                         
   2   5   4        624.13        665.36        12.96 o                         
   3   5   4        313.92        320.59         9.16 o                         
   4   5   4         31.16         19.55         1.99 o                         
   5   5   4         10.53         14.60         2.34 o                         
   6   5   4         17.74         18.51         2.64 o                         
 -10   6   4          4.46          3.82         2.88 o                         
  -9   6   4        172.68        187.12         8.70 o                         
  -8   6   4         84.51         90.45         5.78 o                         
  -7   6   4         12.60         10.10         1.66 o                         
  -6   6   4         29.52         20.87         2.52 o                         
  -5   6   4        540.38        551.54        11.44 o                         
  -4   6   4        683.23        739.54        10.36 o                         
  -3   6   4         40.11         11.65         2.52 o                         
  -2   6   4        106.09         79.79         2.99 o                         
  -1   6   4          4.13          1.13         0.55 o                         
   0   6   4        505.10        625.57        11.32 o                         
   1   6   4       1245.76       1287.58        29.57 o                         
   2   6   4          1.84          4.40         1.91 o                         
   3   6   4          3.09          8.45         2.29 o                         
   4   6   4         73.07         62.20         4.05 o                         
   5   6   4         17.54         14.40         2.40 o                         
  -9   7   4          5.90          5.05         2.86 o                         
  -8   7   4        114.24        101.73        12.97 o                         
  -7   7   4        315.98        325.05         8.29 o                         
  -6   7   4         43.64         68.48         4.24 o                         
  -5   7   4         19.11          5.62         2.15 o                         
  -4   7   4        152.25        196.24         6.62 o                         
  -3   7   4         72.73         68.76         3.81 o                         
  -2   7   4         14.57         24.64         2.20 o                         
  -1   7   4          0.74          0.68         2.43 o                         
   0   7   4        262.22        262.78        13.85 o                         
   1   7   4        317.58        366.92        13.54 o                         
   2   7   4         87.24         97.18         7.24 o                         
   3   7   4          1.57         -5.06         6.07 o                         
   4   7   4          9.18         20.25         3.21 o                         
  -9   8   4         17.95         16.38         3.89 o                         
  -8   8   4         37.72         36.58         5.36 o                         
  -7   8   4        204.48        188.81         6.57 o                         
  -6   8   4        241.47        290.09         7.97 o                         
  -5   8   4         56.18         59.34         4.02 o                         
  -4   8   4         33.03         44.06         6.79 o                         
  -3   8   4        149.89        190.16         9.53 o                         
  -2   8   4        290.40        311.42        12.44 o                         
  -1   8   4        180.93        181.43         9.75 o                         
   0   8   4         90.98         90.96         7.21 o                         
   1   8   4          4.52          7.71         6.04 o                         
   2   8   4          2.64          0.44         3.80 o                         
   3   8   4         21.13         11.23         3.79 o                         
  -7   9   4         20.77         19.69         3.23 o                         
  -6   9   4         13.45          8.43         3.23 o                         
  -5   9   4         29.54         29.63         4.46 o                         
  -4   9   4         18.41         12.86         8.21 o                         
  -3   9   4         48.28         44.82         5.21 o                         
  -2   9   4          3.45         12.43         4.39 o                         
  -1   9   4        296.51        242.47        12.00 o                         
   0   9   4         35.23         26.41         4.77 o                         
   1   9   4         15.77         14.38         4.01 o                         
  -5  10   4         76.79         96.84         6.32 o                         
  -4  10   4         72.70         82.29         7.22 o                         
  -3  10   4         17.34         33.42         5.16 o                         
  -2  10   4         98.74        117.11         8.89 o                         
   1 -11   5          0.80         11.34         2.46 o                         
   2 -11   5         20.82         20.94         3.15 o                         
   3 -11   5         16.86         11.66         2.75 o                         
   4 -11   5          2.78          1.08         2.38 o                         
   5 -11   5         21.49         32.13         4.37 o                         
   6 -11   5          8.28         24.40         6.11 o                         
  -2 -10   5         28.70         38.66         6.15 o                         
  -1 -10   5         13.07         19.00         6.84 o                         
   0 -10   5          4.81         -2.20         2.20 o                         
   1 -10   5         50.41         50.03         5.19 o                         
   2 -10   5          1.04         11.82         2.66 o                         
   3 -10   5          2.97         -0.68         2.67 o                         
   4 -10   5         91.48         66.69         5.70 o                         
   5 -10   5        139.93        117.27         7.27 o                         
   6 -10   5         34.61         29.61         4.13 o                         
   7 -10   5         40.21         43.95         5.16 o                         
   8 -10   5         24.46         19.76         3.99 o                         
  -3  -9   5         29.08         21.08         4.43 o                         
  -2  -9   5         67.75         93.59         7.55 o                         
  -1  -9   5         58.21         91.27        13.36 o                         
   0  -9   5         62.95         66.30         7.80 o                         
   1  -9   5         14.70         17.26         2.71 o                         
   2  -9   5         10.79          9.63         2.24 o                         
   3  -9   5        118.19        115.78         5.87 o                         
   4  -9   5         81.63         48.20         8.67 o                         
   5  -9   5        108.00        123.37         6.96 o                         
   6  -9   5        574.72        577.35        19.64 o                         
   7  -9   5         51.19         54.61         4.20 o                         
   8  -9   5          6.12          2.10         1.97 o                         
   9  -9   5          3.91          2.27         2.21 o                         
  -4  -8   5         14.57         28.38         4.86 o                         
  -3  -8   5         35.17         18.28         3.88 o                         
  -2  -8   5        188.13        184.42         9.82 o                         
  -1  -8   5         73.34         89.45         6.75 o                         
   0  -8   5         10.58          2.28         1.68 o                         
   1  -8   5          2.43          4.48         1.84 o                         
   2  -8   5        265.57        211.24         9.50 o                         
   3  -8   5        538.11        574.71        15.14 o                         
   4  -8   5          4.28         -0.73         1.72 o                         
   5  -8   5        211.88        195.16         6.24 o                         
   6  -8   5        110.65        115.58         4.91 o                         
   7  -8   5         72.44         65.42         5.42 o                         
   8  -8   5         87.19         78.79         6.40 o                         
   9  -8   5         10.86          8.82         2.66 o                         
  -6  -7   5         19.39          6.31         6.74 o                         
  -5  -7   5         81.20         69.68        12.50 o                         
  -4  -7   5         55.16         94.86         9.74 o                         
  -3  -7   5         37.62         65.45         5.99 o                         
  -2  -7   5          1.20          1.25         1.34 o                         
  -1  -7   5         99.06         93.80         6.40 o                         
   0  -7   5         75.14         81.88         3.83 o                         
   1  -7   5        268.20        305.39         7.46 o                         
   2  -7   5         71.43         87.18         5.43 o                         
   3  -7   5         70.86         56.98         2.91 o                         
   4  -7   5        727.54        860.89        13.81 o                         
   5  -7   5          4.49          2.50         1.31 o                         
   6  -7   5         23.10         20.79         2.86 o                         
   7  -7   5        132.36        133.66         7.47 o                         
   8  -7   5        484.62        482.21        13.85 o                         
   9  -7   5         76.53         88.07         5.77 o                         
  10  -7   5          8.79         13.58         4.05 o                         
  -6  -6   5         19.97         39.18         5.99 o                         
  -5  -6   5         62.14         39.86         3.54 o                         
  -4  -6   5        359.72        331.41         9.13 o                         
  -3  -6   5         13.61          6.85         1.72 o                         
  -2  -6   5         17.82         17.06         2.03 o                         
  -1  -6   5         11.34         15.37         1.58 o                         
   0  -6   5        346.67        372.59         8.20 o                         
   1  -6   5       1363.60       1347.20        42.02 o                         
   2  -6   5        412.97        453.18        14.35 o                         
   3  -6   5         97.26        123.77         4.15 o                         
   4  -6   5         86.35         78.55         3.82 o                         
   5  -6   5        454.28        445.78         7.43 o                         
   6  -6   5        459.36        457.01        15.86 o                         
   7  -6   5        165.01        180.63         8.55 o                         
   8  -6   5         66.58         86.22         6.39 o                         
   9  -6   5        196.58        236.29        11.65 o                         
  10  -6   5          1.87          8.41         3.81 o                         
  -7  -5   5         26.84         17.65         2.94 o                         
  -6  -5   5        131.39        155.13         7.12 o                         
  -5  -5   5          1.29          4.52         1.43 o                         
  -4  -5   5        116.58        128.55         4.36 o                         
  -3  -5   5       1299.83       1321.84        15.50 o                         
  -2  -5   5        416.25        418.28        13.47 o                         
  -1  -5   5          1.48          1.20         0.96 o                         
   0  -5   5         18.85         10.80         1.25 o                         
   1  -5   5        525.58        471.68        38.91 o                         
   2  -5   5        459.25        468.10         8.11 o                         
   3  -5   5        127.02         91.98         3.62 o                         
   4  -5   5        305.80        298.12         6.05 o                         
   5  -5   5       1120.31       1149.75        30.35 o                         
   6  -5   5        354.91        336.90        17.44 o                         
   7  -5   5        147.96        156.17        15.45 o                         
   8  -5   5          3.61          3.03         2.28 o                         
   9  -5   5          1.24         -2.83         2.98 o                         
  10  -5   5        106.80         99.64         8.15 o                         
  -8  -4   5          0.31          0.59         1.62 o                         
  -7  -4   5          7.29          3.45         1.69 o                         
  -6  -4   5         72.85         60.78         3.56 o                         
  -5  -4   5         69.01         67.84         3.47 o                         
  -4  -4   5        154.82        155.51         4.76 o                         
  -3  -4   5        128.93        136.82         3.99 o                         
  -2  -4   5        410.70        518.30        13.72 o                         
  -1  -4   5        534.00        581.16         8.35 o                         
   0  -4   5        903.31        937.65        12.42 o                         
   1  -4   5        382.10        459.63        10.76 o                         
   2  -4   5        221.64        235.64        10.37 o                         
   3  -4   5       2025.16       1978.09        17.19 o                         
   4  -4   5        665.92        646.31         7.81 o                         
   5  -4   5        130.05        143.28         3.79 o                         
   6  -4   5        262.25        236.89        16.73 o                         
   7  -4   5        615.21        625.67        11.45 o                         
   8  -4   5          1.34         -1.44         3.41 o                         
   9  -4   5         62.50         56.34         6.80 o                         
  10  -4   5         91.66         89.99         8.02 o                         
  -8  -3   5         28.80         30.38         3.77 o                         
  -7  -3   5         57.90         58.54         3.72 o                         
  -6  -3   5         30.97         33.72         2.74 o                         
  -5  -3   5         88.15        102.16         4.49 o                         
  -4  -3   5        398.84        383.60         7.57 o                         
  -3  -3   5        189.77        123.03         3.76 o                         
  -2  -3   5        405.98        336.25         4.97 o                         
  -1  -3   5        895.34        975.98        11.19 o                         
   0  -3   5        128.78        125.46         3.47 o                         
   1  -3   5        201.82        178.00         6.00 o                         
   2  -3   5        204.64        247.39         4.85 o                         
   3  -3   5       2506.96       2638.78        21.22 o                         
   4  -3   5       1980.65       1993.80        17.19 o                         
   5  -3   5        154.94        150.73         3.57 o                         
   6  -3   5          9.23          6.34         1.24 o                         
   7  -3   5         59.16         47.95         4.41 o                         
   8  -3   5         98.79        103.51         9.90 o                         
   9  -3   5        117.60         98.37         7.63 o                         
  10  -3   5          2.74         12.31         3.64 o                         
  -9  -2   5          1.82          2.37         2.28 o                         
  -8  -2   5         52.09         41.28         3.54 o                         
  -7  -2   5        268.80        238.17        10.93 o                         
  -6  -2   5         11.99          4.90         1.48 o                         
  -5  -2   5         46.60         51.76         2.98 o                         
  -4  -2   5        551.01        650.37        10.97 o                         
  -3  -2   5        651.79        863.24        12.12 o                         
  -2  -2   5         50.69         40.40         1.81 o                         
  -1  -2   5        715.06        647.57        10.33 o                         
   0  -2   5       1832.20       1931.84        21.36 o                         
   1  -2   5        630.42        504.97         8.27 o                         
   2  -2   5         11.26         12.17         1.35 o                         
   3  -2   5        701.51        792.59        11.11 o                         
   4  -2   5        377.22        384.17         6.32 o                         
   5  -2   5       2073.90       1878.04        34.64 o                         
   6  -2   5        246.60        197.28         3.77 o                         
   7  -2   5        194.80        194.80        12.72 o                         
   8  -2   5          4.47         14.39         4.96 o                         
   9  -2   5        117.36         89.72         7.40 o                         
  10  -2   5         88.62         98.45         8.14 o                         
  -9  -1   5          2.53          4.70         2.23 o                         
  -8  -1   5         98.74         97.09         4.79 o                         
  -7  -1   5         71.06        103.03         4.68 o                         
  -6  -1   5        145.04        132.23         6.79 o                         
  -5  -1   5        364.06        325.87         6.42 o                         
  -4  -1   5        245.63        227.78         7.78 o                         
  -3  -1   5        671.16        713.56        19.97 o                         
  -2  -1   5        267.31        280.47         4.39 o                         
  -1  -1   5        247.90        222.70         4.53 o                         
   0  -1   5         85.86        115.33         3.09 o                         
   1  -1   5       1169.32       1133.30        19.32 o                         
   2  -1   5       5451.05       5733.03        45.88 o                         
   3  -1   5        255.00        216.52         5.20 o                         
   4  -1   5          1.16          1.77         0.89 o                         
   5  -1   5          6.27          2.34         0.77 o                         
   6  -1   5        678.97        638.16         8.91 o                         
   7  -1   5          0.79          3.55         1.26 o                         
   8  -1   5         18.11         29.41         5.91 o                         
   9  -1   5         12.61         14.60         3.59 o                         
 -10   0   5         45.40         34.57         3.86 o                         
  -9   0   5         29.41         20.92         2.99 o                         
  -8   0   5         16.90         17.00         2.51 o                         
  -7   0   5         60.63         71.80         3.86 o                         
  -6   0   5        600.18        647.88        10.91 o                         
  -5   0   5       1127.24       1265.66        16.07 o                         
  -4   0   5        993.47       1151.85        13.88 o                         
  -3   0   5        106.92        119.26         4.24 o                         
  -2   0   5       1375.24       1280.63        27.26 o                         
  -1   0   5        420.51        333.42         5.45 o                         
   0   0   5          1.52          6.54         0.94 o                         
   1   0   5       2462.14       2350.66        24.35 o                         
   2   0   5       1828.81       1860.81        19.56 o                         
   3   0   5        274.01        268.32         7.69 o                         
   4   0   5        213.63        160.16        14.10 o                         
   5   0   5          1.76          2.94         1.18 o                         
   6   0   5         12.17         17.52         3.57 o                         
   7   0   5        243.87        258.18         6.88 o                         
   8   0   5         12.13         12.71         3.37 o                         
   9   0   5        108.52        106.46         8.18 o                         
 -10   1   5          4.35          8.39         2.72 o                         
  -9   1   5        155.46        185.38         8.01 o                         
  -8   1   5        155.57        157.19         5.77 o                         
  -7   1   5         53.82         39.86         2.36 o                         
  -6   1   5         86.03         74.44         2.57 o                         
  -5   1   5        608.05        599.68         9.39 o                         
  -4   1   5        743.86        693.92        11.90 o                         
  -3   1   5        639.03        684.48        18.59 o                         
  -2   1   5         16.20          6.55         1.16 o                         
  -1   1   5        398.87        269.44         4.35 o                         
   0   1   5         43.32         29.51         1.30 o                         
   1   1   5        943.92       1093.41        18.04 o                         
   2   1   5        346.73        288.66         7.82 o                         
   3   1   5         74.44         78.40         6.48 o                         
   4   1   5        639.48        585.88        12.89 o                         
   5   1   5         54.84         63.11         3.59 o                         
   6   1   5          1.13          1.90         1.61 o                         
   7   1   5         76.10         66.70         3.89 o                         
   8   1   5        127.31        150.74         8.99 o                         
   9   1   5          8.93         13.46         3.78 o                         
 -10   2   5          1.15          4.32         2.81 o                         
  -9   2   5         56.95         66.40         5.04 o                         
  -8   2   5        481.02        515.18         9.25 o                         
  -7   2   5        145.18        145.96         4.58 o                         
  -6   2   5        118.53        141.50         3.93 o                         
  -5   2   5          0.81          2.72         1.54 o                         
  -4   2   5        150.01        110.28         5.52 o                         
  -3   2   5        875.43        697.79        10.82 o                         
  -2   2   5        310.99        336.18         9.79 o                         
  -1   2   5        183.82        182.03         6.28 o                         
   0   2   5       1467.22       1289.66        22.78 o                         
   1   2   5         97.05         62.77         2.66 o                         
   2   2   5        307.38        285.69         8.03 o                         
   3   2   5        379.03        402.42        10.98 o                         
   4   2   5        225.37        208.31        12.70 o                         
   5   2   5        543.45        513.27        11.13 o                         
   6   2   5          7.69          2.97         1.90 o                         
   7   2   5          2.86          4.62         1.45 o                         
   8   2   5         25.88         24.22         7.22 o                         
 -10   3   5         42.54         43.48         4.46 o                         
  -9   3   5          1.54          0.82         1.64 o                         
  -8   3   5        134.10        111.97         4.28 o                         
  -7   3   5        542.68        557.82        11.06 o                         
  -6   3   5        267.88        257.37         7.83 o                         
  -5   3   5          5.91          3.68         1.59 o                         
  -4   3   5          0.80          2.27         1.00 o                         
  -3   3   5        565.79        456.80        11.40 o                         
  -2   3   5        406.68        341.29         8.94 o                         
  -1   3   5         98.82        149.88         4.61 o                         
   0   3   5         47.78         18.60         1.14 o                         
   1   3   5       2600.48       2723.76        35.11 o                         
   2   3   5        135.64        117.31         4.35 o                         
   3   3   5         55.76         36.35         3.62 o                         
   4   3   5         13.44         25.14         3.24 o                         
   5   3   5        135.93         92.62         4.97 o                         
   6   3   5         86.97         86.91         5.04 o                         
   7   3   5          9.73         20.63         2.59 o                         
 -10   4   5         84.87         84.00         7.32 o                         
  -9   4   5         42.70         59.68         4.68 o                         
  -8   4   5          0.52         -0.17         1.37 o                         
  -7   4   5        401.17        402.84        11.84 o                         
  -6   4   5        340.86        408.44        13.42 o                         
  -5   4   5        466.75        439.59         8.11 o                         
  -4   4   5         25.81         25.57         1.76 o                         
  -3   4   5        100.56        101.20         6.04 o                         
  -2   4   5        275.62        206.27         7.29 o                         
  -1   4   5        776.16        853.60        13.06 o                         
   0   4   5        744.22        684.12        25.65 o                         
   1   4   5        235.57        207.83         4.08 o                         
   2   4   5         81.82         92.00         5.85 o                         
   3   4   5        187.76        168.18         8.07 o                         
   4   4   5         66.96         50.80         6.21 o                         
   5   4   5         29.74         17.05         2.63 o                         
   6   4   5         69.26         42.45         3.34 o                         
   7   4   5         99.33        103.28         5.95 o                         
 -10   5   5         42.75         31.25         4.39 o                         
  -9   5   5        268.90        260.18        11.11 o                         
  -8   5   5        185.89        189.86         6.49 o                         
  -7   5   5         80.10         87.39         4.41 o                         
  -6   5   5         98.07        101.77         5.28 o                         
  -5   5   5        555.87        539.82        11.73 o                         
  -4   5   5        186.43        153.82         5.67 o                         
  -3   5   5          3.46          2.01         1.36 o                         
  -2   5   5          3.65          5.51         1.48 o                         
  -1   5   5        435.46        445.40         7.71 o                         
   0   5   5        346.90        344.40        13.01 o                         
   1   5   5          9.29          8.31         1.72 o                         
   2   5   5         70.97         60.16         3.80 o                         
   3   5   5         28.61         47.77         3.76 o                         
   4   5   5         79.60         66.80         4.60 o                         
   5   5   5         75.30         79.03         4.58 o                         
   6   5   5          7.95         16.58         2.63 o                         
  -9   6   5         73.93         64.27         5.29 o                         
  -8   6   5        146.35        160.93         7.66 o                         
  -7   6   5         63.17         60.83         3.92 o                         
  -6   6   5          5.57          6.29         2.00 o                         
  -5   6   5         24.87         20.53         2.32 o                         
  -4   6   5        333.44        366.20         9.27 o                         
  -3   6   5        385.15        434.01         9.94 o                         
  -2   6   5         42.36         54.29         3.39 o                         
  -1   6   5          3.41          4.08         1.37 o                         
   0   6   5        514.45        494.07        15.04 o                         
   1   6   5        320.11        376.88        13.30 o                         
   2   6   5          1.37          2.12         2.52 o                         
   3   6   5         26.74         20.42         3.78 o                         
   4   6   5        108.55        109.12         6.27 o                         
   5   6   5         64.03         51.57         6.01 o                         
  -9   7   5          0.75         -0.77         3.26 o                         
  -8   7   5         20.32         16.65         9.49 o                         
  -7   7   5        232.72        238.42        12.37 o                         
  -6   7   5         53.42         68.76         4.47 o                         
  -5   7   5          1.65         -0.20         1.79 o                         
  -4   7   5         63.57         54.07         5.35 o                         
  -3   7   5         56.78         90.84         5.77 o                         
  -2   7   5        172.68        138.66         5.33 o                         
  -1   7   5         71.53         65.75         5.94 o                         
   0   7   5         12.51          1.19         2.60 o                         
   1   7   5        198.54        206.80        11.72 o                         
   2   7   5        123.17        104.02         7.61 o                         
   3   7   5         58.11         45.37         5.54 o                         
   4   7   5         15.16         16.99         3.22 o                         
  -8   8   5          2.69          1.47         2.61 o                         
  -7   8   5         30.93         27.96         2.96 o                         
  -6   8   5        195.53        201.30         7.86 o                         
  -5   8   5          0.62          1.54         1.88 o                         
  -4   8   5         49.03         68.19         6.08 o                         
  -3   8   5         14.20         13.51         3.69 o                         
  -2   8   5        423.77        463.47        17.52 o                         
  -1   8   5        255.83        287.52        12.53 o                         
   0   8   5        125.10        130.54         8.65 o                         
   1   8   5          4.69          6.35         3.10 o                         
   2   8   5         19.25         25.58         4.55 o                         
  -7   9   5          1.05          3.35         2.25 o                         
  -6   9   5          0.33          4.04         4.71 o                         
  -5   9   5         35.37         45.42         5.48 o                         
  -4   9   5         66.58         57.88         5.96 o                         
  -3   9   5         49.86         61.55         6.34 o                         
  -2   9   5          0.76          4.61         5.42 o                         
  -1   9   5        397.80        421.89        16.06 o                         
   0   9   5         66.61         67.64         6.89 o                         
   1 -11   6          3.32         13.59         3.75 o                         
   2 -11   6         83.43         91.64        12.97 o                         
   3 -11   6         65.25         34.82         4.89 o                         
   4 -11   6         10.09          3.38         2.67 o                         
   5 -11   6         99.95         89.63         8.39 o                         
   6 -11   6         19.78         47.68         7.88 o                         
  -1 -10   6          0.56          1.29         3.14 o                         
   0 -10   6         19.99         10.43         3.42 o                         
   1 -10   6        168.51        118.32         8.21 o                         
   2 -10   6         24.92         47.56         5.34 o                         
   3 -10   6          9.48         11.76         4.72 o                         
   4 -10   6         66.02         89.53         9.20 o                         
   5 -10   6        178.85        165.70        11.70 o                         
   6 -10   6         49.19         39.36         7.19 o                         
   7 -10   6         49.71         74.57         6.64 o                         
  -3  -9   6          4.40          0.68         3.49 o                         
  -2  -9   6         44.04         34.98         5.05 o                         
  -1  -9   6        176.28        275.07        12.37 o                         
   0  -9   6         66.20        119.90        12.11 o                         
   1  -9   6          5.96          2.49         2.57 o                         
   2  -9   6          1.21          1.33         5.57 o                         
   3  -9   6        120.84        148.50        11.78 o                         
   4  -9   6        148.00        179.12         8.74 o                         
   5  -9   6          0.91          4.59         5.29 o                         
   6  -9   6        479.86        463.99        22.13 o                         
   7  -9   6        195.12        220.93        15.79 o                         
   8  -9   6          0.46         -0.03         3.33 o                         
  -4  -8   6          4.15         15.49         7.50 o                         
  -3  -8   6         17.62         18.17         3.67 o                         
  -2  -8   6        162.33        142.12         8.76 o                         
  -1  -8   6         97.09         87.94        12.29 o                         
   0  -8   6        112.98        147.70         8.28 o                         
   1  -8   6         10.31          3.63         2.41 o                         
   2  -8   6         44.78         45.11         4.49 o                         
   3  -8   6        315.05        304.19        10.90 o                         
   4  -8   6        250.15        226.93         6.46 o                         
   5  -8   6        381.92        376.46         8.93 o                         
   6  -8   6         48.80         35.21         2.86 o                         
   7  -8   6         34.93         29.64         4.00 o                         
   8  -8   6         40.21         40.36         4.87 o                         
   9  -8   6         40.16         39.87         4.24 o                         
  -5  -7   6         13.86          1.46         2.56 o                         
  -4  -7   6        134.23        167.34        11.05 o                         
  -3  -7   6        253.77        308.92         9.64 o                         
  -2  -7   6          2.75          2.18         1.45 o                         
  -1  -7   6         45.59         31.75         2.82 o                         
   0  -7   6         94.34         68.04         5.41 o                         
   1  -7   6        383.03        365.12        23.03 o                         
   2  -7   6        135.58        123.52        10.95 o                         
   3  -7   6        276.24        289.96         6.79 o                         
   4  -7   6        377.21        360.93        10.62 o                         
   5  -7   6        289.77        366.35         8.61 o                         
   6  -7   6         38.89         31.71         2.64 o                         
   7  -7   6          5.88          8.24         2.59 o                         
   8  -7   6        116.81        128.95        11.03 o                         
   9  -7   6        109.02        124.91         7.00 o                         
  -6  -6   6         29.06         38.17         5.28 o                         
  -5  -6   6        111.48        110.71         5.74 o                         
  -4  -6   6        221.96        178.33         6.86 o                         
  -3  -6   6          2.26         13.17         2.78 o                         
  -2  -6   6        211.99        230.19         7.18 o                         
  -1  -6   6          8.18          9.53         1.85 o                         
   0  -6   6         76.08         87.47         7.59 o                         
   1  -6   6        758.75        789.84        17.24 o                         
   2  -6   6       1242.38       1251.83        20.46 o                         
   3  -6   6         47.82         70.84         3.37 o                         
   4  -6   6        101.20         86.93         3.89 o                         
   5  -6   6         92.11        122.48         4.94 o                         
   6  -6   6        304.33        277.85        17.97 o                         
   7  -6   6         75.89         70.66         6.89 o                         
   8  -6   6          0.37          1.41         3.44 o                         
   9  -6   6        107.55        110.17        11.01 o                         
  10  -6   6         44.65         44.17         5.77 o                         
  -7  -5   6         13.78          3.52         1.99 o                         
  -6  -5   6        147.11        154.02         7.02 o                         
  -5  -5   6         25.76         48.43         3.85 o                         
  -4  -5   6         53.58         52.43         3.72 o                         
  -3  -5   6        530.30        539.85         8.86 o                         
  -2  -5   6        195.47        177.92         9.88 o                         
  -1  -5   6         88.28         52.48         5.82 o                         
   0  -5   6          3.51          7.60         1.44 o                         
   1  -5   6        803.52        914.45        12.60 o                         
   2  -5   6        667.40        624.58        10.30 o                         
   3  -5   6        692.01        747.40        11.93 o                         
   4  -5   6         23.14         16.94         1.84 o                         
   5  -5   6        287.61        292.07         5.40 o                         
   6  -5   6        356.21        327.99         7.93 o                         
   7  -5   6        132.63        126.21         7.30 o                         
   8  -5   6          0.62          1.12         2.25 o                         
   9  -5   6          8.99         12.86         4.72 o                         
  10  -5   6         48.33         40.48         5.57 o                         
  -8  -4   6          9.77          7.14         5.03 o                         
  -7  -4   6         61.10         69.59         4.15 o                         
  -6  -4   6        124.15        107.46         4.79 o                         
  -5  -4   6        220.07        219.05         6.30 o                         
  -4  -4   6          0.63          3.29         1.65 o                         
  -3  -4   6        274.85        260.39         5.85 o                         
  -2  -4   6        145.47        156.60         3.49 o                         
  -1  -4   6        845.65        955.46        10.26 o                         
   0  -4   6        706.70        697.53        11.74 o                         
   1  -4   6        114.96        120.29        12.65 o                         
   2  -4   6        688.91        697.33        10.97 o                         
   3  -4   6       1134.87       1150.07        15.64 o                         
   4  -4   6        809.66        780.99        12.19 o                         
   5  -4   6         49.02         32.56         1.74 o                         
   6  -4   6          0.72          0.44         1.15 o                         
   7  -4   6        178.23        177.95         6.09 o                         
   8  -4   6        122.99        148.20        11.96 o                         
   9  -4   6          5.80          6.62         3.69 o                         
  10  -4   6         24.11         29.67         6.44 o                         
  -8  -3   6         83.77         68.98         5.17 o                         
  -7  -3   6         68.95         83.63         5.48 o                         
  -6  -3   6         47.22         63.26         3.74 o                         
  -5  -3   6         77.19         94.02         4.12 o                         
  -4  -3   6        449.02        477.83        10.67 o                         
  -3  -3   6         36.93         25.04         1.38 o                         
  -2  -3   6        221.59        160.79         4.24 o                         
  -1  -3   6       1253.13       1312.80        17.46 o                         
   0  -3   6       1324.18       1459.02        26.54 o                         
   1  -3   6         95.23         98.38         4.69 o                         
   2  -3   6          1.13         -0.07         0.90 o                         
   3  -3   6        465.46        471.17        17.77 o                         
   4  -3   6       1315.24       1270.37        14.46 o                         
   5  -3   6        198.07        160.80         4.17 o                         
   6  -3   6         25.32         20.83         1.48 o                         
   7  -3   6         64.07         54.16         7.07 o                         
   8  -3   6         32.49         38.25         6.44 o                         
   9  -3   6        272.40        268.85        17.34 o                         
  10  -3   6         41.89         49.99         6.04 o                         
  -9  -2   6          3.69          3.56         2.14 o                         
  -8  -2   6         95.00        111.32         6.99 o                         
  -7  -2   6        457.55        414.75        11.52 o                         
  -6  -2   6          5.30          1.67         1.50 o                         
  -5  -2   6        112.19         96.17         4.81 o                         
  -4  -2   6        292.61        324.72         8.41 o                         
  -3  -2   6        658.27        768.64        11.14 o                         
  -2  -2   6        948.47        995.71        11.01 o                         
  -1  -2   6          8.72          3.75         1.22 o                         
   0  -2   6        436.59        381.39         7.68 o                         
   1  -2   6       1418.08       1455.63        17.98 o                         
   2  -2   6        131.42        104.77         4.71 o                         
   3  -2   6        173.98        163.78         5.06 o                         
   4  -2   6        112.18        117.83         3.62 o                         
   5  -2   6       1682.83       1584.70        22.23 o                         
   6  -2   6        285.07        287.53         6.42 o                         
   7  -2   6         75.45         78.75         8.40 o                         
   8  -2   6         21.38         17.27         5.03 o                         
   9  -2   6        330.72        354.52        20.29 o                         
  -9  -1   6         42.08         35.29         4.17 o                         
  -8  -1   6         20.66         20.48         2.64 o                         
  -7  -1   6         70.15        113.86         5.07 o                         
  -6  -1   6        287.95        277.41         9.14 o                         
  -5  -1   6        285.74        270.44         7.92 o                         
  -4  -1   6        549.25        546.21         9.81 o                         
  -3  -1   6        330.91        315.75         6.47 o                         
  -2  -1   6        100.49         64.51         2.76 o                         
  -1  -1   6        358.68        428.98         7.00 o                         
   0  -1   6        363.33        390.13         6.48 o                         
   1  -1   6       1066.63       1254.01        39.18 o                         
   2  -1   6       4016.58       3998.87        49.00 o                         
   3  -1   6       1014.52        960.45        17.18 o                         
   4  -1   6        154.44        124.15         5.62 o                         
   5  -1   6          1.17          3.45         1.00 o                         
   6  -1   6         96.58         93.15         3.91 o                         
   7  -1   6        154.01        183.55        12.99 o                         
   8  -1   6        147.16        145.22        12.44 o                         
   9  -1   6          1.07          0.58         2.75 o                         
  -9   0   6        119.09        140.32         6.45 o                         
  -8   0   6         17.53          6.49         2.04 o                         
  -7   0   6         15.83         15.83         2.21 o                         
  -6   0   6        386.32        457.47         8.55 o                         
  -5   0   6        910.56       1010.19        13.76 o                         
  -4   0   6        469.64        512.76         8.70 o                         
  -3   0   6        459.73        513.93         9.69 o                         
  -2   0   6          5.97          5.17         0.99 o                         
  -1   0   6         64.88         22.90         1.53 o                         
   0   0   6         40.37         31.14         1.75 o                         
   1   0   6        566.79        548.81         7.92 o                         
   2   0   6       1744.17       1837.38        21.27 o                         
   3   0   6        470.05        400.81        13.85 o                         
   4   0   6        290.57        251.99        38.72 o                         
   5   0   6          2.27          0.02         1.29 o                         
   6   0   6        119.34        129.94         5.03 o                         
   7   0   6        167.62        153.72         5.58 o                         
   8   0   6        447.77        501.19        23.80 o                         
   9   0   6        122.80        125.42        15.34 o                         
 -10   1   6          2.12          2.18         2.15 o                         
  -9   1   6         64.87         81.09         4.92 o                         
  -8   1   6        226.19        255.95         6.99 o                         
  -7   1   6        101.67         77.82         3.86 o                         
  -6   1   6         47.96         50.80         2.94 o                         
  -5   1   6         82.52         79.62         3.48 o                         
  -4   1   6        234.17        184.36         5.90 o                         
  -3   1   6        409.94        332.76         7.46 o                         
  -2   1   6        197.31        175.74         5.22 o                         
  -1   1   6         54.30         59.01         2.11 o                         
   0   1   6       3135.01       3298.96        62.74 o                         
   1   1   6       6467.14       6590.19        60.29 o                         
   2   1   6        879.20        895.23        31.20 o                         
   3   1   6          1.79          5.47         2.56 o                         
   4   1   6        557.86        501.22        12.41 o                         
   5   1   6        165.57        159.92         5.87 o                         
   6   1   6          7.54         14.47         2.22 o                         
   7   1   6        111.98         85.89         4.58 o                         
   8   1   6        211.01        204.78        10.74 o                         
 -10   2   6          2.18         -2.25         2.25 o                         
  -9   2   6          5.84          5.13         2.86 o                         
  -8   2   6        274.38        300.06         7.84 o                         
  -7   2   6        504.26        532.03         8.67 o                         
  -6   2   6        127.07        163.42         4.65 o                         
  -5   2   6          1.66          1.58         2.16 o                         
  -4   2   6         38.70         37.67         3.14 o                         
  -3   2   6        627.88        529.65        15.21 o                         
  -2   2   6        792.16        764.64        10.84 o                         
  -1   2   6       1136.72       1171.25        18.89 o                         
   0   2   6       1137.81       1154.40        20.61 o                         
   1   2   6         72.73        113.03         4.64 o                         
   2   2   6        147.67        161.30         6.13 o                         
   3   2   6         34.99         22.10         2.88 o                         
   4   2   6        395.59        427.60        15.56 o                         
   5   2   6         80.59         49.98         3.68 o                         
   6   2   6        242.32        235.38         8.13 o                         
   7   2   6         59.68         78.95         4.89 o                         
   8   2   6         14.61          9.34         3.15 o                         
 -10   3   6        102.61        100.77         8.03 o                         
  -9   3   6         29.73         36.19         5.11 o                         
  -8   3   6         22.80         30.78         2.75 o                         
  -7   3   6        143.81        124.43         4.77 o                         
  -6   3   6        488.07        529.11        15.32 o                         
  -5   3   6          0.65          2.65         1.30 o                         
  -4   3   6         47.98         50.70         2.13 o                         
  -3   3   6        110.69        112.85         5.18 o                         
  -2   3   6        323.66        249.21        12.82 o                         
  -1   3   6        605.18        606.85        18.31 o                         
   0   3   6        464.95        580.06         9.84 o                         
   1   3   6         13.73          8.15         1.73 o                         
   2   3   6         23.97         32.65         2.50 o                         
   3   3   6        124.06        107.56         6.36 o                         
   4   3   6         68.52         71.03         5.32 o                         
   5   3   6        111.69        130.44         6.57 o                         
   6   3   6         40.28         33.56         3.41 o                         
   7   3   6        178.90        206.95         7.03 o                         
 -10   4   6         54.22         51.61         8.72 o                         
  -9   4   6         92.47         90.63         5.82 o                         
  -8   4   6         25.02         22.29         2.63 o                         
  -7   4   6        120.25        117.53         5.97 o                         
  -6   4   6          5.69         11.44         2.57 o                         
  -5   4   6        210.93        212.30         6.54 o                         
  -4   4   6         88.59         67.95         2.19 o                         
  -3   4   6         23.17         10.16         1.72 o                         
  -2   4   6         63.92         47.48         3.07 o                         
  -1   4   6        854.16        752.53        15.93 o                         
   0   4   6        319.18        374.73        10.60 o                         
   1   4   6         14.29         22.97         1.61 o                         
   2   4   6         83.50         85.77         5.98 o                         
   3   4   6        824.53        851.74        19.93 o                         
   4   4   6         76.86         63.92         5.50 o                         
   5   4   6         14.86          9.97         2.49 o                         
   6   4   6        138.55        152.79         7.22 o                         
  -9   5   6        170.54        165.55         8.05 o                         
  -8   5   6        164.70        163.89         6.33 o                         
  -7   5   6         44.37         34.97         3.58 o                         
  -6   5   6          8.22          9.66         2.51 o                         
  -5   5   6        252.83        286.09         9.45 o                         
  -4   5   6        447.86        438.04        10.45 o                         
  -3   5   6          0.78          2.37         1.54 o                         
  -2   5   6        283.41        277.17        14.60 o                         
  -1   5   6        313.92        309.05         8.16 o                         
   0   5   6        251.10        269.95        10.71 o                         
   1   5   6         99.13         61.26         3.38 o                         
   2   5   6        158.51        110.59         5.14 o                         
   3   5   6        123.68        123.49         5.90 o                         
   4   5   6         91.16         79.90         5.08 o                         
   5   5   6        169.54        148.87         7.27 o                         
  -9   6   6         13.61          8.99         2.89 o                         
  -8   6   6         48.82         51.58         3.89 o                         
  -7   6   6         20.83         40.90         3.98 o                         
  -6   6   6          8.29          8.89         2.40 o                         
  -5   6   6          2.39          2.08         1.83 o                         
  -4   6   6        266.62        255.26         8.11 o                         
  -3   6   6        752.05        799.94        14.81 o                         
  -2   6   6         45.64         51.46         3.59 o                         
  -1   6   6          1.67          0.48         1.46 o                         
   0   6   6         58.16         76.41         6.16 o                         
   1   6   6        381.43        420.71        14.52 o                         
   2   6   6        442.48        438.79        15.25 o                         
   3   6   6         51.81         48.99         5.42 o                         
   4   6   6         14.79         23.21         9.01 o                         
  -8   7   6         11.25         19.98         3.90 o                         
  -7   7   6         46.63         57.87         4.46 o                         
  -6   7   6        182.28        191.91         7.70 o                         
  -5   7   6         62.30         60.61         4.31 o                         
  -4   7   6          2.27          1.90         1.68 o                         
  -3   7   6         52.05         50.60         3.75 o                         
  -2   7   6        378.69        457.54        15.40 o                         
  -1   7   6        213.00        239.06        12.32 o                         
   0   7   6          0.60          2.99         2.56 o                         
   1   7   6        217.75        211.89        10.78 o                         
   2   7   6        127.53        160.73         9.70 o                         
   3   7   6         45.19         46.80         5.63 o                         
  -7   8   6          9.35         10.21         2.22 o                         
  -6   8   6        142.81        138.39         6.62 o                         
  -5   8   6         58.78         57.66         5.97 o                         
  -4   8   6          5.13          2.70         7.01 o                         
  -3   8   6         21.71         14.28         3.87 o                         
  -2   8   6        328.05        312.93        13.28 o                         
  -1   8   6        155.36        149.03         9.40 o                         
   0   8   6        189.59        188.18        10.59 o                         
   1   8   6          7.26          9.21         3.49 o                         
  -6   9   6          3.80          1.28         2.91 o                         
  -5   9   6          8.91          9.13         3.71 o                         
  -4   9   6        110.47        108.23         8.24 o                         
  -3   9   6        140.09        137.65         9.33 o                         
  -2   9   6          3.06          4.85         3.44 o                         
  -1   9   6        101.85         94.98         7.99 o                         
   1 -11   7          7.41          7.91         7.02 o                         
   2 -11   7         75.18        133.39         9.12 o                         
   3 -11   7         48.06         69.54         6.54 o                         
   4 -11   7         10.31          1.19         2.65 o                         
   5 -11   7        108.50         85.12         6.77 o                         
  -1 -10   7          4.35         22.29         4.26 o                         
   0 -10   7         32.87         40.41         5.30 o                         
   1 -10   7         69.59         35.82         4.93 o                         
   2 -10   7         34.83         36.89         4.80 o                         
   3 -10   7         31.37         41.40         4.94 o                         
   4 -10   7         68.09         78.26         6.31 o                         
   5 -10   7        203.78        184.41        12.36 o                         
   6 -10   7         65.43         52.78         8.18 o                         
   7 -10   7         34.80         26.68         6.62 o                         
  -3  -9   7          2.18         -1.41         2.85 o                         
  -2  -9   7         73.07         50.31         5.89 o                         
  -1  -9   7        137.08        152.44        17.47 o                         
   0  -9   7         56.58        111.77         7.85 o                         
   1  -9   7         80.17         70.62         6.25 o                         
   2  -9   7          0.72          1.01         2.28 o                         
   3  -9   7        203.43        222.28        10.62 o                         
   4  -9   7        259.72        268.73        10.82 o                         
   5  -9   7          2.39          3.66         2.24 o                         
   6  -9   7        163.91        153.69        12.94 o                         
   7  -9   7        174.81        160.69        13.60 o                         
   8  -9   7          4.12          9.84         3.49 o                         
  -4  -8   7         51.58         80.13        11.00 o                         
  -3  -8   7         53.41         63.13         6.33 o                         
  -2  -8   7         58.07         28.91         4.39 o                         
  -1  -8   7        101.99         71.80         6.40 o                         
   0  -8   7        214.33        199.94         9.83 o                         
   1  -8   7          2.52         20.09         3.54 o                         
   2  -8   7         18.11         12.02         2.89 o                         
   3  -8   7        206.29        209.67         9.16 o                         
   4  -8   7        520.78        540.27        10.65 o                         
   5  -8   7        152.50        149.40         7.15 o                         
   6  -8   7         28.46         36.07         4.05 o                         
   7  -8   7          3.62          4.84         2.75 o                         
   8  -8   7          3.19          3.26         2.66 o                         
   9  -8   7         87.70         90.07         7.41 o                         
  -5  -7   7         28.91         11.96         3.76 o                         
  -4  -7   7        169.89        141.06         9.12 o                         
  -3  -7   7        259.89        316.43         9.44 o                         
  -2  -7   7          1.27          2.03         1.76 o                         
  -1  -7   7          3.11          6.83         1.97 o                         
   0  -7   7         31.14         16.83         3.19 o                         
   1  -7   7        480.58        455.28        21.48 o                         
   2  -7   7        484.72        475.84        22.35 o                         
   3  -7   7        142.08        140.84         4.83 o                         
   4  -7   7          1.88          0.63         1.61 o                         
   5  -7   7        497.10        429.12        11.93 o                         
   6  -7   7         56.36         61.70         3.67 o                         
   7  -7   7         15.75         19.14         4.60 o                         
   8  -7   7         11.58         19.10         3.88 o                         
   9  -7   7        139.20        147.20        19.22 o                         
  -6  -6   7         39.01         45.72         6.66 o                         
  -5  -6   7         93.22        127.64         8.26 o                         
  -4  -6   7         44.81         20.25         3.12 o                         
  -3  -6   7         61.45         50.97         3.83 o                         
  -2  -6   7        144.51        143.86         9.83 o                         
  -1  -6   7         95.10        121.85         7.31 o                         
   0  -6   7          0.67          2.35         2.00 o                         
   1  -6   7        332.39        267.29        22.44 o                         
   2  -6   7       1511.88       1643.89        33.14 o                         
   3  -6   7        253.17        201.79         7.01 o                         
   4  -6   7         51.86         53.19         3.25 o                         
   5  -6   7         73.77         79.37         4.03 o                         
   6  -6   7        275.35        285.18         7.62 o                         
   7  -6   7         56.45         53.93         9.41 o                         
   8  -6   7          9.18         16.90         7.42 o                         
   9  -6   7         75.61         85.41         8.23 o                         
  -7  -5   7          3.82          4.46         4.11 o                         
  -6  -5   7         65.17         47.61         4.23 o                         
  -5  -5   7        123.00        179.75        10.58 o                         
  -4  -5   7        200.47        246.00        11.89 o                         
  -3  -5   7         35.40         31.11         3.00 o                         
  -2  -5   7        348.29        404.31        15.32 o                         
  -1  -5   7        180.51        145.07         4.63 o                         
   0  -5   7         19.12         25.26         2.65 o                         
   1  -5   7        160.27        171.53         7.30 o                         
   2  -5   7        545.39        565.61         9.00 o                         
   3  -5   7        183.91        174.05         5.55 o                         
   4  -5   7         95.81         81.58         3.39 o                         
   5  -5   7         75.77         64.04         3.09 o                         
   6  -5   7         30.05         37.69         2.97 o                         
   7  -5   7        107.22        118.41         7.25 o                         
   8  -5   7         59.70         56.02         5.51 o                         
   9  -5   7         45.08         47.50         7.68 o                         
  -8  -4   7         44.46         32.61         7.13 o                         
  -7  -4   7         50.14         53.20         5.43 o                         
  -6  -4   7         95.38        105.94         5.91 o                         
  -5  -4   7        215.68        170.56         6.91 o                         
  -4  -4   7          0.71         -0.97         1.64 o                         
  -3  -4   7        692.43        617.30         9.18 o                         
  -2  -4   7         28.64         23.02         1.53 o                         
  -1  -4   7         27.00         40.43         1.93 o                         
   0  -4   7        515.13        495.00        11.77 o                         
   1  -4   7          9.94          9.59         2.13 o                         
   2  -4   7         49.48         52.27         4.04 o                         
   3  -4   7        276.01        280.18         6.15 o                         
   4  -4   7        838.74        856.97        13.76 o                         
   5  -4   7        342.23        313.52         7.99 o                         
   6  -4   7        294.36        280.54         7.58 o                         
   7  -4   7         54.00         50.60         5.62 o                         
   8  -4   7        458.01        405.79        20.28 o                         
   9  -4   7         52.22         49.33         7.87 o                         
  -8  -3   7         44.30         39.64         4.25 o                         
  -7  -3   7        119.60        120.31         6.45 o                         
  -6  -3   7         89.71        109.60         5.82 o                         
  -5  -3   7        146.20        157.70         8.33 o                         
  -4  -3   7        334.81        346.13         9.06 o                         
  -3  -3   7        108.52        104.34         4.72 o                         
  -2  -3   7         17.67         47.28         2.30 o                         
  -1  -3   7          9.02          3.96         1.41 o                         
   0  -3   7       2671.54       2717.89        33.78 o                         
   1  -3   7        512.10        495.60        11.82 o                         
   2  -3   7         34.85         38.10         3.77 o                         
   3  -3   7         12.43          7.41         1.72 o                         
   4  -3   7        277.16        275.85         7.38 o                         
   5  -3   7        803.44        795.11        16.34 o                         
   6  -3   7        100.78         90.78         5.12 o                         
   7  -3   7          3.18         -3.81         4.46 o                         
   8  -3   7         47.67         30.99         6.07 o                         
   9  -3   7        131.68        140.97        12.96 o                         
  -9  -2   7         13.00         10.35         2.90 o                         
  -8  -2   7         36.55         41.30         4.22 o                         
  -7  -2   7        302.98        292.38        14.12 o                         
  -6  -2   7         72.50         65.61         4.60 o                         
  -5  -2   7          5.47          4.76         0.76 o                         
  -4  -2   7         12.47          6.93         1.54 o                         
  -3  -2   7          1.09          2.03         1.17 o                         
  -2  -2   7        297.78        291.17         6.39 o                         
  -1  -2   7          5.33          3.00         1.38 o                         
   0  -2   7        162.78        180.43         8.16 o                         
   1  -2   7       4167.47       4066.97        71.51 o                         
   2  -2   7         77.69         60.06         4.06 o                         
   3  -2   7          5.59          5.18         1.80 o                         
   4  -2   7          4.37          8.47         2.09 o                         
   5  -2   7        202.58        214.26         6.72 o                         
   6  -2   7        570.85        512.59        13.11 o                         
   7  -2   7        123.41        156.95        12.10 o                         
   8  -2   7         15.56         14.24         5.12 o                         
   9  -2   7         55.98         52.26         8.62 o                         
  -9  -1   7         41.82         31.70         3.88 o                         
  -8  -1   7          9.46          6.62         2.32 o                         
  -7  -1   7         20.52         36.75         4.55 o                         
  -6  -1   7        168.11        184.63         9.56 o                         
  -5  -1   7         48.80         37.60         2.69 o                         
  -4  -1   7        130.90        134.20         4.57 o                         
  -3  -1   7        139.28        120.29         4.09 o                         
  -2  -1   7         23.08         22.35         2.15 o                         
  -1  -1   7       1711.50       1602.81        20.01 o                         
   0  -1   7        109.79        128.87         4.55 o                         
   1  -1   7         14.64         22.98         2.42 o                         
   2  -1   7        637.96        575.59        12.81 o                         
   3  -1   7       2498.17       2524.24        35.32 o                         
   4  -1   7         78.76         56.28         4.14 o                         
   5  -1   7        113.61         78.91         3.31 o                         
   6  -1   7         63.55         46.25         3.09 o                         
   7  -1   7        333.80        326.58        18.13 o                         
   8  -1   7        239.48        265.03        17.12 o                         
   9  -1   7          1.17          1.48         4.86 o                         
  -9   0   7        113.10        117.40         6.55 o                         
  -8   0   7        152.83        118.57         6.45 o                         
  -7   0   7         33.02         42.36         3.89 o                         
  -6   0   7         82.73         93.35         5.11 o                         
  -5   0   7        624.75        650.63        11.89 o                         
  -4   0   7        136.73        128.33         4.36 o                         
  -3   0   7         82.19         74.82         3.31 o                         
  -2   0   7        211.30        213.35         5.11 o                         
  -1   0   7       1278.40       1324.47        16.56 o                         
   0   0   7        245.05        227.24         5.77 o                         
   1   0   7          1.12          2.65         0.98 o                         
   2   0   7       1190.18       1074.54        18.83 o                         
   3   0   7        183.69        197.46        14.69 o                         
   4   0   7        886.92        796.48        24.62 o                         
   5   0   7          1.03         -0.69         1.45 o                         
   6   0   7          1.56          1.58         1.93 o                         
   7   0   7        121.01        119.99        11.32 o                         
   8   0   7        331.34        350.63        20.20 o                         
  -9   1   7         21.00         23.96         3.51 o                         
  -8   1   7        167.99        225.49         8.60 o                         
  -7   1   7        216.71        185.91         5.09 o                         
  -6   1   7          1.13          1.74         1.46 o                         
  -5   1   7          1.77          2.32         1.27 o                         
  -4   1   7        165.21        139.77         5.31 o                         
  -3   1   7        153.58        117.37         4.54 o                         
  -2   1   7          5.71          4.81         1.28 o                         
  -1   1   7         73.42         72.42         2.58 o                         
   0   1   7       1383.51       1343.90        33.17 o                         
   1   1   7       1449.51       1453.97        17.69 o                         
   2   1   7        101.65        123.62         9.44 o                         
   3   1   7         21.50         12.04         1.10 o                         
   4   1   7        247.54        203.31         8.06 o                         
   5   1   7        294.60        287.36         8.44 o                         
   6   1   7         73.00         84.72         4.70 o                         
   7   1   7        167.45        198.22        15.02 o                         
   8   1   7          9.68          8.56         4.84 o                         
  -9   2   7         11.63          7.03         2.91 o                         
  -8   2   7         47.57         40.73         2.87 o                         
  -7   2   7        198.46        211.51         5.17 o                         
  -6   2   7          0.68          0.49         1.29 o                         
  -5   2   7         15.52         10.68         1.97 o                         
  -4   2   7         91.85         84.12         4.03 o                         
  -3   2   7        530.72        540.92         9.84 o                         
  -2   2   7        888.63        814.20        14.24 o                         
  -1   2   7        246.24        278.53        10.32 o                         
   0   2   7        167.01        147.78         6.52 o                         
   1   2   7         20.27         13.79         1.50 o                         
   2   2   7        562.58        466.80        17.16 o                         
   3   2   7         93.59        136.62         6.99 o                         
   4   2   7         26.22         20.42         3.59 o                         
   5   2   7        226.94        235.20         9.43 o                         
   6   2   7        514.83        529.82        12.60 o                         
   7   2   7         84.57        105.88        11.41 o                         
  -9   3   7         58.98         60.54         8.42 o                         
  -8   3   7          9.77          9.15         2.22 o                         
  -7   3   7          1.03          0.23         1.36 o                         
  -6   3   7        432.75        430.65        10.06 o                         
  -5   3   7         21.94         27.08         2.40 o                         
  -4   3   7          0.58          2.14         1.00 o                         
  -3   3   7         68.41         65.92         4.45 o                         
  -2   3   7       1367.13       1338.71        19.19 o                         
  -1   3   7        826.36        829.50        17.39 o                         
   0   3   7        650.17        636.48        10.97 o                         
   1   3   7          0.90          0.78         0.79 o                         
   2   3   7        228.50        204.31        10.56 o                         
   3   3   7        794.62        721.06        17.86 o                         
   4   3   7        162.96        145.99        16.94 o                         
   5   3   7        132.45        122.68         7.33 o                         
   6   3   7         31.00         30.40         3.50 o                         
   7   3   7         71.46         67.12         9.67 o                         
  -9   4   7         57.54         69.16         4.53 o                         
  -8   4   7         45.52         41.95         3.01 o                         
  -7   4   7         11.41         33.98         4.74 o                         
  -6   4   7          1.32         -1.42         1.56 o                         
  -5   4   7        415.40        409.10        12.14 o                         
  -4   4   7        670.82        654.23        23.11 o                         
  -3   4   7         48.06         50.47         3.57 o                         
  -2   4   7         16.30         14.01         2.30 o                         
  -1   4   7       1054.85       1010.56        20.77 o                         
   0   4   7        356.66        318.74        10.29 o                         
   1   4   7        242.48        213.65         6.10 o                         
   2   4   7         44.75         52.97         5.14 o                         
   3   4   7        447.57        445.63        14.33 o                         
   4   4   7        149.12        138.78         8.09 o                         
   5   4   7          0.96          1.47         2.20 o                         
   6   4   7          7.95          4.40         3.02 o                         
  -9   5   7         28.55         33.99         4.13 o                         
  -8   5   7         86.22         92.28         6.12 o                         
  -7   5   7         33.59         31.37         4.99 o                         
  -6   5   7          8.37         10.36         2.52 o                         
  -5   5   7         88.96         68.10         4.57 o                         
  -4   5   7        448.52        495.03        11.67 o                         
  -3   5   7        163.19        160.95        12.80 o                         
  -2   5   7        312.33        350.51         9.02 o                         
  -1   5   7         63.65         53.20         4.40 o                         
   0   5   7        102.40        115.04         8.94 o                         
   1   5   7        225.41        265.83        11.37 o                         
   2   5   7        126.24        120.93         7.77 o                         
   3   5   7         30.56         27.56         4.28 o                         
   4   5   7          2.75          0.98         3.59 o                         
   5   5   7          9.79          6.35         2.54 o                         
  -8   6   7          5.92          7.06         2.17 o                         
  -7   6   7          9.54          6.56         2.67 o                         
  -6   6   7        120.21        125.35         6.51 o                         
  -5   6   7         23.06         12.06         2.56 o                         
  -4   6   7        100.05        119.83         5.82 o                         
  -3   6   7        566.51        570.79        12.74 o                         
  -2   6   7        178.30        168.58         6.59 o                         
  -1   6   7          5.38          3.10         1.99 o                         
   0   6   7          2.47          3.11         2.69 o                         
   1   6   7        158.64        174.02         9.69 o                         
   2   6   7        567.79        559.56        17.88 o                         
   3   6   7          0.50          1.21         3.03 o                         
   4   6   7         13.86          7.97         3.52 o                         
  -8   7   7          9.72         -2.60         2.60 o                         
  -7   7   7         11.85          3.46         3.12 o                         
  -6   7   7        217.58        237.82         8.77 o                         
  -5   7   7        163.53        179.44         7.49 o                         
  -4   7   7          9.11          6.92         2.18 o                         
  -3   7   7         42.02         37.89         3.52 o                         
  -2   7   7        172.89        157.39         9.33 o                         
  -1   7   7        191.10        206.33        10.78 o                         
   0   7   7         35.52         37.03         5.41 o                         
   1   7   7         86.91         59.38         6.32 o                         
   2   7   7         12.45         10.53         3.86 o                         
  -6   8   7         57.55         50.47         5.78 o                         
  -5   8   7        108.67        139.80         9.16 o                         
  -4   8   7          4.32          6.91         4.39 o                         
  -3   8   7          3.39          3.85         3.20 o                         
  -2   8   7        126.59        153.50         9.71 o                         
  -1   8   7        134.17        134.94         9.28 o                         
   0   8   7        171.27        179.99        10.80 o                         
   3 -11   8         82.47        113.70         8.35 o                         
   4 -11   8         41.96         32.81         4.71 o                         
  -1 -10   8         19.68         35.22         7.46 o                         
   0 -10   8         25.64         54.75        18.01 o                         
   1 -10   8         31.12         14.49         3.53 o                         
   2 -10   8         76.86         54.87         5.84 o                         
   3 -10   8         59.02         90.01         6.97 o                         
   4 -10   8         18.41         26.16         4.00 o                         
   5 -10   8        103.76         97.84         7.00 o                         
   6 -10   8         43.02         41.86         7.56 o                         
  -2  -9   8         35.17         21.81         4.24 o                         
  -1  -9   8         59.72         53.76         6.03 o                         
   0  -9   8         65.18        117.51         8.30 o                         
   1  -9   8        169.00        225.02        20.82 o                         
   2  -9   8          3.74          6.21         4.23 o                         
   3  -9   8         48.33         35.97         4.54 o                         
   4  -9   8        198.58        210.06         9.70 o                         
   5  -9   8         20.19         17.92         3.25 o                         
   6  -9   8         11.80         16.32         5.44 o                         
   7  -9   8         58.15         77.85         9.83 o                         
   8  -9   8         14.99         27.98         6.92 o                         
  -4  -8   8         90.80         98.81         8.40 o                         
  -3  -8   8         47.40         79.32         7.39 o                         
  -2  -8   8         17.48         18.00         3.91 o                         
  -1  -8   8         86.54         75.37         6.68 o                         
   0  -8   8         71.96         46.15         5.19 o                         
   1  -8   8         22.17         35.14         4.33 o                         
   2  -8   8         54.44         74.41         5.94 o                         
   3  -8   8         69.07         47.37         4.77 o                         
   4  -8   8        268.08        286.10        20.29 o                         
   5  -8   8         30.48         38.85         4.84 o                         
   6  -8   8         99.34         96.43         6.39 o                         
   7  -8   8         24.17         16.70         3.38 o                         
   8  -8   8          2.69          0.32         2.56 o                         
  -5  -7   8         48.13         57.41         6.70 o                         
  -4  -7   8         94.60         55.29         9.17 o                         
  -3  -7   8        151.95        165.04         7.07 o                         
  -2  -7   8          6.34         24.41         3.09 o                         
  -1  -7   8         16.09          3.35         1.86 o                         
   0  -7   8         12.51         14.22         3.24 o                         
   1  -7   8        253.92        180.65         8.72 o                         
   2  -7   8        671.30        682.07        11.88 o                         
   3  -7   8         51.51         59.93         3.41 o                         
   4  -7   8         19.00         19.15         2.32 o                         
   5  -7   8        244.09        284.88         8.05 o                         
   6  -7   8          9.03          6.20         2.64 o                         
   7  -7   8          4.16          4.81         2.65 o                         
   8  -7   8         37.64         34.86         4.85 o                         
   9  -7   8        200.90        244.73        11.88 o                         
  -6  -6   8         32.01         24.54         3.48 o                         
  -5  -6   8        106.88        132.72         6.72 o                         
  -4  -6   8         36.36         30.03         3.36 o                         
  -3  -6   8         60.05         42.26         3.77 o                         
  -2  -6   8          5.69          5.56         1.83 o                         
  -1  -6   8         34.89         29.94         3.82 o                         
   0  -6   8          2.27         12.06         2.13 o                         
   1  -6   8        119.46        130.16         4.90 o                         
   2  -6   8        978.11       1007.79        18.65 o                         
   3  -6   8        381.16        408.74         9.13 o                         
   4  -6   8          8.79          2.80         1.48 o                         
   5  -6   8         90.76         80.18         3.69 o                         
   6  -6   8         39.29         35.92         4.22 o                         
   7  -6   8        319.42        329.14        12.47 o                         
   8  -6   8        166.27        157.30         9.06 o                         
   9  -6   8         25.93         28.04         4.52 o                         
  -7  -5   8          8.82          7.79         3.31 o                         
  -6  -5   8         54.71         40.50         8.29 o                         
  -5  -5   8        193.15        174.14         7.41 o                         
  -4  -5   8         14.52         26.42         4.47 o                         
  -3  -5   8        374.87        324.67        18.32 o                         
  -2  -5   8        287.04        272.82         8.22 o                         
  -1  -5   8        238.85        218.27         5.31 o                         
   0  -5   8        306.02        243.54         7.42 o                         
   1  -5   8         72.64         63.05         3.85 o                         
   2  -5   8         67.14         54.91         3.60 o                         
   3  -5   8        118.15        118.41         4.20 o                         
   4  -5   8        319.65        290.84         6.80 o                         
   5  -5   8        156.17        148.76         5.92 o                         
   6  -5   8          0.55          1.62         1.30 o                         
   7  -5   8        168.62        187.55         6.96 o                         
   8  -5   8        295.85        305.71        12.57 o                         
   9  -5   8         45.88         43.83         7.63 o                         
  -7  -4   8         36.73         52.07         4.74 o                         
  -6  -4   8         28.34         33.73         4.67 o                         
  -5  -4   8          0.73          0.80         1.82 o                         
  -4  -4   8         10.87          9.03         2.10 o                         
  -3  -4   8        213.97        215.05         7.30 o                         
  -2  -4   8          0.69          1.22         1.12 o                         
  -1  -4   8         95.09        116.60         4.39 o                         
   0  -4   8       1205.75       1232.86        18.81 o                         
   1  -4   8       1037.42       1046.17        21.25 o                         
   2  -4   8        201.94        212.76         6.58 o                         
   3  -4   8         36.91         34.85         2.80 o                         
   4  -4   8        557.76        571.56        10.04 o                         
   5  -4   8        805.79        828.63        12.64 o                         
   6  -4   8         18.01         17.93         3.00 o                         
   7  -4   8          8.88          8.91         2.04 o                         
   8  -4   8        331.04        371.83        19.56 o                         
   9  -4   8         38.89         19.20         5.45 o                         
  -8  -3   8         12.47         11.92         3.26 o                         
  -7  -3   8        111.29        117.47         6.62 o                         
  -6  -3   8         86.46         82.19         5.34 o                         
  -5  -3   8          0.93          3.54         1.95 o                         
  -4  -3   8          0.63         -0.87         1.87 o                         
  -3  -3   8         54.44         71.87         3.62 o                         
  -2  -3   8        298.19        248.63         6.34 o                         
  -1  -3   8        319.82        273.62         6.49 o                         
   0  -3   8       1129.35       1239.04        22.52 o                         
   1  -3   8        711.72        660.51        12.01 o                         
   2  -3   8         95.08         81.03         5.51 o                         
   3  -3   8          2.73          3.00         1.86 o                         
   4  -3   8         20.21         16.41         2.27 o                         
   5  -3   8        375.79        396.38         9.70 o                         
   6  -3   8        661.79        715.33        13.78 o                         
   7  -3   8         60.90         46.30         4.91 o                         
   8  -3   8          7.97         15.36         5.07 o                         
   9  -3   8          3.69          0.73         4.06 o                         
  -8  -2   8         31.46         23.45         3.54 o                         
  -7  -2   8        104.29         96.42         5.90 o                         
  -6  -2   8        104.54         83.60         6.55 o                         
  -5  -2   8         12.41         15.62         2.58 o                         
  -4  -2   8         12.65          8.10         1.65 o                         
  -3  -2   8        270.61        243.78         6.36 o                         
  -2  -2   8        869.38        973.67        13.46 o                         
  -1  -2   8        442.43        400.66         8.98 o                         
   0  -2   8         28.81         28.22         2.56 o                         
   1  -2   8       1048.31       1098.89        16.54 o                         
   2  -2   8        285.23        242.06         8.47 o                         
   3  -2   8        203.34        201.92         8.52 o                         
   4  -2   8        135.12        160.03         7.15 o                         
   5  -2   8        170.77        205.14         7.00 o                         
   6  -2   8        780.55        858.51        15.54 o                         
   7  -2   8        464.41        436.16        21.01 o                         
   8  -2   8          8.18         15.34         5.08 o                         
   9  -2   8         10.34         23.79         6.23 o                         
  -9  -1   8         62.02         58.75         7.15 o                         
  -8  -1   8         29.90         32.64         4.60 o                         
  -7  -1   8         16.02         14.36         2.92 o                         
  -6  -1   8          9.87          7.74         2.33 o                         
  -5  -1   8         28.84         29.05         2.61 o                         
  -4  -1   8        241.12        252.75         6.60 o                         
  -3  -1   8        118.63        107.01         4.11 o                         
  -2  -1   8         54.55         51.31         3.21 o                         
  -1  -1   8       1206.90       1176.15        14.94 o                         
   0  -1   8        237.21        171.95         5.62 o                         
   1  -1   8        428.64        451.27         9.48 o                         
   2  -1   8         76.95         61.03         5.12 o                         
   3  -1   8       1538.03       1500.73        25.22 o                         
   4  -1   8        919.86       1021.17        20.16 o                         
   5  -1   8          8.70          5.31         2.40 o                         
   6  -1   8         11.97         12.28         2.02 o                         
   7  -1   8        190.77        171.60        13.64 o                         
   8  -1   8         63.30         67.69         9.16 o                         
  -9   0   8         62.65         58.73         6.40 o                         
  -8   0   8         63.06         50.86         5.29 o                         
  -7   0   8        130.73        141.81         6.75 o                         
  -6   0   8         30.27         26.53         2.63 o                         
  -5   0   8        137.09        162.06         4.92 o                         
  -4   0   8        498.53        500.17         9.05 o                         
  -3   0   8        398.85        375.65        10.22 o                         
  -2   0   8         65.13         59.46         3.46 o                         
  -1   0   8        427.29        452.16        10.49 o                         
   0   0   8        890.43        918.47        13.17 o                         
   1   0   8          4.96          3.85         1.20 o                         
   2   0   8        868.14        889.42        17.35 o                         
   3   0   8        189.41        166.08         7.14 o                         
   4   0   8        355.71        376.64        17.21 o                         
   5   0   8        336.20        353.71        10.84 o                         
   6   0   8         13.98         16.87         2.47 o                         
   7   0   8         18.17         15.45         5.37 o                         
   8   0   8        140.28        141.20        13.60 o                         
  -9   1   8          2.46         -0.29         2.21 o                         
  -8   1   8         19.60         22.37         3.32 o                         
  -7   1   8         65.80         76.09         4.09 o                         
  -6   1   8         12.33         10.25         1.87 o                         
  -5   1   8         71.15         76.85         7.75 o                         
  -4   1   8        330.15        346.41        13.91 o                         
  -3   1   8        310.34        297.08         7.69 o                         
  -2   1   8        944.64        958.70        12.31 o                         
  -1   1   8         41.16         51.06         2.62 o                         
   0   1   8        885.90        830.71        13.27 o                         
   1   1   8        982.44        947.34        13.61 o                         
   2   1   8        631.24        644.63        39.56 o                         
   3   1   8        340.40        330.26        31.92 o                         
   4   1   8          7.88          5.06         3.29 o                         
   5   1   8        232.35        186.31         8.28 o                         
   6   1   8         63.68         82.17         5.86 o                         
   7   1   8         81.69         56.16         8.74 o                         
  -9   2   8          7.87          3.92         2.26 o                         
  -8   2   8          2.93          2.31         1.81 o                         
  -7   2   8        134.18        172.03         5.37 o                         
  -6   2   8        141.26        149.53         7.21 o                         
  -5   2   8        237.67        241.53         7.55 o                         
  -4   2   8         16.44         23.12         2.40 o                         
  -3   2   8        225.96        222.62         6.41 o                         
  -2   2   8       1599.84       1534.42        30.64 o                         
  -1   2   8        954.87        904.54        28.58 o                         
   0   2   8          0.92          1.15         0.67 o                         
   1   2   8        781.95        720.61        18.97 o                         
   2   2   8        150.19        154.50         5.44 o                         
   3   2   8        366.25        288.53        16.35 o                         
   4   2   8          8.21         -0.41         2.25 o                         
   5   2   8          4.07          6.40         2.34 o                         
   6   2   8        272.94        270.29         9.24 o                         
   7   2   8         67.35         98.90        11.39 o                         
  -9   3   8         76.48        112.48         6.83 o                         
  -8   3   8          0.47          1.83         1.53 o                         
  -7   3   8          4.73          2.40         1.78 o                         
  -6   3   8        455.47        479.76        12.29 o                         
  -5   3   8        211.39        183.85         7.75 o                         
  -4   3   8          4.08          4.18         1.37 o                         
  -3   3   8          3.21          3.15         0.81 o                         
  -2   3   8        591.68        536.29        11.50 o                         
  -1   3   8        903.52        834.20        18.50 o                         
   0   3   8        191.74        223.99         7.35 o                         
   1   3   8         61.88         67.24         5.38 o                         
   2   3   8        374.22        428.93        20.90 o                         
   3   3   8         33.92         28.64         4.03 o                         
   4   3   8          1.35          1.55         2.42 o                         
   5   3   8          0.53          3.89         2.95 o                         
   6   3   8         52.98         42.62         4.51 o                         
  -9   4   8         26.07         35.18         5.21 o                         
  -8   4   8         55.65         70.56         4.45 o                         
  -7   4   8          1.74          0.79         2.15 o                         
  -6   4   8         54.50         52.18         4.44 o                         
  -5   4   8        167.28        170.62         7.20 o                         
  -4   4   8        324.05        352.09        10.01 o                         
  -3   4   8        137.26        142.59         6.12 o                         
  -2   4   8          4.37          2.31         1.65 o                         
  -1   4   8        234.29        196.66         6.60 o                         
   0   4   8        359.29        366.61        19.42 o                         
   1   4   8        372.80        379.16        13.41 o                         
   2   4   8          7.47         11.42         3.16 o                         
   3   4   8         12.61          5.73         2.75 o                         
   4   4   8         40.54         32.87         5.79 o                         
   5   4   8        200.75        206.76        10.47 o                         
  -8   5   8         64.14         69.05         4.62 o                         
  -7   5   8        231.68        213.13         9.85 o                         
  -6   5   8         11.80          5.46         2.64 o                         
  -5   5   8         19.16         17.83         2.88 o                         
  -4   5   8        202.30        190.24         7.43 o                         
  -3   5   8        472.31        456.15        11.26 o                         
  -2   5   8        380.54        357.17         9.63 o                         
  -1   5   8          8.70         15.40         3.00 o                         
   0   5   8         44.30         25.04         4.11 o                         
   1   5   8        147.21        160.74         9.32 o                         
   2   5   8         58.20         45.40         5.30 o                         
   3   5   8          8.27          8.18         3.49 o                         
   4   5   8         23.31         18.79         6.92 o                         
  -8   6   8          0.86          0.34         3.45 o                         
  -7   6   8         12.00          5.34         2.78 o                         
  -6   6   8        233.85        231.44         9.06 o                         
  -5   6   8         21.26         28.29         3.41 o                         
  -4   6   8         30.82         13.69         2.50 o                         
  -3   6   8        354.31        383.65        12.88 o                         
  -2   6   8        546.88        507.70        14.70 o                         
  -1   6   8          4.36          8.59         2.09 o                         
   0   6   8         30.36         31.08         4.66 o                         
   1   6   8         31.79         33.07        10.59 o                         
   2   6   8        176.60        208.54        11.10 o                         
   3   6   8         10.10         13.62         4.00 o                         
  -7   7   8          1.04          2.00         2.33 o                         
  -6   7   8        108.17         95.80         5.20 o                         
  -5   7   8        142.98        185.29         7.91 o                         
  -4   7   8         92.70         76.95         5.10 o                         
  -3   7   8         86.54         94.20        10.67 o                         
  -2   7   8          6.29          8.17         5.30 o                         
  -1   7   8         74.31         74.32         7.97 o                         
   0   7   8         42.91         47.94         5.90 o                         
   1   7   8          1.65          3.43         3.16 o                         
  -5   8   8         79.28         65.50         6.83 o                         
  -4   8   8         50.29         55.49         6.36 o                         
  -3   8   8          8.28         13.63         5.38 o                         
  -2   8   8          6.53         12.24         5.19 o                         
  -1   8   8         15.55         12.86         3.79 o                         
   0 -10   9          8.80         23.64         4.59 o                         
   1 -10   9         40.98         35.04         5.06 o                         
   2 -10   9        133.51         80.05         7.12 o                         
   3 -10   9         14.08         20.01         3.85 o                         
   4 -10   9          0.56          0.10         3.68 o                         
   5 -10   9         41.85         73.79         6.27 o                         
   6 -10   9         20.89         20.95         5.78 o                         
  -2  -9   9          0.50          1.58         2.73 o                         
  -1  -9   9         12.04          5.76         6.07 o                         
   0  -9   9        131.31        142.44        12.99 o                         
   1  -9   9        198.08        268.96        12.13 o                         
   2  -9   9          0.43          5.29         3.04 o                         
   3  -9   9          3.30          4.84         2.48 o                         
   4  -9   9         94.28        100.19        11.82 o                         
   5  -9   9         77.09         73.66         6.02 o                         
   6  -9   9          1.09         14.91         5.23 o                         
   7  -9   9         83.48         68.99        10.08 o                         
  -3  -8   9          1.74          5.14         3.59 o                         
  -2  -8   9         12.06         32.05         5.04 o                         
  -1  -8   9         70.78         69.50         6.51 o                         
   0  -8   9         27.41         16.11         3.49 o                         
   1  -8   9        137.14        119.76         9.65 o                         
   2  -8   9         26.75         44.06         5.00 o                         
   3  -8   9          8.89         15.06         3.35 o                         
   4  -8   9        108.38         95.57         6.45 o                         
   5  -8   9         50.06         46.22         6.35 o                         
   6  -8   9        244.82        261.82        10.73 o                         
   7  -8   9         16.94         16.58         3.60 o                         
   8  -8   9          1.76          0.71         2.47 o                         
  -5  -7   9          0.27         -0.03         2.96 o                         
  -4  -7   9          4.91          3.11         2.46 o                         
  -3  -7   9         44.88         32.27         3.50 o                         
  -2  -7   9         69.63         73.48         4.91 o                         
  -1  -7   9          0.52          3.28         1.99 o                         
   0  -7   9         68.55         66.53         5.88 o                         
   1  -7   9         76.85         63.94         5.51 o                         
   2  -7   9        432.76        362.07        18.71 o                         
   3  -7   9        140.16        148.72         6.19 o                         
   4  -7   9         48.64         37.86         3.14 o                         
   5  -7   9         93.29         98.80         5.97 o                         
   6  -7   9          1.35          0.84         2.18 o                         
   7  -7   9         78.82         77.94         6.56 o                         
   8  -7   9         64.70         62.54         6.19 o                         
  -5  -6   9          4.74         15.24         2.83 o                         
  -4  -6   9         18.22         30.90         3.58 o                         
  -3  -6   9         84.33         73.53         4.90 o                         
  -2  -6   9          1.73          3.29         1.84 o                         
  -1  -6   9        200.49        216.69        11.92 o                         
   0  -6   9        183.92        178.89        12.57 o                         
   1  -6   9        137.50        151.93         7.92 o                         
   2  -6   9        178.11        180.22         6.00 o                         
   3  -6   9        615.02        669.58        11.20 o                         
   4  -6   9         48.59         48.14         3.31 o                         
   5  -6   9          1.95         -0.68         1.38 o                         
   6  -6   9          2.08          2.03         1.52 o                         
   7  -6   9        215.33        222.46         8.04 o                         
   8  -6   9        283.55        314.91        13.22 o                         
  -6  -5   9          0.54         -2.17         2.20 o                         
  -5  -5   9         27.30         17.14         3.67 o                         
  -4  -5   9          4.14          4.27         1.89 o                         
  -3  -5   9          0.46          2.32         1.74 o                         
  -2  -5   9        438.09        444.50        11.08 o                         
  -1  -5   9        341.37        347.35         9.51 o                         
   0  -5   9        526.87        535.93        10.33 o                         
   1  -5   9        106.62         93.45         4.86 o                         
   2  -5   9          0.62          1.49         1.48 o                         
   3  -5   9         24.55         28.81         2.35 o                         
   4  -5   9        614.07        666.84        11.30 o                         
   5  -5   9         40.80         37.41         2.88 o                         
   6  -5   9         64.73         68.88         3.70 o                         
   7  -5   9         86.04         77.09         4.80 o                         
   8  -5   9        227.05        258.33        21.71 o                         
  -7  -4   9          7.05          7.21         3.00 o                         
  -6  -4   9          0.68          3.23         2.29 o                         
  -5  -4   9          0.52         -2.70         2.70 o                         
  -4  -4   9        156.62        121.93         6.51 o                         
  -3  -4   9        167.60        130.18         5.92 o                         
  -2  -4   9         31.82         24.92         2.48 o                         
  -1  -4   9        117.06        104.20         4.37 o                         
   0  -4   9        896.90        913.80        13.63 o                         
   1  -4   9        759.51        760.18        14.04 o                         
   2  -4   9        110.47        121.02         5.33 o                         
   3  -4   9          7.61          9.56         1.89 o                         
   4  -4   9        326.93        354.31         8.14 o                         
   5  -4   9        568.29        545.45        10.41 o                         
   6  -4   9        157.38        160.99         5.52 o                         
   7  -4   9         18.43         13.15         2.46 o                         
   8  -4   9         39.04         45.62         7.44 o                         
  -7  -3   9         23.80         21.29         3.45 o                         
  -6  -3   9          5.05          8.19         2.56 o                         
  -5  -3   9          2.84          3.77         2.02 o                         
  -4  -3   9          0.49          1.33         1.84 o                         
  -3  -3   9        362.59        388.12         9.07 o                         
  -2  -3   9        182.02        172.44         5.51 o                         
  -1  -3   9        265.28        238.73         6.36 o                         
   0  -3   9        228.86        220.16         6.05 o                         
   1  -3   9         37.99         43.70         3.20 o                         
   2  -3   9        689.48        609.16        14.66 o                         
   3  -3   9        260.57        217.83         8.83 o                         
   4  -3   9         24.02         34.18         3.88 o                         
   5  -3   9         27.05         21.13         2.65 o                         
   6  -3   9        397.06        417.11        10.71 o                         
   7  -3   9        387.40        435.48        14.83 o                         
   8  -3   9          1.45          3.58         3.48 o                         
  -8  -2   9          8.50         -0.67         3.20 o                         
  -7  -2   9          2.04         -0.94         2.47 o                         
  -6  -2   9         91.31         94.94         5.73 o                         
  -5  -2   9         34.22         27.83         2.79 o                         
  -4  -2   9         81.08         71.85         3.84 o                         
  -3  -2   9          7.59          2.25         1.46 o                         
  -2  -2   9        830.35        847.65        12.92 o                         
  -1  -2   9       1445.11       1574.27        21.93 o                         
   0  -2   9         67.28         57.24         3.67 o                         
   1  -2   9         47.20         43.72         3.23 o                         
   2  -2   9        617.29        665.63        15.66 o                         
   3  -2   9       1615.64       1567.56        27.12 o                         
   4  -2   9        110.85        136.36         6.96 o                         
   5  -2   9        115.08        116.13         5.50 o                         
   6  -2   9        198.80        163.92         6.68 o                         
   7  -2   9        400.79        475.61        22.97 o                         
   8  -2   9         17.91         15.63         5.34 o                         
  -8  -1   9         14.83         10.44         2.82 o                         
  -7  -1   9          1.61         -1.38         3.17 o                         
  -6  -1   9          0.49          2.10         1.75 o                         
  -5  -1   9        319.90        367.71         8.74 o                         
  -4  -1   9        650.58        613.37        11.12 o                         
  -3  -1   9        224.21        220.34         6.18 o                         
  -2  -1   9        190.52        222.39         6.15 o                         
  -1  -1   9        957.35        980.41        15.85 o                         
   0  -1   9        426.93        435.83         9.78 o                         
   1  -1   9         25.97          9.45         1.90 o                         
   2  -1   9        167.86        190.51         7.83 o                         
   3  -1   9       1237.45       1296.85        23.69 o                         
   4  -1   9        372.41        385.30        12.01 o                         
   5  -1   9         61.86         92.43         8.65 o                         
   6  -1   9          0.80          2.38         2.63 o                         
   7  -1   9         19.75         13.46         5.52 o                         
   8  -1   9         55.81         63.31         9.36 o                         
  -8   0   9         67.53         69.11         5.33 o                         
  -7   0   9          7.25          3.80         1.87 o                         
  -6   0   9         27.78         31.13         2.84 o                         
  -5   0   9        281.46        301.05         7.78 o                         
  -4   0   9        679.70        741.85        12.36 o                         
  -3   0   9        940.49        926.70        15.86 o                         
  -2   0   9         28.69         19.60         3.83 o                         
  -1   0   9         40.35         31.43         2.67 o                         
   0   0   9        220.33        248.67         7.00 o                         
   1   0   9       1062.15       1033.97        19.52 o                         
   2   0   9       1107.62       1062.30        23.26 o                         
   3   0   9          0.62         93.63        27.01 o                         
   4   0   9        318.86        386.77        18.66 o                         
   5   0   9        218.97        203.22        13.29 o                         
   6   0   9        248.84        302.37         9.24 o                         
   7   0   9          1.18          1.14         3.82 o                         
  -9   1   9          0.38          2.61         2.63 o                         
  -8   1   9         12.07         11.47         2.88 o                         
  -7   1   9        138.02        174.37         6.96 o                         
  -6   1   9        262.62        255.84         9.37 o                         
  -5   1   9         61.61         50.33         6.39 o                         
  -4   1   9          2.57          1.44         2.07 o                         
  -3   1   9        231.17        201.01        10.63 o                         
  -2   1   9       1377.23       1349.26        16.05 o                         
  -1   1   9          4.06          1.66         0.94 o                         
   0   1   9         83.22         91.39         3.52 o                         
   1   1   9        595.77        589.53        17.20 o                         
   2   1   9       1084.92       1139.72        20.92 o                         
   3   1   9        380.25        340.86        17.97 o                         
   4   1   9        132.55         97.42         9.51 o                         
   5   1   9        125.03        105.92         6.68 o                         
   6   1   9        327.90        332.52        10.19 o                         
   7   1   9         69.94        107.38        11.99 o                         
  -9   2   9         17.16         21.83         3.48 o                         
  -8   2   9          0.19         -1.16         2.49 o                         
  -7   2   9         95.16         81.12         3.97 o                         
  -6   2   9        212.18        242.52         8.29 o                         
  -5   2   9         76.40         70.88         4.28 o                         
  -4   2   9         14.47         15.89         4.73 o                         
  -3   2   9         13.58         12.47         1.85 o                         
  -2   2   9        674.43        627.51        10.79 o                         
  -1   2   9        738.62        704.80        20.25 o                         
   0   2   9        122.93        156.03         4.74 o                         
   1   2   9         99.99         89.34         5.05 o                         
   2   2   9        311.21        278.21         8.15 o                         
   3   2   9         12.25          5.87         4.04 o                         
   4   2   9        228.83        223.15        10.98 o                         
   5   2   9        338.98        376.72        22.74 o                         
   6   2   9        164.56        146.86         7.11 o                         
  -8   3   9         14.44         24.44         3.71 o                         
  -7   3   9          9.27         10.63         2.70 o                         
  -6   3   9        111.50        126.91         6.63 o                         
  -5   3   9        257.24        284.11        12.28 o                         
  -4   3   9         55.41         38.00         3.68 o                         
  -3   3   9        149.38        194.81         7.38 o                         
  -2   3   9        213.62        213.56         9.67 o                         
  -1   3   9        228.24        189.21         6.98 o                         
   0   3   9        392.06        430.59        13.37 o                         
   1   3   9          2.51         11.32         9.64 o                         
   2   3   9         21.19         12.59         4.49 o                         
   3   3   9         22.61         39.79         4.86 o                         
   4   3   9        512.25        438.67        15.03 o                         
   5   3   9        217.03        205.17        10.23 o                         
  -8   4   9         50.90         55.50         5.04 o                         
  -7   4   9         61.49         63.03         6.43 o                         
  -6   4   9         88.27         79.14         9.72 o                         
  -5   4   9          1.49          6.05         2.74 o                         
  -4   4   9        591.45        578.51        13.70 o                         
  -3   4   9        590.26        568.69        13.15 o                         
  -2   4   9          0.78          1.34         1.79 o                         
  -1   4   9          7.10          6.08         1.87 o                         
   0   4   9        310.83        306.73        18.58 o                         
   1   4   9        156.00        163.03        13.98 o                         
   2   4   9         14.42         11.34         4.34 o                         
   3   4   9         27.21         31.04         6.19 o                         
   4   4   9        277.48        292.01        12.73 o                         
  -8   5   9         45.63         34.98         4.38 o                         
  -7   5   9        259.36        308.74        12.20 o                         
  -6   5   9          1.40          2.32         2.27 o                         
  -5   5   9          3.81          1.37         2.84 o                         
  -4   5   9        195.42        211.36        10.13 o                         
  -3   5   9        388.61        382.65        10.71 o                         
  -2   5   9         61.08         69.98        11.09 o                         
  -1   5   9          2.21          0.44         2.41 o                         
   0   5   9         19.34         12.09         3.71 o                         
   1   5   9         20.14         28.93         4.58 o                         
   2   5   9         55.71         74.49         8.36 o                         
   3   5   9        140.94        130.76         9.00 o                         
  -7   6   9          4.02          1.79         2.57 o                         
  -6   6   9         97.83        113.77         7.60 o                         
  -5   6   9         85.11         83.41         5.61 o                         
  -4   6   9         38.08         39.73         3.99 o                         
  -3   6   9         35.02         30.92         3.45 o                         
  -2   6   9        175.95        180.62         7.62 o                         
  -1   6   9          3.37          2.52         2.93 o                         
   0   6   9         13.03         13.37         4.39 o                         
   1   6   9          1.46          0.38         3.28 o                         
   2   6   9        104.75        118.33         9.01 o                         
  -6   7   9         13.01         10.83         2.70 o                         
  -5   7   9        139.77        123.66         6.77 o                         
  -4   7   9        166.97        184.48        13.24 o                         
  -3   7   9          7.12         13.26         3.74 o                         
  -2   7   9         51.89         60.66         6.61 o                         
  -1   7   9         50.79         44.91         5.95 o                         
   0   7   9         99.93        110.44         8.76 o                         
   1 -10  10         53.56         88.77         7.82 o                         
   2 -10  10         61.87         32.04         7.51 o                         
   3 -10  10          6.78          4.29         3.29 o                         
   4 -10  10         22.18         31.17         6.17 o                         
  -1  -9  10         42.21         30.94        10.22 o                         
   0  -9  10        227.61        174.45        10.29 o                         
   1  -9  10        168.03        246.90        23.70 o                         
   2  -9  10          5.23          9.48         3.23 o                         
   3  -9  10          3.45          1.65         4.05 o                         
   4  -9  10        122.93        102.20         7.24 o                         
   5  -9  10        134.78        153.20        13.65 o                         
   6  -9  10          1.70         -0.80         4.83 o                         
  -3  -8  10         12.14         13.86         3.89 o                         
  -2  -8  10         81.36        105.12         8.27 o                         
  -1  -8  10        129.48        176.86        10.26 o                         
   0  -8  10        107.00         80.61        10.36 o                         
   1  -8  10        138.70         96.75         7.29 o                         
   2  -8  10          0.61          1.46         2.43 o                         
   3  -8  10         43.42         37.18         4.54 o                         
   4  -8  10         81.74         98.19         6.84 o                         
   5  -8  10         20.02         14.31         3.24 o                         
   6  -8  10        143.58        203.67        15.64 o                         
   7  -8  10        112.02        126.93         8.14 o                         
  -4  -7  10         19.41         20.22         3.33 o                         
  -3  -7  10        107.80         77.87         5.28 o                         
  -2  -7  10        139.48        119.35         6.34 o                         
  -1  -7  10         90.69        141.01         6.77 o                         
   0  -7  10         68.65        107.38        15.67 o                         
   1  -7  10         14.08          9.67         2.89 o                         
   2  -7  10         99.43        111.87         7.20 o                         
   3  -7  10        449.26        481.46        10.86 o                         
   4  -7  10        209.86        235.49        10.04 o                         
   5  -7  10         29.68         26.21         3.23 o                         
   6  -7  10         49.56         54.89         6.34 o                         
   7  -7  10        116.63        126.44         8.27 o                         
   8  -7  10         46.56         43.20         7.66 o                         
  -5  -6  10         20.87         14.90         4.09 o                         
  -4  -6  10        113.53        139.05         6.96 o                         
  -3  -6  10         89.61         84.68         7.52 o                         
  -2  -6  10          1.94         -0.96         1.80 o                         
  -1  -6  10        224.53        172.67         7.19 o                         
   0  -6  10        160.48        173.96         9.86 o                         
   1  -6  10          1.31         -1.60         2.50 o                         
   2  -6  10        101.93        109.16         4.43 o                         
   3  -6  10        604.34        635.59        11.32 o                         
   4  -6  10        147.80        144.68         5.99 o                         
   5  -6  10         52.29         47.84         3.86 o                         
   6  -6  10          2.86         -0.54         1.96 o                         
   7  -6  10        173.53        192.76         7.75 o                         
   8  -6  10        109.66        112.91         8.17 o                         
  -6  -5  10          5.63          0.87         2.33 o                         
  -5  -5  10         51.90         27.20         5.14 o                         
  -4  -5  10         43.21         41.52         3.98 o                         
  -3  -5  10         68.94         76.91         5.72 o                         
  -2  -5  10        184.86        199.59         8.21 o                         
  -1  -5  10        259.75        271.25         7.55 o                         
   0  -5  10        119.14        101.03         4.69 o                         
   1  -5  10         44.47         38.02         3.39 o                         
   2  -5  10        402.54        397.15        10.39 o                         
   3  -5  10        145.63        134.48         5.97 o                         
   4  -5  10         45.54         55.86         3.36 o                         
   5  -5  10         29.55         20.44         2.54 o                         
   6  -5  10        275.54        245.13         8.53 o                         
   7  -5  10         54.09         59.22         4.46 o                         
   8  -5  10         31.99         36.29         6.39 o                         
  -6  -4  10         28.75         46.43         4.62 o                         
  -5  -4  10         92.38        112.01         6.27 o                         
  -4  -4  10        159.00        151.58         6.89 o                         
  -3  -4  10          4.55          2.53         1.81 o                         
  -2  -4  10        638.01        642.91        11.93 o                         
  -1  -4  10         38.77         42.23         3.06 o                         
   0  -4  10         56.04         54.21         3.41 o                         
   1  -4  10        666.04        654.60        13.47 o                         
   2  -4  10        464.11        488.54        18.68 o                         
   3  -4  10         45.46         40.25         4.35 o                         
   4  -4  10         38.99         26.34         2.61 o                         
   5  -4  10        277.95        328.36         8.34 o                         
   6  -4  10        382.51        343.19         8.60 o                         
   7  -4  10         11.90         15.48         2.84 o                         
   8  -4  10          1.23          2.47         3.62 o                         
  -7  -3  10         32.08         16.88         3.25 o                         
  -6  -3  10        178.22        150.62         7.51 o                         
  -5  -3  10         90.55         94.30         5.77 o                         
  -4  -3  10         18.12         21.74         2.62 o                         
  -3  -3  10        402.51        426.46        13.97 o                         
  -2  -3  10        221.81        214.87         6.49 o                         
  -1  -3  10        272.36        253.88         6.92 o                         
   0  -3  10         45.70         40.34         2.89 o                         
   1  -3  10        641.27        646.87        18.62 o                         
   2  -3  10        678.81        731.46        17.66 o                         
   3  -3  10        109.25        122.74         6.94 o                         
   4  -3  10        103.04        103.73         6.59 o                         
   5  -3  10         16.87         27.90         3.18 o                         
   6  -3  10        235.21        242.51         8.47 o                         
   7  -3  10        308.95        328.18        13.19 o                         
   8  -3  10         27.54         30.68         7.12 o                         
  -7  -2  10         26.74         32.77         4.08 o                         
  -6  -2  10        356.57        324.55        10.73 o                         
  -5  -2  10        191.72        170.91         7.02 o                         
  -4  -2  10         33.60         24.70         2.70 o                         
  -3  -2  10          1.28          2.29         1.52 o                         
  -2  -2  10        301.44        348.51         8.16 o                         
  -1  -2  10       1180.68       1104.27        15.51 o                         
   0  -2  10        440.01        428.27        10.39 o                         
   1  -2  10         39.44         39.26         3.97 o                         
   2  -2  10          8.15         17.35         5.75 o                         
   3  -2  10          3.78          2.99         2.10 o                         
   4  -2  10         76.64         53.66         4.89 o                         
   5  -2  10         88.04         91.47         6.78 o                         
   6  -2  10        119.85        142.40         6.60 o                         
   7  -2  10         51.52         34.54         7.38 o                         
   8  -2  10         76.69        109.09        12.07 o                         
  -8  -1  10         79.31         60.18         5.24 o                         
  -7  -1  10         21.25         25.17         3.64 o                         
  -6  -1  10          1.84         -0.05         2.17 o                         
  -5  -1  10         37.47         37.69         3.13 o                         
  -4  -1  10        300.24        308.86         8.00 o                         
  -3  -1  10        548.50        496.93         9.09 o                         
  -2  -1  10         44.72         36.68         3.19 o                         
  -1  -1  10          1.09          1.19         1.53 o                         
   0  -1  10        346.69        333.49         8.85 o                         
   1  -1  10        251.74        288.53        18.74 o                         
   2  -1  10        420.80        457.27        27.46 o                         
   3  -1  10        128.28        126.67         6.88 o                         
   4  -1  10        776.21        769.71        18.42 o                         
   5  -1  10        490.06        485.64        21.40 o                         
   6  -1  10         74.81         91.29         6.85 o                         
   7  -1  10          2.66          9.83         4.81 o                         
  -8   0  10         34.67         43.69         4.53 o                         
  -7   0  10         85.88         73.68         4.43 o                         
  -6   0  10          3.80          1.76         1.79 o                         
  -5   0  10          0.92          0.59         1.72 o                         
  -4   0  10        257.89        278.05        12.12 o                         
  -3   0  10        890.13        955.53        16.72 o                         
  -2   0  10        124.76        110.75         8.55 o                         
  -1   0  10          2.57          2.13         1.81 o                         
   0   0  10         12.69         22.01         3.92 o                         
   1   0  10         11.26         18.47         2.76 o                         
   2   0  10        298.42        323.50        19.16 o                         
   3   0  10        206.20        237.80         9.36 o                         
   4   0  10         69.74         70.97         8.82 o                         
   5   0  10        445.77        467.95        21.92 o                         
   6   0  10         87.43         77.28         9.12 o                         
   7   0  10          1.46          9.59         5.13 o                         
  -8   1  10          0.18          3.15         2.12 o                         
  -7   1  10         48.99         61.57         4.03 o                         
  -6   1  10        315.77        324.75         8.60 o                         
  -5   1  10         77.78         78.19         4.81 o                         
  -4   1  10          0.39         -0.90         1.67 o                         
  -3   1  10        362.94        359.78         9.20 o                         
  -2   1  10        772.61        765.14        21.36 o                         
  -1   1  10         43.46         50.62         3.65 o                         
   0   1  10         11.88         18.30         2.12 o                         
   1   1  10         14.08         12.39         2.27 o                         
   2   1  10       1088.01        980.86        28.59 o                         
   3   1  10        136.32        177.16        13.71 o                         
   4   1  10        130.81        124.94        11.65 o                         
   5   1  10         33.44         24.30         3.88 o                         
   6   1  10         26.26         24.25         3.23 o                         
  -8   2  10         12.50          7.37         4.59 o                         
  -7   2  10         63.44         60.93         4.16 o                         
  -6   2  10        157.17        144.74         8.84 o                         
  -5   2  10        241.77        262.58         8.32 o                         
  -4   2  10        128.09        134.36         5.54 o                         
  -3   2  10         33.90         21.94         2.27 o                         
  -2   2  10        215.25        175.46        16.62 o                         
  -1   2  10        435.74        420.92        24.75 o                         
   0   2  10        318.55        304.10        11.52 o                         
   1   2  10          5.74         11.58         2.34 o                         
   2   2  10        143.74        165.22        13.50 o                         
   3   2  10        337.63        305.47        18.57 o                         
   4   2  10        144.44        156.39         8.89 o                         
   5   2  10         13.45          7.73         4.44 o                         
  -8   3  10         65.14         69.87         5.66 o                         
  -7   3  10         10.03         17.55         3.21 o                         
  -6   3  10          1.19          0.05         2.61 o                         
  -5   3  10        260.82        256.26        14.84 o                         
  -4   3  10        283.67        300.99        10.01 o                         
  -3   3  10         65.94         64.01         4.58 o                         
  -2   3  10         62.49         52.48         4.13 o                         
  -1   3  10          1.20          2.71         1.72 o                         
   0   3  10         97.22         84.40         4.62 o                         
   1   3  10        223.28        212.73        15.93 o                         
   2   3  10          1.14          5.26         4.80 o                         
   3   3  10          3.66          4.68         2.67 o                         
   4   3  10        131.14        135.58         8.68 o                         
   5   3  10         83.70         97.51         7.52 o                         
  -7   4  10        106.32        101.68        10.45 o                         
  -6   4  10         73.24         86.68         5.93 o                         
  -5   4  10         39.18         40.93         4.22 o                         
  -4   4  10        176.75        179.76         7.81 o                         
  -3   4  10        383.93        373.60        15.13 o                         
  -2   4  10          0.74          1.14         1.83 o                         
  -1   4  10         95.34         83.65         4.85 o                         
   0   4  10         75.72         71.59         9.83 o                         
   1   4  10         99.23        107.62        12.14 o                         
   2   4  10        196.49        168.65         9.97 o                         
   3   4  10         43.46         39.69         5.47 o                         
   4   4  10         99.94         86.27         9.77 o                         
  -7   5  10         68.61         73.20         7.77 o                         
  -6   5  10         36.82         38.86         4.80 o                         
  -5   5  10         22.79         23.28         6.44 o                         
  -4   5  10         17.74         21.82         3.59 o                         
  -3   5  10         49.84         45.56         4.07 o                         
  -2   5  10         39.50         35.41         3.58 o                         
  -1   5  10        176.49        182.37        14.49 o                         
   0   5  10          2.03          1.65         4.01 o                         
   1   5  10         60.97         62.46         6.66 o                         
   2   5  10        128.49        150.94        10.11 o                         
  -6   6  10          5.21          7.31         2.86 o                         
  -5   6  10        174.85        169.20         8.08 o                         
  -4   6  10         56.98         60.69         4.93 o                         
  -3   6  10          2.12          4.45         2.30 o                         
  -2   6  10        105.95         96.69         7.99 o                         
  -1   6  10         61.61         67.01         6.91 o                         
   0   6  10         35.73         35.74         5.57 o                         
   0  -9  11         61.31         40.17         5.49 o                         
   1  -9  11         38.44         51.48         5.92 o                         
   2  -9  11         66.58         93.83         7.52 o                         
   3  -9  11          0.46         -3.98         7.29 o                         
   4  -9  11         13.05          7.26         2.88 o                         
   5  -9  11        100.45         98.84        11.29 o                         
  -2  -8  11         87.24         94.90         6.12 o                         
  -1  -8  11         47.87         60.14         6.49 o                         
   0  -8  11         32.28         34.67         5.79 o                         
   1  -8  11         57.25         20.46         4.03 o                         
   2  -8  11         27.03         29.98         5.09 o                         
   3  -8  11         93.20         95.74         7.03 o                         
   4  -8  11         41.07         24.42         3.99 o                         
   5  -8  11         26.50         15.63         5.81 o                         
   6  -8  11        127.50        125.07        12.58 o                         
  -3  -7  11         74.66         50.09         4.58 o                         
  -2  -7  11        137.42        112.58         7.27 o                         
  -1  -7  11         52.27         36.32         3.83 o                         
   0  -7  11          3.03         12.17         3.47 o                         
   1  -7  11         17.84         20.37         3.79 o                         
   2  -7  11        280.16        232.07        10.65 o                         
   3  -7  11        305.87        324.22        14.14 o                         
   4  -7  11         74.26         76.20         4.64 o                         
   5  -7  11          9.49         10.30         2.01 o                         
   6  -7  11        111.38         95.93         5.69 o                         
   7  -7  11         31.06         40.65         5.10 o                         
  -4  -6  11        107.58        129.83        10.64 o                         
  -3  -6  11        104.59        120.35         6.54 o                         
  -2  -6  11         32.19         29.23         3.54 o                         
  -1  -6  11         22.83         19.79         3.00 o                         
   0  -6  11        263.22        249.53         8.86 o                         
   1  -6  11         86.16        123.48         6.32 o                         
   2  -6  11        113.50        110.94         5.94 o                         
   3  -6  11         76.72         94.10         4.45 o                         
   4  -6  11         10.78         13.96         3.54 o                         
   5  -6  11        163.40        185.71         6.60 o                         
   6  -6  11          6.85          1.31         2.01 o                         
   7  -6  11         45.44         49.35         4.27 o                         
  -5  -5  11         68.53         55.90         5.27 o                         
  -4  -5  11        105.73         83.68         5.57 o                         
  -3  -5  11         92.32         94.70         5.69 o                         
  -2  -5  11          6.00          6.50         2.37 o                         
  -1  -5  11        220.88        261.36         7.79 o                         
   0  -5  11        184.20        184.73         6.82 o                         
   1  -5  11        298.59        336.05        10.23 o                         
   2  -5  11         47.09         65.02         5.09 o                         
   3  -5  11         12.00          3.86         1.91 o                         
   4  -5  11         47.63         36.73         3.09 o                         
   5  -5  11        196.79        226.11         7.27 o                         
   6  -5  11        359.15        369.13        11.05 o                         
   7  -5  11         12.11          5.70         2.24 o                         
  -6  -4  11         77.17         80.11         7.38 o                         
  -5  -4  11         56.42         64.87         5.15 o                         
  -4  -4  11          6.87          4.77         2.21 o                         
  -3  -4  11          0.52          1.76         1.73 o                         
  -2  -4  11        891.18        845.58        14.51 o                         
  -1  -4  11         96.32         82.83         4.34 o                         
   0  -4  11          1.55          0.95         1.59 o                         
   1  -4  11        111.80        110.62         7.14 o                         
   2  -4  11         18.54         13.35         2.35 o                         
   3  -4  11         13.25          8.55         3.69 o                         
   4  -4  11         34.07         31.88         3.49 o                         
   5  -4  11        203.70        198.61         6.80 o                         
   6  -4  11        436.61        504.12        15.42 o                         
   7  -4  11         10.01          8.18         2.51 o                         
  -6  -3  11         88.15         73.20         5.50 o                         
  -5  -3  11         61.21         52.67         4.59 o                         
  -4  -3  11         24.06         26.59         3.24 o                         
  -3  -3  11         62.41         54.77         3.70 o                         
  -2  -3  11         22.04         26.99         2.80 o                         
  -1  -3  11        384.15        359.42         8.72 o                         
   0  -3  11         26.91         23.46         2.49 o                         
   1  -3  11          1.19          1.78         1.90 o                         
   2  -3  11         39.51         48.83         4.80 o                         
   3  -3  11        131.72        111.08        12.44 o                         
   4  -3  11        341.07        356.03        12.73 o                         
   5  -3  11         63.30         44.56         4.09 o                         
   6  -3  11         45.51         60.34         5.83 o                         
   7  -3  11        165.89        173.26         9.96 o                         
  -7  -2  11          5.91          8.78         3.35 o                         
  -6  -2  11         58.01         64.28         5.14 o                         
  -5  -2  11         90.63         66.57         4.27 o                         
  -4  -2  11         28.84         25.57         2.75 o                         
  -3  -2  11         99.43         92.45         4.62 o                         
  -2  -2  11         18.78         11.46         2.02 o                         
  -1  -2  11        123.07        152.85         5.58 o                         
   0  -2  11        120.11        108.98         5.46 o                         
   1  -2  11          3.25          4.86         2.15 o                         
   2  -2  11        136.62        159.68         8.09 o                         
   3  -2  11         19.92         20.09         3.55 o                         
   4  -2  11        595.91        672.04        23.88 o                         
   5  -2  11        301.11        302.32        11.78 o                         
   6  -2  11          0.42          3.60         2.62 o                         
   7  -2  11         49.70         48.14         8.19 o                         
  -7  -1  11         40.26         25.05         3.33 o                         
  -6  -1  11          4.26          2.63         1.79 o                         
  -5  -1  11          1.45          3.46         1.66 o                         
  -4  -1  11        264.57        259.28         7.68 o                         
  -3  -1  11        866.81        903.88        14.79 o                         
  -2  -1  11        153.41        124.93         5.86 o                         
  -1  -1  11        155.85        137.61         6.00 o                         
   0  -1  11         85.75        102.87         5.14 o                         
   1  -1  11        336.00        298.10        13.11 o                         
   2  -1  11         79.00         94.06         6.21 o                         
   3  -1  11         84.52         88.49         6.08 o                         
   4  -1  11        316.18        303.20        11.51 o                         
   5  -1  11        206.25        225.28        15.37 o                         
   6  -1  11         87.01         93.14         7.26 o                         
  -7   0  11        130.08        132.80         6.04 o                         
  -6   0  11          1.65         -0.33         1.62 o                         
  -5   0  11         17.72         15.74         2.37 o                         
  -4   0  11        131.87        126.34         6.10 o                         
  -3   0  11        467.24        482.67        11.67 o                         
  -2   0  11        364.20        370.10        11.79 o                         
  -1   0  11         27.81         35.30         3.17 o                         
   0   0  11         42.28         39.82         3.29 o                         
   1   0  11         18.68         11.96         2.56 o                         
   2   0  11        343.67        358.58        26.34 o                         
   3   0  11        690.98        707.89        17.63 o                         
   4   0  11          1.08          4.95         4.34 o                         
   5   0  11         37.13         25.80         5.91 o                         
   6   0  11         39.46         56.09         8.82 o                         
  -7   1  11          9.15         11.70         3.72 o                         
  -6   1  11        217.36        242.86         7.64 o                         
  -5   1  11        151.62        168.09         7.15 o                         
  -4   1  11         33.14         34.05         3.29 o                         
  -3   1  11          1.37          2.40         1.81 o                         
  -2   1  11          1.13         -0.23         1.49 o                         
  -1   1  11        136.36        146.13         5.60 o                         
   0   1  11          2.25          2.26         1.40 o                         
   1   1  11         25.62         15.11         2.54 o                         
   2   1  11        186.37        185.26        14.76 o                         
   3   1  11        126.59        100.74        11.29 o                         
   4   1  11         74.18        121.82        12.29 o                         
   5   1  11         32.36         27.30         4.09 o                         
  -7   2  11          9.57          3.04         1.98 o                         
  -6   2  11         31.58         20.66         4.23 o                         
  -5   2  11        126.07        110.01         7.97 o                         
  -4   2  11        182.70        195.65        10.19 o                         
  -3   2  11         87.15         88.30         9.23 o                         
  -2   2  11         52.70         45.61         5.01 o                         
  -1   2  11        180.26        156.78        21.54 o                         
   0   2  11        616.08        618.10        17.78 o                         
   1   2  11        141.62        147.34        13.28 o                         
   2   2  11         21.11         33.63         6.86 o                         
   3   2  11         59.39         62.65         9.45 o                         
   4   2  11        302.04        258.98        11.91 o                         
   5   2  11         90.00        105.84         7.85 o                         
  -7   3  11         20.44         19.82         3.44 o                         
  -6   3  11          1.20         -2.34         2.34 o                         
  -5   3  11        103.82        100.32         9.99 o                         
  -4   3  11        143.57        143.09         7.17 o                         
  -3   3  11         86.62         97.95         5.84 o                         
  -2   3  11          4.71          0.54         2.18 o                         
  -1   3  11         30.53         25.87         3.06 o                         
   0   3  11        292.71        269.44        16.85 o                         
   1   3  11        626.23        663.93        29.74 o                         
   2   3  11          7.45          5.92         5.82 o                         
   3   3  11         96.66         91.93         7.56 o                         
   4   3  11        113.96         86.91        10.83 o                         
  -6   4  11         88.95        120.14         7.18 o                         
  -5   4  11          0.31          0.12         3.29 o                         
  -4   4  11          7.95          9.07         2.69 o                         
  -3   4  11        224.01        219.73        10.89 o                         
  -2   4  11        196.39        183.41         7.67 o                         
  -1   4  11          4.57          8.26         2.23 o                         
   0   4  11         49.02         43.23         8.19 o                         
   1   4  11         54.38         81.52        11.11 o                         
   2   4  11        380.94        389.19        15.76 o                         
  -6   5  11        153.44        129.06         8.10 o                         
  -5   5  11         30.10         50.71         4.87 o                         
  -4   5  11          6.77          8.69         2.61 o                         
  -3   5  11          0.59          0.84         1.97 o                         
  -2   5  11         71.64         56.19         4.52 o                         
  -1   5  11        317.62        311.59        13.00 o                         
   0   5  11         31.95         46.06         5.98 o                         
   1   5  11          3.04          3.37         3.05 o                         
  -3   6  11          5.97          9.16         2.43 o                         
  -2   6  11         40.54         38.86         8.82 o                         
   1  -9  12        115.13         87.63         7.69 o                         
   2  -9  12        131.81        159.73         9.90 o                         
   3  -9  12         12.78         -3.00         9.82 o                         
  -1  -8  12         93.78        128.85         9.20 o                         
   0  -8  12        119.56        152.98         9.74 o                         
   1  -8  12          9.05          1.33         2.55 o                         
   2  -8  12          1.23          2.83         2.68 o                         
   3  -8  12          3.53          7.37         3.00 o                         
   4  -8  12          5.29          3.40         6.19 o                         
   5  -8  12         53.07         36.18         7.42 o                         
  -3  -7  12          7.00          9.65         3.18 o                         
  -2  -7  12        158.71        146.93         7.52 o                         
  -1  -7  12         87.19         95.23         6.24 o                         
   0  -7  12          0.73          0.03         3.47 o                         
   1  -7  12          0.47         -0.09         2.71 o                         
   2  -7  12          2.52          1.82         2.98 o                         
   3  -7  12         94.82         94.60         5.84 o                         
   4  -7  12         79.72        120.71         6.53 o                         
   5  -7  12         41.45         38.68         3.88 o                         
   6  -7  12        110.23        118.79        10.28 o                         
  -4  -6  12         20.70         19.19         3.23 o                         
  -3  -6  12         92.33        112.64         6.66 o                         
  -2  -6  12        107.60         98.88         7.32 o                         
  -1  -6  12          1.75         -0.68         2.11 o                         
   0  -6  12         13.36         26.39         3.95 o                         
   1  -6  12          1.26          4.42         2.26 o                         
   2  -6  12         13.84         11.40         3.34 o                         
   3  -6  12         66.58         48.08         3.52 o                         
   4  -6  12        210.02        230.42         7.39 o                         
   5  -6  12        140.20        150.19         6.24 o                         
   6  -6  12         13.24         19.96         3.48 o                         
  -5  -5  12         10.95          7.68         2.58 o                         
  -4  -5  12         46.10         34.57         4.01 o                         
  -3  -5  12         70.10         54.27         4.69 o                         
  -2  -5  12          5.50         11.18         2.22 o                         
  -1  -5  12         91.07         95.99         4.99 o                         
   0  -5  12          1.85          0.48         1.90 o                         
   1  -5  12         47.68         39.83         3.85 o                         
   2  -5  12        116.91        111.75         6.09 o                         
   3  -5  12         41.36         42.07         3.49 o                         
   4  -5  12          7.94          7.51         2.49 o                         
   5  -5  12        277.35        276.71         8.46 o                         
   6  -5  12        139.19        150.79         7.41 o                         
  -5  -4  12         20.41         25.39         3.55 o                         
  -4  -4  12          2.41          4.86         2.38 o                         
  -3  -4  12         76.11         68.24         4.37 o                         
  -2  -4  12        318.38        313.82         8.80 o                         
  -1  -4  12          1.54         -1.88         1.88 o                         
   0  -4  12         25.51         24.28         2.71 o                         
   1  -4  12         90.22         87.26         6.18 o                         
   2  -4  12        323.35        366.97        11.00 o                         
   3  -4  12         22.91         14.50         2.73 o                         
   4  -4  12        149.41        157.50         9.23 o                         
   5  -4  12         53.06         47.84         3.71 o                         
   6  -4  12        232.96        250.97        11.76 o                         
  -6  -3  12         57.24         56.36         5.18 o                         
  -5  -3  12         95.94         73.22         4.67 o                         
  -4  -3  12        144.47        146.13         6.25 o                         
  -3  -3  12          2.60          6.19         2.01 o                         
  -2  -3  12          0.54          1.47         1.78 o                         
  -1  -3  12         24.43         31.76         2.93 o                         
   0  -3  12        256.89        248.94         6.84 o                         
   1  -3  12        198.88        206.67         8.05 o                         
   2  -3  12          2.62         14.64         6.00 o                         
   3  -3  12        152.33        148.20         8.55 o                         
   4  -3  12        299.17        283.61        11.80 o                         
   5  -3  12        100.37        121.36         6.57 o                         
   6  -3  12          1.62          8.88         3.28 o                         
  -6  -2  12          8.01         11.79         2.51 o                         
  -5  -2  12         64.64         82.89         4.87 o                         
  -4  -2  12        133.69        108.96         5.32 o                         
  -3  -2  12        266.87        256.37         7.16 o                         
  -2  -2  12        107.46        105.93         5.05 o                         
  -1  -2  12          3.75          1.16         1.75 o                         
   0  -2  12        323.11        368.39        10.51 o                         
   1  -2  12        261.94        220.97         9.84 o                         
   2  -2  12         54.18         43.04         4.76 o                         
   3  -2  12          7.58          6.93         2.69 o                         
   4  -2  12        217.10        204.67        12.19 o                         
   5  -2  12        278.95        323.43        12.71 o                         
   6  -2  12          1.25          0.08         3.86 o                         
  -6  -1  12         22.31         14.07         3.01 o                         
  -5  -1  12         15.87          6.63         2.17 o                         
  -4  -1  12         31.46         38.37         3.38 o                         
  -3  -1  12        169.99        166.50         6.45 o                         
  -2  -1  12        124.98        136.81         6.44 o                         
  -1  -1  12         16.68         22.75         5.34 o                         
   0  -1  12         20.44         19.55         2.69 o                         
   1  -1  12         93.76        118.77         7.65 o                         
   2  -1  12         65.72         53.19         5.02 o                         
   3  -1  12        178.93        196.31         9.37 o                         
   4  -1  12        202.97        201.50        15.99 o                         
   5  -1  12        113.89        103.52        11.09 o                         
   6  -1  12        137.96        167.58        14.96 o                         
  -7   0  12         37.59         43.84         4.59 o                         
  -6   0  12          7.09         12.02         2.42 o                         
  -5   0  12         41.73         32.63         3.20 o                         
  -4   0  12         18.04         13.37         2.16 o                         
  -3   0  12          2.68          4.98         2.18 o                         
  -2   0  12        144.37        178.18         7.05 o                         
  -1   0  12        171.13        204.86         9.81 o                         
   0   0  12         28.08         24.36         2.91 o                         
   1   0  12         14.48         20.63         5.38 o                         
   2   0  12        204.34        239.01        11.95 o                         
   3   0  12       1091.03       1150.51        24.27 o                         
   4   0  12        147.11        177.94        15.07 o                         
   5   0  12          7.04          6.32         4.48 o                         
  -7   1  12          0.40         -2.12         3.33 o                         
  -6   1  12         56.88         69.26         5.36 o                         
  -5   1  12        207.12        217.45        11.44 o                         
  -4   1  12        102.17        123.05         8.36 o                         
  -3   1  12         13.01          8.42         3.24 o                         
  -2   1  12          3.76          3.71         4.88 o                         
  -1   1  12        752.89        788.64        20.96 o                         
   0   1  12        335.75        349.92        13.49 o                         
   1   1  12         42.51         37.43         7.87 o                         
   2   1  12        227.37        196.47        15.80 o                         
   3   1  12        284.46        277.66        19.10 o                         
   4   1  12         36.20         34.30         7.61 o                         
  -6   2  12         20.51         19.66         4.42 o                         
  -5   2  12         78.96         79.18         7.11 o                         
  -4   2  12        149.57        142.26         9.16 o                         
  -3   2  12         21.12         29.24         6.73 o                         
  -2   2  12          2.62          2.26         2.59 o                         
  -1   2  12         67.64         52.86         5.66 o                         
   0   2  12        396.15        377.75        15.13 o                         
   1   2  12        250.45        323.61        20.79 o                         
   2   2  12        169.61        164.14        14.97 o                         
   3   2  12         36.93         18.25         6.37 o                         
  -6   3  12          9.70          9.25         2.78 o                         
  -5   3  12         23.63         28.48         3.82 o                         
  -4   3  12         45.69         37.81         4.72 o                         
  -3   3  12         61.60         67.13         5.73 o                         
  -2   3  12        133.97        143.95         7.08 o                         
  -1   3  12         20.72         23.86         3.11 o                         
   0   3  12         20.38         30.34         7.66 o                         
   1   3  12        243.31        271.62        19.51 o                         
   2   3  12         32.29         35.53         7.70 o                         
  -5   4  12         46.70         49.13         5.08 o                         
  -4   4  12         21.48          8.13         2.64 o                         
  -3   4  12         72.53         79.21         5.57 o                         
  -2   4  12        239.11        223.72         8.85 o                         
  -1   4  12         46.42         49.27         5.77 o                         
   0   4  12         11.43         12.82         6.04 o                         
   1   4  12         93.59         69.92        10.87 o                         
  -3   5  12          3.39          0.93         2.15 o                         
  -2   5  12         39.09         43.19         8.29 o                         
   1  -8  13          1.26          1.82         2.99 o                         
   2  -8  13         13.64          4.57         3.07 o                         
   3  -8  13          9.08         10.38         3.41 o                         
  -1  -7  13          0.94          2.68         2.29 o                         
   0  -7  13          1.54         -2.84         3.27 o                         
   1  -7  13         32.79         33.98         5.09 o                         
   2  -7  13          0.64         -0.54         2.25 o                         
   3  -7  13        103.35         98.50         6.21 o                         
   4  -7  13        330.87        361.31        11.70 o                         
   5  -7  13        139.50        132.09        10.65 o                         
  -3  -6  13        112.75         98.55         6.45 o                         
  -2  -6  13         15.80         22.12         3.47 o                         
  -1  -6  13         36.76         28.38         4.02 o                         
   0  -6  13         27.72         14.96         3.04 o                         
   1  -6  13         56.31         76.74         8.90 o                         
   2  -6  13         46.74         59.55         4.88 o                         
   3  -6  13         91.01         87.48         4.83 o                         
   4  -6  13        277.23        289.77         8.88 o                         
   5  -6  13         48.65         56.45         6.00 o                         
  -4  -5  13         70.46         57.15         5.08 o                         
  -3  -5  13         14.06         10.50         2.83 o                         
  -2  -5  13         11.55          8.22         2.29 o                         
  -1  -5  13         26.73         36.47         4.93 o                         
   0  -5  13        105.42        106.59         5.39 o                         
   1  -5  13         62.04         51.69         6.10 o                         
   2  -5  13         73.65         79.13         5.47 o                         
   3  -5  13        174.84        190.20         8.46 o                         
   4  -5  13         31.97         33.69         3.31 o                         
   5  -5  13         73.15         96.98         5.44 o                         
  -4  -4  13         27.61         30.80         3.35 o                         
  -3  -4  13          4.12          2.40         2.62 o                         
  -2  -4  13          1.34          0.91         1.81 o                         
  -1  -4  13        107.10        100.04         5.18 o                         
   0  -4  13         41.13         43.29         3.58 o                         
   1  -4  13         55.10         49.57         4.39 o                         
   2  -4  13        175.45        165.47         7.68 o                         
   3  -4  13        165.78        193.66         8.36 o                         
   4  -4  13         71.19         55.26         4.87 o                         
   5  -4  13          3.05          1.40         1.88 o                         
  -5  -3  13         81.38         76.52         4.94 o                         
  -4  -3  13         50.75         35.66         3.48 o                         
  -3  -3  13         37.98         32.70         3.30 o                         
  -2  -3  13          9.25         19.88         2.56 o                         
  -1  -3  13         25.51         21.32         2.69 o                         
   0  -3  13        239.84        223.13         7.52 o                         
   1  -3  13        159.64        161.62         7.46 o                         
   2  -3  13         68.23         62.13         5.91 o                         
   3  -3  13        218.54        243.42        11.32 o                         
   4  -3  13        166.74        189.30        10.15 o                         
   5  -3  13         32.79         18.07         3.70 o                         
  -5  -2  13         20.06         20.55         2.60 o                         
  -4  -2  13         25.65         33.09         3.29 o                         
  -3  -2  13        108.59         95.04         5.16 o                         
  -2  -2  13          3.07          2.39         1.83 o                         
  -1  -2  13         94.54        100.91         5.11 o                         
   0  -2  13        203.61        221.85         8.50 o                         
   1  -2  13        333.00        375.41        29.32 o                         
   2  -2  13        211.81        209.95        10.18 o                         
   3  -2  13         61.22         44.70         8.94 o                         
   4  -2  13         33.85         48.49         5.25 o                         
   5  -2  13        151.81        159.75         9.43 o                         
  -5  -1  13          2.52         -1.17         1.98 o                         
  -4  -1  13          5.00          2.00         1.91 o                         
  -3  -1  13        118.77        137.27         5.97 o                         
  -2  -1  13        613.10        601.13        14.31 o                         
  -1  -1  13        221.80        224.76         8.44 o                         
   0  -1  13         12.13          8.06         2.10 o                         
   1  -1  13         39.65         41.04         4.59 o                         
   2  -1  13        311.42        375.07        13.38 o                         
   3  -1  13         38.89         38.49         4.97 o                         
   4  -1  13         61.46         58.44         5.70 o                         
   5  -1  13        111.18        114.89        12.48 o                         
  -6   0  13         29.57         36.36         4.40 o                         
  -5   0  13         85.65         87.66         6.15 o                         
  -4   0  13         65.71         55.54         5.00 o                         
  -3   0  13         27.78         23.74         4.33 o                         
  -2   0  13        151.05        125.97        17.24 o                         
  -1   0  13        117.80        130.99         8.74 o                         
   0   0  13         99.38        100.58         7.75 o                         
   1   0  13          6.96          7.21         5.04 o                         
   2   0  13         24.78         11.79         5.60 o                         
   3   0  13        393.84        420.51        24.10 o                         
   4   0  13        193.34        236.98        18.22 o                         
  -5   1  13        180.68        190.55        11.13 o                         
  -4   1  13        157.74        168.93        11.13 o                         
  -3   1  13          0.39         -3.35         3.35 o                         
  -2   1  13          0.78         -2.81         2.81 o                         
  -1   1  13        128.68        146.73         9.22 o                         
   0   1  13        164.20        192.57        13.49 o                         
   1   1  13        104.71        138.26        13.91 o                         
   2   1  13         98.64         95.19        11.92 o                         
   3   1  13        185.83        143.98        14.41 o                         
  -5   2  13          5.77          4.80         2.82 o                         
  -4   2  13         50.15         43.99         5.66 o                         
  -3   2  13         91.25        101.31         8.09 o                         
  -2   2  13          0.48          4.65         4.42 o                         
  -1   2  13         31.10         22.76         4.26 o                         
   0   2  13        243.84        275.08        19.71 o                         
   1   2  13        416.09        392.85        24.03 o                         
   2   2  13        131.86        130.23        13.97 o                         
  -4   3  13          3.50          5.10         2.75 o                         
  -3   3  13         35.32         22.04         3.53 o                         
  -2   3  13        287.38        282.51        10.56 o                         
  -1   3  13         67.32         81.65         7.32 o                         
   0   3  13          9.72         13.90         6.59 o                         
   1   3  13         36.50         49.93        10.28 o                         
   1  -7  14          9.96         18.77         5.75 o                         
   2  -7  14          2.43          8.02         3.25 o                         
  -1  -6  14          1.38          2.40         1.95 o                         
   0  -6  14         16.36          6.48         2.65 o                         
   1  -6  14        140.14        127.50         7.30 o                         
   2  -6  14         91.73        112.81         6.80 o                         
   3  -6  14        122.56        134.75         7.59 o                         
   4  -6  14         61.21         54.11         4.26 o                         
  -2  -5  14         13.38         13.33         2.69 o                         
  -1  -5  14         57.03         62.80         4.49 o                         
   0  -5  14        119.22        135.61         7.32 o                         
   1  -5  14         67.13         65.17         5.19 o                         
   2  -5  14        208.00        203.46         9.10 o                         
   3  -5  14        168.13        181.66         8.62 o                         
   4  -5  14          7.53          9.13         2.33 o                         
  -3  -4  14          7.47          7.19         2.31 o                         
  -2  -4  14          0.34          1.53         2.27 o                         
  -1  -4  14        379.88        391.94        10.56 o                         
   0  -4  14         71.53         68.65         4.61 o                         
   1  -4  14         69.58         81.63         6.82 o                         
   2  -4  14        143.76        155.36         7.87 o                         
   3  -4  14         67.28         58.78         5.91 o                         
   4  -4  14         22.99         29.64         3.92 o                         
  -4  -3  14         62.97         59.19         4.06 o                         
  -3  -3  14         48.83         48.52         3.96 o                         
  -2  -3  14         99.21         91.24         5.26 o                         
  -1  -3  14          0.58         -2.04         2.14 o                         
   0  -3  14        149.25        158.10         7.49 o                         
   1  -3  14        203.98        197.90         8.66 o                         
   2  -3  14        125.48        150.12         7.55 o                         
   3  -3  14          6.71          3.22         2.94 o                         
   4  -3  14        136.02        162.66         9.83 o                         
  -4  -2  14         26.57         29.50         3.66 o                         
  -3  -2  14         31.58         38.15         3.69 o                         
  -2  -2  14         38.11         29.39         3.52 o                         
  -1  -2  14         57.07         43.43         3.70 o                         
   0  -2  14         96.71        119.90         6.60 o                         
   1  -2  14        155.70        163.20         9.53 o                         
   2  -2  14         75.97         82.23         9.93 o                         
   3  -2  14         54.22         44.73         7.47 o                         
   4  -2  14          1.49         -2.74         2.74 o                         
  -4  -1  14         17.21          9.40         4.14 o                         
  -3  -1  14         23.20         29.76         4.08 o                         
  -2  -1  14        231.99        288.31        13.58 o                         
  -1  -1  14        193.54        170.29        13.55 o                         
   0  -1  14         34.88         34.67         8.27 o                         
   1  -1  14         49.02         57.26         9.64 o                         
   2  -1  14        101.62        108.01        12.27 o                         
   3  -1  14          5.33          5.49         4.41 o                         
  -4   0  14         60.92         51.94         5.07 o                         
  -3   0  14         24.76         20.62         5.03 o                         
  -2   0  14         93.66        109.72         9.09 o                         
  -1   0  14        145.32        163.76        10.19 o                         
   0   0  14        139.89        158.81         9.98 o                         
   1   0  14          4.55         -0.56         4.62 o                         
   2   0  14         17.65          9.32         5.76 o                         
  -4   1  14         99.45        113.94         8.87 o                         
  -3   1  14         64.94         68.44        11.37 o                         
  -2   1  14          9.18          7.22         4.20 o                         
  -1   1  14         20.87         26.27         5.94 o                         
   0   1  14         66.31         73.87        10.72 o                         
   1   1  14         27.03         19.23         6.58 o                         
  -3   2  14         99.59        103.34         8.58 o                         
  -2   2  14          3.52          9.30         3.64 o                         
  -1   2  14          9.65          6.64         3.30 o                         
   0   2  14         20.33         10.33         5.56 o                         
   0  -5  15        107.42        126.13         6.74 o                         
   1  -5  15         22.19         19.20         3.62 o                         
  -1  -4  15        243.86        242.10        11.67 o                         
   0  -4  15         83.68        109.47         6.94 o                         
   1  -4  15         21.95         22.13         3.64 o                         
   2  -4  15         30.11         23.51         3.99 o                         
  -2  -3  15         36.65         45.49         4.05 o                         
  -1  -3  15          0.68         -2.21         2.21 o                         
   0  -3  15         80.13        101.80         6.70 o                         
   1  -3  15        145.62        162.67         8.05 o                         
   2  -3  15         44.59         37.71         4.27 o                         
  -2  -2  15        194.11        210.23         9.76 o                         
  -1  -2  15         37.36         27.80         4.06 o                         
   0  -2  15         19.94          5.17         5.21 o                         
   1  -2  15         21.02         32.11         7.84 o                         
   2  -2  15         12.74         16.63         6.85 o                         
  -2  -1  15         44.99         41.89         6.03 o                         
  -1  -1  15        160.92        174.67        14.96 o                         
   0  -1  15          2.09         -1.12         5.44 o                         
   1  -1  15          0.61          1.12         4.24 o                         
  -1   0  15         29.25         31.81         5.28 o                         
                                                                                
