# Supplementary material for: Solvatomorphism in a series of copper(II) complexes with the 5-phenyl­imidazole/perchlorate system as ligands
Source: Acta Crystallogr B Struct Sci Cryst Eng Mater. 2024 Jul 30;80(Pt 4):347–59. doi: 10.1107/S2052520624005948 (PMC11301897; doi:10.1107/S2052520624005948)
Supplement: Supplementary file 5 [file b-80-00347-4sup5.hkl]

data_4                                                                          
_shelx_title '  EL50D in P-1'                                                   
_shelx_refln_list_code          4                                               
_shelx_F_calc_maximum      211.53                                               
_exptl_crystal_F_000       499.00                                               
_reflns_d_resolution_high  0.7828                                               
                                                                                
loop_                                                                           
 _space_group_symop_operation_xyz                                               
 'x, y, z'                                                                      
 '-x, -y, -z'                                                                   
                                                                                
_cell_length_a     9.1329                                                       
_cell_length_b    10.0787                                                       
_cell_length_c    13.0825                                                       
_cell_angle_alpha 103.496                                                       
_cell_angle_beta   94.562                                                       
_cell_angle_gamma 105.229                                                       
                                                                                
_shelx_F_squared_multiplier     1.000                                           
                                                                                
loop_                                                                           
 _refln_index_h                                                                 
 _refln_index_k                                                                 
 _refln_index_l                                                                 
 _refln_F_squared_calc                                                          
 _refln_F_squared_meas                                                          
 _refln_F_squared_sigma                                                         
 _refln_observed_status                                                         
   2   0   0      11889.03      12059.87       134.08 o                         
   3   0   0        439.45        477.64        10.98 o                         
   4   0   0         51.39         37.40         2.46 o                         
   5   0   0       1650.65       1635.83        39.96 o                         
   6   0   0        503.68        548.27         9.08 o                         
   7   0   0         85.97        109.57         8.54 o                         
   8   0   0        458.48        415.39        12.48 o                         
   9   0   0        294.95        290.16         9.20 o                         
  10   0   0         64.14         65.05         6.90 o                         
  11   0   0          4.63          8.65         6.12 o                         
 -11   1   0        124.50        125.27        14.35 o                         
 -10   1   0         34.47         36.86         5.63 o                         
  -9   1   0         19.85         24.77         3.22 o                         
  -8   1   0        475.58        463.28        10.30 o                         
  -7   1   0        905.35        871.88        25.02 o                         
  -6   1   0         55.29         53.82         4.35 o                         
  -5   1   0          5.01         -1.43         1.43 o                         
  -4   1   0        628.57        594.28         7.84 o                         
  -3   1   0       4330.65       4169.92        37.22 o                         
  -2   1   0         32.84         80.47         4.86 o                         
   1   1   0       2521.92       2627.04        45.92 o                         
   2   1   0        879.89        863.59        14.52 o                         
   3   1   0        607.33        621.59        15.95 o                         
   4   1   0       2922.01       2974.58       123.54 o                         
   5   1   0        223.72        196.35         5.47 o                         
   6   1   0       2443.33       2457.93        51.04 o                         
   7   1   0        512.18        504.42        15.21 o                         
   8   1   0        470.79        454.47        10.51 o                         
   9   1   0          1.36          1.85         3.35 o                         
  10   1   0         13.61          8.25         4.02 o                         
 -11   2   0        181.54        158.21        15.33 o                         
 -10   2   0        195.43        188.96        15.73 o                         
  -9   2   0        348.54        355.87        23.52 o                         
  -8   2   0         25.44         28.42         4.49 o                         
  -7   2   0        226.97        234.59         6.27 o                         
  -6   2   0        602.86        535.35        11.15 o                         
  -5   2   0          1.08          1.76         1.20 o                         
  -4   2   0       1103.77       1141.08        16.59 o                         
  -3   2   0        434.40        362.31         9.49 o                         
  -2   2   0       5153.90       5630.13        65.46 o                         
  -1   2   0        198.46        243.42         8.25 o                         
   0   2   0        887.49       1042.58        14.09 o                         
   1   2   0        527.90        515.20        14.54 o                         
   2   2   0        329.65        278.78        11.66 o                         
   3   2   0       2623.23       2667.43        38.24 o                         
   4   2   0         16.10         18.51         3.10 o                         
   5   2   0         34.43         31.43         3.16 o                         
   6   2   0       3233.39       3395.42        89.13 o                         
   7   2   0        553.81        556.56        25.76 o                         
   8   2   0         39.72         29.68         7.04 o                         
   9   2   0          4.71          0.39         3.50 o                         
  10   2   0          6.77          9.28         4.37 o                         
 -11   3   0         31.25         36.47         5.08 o                         
 -10   3   0        863.20        875.07        35.01 o                         
  -9   3   0         21.60         23.89         6.35 o                         
  -8   3   0         14.30          9.09         3.22 o                         
  -7   3   0        140.03        133.86         5.82 o                         
  -6   3   0        197.66        191.97         6.71 o                         
  -5   3   0        880.29        826.99        16.21 o                         
  -4   3   0       1211.62       1246.53        27.16 o                         
  -3   3   0          0.85         22.34         1.45 o                         
  -2   3   0        439.91        539.49        15.76 o                         
  -1   3   0       4379.29       4073.51        48.47 o                         
   0   3   0         54.81         45.51         2.38 o                         
   1   3   0        407.52        400.57        21.87 o                         
   2   3   0        278.10        244.03        11.80 o                         
   3   3   0        709.95        666.88        22.36 o                         
   4   3   0       2069.67       2240.01        36.86 o                         
   5   3   0        219.10        246.17        16.21 o                         
   6   3   0        186.13        181.32        14.19 o                         
   7   3   0        131.07        150.49        14.15 o                         
   8   3   0         21.72         24.27         6.46 o                         
   9   3   0          4.57          2.69         4.84 o                         
 -11   4   0          1.68         -4.25         4.25 o                         
 -10   4   0         69.72         70.97         9.81 o                         
  -9   4   0        867.75        891.88        28.16 o                         
  -8   4   0        266.38        292.32        12.11 o                         
  -7   4   0          3.82          5.72         2.43 o                         
  -6   4   0         16.10         19.98         2.00 o                         
  -5   4   0        267.39        249.23         7.05 o                         
  -4   4   0       1198.56        960.18        56.50 o                         
  -3   4   0       2990.46       3307.29        58.55 o                         
  -2   4   0         27.44         31.09         4.42 o                         
  -1   4   0        315.97        302.24         6.16 o                         
   0   4   0        670.74        608.22        17.83 o                         
   1   4   0        104.10         67.81         8.50 o                         
   2   4   0        101.88         91.19         3.75 o                         
   3   4   0        169.74        150.59        10.94 o                         
   4   4   0       1733.41       1846.57        33.71 o                         
   5   4   0        406.69        373.57        20.04 o                         
   6   4   0          8.85          7.21         5.54 o                         
   7   4   0         54.93         39.61         8.63 o                         
   8   4   0         36.89         28.04         7.94 o                         
   9   4   0        191.12        240.32        20.73 o                         
 -11   5   0         36.45         24.50         6.15 o                         
 -10   5   0          0.92         -0.97         3.63 o                         
  -9   5   0         17.61          8.12        11.12 o                         
  -8   5   0        373.13        411.65        14.70 o                         
  -7   5   0        778.79        806.64        19.35 o                         
  -6   5   0          1.09          1.39         1.16 o                         
  -5   5   0         10.18         15.02         3.03 o                         
  -4   5   0       2772.51       3008.69        49.34 o                         
  -3   5   0        698.73        596.14        28.65 o                         
  -2   5   0        131.75        115.76         4.75 o                         
  -1   5   0        197.41        207.09         7.45 o                         
   0   5   0         28.37         38.66         8.05 o                         
   1   5   0       1527.77       1592.30        38.34 o                         
   2   5   0       1030.67        870.80       135.34 o                         
   3   5   0          1.79         -0.66         0.73 o                         
   4   5   0         22.87         18.99         2.51 o                         
   5   5   0       1072.60       1140.14        39.04 o                         
   6   5   0        379.94        419.79        23.90 o                         
   7   5   0         26.06         30.29         7.57 o                         
   8   5   0         22.49         11.22         5.83 o                         
 -11   6   0         81.58         85.26        12.59 o                         
 -10   6   0         23.74         24.63         7.37 o                         
  -9   6   0         16.21         15.95         6.00 o                         
  -8   6   0        214.67        193.74        15.22 o                         
  -7   6   0        460.61        513.90        26.19 o                         
  -6   6   0        883.20        888.59        17.05 o                         
  -5   6   0        294.23        324.67         9.06 o                         
  -4   6   0         23.25         29.26         2.83 o                         
  -3   6   0         33.26         32.77         2.10 o                         
  -2   6   0       1381.74       1386.28        16.50 o                         
  -1   6   0        122.93         92.29         4.62 o                         
   0   6   0        356.98        370.82        10.66 o                         
   1   6   0        289.20        289.45        10.77 o                         
   2   6   0        258.60        245.10        10.52 o                         
   3   6   0        337.06        330.30        12.86 o                         
   4   6   0        664.04        591.32        47.48 o                         
   5   6   0        155.94        130.75        19.60 o                         
   6   6   0        248.89        271.84        20.20 o                         
   7   6   0        240.45        254.69        20.74 o                         
 -11   7   0         77.79         72.65        11.36 o                         
 -10   7   0        391.94        429.89        25.87 o                         
  -9   7   0        314.85        332.14        21.25 o                         
  -8   7   0          1.24          0.14         2.44 o                         
  -7   7   0         27.20         55.95         5.59 o                         
  -6   7   0       1149.93       1199.88        77.52 o                         
  -5   7   0        610.49        627.84        21.87 o                         
  -4   7   0         46.60         35.92         6.89 o                         
  -3   7   0          8.34          4.97         1.43 o                         
  -2   7   0          2.96         -0.42         2.68 o                         
  -1   7   0       1881.81       1918.42        24.98 o                         
   0   7   0       1249.39       1204.90        20.51 o                         
   1   7   0          8.88         13.53         3.53 o                         
   2   7   0          0.89         -2.87         3.56 o                         
   3   7   0       1560.65       1622.22        33.91 o                         
   4   7   0         26.11         17.98         5.92 o                         
   5   7   0          0.67         -1.22         5.84 o                         
   6   7   0          9.57         17.34         6.95 o                         
   7   7   0        121.18        129.94        15.39 o                         
 -10   8   0         13.72         16.41         7.33 o                         
  -9   8   0       1060.08       1106.46        41.51 o                         
  -8   8   0        266.94        279.93        19.00 o                         
  -7   8   0        343.92        332.60        12.51 o                         
  -6   8   0         61.77         50.09         4.87 o                         
  -5   8   0        599.33        579.73        13.90 o                         
  -4   8   0       1034.54       1021.14        23.32 o                         
  -3   8   0        349.95        363.36        10.39 o                         
  -2   8   0          0.71         -1.31         1.61 o                         
  -1   8   0         32.02         32.30         3.01 o                         
   0   8   0        829.41        789.14        13.78 o                         
   1   8   0        153.88        148.17         8.81 o                         
   2   8   0        418.55        421.60        15.86 o                         
   3   8   0          0.83          0.00         1.61 o                         
   4   8   0          1.73         -5.21         5.21 o                         
   5   8   0        126.90        135.91        14.83 o                         
   6   8   0        116.88        124.67        15.09 o                         
 -10   9   0          4.92          6.79         5.36 o                         
  -9   9   0        126.43        144.03        14.78 o                         
  -8   9   0        237.92        215.21        17.01 o                         
  -7   9   0          2.20         -1.63         4.75 o                         
  -6   9   0          1.15          3.35         3.56 o                         
  -5   9   0         87.11         71.96         5.99 o                         
  -4   9   0        798.35        766.30        20.67 o                         
  -3   9   0       1676.89       1720.54        21.63 o                         
  -2   9   0        454.00        434.82        11.22 o                         
  -1   9   0          3.75          2.19         1.61 o                         
   0   9   0         81.56         65.14         7.79 o                         
   1   9   0         70.62         67.06         6.37 o                         
   2   9   0        203.92        213.60        16.17 o                         
   3   9   0         56.65         54.31         9.15 o                         
   4   9   0          3.09         11.61         5.68 o                         
   5   9   0        272.36        299.54        22.51 o                         
  -9  10   0          0.58         -2.16         4.72 o                         
  -8  10   0         33.89         31.99         7.61 o                         
  -7  10   0        219.37        187.43        15.93 o                         
  -6  10   0        446.56        422.70        23.22 o                         
  -5  10   0        131.73        134.32        13.19 o                         
  -4  10   0         73.63         49.39         4.71 o                         
  -3  10   0        483.59        498.04        11.93 o                         
  -2  10   0       1152.94       1132.38        71.86 o                         
  -1  10   0          5.24          4.21         3.58 o                         
   0  10   0        215.10        195.07        14.05 o                         
   1  10   0          6.97          6.60         4.98 o                         
   2  10   0        258.91        254.55        18.37 o                         
   3  10   0        288.04        307.01        21.57 o                         
   4  10   0        117.48        126.70        14.97 o                         
  -8  11   0          2.36         -4.15         5.40 o                         
  -7  11   0         17.77         21.28         6.57 o                         
  -6  11   0        253.55        242.86        18.42 o                         
  -5  11   0        482.56        439.20        24.59 o                         
  -4  11   0        124.92        136.29        13.65 o                         
  -3  11   0         61.43         51.55         8.57 o                         
  -2  11   0         67.96         53.36        10.60 o                         
  -1  11   0         21.50         17.27         5.06 o                         
   0  11   0        377.36        354.97        20.51 o                         
   1  11   0         36.88         41.32         7.98 o                         
   2  11   0         51.89         47.95         8.96 o                         
  -6  12   0          9.36         13.10         6.26 o                         
  -5  12   0         90.67         77.01        11.01 o                         
  -4  12   0        291.76        300.11        21.09 o                         
  -3  12   0         23.61          6.47         4.95 o                         
  -2  12   0          2.56         -4.98         4.98 o                         
  -1  12   0        125.40        117.91        13.61 o                         
   1 -12   1         43.24         35.39         8.74 o                         
   2 -12   1         11.21          2.14         5.09 o                         
   3 -12   1          1.88         -5.52         5.52 o                         
   4 -12   1        479.53        531.79        27.23 o                         
   5 -12   1        361.62        373.23        22.73 o                         
   6 -12   1          2.88          4.62         4.48 o                         
  -2 -11   1        141.84        128.13        13.56 o                         
  -1 -11   1         19.10         25.17         5.89 o                         
   0 -11   1         24.80         17.59         6.81 o                         
   1 -11   1         92.38         94.63         6.26 o                         
   2 -11   1        155.81        168.49         7.56 o                         
   3 -11   1         66.81         56.68         9.23 o                         
   4 -11   1         44.85         50.08         6.53 o                         
   5 -11   1         88.53         74.79        10.28 o                         
   6 -11   1        344.35        323.08        20.85 o                         
   7 -11   1          2.83          7.02         4.95 o                         
   8 -11   1         14.88          3.62         4.47 o                         
  -4 -10   1          4.88         -0.01         6.15 o                         
  -3 -10   1        121.75        129.11        13.83 o                         
  -2 -10   1        644.30        701.22        22.78 o                         
  -1 -10   1          5.22          1.73         3.47 o                         
   0 -10   1         92.85         82.97         7.08 o                         
   1 -10   1         80.13         69.17         6.14 o                         
   2 -10   1        660.42        641.32        14.57 o                         
   3 -10   1        880.25        856.15        17.63 o                         
   4 -10   1        101.11         83.85         5.92 o                         
   5 -10   1         17.44         25.41         3.11 o                         
   6 -10   1        553.11        570.61        26.75 o                         
   7 -10   1         48.17         47.82         8.19 o                         
   8 -10   1         12.13          3.86         4.65 o                         
   9 -10   1         12.74          1.38         4.96 o                         
  -5  -9   1        102.75        112.70        13.99 o                         
  -4  -9   1        107.61        121.76        13.89 o                         
  -3  -9   1         45.39         55.85        11.99 o                         
  -2  -9   1         94.14        102.10         5.57 o                         
  -1  -9   1        247.59        234.64        11.57 o                         
   0  -9   1          1.15          2.49         2.93 o                         
   1  -9   1          6.22          4.58         1.55 o                         
   2  -9   1         88.42         85.84         3.97 o                         
   3  -9   1        929.88        979.64        16.31 o                         
   4  -9   1       1015.51        996.71        18.62 o                         
   5  -9   1        134.72        139.41         7.80 o                         
   6  -9   1        119.17        109.53         6.88 o                         
   7  -9   1         25.51          5.64         4.66 o                         
   8  -9   1        403.43        424.27        23.70 o                         
   9  -9   1        167.70        176.54        16.11 o                         
  10  -9   1          6.21          6.21         5.38 o                         
  -6  -8   1         16.49         16.18         6.65 o                         
  -5  -8   1        196.80        225.66        18.55 o                         
  -4  -8   1        372.08        417.14        17.44 o                         
  -3  -8   1         14.81          8.18         3.09 o                         
  -2  -8   1         35.41         25.60         4.50 o                         
  -1  -8   1         66.12         62.64         5.89 o                         
   0  -8   1       1105.65       1046.94        22.42 o                         
   1  -8   1       1320.13       1374.57        20.01 o                         
   2  -8   1         32.29         26.46         2.57 o                         
   3  -8   1        580.17        557.16        12.32 o                         
   4  -8   1       1762.42       1879.11        34.53 o                         
   5  -8   1        766.49        770.19        15.06 o                         
   6  -8   1          3.33          2.15         1.38 o                         
   7  -8   1         54.32         51.05         4.67 o                         
   8  -8   1        119.14        119.60        12.70 o                         
   9  -8   1        651.16        683.78        31.49 o                         
  10  -8   1        203.92        237.65        19.09 o                         
  -7  -7   1        252.76        304.76        23.18 o                         
  -6  -7   1        141.19        135.97        14.77 o                         
  -5  -7   1          0.76         -5.55         5.55 o                         
  -4  -7   1          9.62         10.75         3.90 o                         
  -3  -7   1        895.64        923.58        32.75 o                         
  -2  -7   1        271.88        272.90        11.74 o                         
  -1  -7   1         44.01         37.24         4.46 o                         
   0  -7   1          5.26          1.40         1.14 o                         
   1  -7   1       2349.09       2388.68        28.89 o                         
   2  -7   1       1700.08       1709.16        22.38 o                         
   3  -7   1         98.70        116.01         3.89 o                         
   4  -7   1        327.85        318.29        10.92 o                         
   5  -7   1        217.65        222.34         6.30 o                         
   6  -7   1        340.97        305.39        14.75 o                         
   7  -7   1       1600.42       1592.06        29.65 o                         
   8  -7   1         42.69         42.16         7.55 o                         
   9  -7   1         30.36         38.24         7.64 o                         
  10  -7   1        115.16         96.52        12.25 o                         
  11  -7   1         23.29         15.64         6.75 o                         
  -8  -6   1          2.84         -6.02         6.02 o                         
  -7  -6   1        213.20        251.37        20.15 o                         
  -6  -6   1        279.62        319.30        21.50 o                         
  -5  -6   1         80.54         54.71         3.41 o                         
  -4  -6   1        188.54        218.53        11.13 o                         
  -3  -6   1         89.44         73.46         8.90 o                         
  -2  -6   1        666.64        612.06        17.00 o                         
  -1  -6   1        588.43        591.07        21.18 o                         
   0  -6   1        357.99        364.74        11.16 o                         
   1  -6   1         17.37         11.51         1.84 o                         
   2  -6   1        137.57        115.77         4.83 o                         
   3  -6   1         60.37         41.22         5.51 o                         
   4  -6   1        762.71        793.50        31.62 o                         
   5  -6   1         99.03        113.52         4.95 o                         
   6  -6   1         44.91         44.66         3.59 o                         
   7  -6   1       1255.62       1258.04        38.82 o                         
   8  -6   1        669.41        662.42        28.36 o                         
   9  -6   1        140.42        144.30        13.62 o                         
  10  -6   1         38.41         42.75         9.04 o                         
  11  -6   1        219.62        241.87        19.38 o                         
  -8  -5   1          3.87          3.96         5.52 o                         
  -7  -5   1         30.32         29.37         7.33 o                         
  -6  -5   1        504.65        565.03        27.66 o                         
  -5  -5   1        914.46       1031.17        40.52 o                         
  -4  -5   1        404.90        391.03        10.64 o                         
  -3  -5   1        103.69        111.05         5.73 o                         
  -2  -5   1          1.13         -2.76         2.76 o                         
  -1  -5   1        851.53        766.49        16.62 o                         
   0  -5   1        868.39        779.74        13.10 o                         
   1  -5   1        196.88        199.61         8.70 o                         
   2  -5   1          1.32         14.67         5.54 o                         
   3  -5   1       1250.82       1346.25        32.64 o                         
   4  -5   1       1715.89       1872.57        28.83 o                         
   5  -5   1         34.32         20.96         2.26 o                         
   6  -5   1        165.04        183.04         6.64 o                         
   7  -5   1        907.28        892.23        30.86 o                         
   8  -5   1       1375.79       1435.32        49.82 o                         
   9  -5   1        181.70        157.07        13.94 o                         
  10  -5   1         11.80          2.59         4.24 o                         
  11  -5   1          3.88         -4.58         4.58 o                         
  -9  -4   1        125.81        150.41        11.28 o                         
  -8  -4   1        378.85        438.27        26.29 o                         
  -7  -4   1         15.77         14.14         6.03 o                         
  -6  -4   1         13.59         -0.55         5.10 o                         
  -5  -4   1       1428.61       1503.20        30.73 o                         
  -4  -4   1        390.10        343.25        10.25 o                         
  -3  -4   1        306.64        276.61        14.59 o                         
  -2  -4   1          1.09         -0.75         1.11 o                         
  -1  -4   1         48.63         40.83         3.22 o                         
   0  -4   1        916.71        781.88        14.53 o                         
   1  -4   1       3876.57       3729.56        62.93 o                         
   2  -4   1       2012.36       2311.93        45.28 o                         
   3  -4   1         15.30         24.21         1.99 o                         
   4  -4   1        276.76        286.69         6.90 o                         
   5  -4   1        227.25        217.84         6.11 o                         
   6  -4   1        439.45        400.15        15.67 o                         
   7  -4   1        172.44        153.13        11.22 o                         
   8  -4   1        134.35        120.78         7.65 o                         
   9  -4   1        602.29        650.94        26.36 o                         
  10  -4   1        240.65        237.74        12.94 o                         
  11  -4   1         36.85         24.53         4.46 o                         
 -10  -3   1          1.37          0.54         3.76 o                         
  -9  -3   1         26.49         21.83        10.13 o                         
  -8  -3   1        476.10        519.20        27.35 o                         
  -7  -3   1         89.13        108.38        11.68 o                         
  -6  -3   1        215.11        210.04        15.08 o                         
  -5  -3   1         63.29         71.76         4.06 o                         
  -4  -3   1        538.28        526.37        14.58 o                         
  -3  -3   1       3229.02       3316.35        66.43 o                         
  -2  -3   1        711.28        527.88        64.24 o                         
  -1  -3   1        473.15        478.14        14.72 o                         
   0  -3   1        115.45        115.17         4.23 o                         
   1  -3   1       5639.18       5282.39       106.51 o                         
   2  -3   1        992.19        940.56        15.38 o                         
   3  -3   1       1150.81       1201.49        17.32 o                         
   4  -3   1         62.32         66.98         2.18 o                         
   5  -3   1        419.95        431.85         8.61 o                         
   6  -3   1       1419.99       1474.61        17.42 o                         
   7  -3   1         24.03         20.14         2.07 o                         
   8  -3   1          0.88          1.48         2.75 o                         
   9  -3   1        562.61        519.32        16.36 o                         
  10  -3   1        530.47        514.76        27.12 o                         
  11  -3   1        167.59        157.59        21.62 o                         
 -10  -2   1        130.81        137.93        10.74 o                         
  -9  -2   1        134.13        125.77         9.57 o                         
  -8  -2   1          7.48         16.74         3.91 o                         
  -7  -2   1        212.41        212.47        15.41 o                         
  -6  -2   1        410.32        426.72        11.96 o                         
  -5  -2   1        206.13        177.13         5.84 o                         
  -4  -2   1        207.30        211.56         6.69 o                         
  -3  -2   1        739.80        722.51        15.27 o                         
  -2  -2   1       2420.34       2375.24        46.58 o                         
  -1  -2   1        834.44        916.20        17.50 o                         
   0  -2   1       1636.00       1749.64        31.23 o                         
   1  -2   1        239.57        258.35         7.38 o                         
   2  -2   1       1949.57       1847.50        24.97 o                         
   3  -2   1       2374.81       2225.52        28.94 o                         
   4  -2   1        473.64        471.47        18.95 o                         
   5  -2   1          3.29          1.45         1.12 o                         
   6  -2   1         25.54         19.07         2.10 o                         
   7  -2   1        632.45        596.38        10.69 o                         
   8  -2   1       1683.86       1668.60        29.24 o                         
   9  -2   1         22.05         14.74         2.75 o                         
  10  -2   1         13.13          6.54         2.38 o                         
  11  -2   1        135.81        102.06        12.01 o                         
 -10  -1   1         53.72         55.34         9.36 o                         
  -9  -1   1         56.22         60.29         8.80 o                         
  -8  -1   1        680.14        647.10        13.01 o                         
  -7  -1   1        113.82        105.76         7.09 o                         
  -6  -1   1        748.11        832.41        16.72 o                         
  -5  -1   1       1835.50       1882.06        25.45 o                         
  -4  -1   1       1348.05       1588.79        25.77 o                         
  -3  -1   1         68.48         52.94         3.43 o                         
  -2  -1   1         36.30         51.28         4.58 o                         
  -1  -1   1       8857.04       9197.27       102.07 o                         
   1  -1   1        769.25        800.09        15.14 o                         
   2  -1   1        148.92        185.11         4.72 o                         
   3  -1   1        647.05        614.31        12.60 o                         
   4  -1   1       1059.86        891.47        12.84 o                         
   5  -1   1        263.28        278.43        11.09 o                         
   6  -1   1          3.59          1.26         1.16 o                         
   7  -1   1       1026.83        999.13        22.10 o                         
   8  -1   1        310.23        289.76         9.04 o                         
   9  -1   1         68.24         64.67         4.71 o                         
  10  -1   1          7.51         -2.04         5.20 o                         
  11  -1   1         95.79         97.64         8.67 o                         
 -11   0   1         27.24         12.69         6.16 o                         
 -10   0   1         25.77         31.04         7.70 o                         
  -9   0   1        437.13        430.12        11.50 o                         
  -8   0   1       1274.89       1289.61        24.59 o                         
  -7   0   1        129.61        127.76         6.29 o                         
  -6   0   1        217.42        201.51         8.22 o                         
  -5   0   1        532.82        479.24        12.80 o                         
  -4   0   1       2627.15       2499.65        24.83 o                         
  -3   0   1          6.84          0.60         0.96 o                         
  -2   0   1         48.39         53.02         2.73 o                         
   1   0   1       3406.66       3361.12        54.50 o                         
   2   0   1        159.34        149.19         4.26 o                         
   3   0   1          0.98          2.59         1.09 o                         
   4   0   1        122.65         81.28         3.00 o                         
   5   0   1         19.25         28.05         2.33 o                         
   6   0   1       1142.19       1193.35        17.48 o                         
   7   0   1        298.66        296.83         9.86 o                         
   8   0   1        386.63        365.46        10.03 o                         
   9   0   1        289.86        271.11         9.65 o                         
  10   0   1         54.68         62.92         6.91 o                         
  11   0   1          6.54          5.37         4.01 o                         
 -11   1   1        109.86         87.69        12.42 o                         
 -10   1   1        242.19        238.53        10.83 o                         
  -9   1   1         18.74         18.49         6.01 o                         
  -8   1   1          1.21          1.98         8.27 o                         
  -7   1   1       2388.36       2345.42        57.49 o                         
  -6   1   1         21.13         22.55         2.23 o                         
  -5   1   1        496.74        536.16        10.67 o                         
  -4   1   1       1801.65       1751.38        21.58 o                         
  -3   1   1       1505.14       1402.31        14.10 o                         
  -2   1   1      11243.73      11332.53       127.19 o                         
  -1   1   1         13.57         12.42         2.20 o                         
   1   1   1       1392.96       1365.33        27.02 o                         
   2   1   1        913.77        812.15        18.40 o                         
   3   1   1        667.47        618.77        14.63 o                         
   4   1   1        179.55        237.82         5.73 o                         
   5   1   1        281.45        285.07         6.87 o                         
   6   1   1        749.64        784.81        14.08 o                         
   7   1   1        702.30        702.51        16.54 o                         
   8   1   1        177.71        161.01         6.81 o                         
   9   1   1          1.31         -1.17         3.31 o                         
  10   1   1        137.56        139.71        10.38 o                         
 -11   2   1        376.41        355.48        23.05 o                         
 -10   2   1        127.28        112.39        12.70 o                         
  -9   2   1          5.64         21.93         6.62 o                         
  -8   2   1         20.24         13.33         3.06 o                         
  -7   2   1       1474.63       1451.41        20.21 o                         
  -6   2   1        513.24        460.50        12.89 o                         
  -5   2   1         21.16         10.20         2.24 o                         
  -4   2   1         80.76         91.58         3.18 o                         
  -3   2   1         16.14         22.62         2.00 o                         
  -2   2   1       8879.71       8952.51       102.60 o                         
  -1   2   1      15010.01      16080.53       177.34 o                         
   0   2   1       7598.12       7698.34        87.61 o                         
   1   2   1       1540.58       1597.81        23.12 o                         
   2   2   1        199.56        152.44         3.94 o                         
   3   2   1        784.91        699.91        32.59 o                         
   4   2   1       2733.94       2808.37        73.76 o                         
   5   2   1        180.31        191.78         8.74 o                         
   6   2   1        275.08        269.51        16.46 o                         
   7   2   1        613.96        587.28        26.74 o                         
   8   2   1          2.17         -5.95         5.95 o                         
   9   2   1         23.99         21.10         7.57 o                         
  10   2   1         47.47         58.59         7.37 o                         
 -11   3   1          7.38          3.39         3.03 o                         
 -10   3   1          1.03         15.57         7.11 o                         
  -9   3   1       1143.54       1040.30        24.94 o                         
  -8   3   1       1898.08       1809.12        27.62 o                         
  -7   3   1       1568.35       1600.77        24.06 o                         
  -6   3   1          1.22          2.97         1.58 o                         
  -5   3   1       1556.61       1509.52        22.85 o                         
  -4   3   1       7781.67       8629.79       103.35 o                         
  -3   3   1         16.01         14.21         2.15 o                         
  -2   3   1        528.44        562.66        17.18 o                         
  -1   3   1       2217.01       2111.50        28.74 o                         
   0   3   1          3.82          3.73         1.23 o                         
   1   3   1        368.27        401.55         7.55 o                         
   2   3   1        189.84        196.34         6.90 o                         
   3   3   1        192.05        144.46         8.00 o                         
   4   3   1       2998.28       3058.38        46.67 o                         
   5   3   1        727.18        699.41        27.18 o                         
   6   3   1         13.37         12.13         5.33 o                         
   7   3   1         13.00          8.05         4.88 o                         
   8   3   1         54.93         42.80         8.43 o                         
   9   3   1        191.07        221.77        19.27 o                         
 -11   4   1         63.29         44.60         8.55 o                         
 -10   4   1          0.60         -3.86         3.86 o                         
  -9   4   1        730.05        727.63        16.51 o                         
  -8   4   1        785.80        759.39        17.43 o                         
  -7   4   1          9.03          5.80         1.96 o                         
  -6   4   1          7.63          4.12         1.31 o                         
  -5   4   1        603.50        684.12        16.77 o                         
  -4   4   1          3.76         30.02         4.04 o                         
  -3   4   1       2415.11       2476.25        51.91 o                         
  -2   4   1       1069.55       1158.43        17.93 o                         
  -1   4   1        105.58        112.72         6.86 o                         
   0   4   1        834.26        791.94        11.82 o                         
   1   4   1          1.95          6.00         1.35 o                         
   2   4   1       1123.93       1248.90        17.71 o                         
   3   4   1        252.75        248.16        10.51 o                         
   4   4   1       1227.69       1209.06        37.27 o                         
   5   4   1        396.39        391.86        20.84 o                         
   6   4   1          1.02          3.03         4.83 o                         
   7   4   1         38.73         32.43         7.92 o                         
   8   4   1         55.75         53.61        10.15 o                         
   9   4   1        332.49        323.73        24.11 o                         
 -11   5   1         92.32         89.59         8.36 o                         
 -10   5   1         21.29         14.54         8.20 o                         
  -9   5   1          7.62          4.36         2.38 o                         
  -8   5   1        404.18        410.62        12.70 o                         
  -7   5   1        463.21        460.49        15.50 o                         
  -6   5   1        337.05        373.23         8.40 o                         
  -5   5   1         11.01          9.27         1.31 o                         
  -4   5   1        227.46        258.19         7.70 o                         
  -3   5   1       2737.33       2832.40        47.14 o                         
  -2   5   1       2507.68       2506.74        38.27 o                         
  -1   5   1          9.35          6.86         1.50 o                         
   0   5   1         99.36         83.48         3.41 o                         
   1   5   1       1296.23       1285.95        21.41 o                         
   2   5   1        319.86        283.78        18.67 o                         
   3   5   1        247.96        226.97        10.53 o                         
   4   5   1        207.28        202.25         7.95 o                         
   5   5   1       1162.64       1206.85        32.87 o                         
   6   5   1        107.48        117.87        12.70 o                         
   7   5   1         11.02         22.89         7.65 o                         
   8   5   1         33.16         21.45         6.98 o                         
 -11   6   1        262.80        274.96        21.58 o                         
 -10   6   1        140.75        124.84        13.84 o                         
  -9   6   1         13.34         12.67         6.07 o                         
  -8   6   1          0.55          0.17         1.56 o                         
  -7   6   1         80.27         72.26         3.68 o                         
  -6   6   1       1189.22       1303.24        21.37 o                         
  -5   6   1        979.41       1004.06        15.72 o                         
  -4   6   1          2.96          3.26         4.49 o                         
  -3   6   1         10.20          8.74         3.94 o                         
  -2   6   1       1701.84       1611.16        20.58 o                         
  -1   6   1        256.24        234.13         7.93 o                         
   0   6   1        244.06        223.14         6.49 o                         
   1   6   1         19.53         19.80         2.28 o                         
   2   6   1        477.12        463.80        16.75 o                         
   3   6   1        933.16        889.72        23.25 o                         
   4   6   1        161.95        157.27         6.91 o                         
   5   6   1        100.68         80.38         9.62 o                         
   6   6   1         96.25        109.68        13.13 o                         
   7   6   1        294.65        329.95        23.58 o                         
 -11   7   1         65.83         78.85        12.17 o                         
 -10   7   1         78.86         61.91        10.80 o                         
  -9   7   1        206.36        222.83        17.69 o                         
  -8   7   1         74.60         78.92         6.59 o                         
  -7   7   1         59.94         57.64         5.35 o                         
  -6   7   1        602.53        575.30        18.81 o                         
  -5   7   1       1423.79       1395.71        26.47 o                         
  -4   7   1        209.03        213.07         9.40 o                         
  -3   7   1         10.42         12.50         3.47 o                         
  -2   7   1         39.28         39.73         3.35 o                         
  -1   7   1        603.96        588.10        11.87 o                         
   0   7   1        811.83        771.11        13.88 o                         
   1   7   1        347.55        324.52        17.15 o                         
   2   7   1         12.06          5.87         4.13 o                         
   3   7   1        206.84        179.04        11.53 o                         
   4   7   1        326.10        249.36        44.71 o                         
   5   7   1          8.05          6.37         5.61 o                         
   6   7   1         36.43         37.49         8.85 o                         
 -10   8   1          4.70         11.24         6.57 o                         
  -9   8   1        151.72        165.92        15.78 o                         
  -8   8   1        139.66        185.48        15.88 o                         
  -7   8   1        320.30        290.23        12.12 o                         
  -6   8   1         37.76         37.50         5.97 o                         
  -5   8   1          3.95          5.95         1.12 o                         
  -4   8   1        469.74        457.41        14.96 o                         
  -3   8   1       1276.44       1329.92        20.91 o                         
  -2   8   1        114.12        100.91         6.28 o                         
  -1   8   1          6.38          3.35         3.48 o                         
   0   8   1         58.90         65.17         4.39 o                         
   1   8   1        730.33        711.36        27.68 o                         
   2   8   1        230.64        223.86        16.00 o                         
   3   8   1          2.57          1.35         4.73 o                         
   4   8   1          7.58          9.95         5.90 o                         
   5   8   1        428.76        439.87        26.47 o                         
   6   8   1         94.67         94.12        13.70 o                         
 -10   9   1         62.97         74.27        11.52 o                         
  -9   9   1         21.58          6.96         5.61 o                         
  -8   9   1        161.38        109.39        12.50 o                         
  -7   9   1        296.92        309.90        20.27 o                         
  -6   9   1          1.59          4.22         3.33 o                         
  -5   9   1          1.58          1.89         0.87 o                         
  -4   9   1        384.50        374.09         9.65 o                         
  -3   9   1        276.96        273.75        12.52 o                         
  -2   9   1        982.51       1050.42        52.44 o                         
  -1   9   1          7.08          5.95         2.02 o                         
   0   9   1          4.26          7.31         3.97 o                         
   1   9   1         14.15         13.88         4.96 o                         
   2   9   1        322.67        308.01        19.76 o                         
   3   9   1         19.08         13.74         5.38 o                         
   4   9   1         39.66         38.06         8.38 o                         
   5   9   1        318.59        350.29        24.40 o                         
  -9  10   1         10.23          3.31         4.62 o                         
  -8  10   1         71.80         71.89        10.37 o                         
  -7  10   1         14.96         31.13         7.58 o                         
  -6  10   1        734.03        694.19        31.38 o                         
  -5  10   1       1053.09       1007.47        38.07 o                         
  -4  10   1          0.97         -2.24         2.24 o                         
  -3  10   1         83.98         92.89         5.35 o                         
  -2  10   1        119.85        140.35         8.41 o                         
  -1  10   1        705.62        717.23        27.27 o                         
   0  10   1          2.00         -0.81         4.34 o                         
   1  10   1         19.76         12.90         5.58 o                         
   2  10   1         29.81         18.44         6.13 o                         
   3  10   1        122.21        134.72        14.47 o                         
  -8  11   1        115.35        103.12        13.06 o                         
  -7  11   1          1.18          2.46         4.55 o                         
  -6  11   1        196.11        205.59        17.46 o                         
  -5  11   1        205.37        195.47        16.92 o                         
  -4  11   1         74.75         62.58        10.10 o                         
  -3  11   1          0.56         -5.90         5.92 o                         
  -2  11   1         40.97         40.65         8.38 o                         
  -1  11   1         16.86         21.82         5.54 o                         
   0  11   1         56.00         58.54         8.53 o                         
   1  11   1        319.90        314.00        20.63 o                         
  -5  12   1         19.47         30.61         8.50 o                         
  -4  12   1         17.60          9.54         5.39 o                         
  -3  12   1        131.34        109.26        13.44 o                         
  -2  12   1          4.03          8.79         5.93 o                         
  -1  12   1         22.15          3.58         5.54 o                         
   0 -12   2         15.99         14.36         7.50 o                         
   1 -12   2        574.81        547.50        15.82 o                         
   2 -12   2        166.29        159.79        10.44 o                         
   3 -12   2          6.79          1.04         3.53 o                         
   4 -12   2         23.37         36.57         5.30 o                         
   5 -12   2         71.22         81.31        10.53 o                         
   6 -12   2        200.25        192.23        16.07 o                         
  -2 -11   2        160.13        172.73        11.62 o                         
  -1 -11   2          0.75         -2.57         3.34 o                         
   0 -11   2         56.73         56.04         6.36 o                         
   1 -11   2        168.19        147.90         7.52 o                         
   2 -11   2        437.50        467.31        16.93 o                         
   3 -11   2         72.63         66.66         6.19 o                         
   4 -11   2          1.96          2.42         7.81 o                         
   5 -11   2         58.56         65.62         6.01 o                         
   6 -11   2         93.13         87.93        10.59 o                         
   7 -11   2         42.12         44.00         8.09 o                         
   8 -11   2         19.00         -0.49         5.17 o                         
  -4 -10   2          9.24          2.51         3.69 o                         
  -3 -10   2        264.40        304.64        17.36 o                         
  -2 -10   2        311.38        337.81        15.52 o                         
  -1 -10   2        146.40        180.15        10.66 o                         
   0 -10   2          0.94         -1.17        10.00 o                         
   1 -10   2         49.50         50.32         5.20 o                         
   2 -10   2        390.68        389.83        10.73 o                         
   3 -10   2        712.38        710.30        24.42 o                         
   4 -10   2        220.55        226.31         8.58 o                         
   5 -10   2         24.95         23.53         7.28 o                         
   6 -10   2          1.69          0.44         3.72 o                         
   7 -10   2        240.57        229.29        16.60 o                         
   8 -10   2        397.27        435.14        24.34 o                         
   9 -10   2         31.21         27.09         7.31 o                         
  -5  -9   2         52.67         47.28        11.66 o                         
  -4  -9   2        941.58       1120.67        30.67 o                         
  -3  -9   2         14.40         19.81         4.82 o                         
  -2  -9   2         22.20         15.37         2.56 o                         
  -1  -9   2        723.79        722.51        15.73 o                         
   0  -9   2         29.02         41.75         9.13 o                         
   1  -9   2          6.54          0.35         1.38 o                         
   2  -9   2         30.12         16.65         2.40 o                         
   3  -9   2        437.58        453.45        14.33 o                         
   4  -9   2        412.71        404.09        19.35 o                         
   5  -9   2        909.36        963.80        50.18 o                         
   6  -9   2         46.06         44.26         3.25 o                         
   7  -9   2         18.41         11.55         4.51 o                         
   8  -9   2        234.57        246.95        17.52 o                         
   9  -9   2        436.94        449.25        25.15 o                         
  10  -9   2         31.84         35.14         8.45 o                         
  -6  -8   2         30.54         31.55         8.88 o                         
  -5  -8   2        185.07        195.96        14.47 o                         
  -4  -8   2        464.01        510.69        19.82 o                         
  -3  -8   2         45.62         29.76         7.87 o                         
  -2  -8   2          1.85          0.16         1.89 o                         
  -1  -8   2          1.85         -3.19         3.19 o                         
   0  -8   2        421.96        357.08        12.46 o                         
   1  -8   2       1629.34       1649.98        36.30 o                         
   2  -8   2        430.52        449.47        10.64 o                         
   3  -8   2        768.58        780.93        26.17 o                         
   4  -8   2       1077.06       1148.94        33.78 o                         
   5  -8   2        615.17        580.30        26.91 o                         
   6  -8   2         30.26         34.18         4.03 o                         
   7  -8   2          2.37          3.16         1.63 o                         
   8  -8   2        181.94        166.19        14.15 o                         
   9  -8   2         91.07        109.54        12.44 o                         
  10  -8   2        132.52        119.39        14.01 o                         
  -7  -7   2        378.89        408.69        26.32 o                         
  -6  -7   2        422.70        520.36        34.43 o                         
  -5  -7   2          5.54         -2.88         5.12 o                         
  -4  -7   2         90.31         80.23         7.27 o                         
  -3  -7   2       1276.32       1325.71        28.83 o                         
  -2  -7   2        527.55        526.45        10.35 o                         
  -1  -7   2          1.28         -0.02         2.92 o                         
   0  -7   2         33.95         17.14         4.66 o                         
   1  -7   2        449.64        423.22        10.28 o                         
   2  -7   2       1496.79       1533.51        37.70 o                         
   3  -7   2       1055.24       1125.55        31.03 o                         
   4  -7   2        200.53        221.80        11.27 o                         
   5  -7   2          1.93          1.32         1.42 o                         
   6  -7   2        127.38        148.67         7.51 o                         
   7  -7   2        917.63        930.29        32.49 o                         
   8  -7   2        227.53        225.75        16.24 o                         
   9  -7   2          3.64          3.47         4.52 o                         
  10  -7   2        153.78        165.82        11.31 o                         
  11  -7   2        109.25         89.36        13.09 o                         
  -8  -6   2          1.65         -2.74         5.57 o                         
  -7  -6   2        198.05        245.72        20.00 o                         
  -6  -6   2        298.43        359.36        16.07 o                         
  -5  -6   2        834.91        929.21        25.26 o                         
  -4  -6   2         23.52         16.51         6.13 o                         
  -3  -6   2          3.81          0.40         1.57 o                         
  -2  -6   2        315.80        290.84         6.91 o                         
  -1  -6   2        814.99        785.45        24.63 o                         
   0  -6   2       1671.14       1730.43        41.49 o                         
   1  -6   2        132.82        146.84         7.80 o                         
   2  -6   2        248.00        263.86        12.09 o                         
   3  -6   2       1889.53       1958.62        43.29 o                         
   4  -6   2          1.38          1.71         2.19 o                         
   5  -6   2         15.72         17.98         2.12 o                         
   6  -6   2         40.81         44.55         3.45 o                         
   7  -6   2       1299.90       1321.37        39.30 o                         
   8  -6   2        693.82        435.19       153.52 o                         
   9  -6   2         13.14         12.69         5.65 o                         
  10  -6   2          0.92          2.02         4.58 o                         
  11  -6   2         82.85         91.22        12.18 o                         
  -8  -5   2        242.40        249.23        20.45 o                         
  -7  -5   2        102.30        107.28        12.91 o                         
  -6  -5   2        159.35        156.30        11.75 o                         
  -5  -5   2        153.70        161.41         6.03 o                         
  -4  -5   2       1684.49       1774.64        26.35 o                         
  -3  -5   2          6.51          4.08         0.76 o                         
  -2  -5   2        538.06        526.89        21.61 o                         
  -1  -5   2          2.71          7.07         1.44 o                         
   0  -5   2       5433.36       5339.37       115.42 o                         
   1  -5   2       1761.88       1820.64        62.58 o                         
   2  -5   2        171.72        211.34         9.66 o                         
   3  -5   2        763.28        724.84        18.14 o                         
   4  -5   2        213.46        238.98         6.13 o                         
   5  -5   2         89.38         70.12         4.09 o                         
   6  -5   2       1291.12       1379.29        51.91 o                         
   7  -5   2         16.21         11.29         4.66 o                         
   8  -5   2        234.47        215.98         7.24 o                         
   9  -5   2        328.20        336.14        13.26 o                         
  10  -5   2          0.63         -3.93         3.93 o                         
  11  -5   2         28.49         18.58         4.12 o                         
  -9  -4   2         68.25         79.02         8.69 o                         
  -8  -4   2        534.24        661.49        32.23 o                         
  -7  -4   2       1097.30       1169.91        28.89 o                         
  -6  -4   2         90.34         81.60         7.07 o                         
  -5  -4   2         43.82         47.01         4.19 o                         
  -4  -4   2        305.83        271.99         6.65 o                         
  -3  -4   2        968.28        760.60        95.42 o                         
  -2  -4   2       1443.32       1501.80        75.16 o                         
  -1  -4   2        196.50        194.86         5.12 o                         
   0  -4   2        197.59        260.12         9.37 o                         
   1  -4   2       1293.39       1291.70        46.13 o                         
   2  -4   2        631.16        517.55        82.75 o                         
   3  -4   2       2239.27       2268.51        24.86 o                         
   4  -4   2        862.66        886.48        12.38 o                         
   5  -4   2         45.59         27.93         2.00 o                         
   6  -4   2        265.06        292.90         6.60 o                         
   7  -4   2        209.75        195.32         5.37 o                         
   8  -4   2        400.17        420.64         8.50 o                         
   9  -4   2        896.87        939.17        23.13 o                         
  10  -4   2         81.83         76.14         6.88 o                         
  11  -4   2         17.83          9.51         3.76 o                         
 -10  -3   2         29.51         19.65         7.87 o                         
  -9  -3   2         68.99         56.64         7.36 o                         
  -8  -3   2        528.37        543.66        19.60 o                         
  -7  -3   2        297.16        318.98        13.47 o                         
  -6  -3   2         23.46         19.32         3.66 o                         
  -5  -3   2        126.16        132.05         5.39 o                         
  -4  -3   2         64.93         58.89         3.77 o                         
  -3  -3   2       2589.30       2637.67        34.83 o                         
  -2  -3   2       1058.72        833.87        52.59 o                         
  -1  -3   2       1490.63       1428.72        28.91 o                         
   0  -3   2       3234.89       3168.75        92.52 o                         
   1  -3   2        351.48        352.64        20.03 o                         
   2  -3   2       1095.24        988.48        23.24 o                         
   3  -3   2       1048.87       1033.82        16.87 o                         
   4  -3   2         18.50         32.48         1.77 o                         
   5  -3   2        304.17        339.60         7.44 o                         
   6  -3   2       1376.94       1402.03        19.77 o                         
   7  -3   2        855.80        898.16        18.10 o                         
   8  -3   2        495.85        483.02         9.66 o                         
   9  -3   2        444.22        422.87        20.31 o                         
  10  -3   2        296.64        268.90        10.43 o                         
  11  -3   2        217.85        208.98        16.61 o                         
 -10  -2   2        307.13        322.63        22.90 o                         
  -9  -2   2         97.02         95.46         8.70 o                         
  -8  -2   2         11.74          3.45         3.28 o                         
  -7  -2   2        102.30         55.25        13.13 o                         
  -6  -2   2        745.18        734.59        14.04 o                         
  -5  -2   2        467.91        487.43         9.74 o                         
  -4  -2   2        217.20        210.60        12.37 o                         
  -3  -2   2       1087.85       1156.31        19.01 o                         
  -2  -2   2       1140.88       1103.56        20.36 o                         
  -1  -2   2      44745.24      43391.02       332.07 o                         
   0  -2   2        567.84        516.50        12.80 o                         
   1  -2   2      16052.77      16094.75       143.78 o                         
   2  -2   2         61.33         77.24         3.08 o                         
   3  -2   2        170.44        144.94         3.03 o                         
   4  -2   2       2906.93       2879.78        27.36 o                         
   5  -2   2        767.55        761.47        15.74 o                         
   6  -2   2        125.70        105.28         4.01 o                         
   7  -2   2        218.11        191.71         7.08 o                         
   8  -2   2        797.45        812.27        13.57 o                         
   9  -2   2          5.36          0.66         2.11 o                         
  10  -2   2          0.98          1.43         3.99 o                         
  11  -2   2        115.00         95.32         8.16 o                         
 -10  -1   2         61.36         76.37        11.67 o                         
  -9  -1   2        373.97        375.12        22.53 o                         
  -8  -1   2          4.70         -0.22         2.37 o                         
  -7  -1   2        193.87        155.34         8.90 o                         
  -6  -1   2        470.71        447.41         9.84 o                         
  -5  -1   2        694.39        689.11        11.57 o                         
  -4  -1   2       1181.53       1048.83        24.18 o                         
  -3  -1   2        262.72        272.47         8.02 o                         
  -2  -1   2        789.81        897.98        14.47 o                         
  -1  -1   2       1590.74       1611.28        11.80 o                         
   1  -1   2       4929.55       5069.94        83.50 o                         
   2  -1   2        349.16        340.00        10.71 o                         
   3  -1   2          9.15          5.90         1.59 o                         
   4  -1   2        306.90        248.92         7.67 o                         
   5  -1   2       2991.50       2904.59        36.13 o                         
   6  -1   2         61.58         57.70         3.19 o                         
   7  -1   2        177.24        154.35         5.33 o                         
   8  -1   2        253.75        233.60         6.95 o                         
   9  -1   2         30.61         29.28         4.98 o                         
  10  -1   2         51.95         57.82         6.48 o                         
  11  -1   2          2.38         -0.01         7.16 o                         
 -11   0   2         53.18         42.55         8.98 o                         
 -10   0   2         92.68         87.53        11.54 o                         
  -9   0   2         28.69         23.67         6.84 o                         
  -8   0   2        319.77        295.64        18.70 o                         
  -7   0   2       1433.32       1429.06        47.66 o                         
  -6   0   2          8.74          8.73         1.62 o                         
  -5   0   2        287.16        304.76         9.29 o                         
  -4   0   2       1445.08       1294.53        17.35 o                         
  -3   0   2        845.40        854.03        17.22 o                         
  -2   0   2       1078.78       1077.95        16.50 o                         
  -1   0   2        139.11        112.11         3.70 o                         
   1   0   2       6484.58       6349.35       102.37 o                         
   2   0   2       6302.19       6250.60       101.87 o                         
   3   0   2       1729.63       1713.62        25.07 o                         
   4   0   2        213.79        215.49         5.77 o                         
   5   0   2       1906.50       1870.66        23.97 o                         
   6   0   2       1464.15       1468.73        18.75 o                         
   7   0   2         24.53         18.69         3.51 o                         
   8   0   2          6.37          2.74         1.94 o                         
   9   0   2        102.61         91.96         5.28 o                         
  10   0   2        229.04        220.01        20.38 o                         
 -11   1   2        321.89        264.06        20.59 o                         
 -10   1   2          3.78          4.61         6.00 o                         
  -9   1   2          8.04         10.06         4.88 o                         
  -8   1   2        557.25        579.87        45.17 o                         
  -7   1   2        501.61        518.23        12.98 o                         
  -6   1   2        740.60        677.84        13.88 o                         
  -5   1   2        202.48        217.74         5.77 o                         
  -4   1   2        226.73        216.66         8.87 o                         
  -3   1   2       1102.20       1079.30        18.18 o                         
  -2   1   2       2078.52       2064.91        28.19 o                         
  -1   1   2       2104.44       2025.62        30.02 o                         
   0   1   2       1003.99       1028.90        22.03 o                         
   1   1   2         20.68         55.85         4.70 o                         
   2   1   2        558.61        467.06        28.19 o                         
   3   1   2        818.52        772.63        13.23 o                         
   4   1   2        750.82        821.38        17.59 o                         
   5   1   2          3.28          3.62         1.84 o                         
   6   1   2        413.21        370.51         8.96 o                         
   7   1   2        541.22        544.66        11.76 o                         
   8   1   2          1.43          0.52         2.04 o                         
   9   1   2          3.59         -6.22         6.22 o                         
  10   1   2        261.37        237.49        21.54 o                         
 -11   2   2        250.34        268.76        20.67 o                         
 -10   2   2        266.91        274.94        19.38 o                         
  -9   2   2        637.56        558.66        26.47 o                         
  -8   2   2        240.67        230.07         8.75 o                         
  -7   2   2         44.00         52.13         4.32 o                         
  -6   2   2        499.85        428.94        10.45 o                         
  -5   2   2       1460.45       1462.92        34.56 o                         
  -4   2   2       1182.49       1303.70        17.75 o                         
  -3   2   2          5.60          9.78         1.88 o                         
  -2   2   2         19.01         11.25         2.04 o                         
  -1   2   2       6842.45       6836.90       113.95 o                         
   0   2   2         95.49         68.48         4.75 o                         
   1   2   2       1091.82       1103.31        21.22 o                         
   2   2   2        725.81        648.63        12.42 o                         
   3   2   2       1785.11       1801.08        31.32 o                         
   4   2   2         91.48         80.25         5.51 o                         
   5   2   2        362.61        365.62        12.65 o                         
   6   2   2        386.02        386.04        13.78 o                         
   7   2   2        159.37        168.50        14.36 o                         
   8   2   2        151.01        164.68        15.08 o                         
   9   2   2         18.16         21.65         6.91 o                         
  10   2   2          6.57          4.14         3.75 o                         
 -11   3   2          2.71         -6.58         6.58 o                         
 -10   3   2         29.95         16.50         6.13 o                         
  -9   3   2        873.72        849.58        18.68 o                         
  -8   3   2       2101.33       2056.66        30.55 o                         
  -7   3   2        939.91        996.00        26.31 o                         
  -6   3   2         60.95         60.50         3.31 o                         
  -5   3   2       2111.82       2161.42        28.82 o                         
  -4   3   2       1495.72       1489.19        25.33 o                         
  -3   3   2        699.22        748.59        15.16 o                         
  -2   3   2        449.99        576.31        11.70 o                         
  -1   3   2         14.23         16.27         1.60 o                         
   0   3   2        173.51        127.02         4.04 o                         
   1   3   2       1213.53       1203.87        19.93 o                         
   2   3   2        348.72        329.89        12.03 o                         
   3   3   2        397.31        367.62        13.41 o                         
   4   3   2        718.20        718.81        28.49 o                         
   5   3   2       1133.96       1110.20        25.24 o                         
   6   3   2         27.15         18.50         5.46 o                         
   7   3   2         36.76         28.02         7.08 o                         
   8   3   2         27.61         30.51         7.72 o                         
   9   3   2        356.08        397.10        26.18 o                         
 -11   4   2        140.79        130.03        14.03 o                         
 -10   4   2         53.37         36.77         5.36 o                         
  -9   4   2         85.17         71.04         5.19 o                         
  -8   4   2       1106.08       1109.67        20.20 o                         
  -7   4   2        225.25        226.25         6.67 o                         
  -6   4   2         84.00        106.26         4.26 o                         
  -5   4   2         28.51         37.54         2.77 o                         
  -4   4   2        104.15        142.76         6.78 o                         
  -3   4   2       3824.48       4356.27        82.98 o                         
  -2   4   2       1675.72       1735.88        22.16 o                         
  -1   4   2        389.72        388.69         8.25 o                         
   0   4   2       1600.38       1747.82        33.90 o                         
   1   4   2        313.91        390.27        16.92 o                         
   2   4   2        531.24        545.97        11.06 o                         
   3   4   2        920.99        924.88        15.58 o                         
   4   4   2        113.58         94.82         7.02 o                         
   5   4   2        358.28        344.76        20.19 o                         
   6   4   2        490.43        503.48        25.98 o                         
   7   4   2        174.91        208.30        17.57 o                         
   8   4   2         14.71         12.10         6.87 o                         
 -11   5   2        465.81        506.60        20.06 o                         
 -10   5   2        564.44        588.53        29.91 o                         
  -9   5   2         17.10         15.06         3.38 o                         
  -8   5   2        303.21        290.65         9.04 o                         
  -7   5   2        651.02        690.98        13.74 o                         
  -6   5   2       1007.07       1076.22        14.32 o                         
  -5   5   2        545.68        545.98        11.16 o                         
  -4   5   2         82.64         91.15         4.87 o                         
  -3   5   2        176.74        229.16        13.55 o                         
  -2   5   2       1994.01       2053.18        33.46 o                         
  -1   5   2        494.73        449.07         9.50 o                         
   0   5   2          7.20          5.61         1.35 o                         
   1   5   2        257.17        256.42         8.78 o                         
   2   5   2       1290.87       1308.82        19.96 o                         
   3   5   2        158.10        155.92         5.71 o                         
   4   5   2        103.42         91.96         7.99 o                         
   5   5   2        270.10        281.69        18.06 o                         
   6   5   2         75.17         68.19         5.97 o                         
   7   5   2        265.90        286.76        13.01 o                         
   8   5   2         82.38        103.48        13.85 o                         
 -11   6   2         13.58         33.19         8.43 o                         
 -10   6   2        531.79        571.74        29.85 o                         
  -9   6   2        157.25        178.60        15.90 o                         
  -8   6   2        707.00        643.88        17.18 o                         
  -7   6   2         67.92         59.89         3.64 o                         
  -6   6   2        883.19        827.03        14.38 o                         
  -5   6   2       1107.34       1121.79        20.35 o                         
  -4   6   2       1253.17       1313.04        27.28 o                         
  -3   6   2          5.70          4.33         3.72 o                         
  -2   6   2         16.16         28.11         6.27 o                         
  -1   6   2        179.40        151.12         9.35 o                         
   0   6   2          8.62          3.82         1.39 o                         
   1   6   2       1059.72       1092.21        21.07 o                         
   2   6   2        258.66        267.03        14.59 o                         
   3   6   2        112.37        105.06         4.43 o                         
   4   6   2         22.09         20.01         3.27 o                         
   5   6   2         51.83         57.70         5.08 o                         
   6   6   2        287.82        298.90        21.64 o                         
   7   6   2         18.37         11.70         6.76 o                         
 -11   7   2          0.68         -1.86         6.14 o                         
 -10   7   2         57.23         57.77        10.38 o                         
  -9   7   2         81.74         89.68        11.98 o                         
  -8   7   2         60.04         67.24         9.84 o                         
  -7   7   2         73.28         63.62         4.04 o                         
  -6   7   2         84.96         73.51         3.66 o                         
  -5   7   2        639.11        652.23        15.28 o                         
  -4   7   2       2891.20       3052.17       109.77 o                         
  -3   7   2         96.92         89.50         6.64 o                         
  -2   7   2        114.32        117.04         6.73 o                         
  -1   7   2         26.97         25.15         3.25 o                         
   0   7   2        592.64        575.65        14.32 o                         
   1   7   2        647.95        670.23        32.93 o                         
   2   7   2         27.78         23.89         3.17 o                         
   3   7   2         14.37         11.28         1.89 o                         
   4   7   2        887.27        840.58        56.02 o                         
   5   7   2        232.18        248.89        19.61 o                         
   6   7   2        116.31         97.65        13.62 o                         
 -10   8   2          0.91         -3.25         5.39 o                         
  -9   8   2          7.58          5.52         4.52 o                         
  -8   8   2        354.32        368.09        22.57 o                         
  -7   8   2        653.33        657.50        29.62 o                         
  -6   8   2          1.01          0.11         1.01 o                         
  -5   8   2         28.15         16.58         3.70 o                         
  -4   8   2        328.90        313.08        13.32 o                         
  -3   8   2       2562.50       2543.20        45.07 o                         
  -2   8   2        206.66        200.56         9.29 o                         
  -1   8   2         18.29         16.74         4.56 o                         
   0   8   2         87.30        102.25         5.94 o                         
   1   8   2        853.25        851.17        31.35 o                         
   2   8   2        604.83        604.19        27.23 o                         
   3   8   2         16.91          4.80         4.92 o                         
   4   8   2         14.88          7.22         5.19 o                         
   5   8   2          1.56         -2.27         4.97 o                         
  -9   9   2          1.88         -5.36         5.36 o                         
  -8   9   2          3.46         -1.80         5.24 o                         
  -7   9   2        247.58        233.91        17.91 o                         
  -6   9   2        466.74        459.78        24.75 o                         
  -5   9   2          8.20         10.76         2.21 o                         
  -4   9   2         46.49         54.20         4.79 o                         
  -3   9   2         49.77         55.02         4.30 o                         
  -2   9   2        748.65        740.63        15.84 o                         
  -1   9   2        853.10        854.63        29.59 o                         
   0   9   2          1.65          0.86         4.02 o                         
   1   9   2          3.95         -3.10         5.16 o                         
   2   9   2        396.59        375.67        22.05 o                         
   3   9   2         96.54         91.69        11.87 o                         
   4   9   2          1.16         -6.72         6.72 o                         
  -9  10   2        405.97        417.64        26.34 o                         
  -8  10   2          9.25          4.99         4.46 o                         
  -7  10   2          0.54         -4.36         4.90 o                         
  -6  10   2         66.50         55.44         9.65 o                         
  -5  10   2        588.32        607.75        29.65 o                         
  -4  10   2          6.96          8.15         5.16 o                         
  -3  10   2          1.52         -0.92         3.61 o                         
  -2  10   2        409.22        429.04        19.60 o                         
  -1  10   2        121.22        125.32        11.61 o                         
   0  10   2        101.63        101.16        10.75 o                         
   1  10   2         16.73         15.03         5.42 o                         
   2  10   2          2.81          3.43         5.17 o                         
   3  10   2        193.78        188.20        17.27 o                         
  -7  11   2         82.15         87.68        12.21 o                         
  -6  11   2         24.15         19.33         7.03 o                         
  -5  11   2          2.24          1.35         5.05 o                         
  -4  11   2         73.61         70.59        10.54 o                         
  -3  11   2        345.39        357.36        23.67 o                         
  -2  11   2          5.19          3.17        11.14 o                         
  -1  11   2          4.39         10.32         5.35 o                         
   0  11   2        221.18        190.90        15.68 o                         
   1  11   2        199.30        189.23        16.44 o                         
  -4  12   2          8.22          1.29         5.99 o                         
  -3  12   2        317.61        341.36        24.51 o                         
  -1 -12   3          0.50         -5.44         5.44 o                         
   0 -12   3         39.74         39.53        10.06 o                         
   1 -12   3        350.04        330.57        12.02 o                         
   2 -12   3        306.39        295.77        18.25 o                         
   3 -12   3          2.10          0.90         2.99 o                         
   4 -12   3          0.75         -1.18         2.86 o                         
   5 -12   3        164.25        170.62         9.70 o                         
   6 -12   3         37.59         46.40         7.85 o                         
  -3 -11   3         49.97         36.18         7.98 o                         
  -2 -11   3         96.70         93.04         8.80 o                         
  -1 -11   3        146.98        145.82        15.23 o                         
   0 -11   3         44.58         35.09         6.03 o                         
   1 -11   3        139.42        119.71         6.95 o                         
   2 -11   3        133.47        150.24         9.36 o                         
   3 -11   3         90.30         95.76         7.32 o                         
   4 -11   3        125.04        138.10         8.48 o                         
   5 -11   3          2.41         -3.09         3.09 o                         
   6 -11   3          8.14          8.69         4.47 o                         
   7 -11   3        442.40        480.00        24.63 o                         
   8 -11   3         13.61          1.82         4.58 o                         
  -4 -10   3         42.26         43.18         6.66 o                         
  -3 -10   3         17.79         18.89        13.10 o                         
  -2 -10   3        139.95        144.19        10.06 o                         
  -1 -10   3        412.72        415.30        12.17 o                         
   0 -10   3        365.97        355.03        13.90 o                         
   1 -10   3        104.50         90.69         5.67 o                         
   2 -10   3          1.31         -2.72         2.72 o                         
   3 -10   3        496.41        477.03        15.17 o                         
   4 -10   3        817.69        834.23        19.93 o                         
   5 -10   3         19.46         19.56         3.64 o                         
   6 -10   3          0.56         -1.14         4.15 o                         
   7 -10   3        217.32        226.54        16.18 o                         
   8 -10   3        493.46        515.84        26.00 o                         
   9 -10   3         66.81         69.77         8.89 o                         
  -5  -9   3        189.56        229.43        23.93 o                         
  -4  -9   3        357.98        404.29        17.90 o                         
  -3  -9   3        178.44        180.70        11.34 o                         
  -2  -9   3         32.74         36.53         3.79 o                         
  -1  -9   3         23.74         16.14         2.90 o                         
   0  -9   3        223.51        230.28         8.33 o                         
   1  -9   3        221.30        201.24         7.94 o                         
   2  -9   3         33.62         26.38         3.22 o                         
   3  -9   3        127.25        162.55        11.36 o                         
   4  -9   3        243.73        276.09        15.17 o                         
   5  -9   3       1156.00       1128.23        54.27 o                         
   6  -9   3        169.44        169.26        12.72 o                         
   7  -9   3          1.69         -0.53         3.61 o                         
   8  -9   3          1.16         10.18         5.72 o                         
   9  -9   3        119.41        110.31         9.31 o                         
  10  -9   3         62.48         60.25         7.49 o                         
  -6  -8   3        148.82        163.61        11.94 o                         
  -5  -8   3         70.33         84.24         8.37 o                         
  -4  -8   3        172.40        205.86        24.26 o                         
  -3  -8   3        289.95        305.01        13.70 o                         
  -2  -8   3          6.18          6.62         2.08 o                         
  -1  -8   3         54.36         41.85         3.13 o                         
   0  -8   3        206.10        181.05         6.86 o                         
   1  -8   3        694.48        599.27        17.40 o                         
   2  -8   3        395.20        386.75        16.55 o                         
   3  -8   3        262.72        320.10        15.02 o                         
   4  -8   3         74.51         88.74         8.39 o                         
   5  -8   3        124.00        110.82         5.51 o                         
   6  -8   3        600.64        639.86        12.84 o                         
   7  -8   3         36.91         38.92         6.93 o                         
   8  -8   3         16.52         25.73         6.52 o                         
   9  -8   3         11.06         18.66         4.54 o                         
  10  -8   3        519.81        558.19        21.08 o                         
  -7  -7   3        237.04        278.22        28.50 o                         
  -6  -7   3        731.73        850.06        26.21 o                         
  -5  -7   3        103.85        105.91         8.88 o                         
  -4  -7   3        215.25        213.36        11.60 o                         
  -3  -7   3          6.92          0.27         2.58 o                         
  -2  -7   3        911.28        889.44        14.16 o                         
  -1  -7   3        145.89        161.19         6.78 o                         
   0  -7   3        206.48        192.81         7.67 o                         
   1  -7   3        347.06        329.83        13.46 o                         
   2  -7   3       1052.87       1125.41        29.23 o                         
   3  -7   3        746.64        778.34        23.50 o                         
   4  -7   3         43.97         42.18         3.19 o                         
   5  -7   3        476.25        491.64        10.02 o                         
   6  -7   3        383.45        398.29        14.77 o                         
   7  -7   3       1134.25       1140.51        35.89 o                         
   8  -7   3         27.19         37.97         7.68 o                         
   9  -7   3         65.48         77.18         7.49 o                         
  10  -7   3          4.09          9.59         5.30 o                         
  -8  -6   3         10.12         -6.56         6.90 o                         
  -7  -6   3        127.10        165.40        16.39 o                         
  -6  -6   3        563.99        690.99        22.51 o                         
  -5  -6   3        852.76        949.91        25.65 o                         
  -4  -6   3        148.64        128.19         8.65 o                         
  -3  -6   3          3.84          5.12         1.76 o                         
  -2  -6   3          2.30         -1.81         1.81 o                         
  -1  -6   3       1022.80       1032.43        19.39 o                         
   0  -6   3       3928.46       3960.00        52.76 o                         
   1  -6   3       1530.30       1662.44        38.52 o                         
   2  -6   3        701.74        762.34        42.09 o                         
   3  -6   3        320.03        286.22        12.15 o                         
   4  -6   3         14.02          8.86         1.38 o                         
   5  -6   3         83.88         86.72         4.15 o                         
   6  -6   3        845.09        901.36        25.52 o                         
   7  -6   3         83.46         91.30        15.03 o                         
   8  -6   3        396.02        393.21        18.23 o                         
   9  -6   3        333.75        328.83        20.94 o                         
  10  -6   3          3.16          0.37         4.91 o                         
  11  -6   3         19.85         14.60         5.53 o                         
  -8  -5   3        348.22        355.24        16.94 o                         
  -7  -5   3        172.13        179.60        11.32 o                         
  -6  -5   3        114.43         94.52         5.17 o                         
  -5  -5   3          1.11         -2.45         2.45 o                         
  -4  -5   3       4211.21       4590.04        48.57 o                         
  -3  -5   3         55.11         41.93         2.31 o                         
  -2  -5   3        162.31        148.10         5.71 o                         
  -1  -5   3         40.51         54.20         3.08 o                         
   0  -5   3       4751.63       4772.48        60.02 o                         
   1  -5   3       1474.13       1435.46        20.75 o                         
   2  -5   3          7.25          4.23         1.04 o                         
   3  -5   3          4.45          3.33         1.13 o                         
   4  -5   3        170.84        154.45         4.29 o                         
   5  -5   3        588.16        510.44        91.76 o                         
   6  -5   3         73.24         68.84         4.60 o                         
   7  -5   3        220.09        207.90         5.34 o                         
   8  -5   3        567.97        536.10        24.77 o                         
   9  -5   3        320.24        323.52        13.53 o                         
  10  -5   3         26.40         26.20         4.08 o                         
  11  -5   3         53.38         56.46         9.49 o                         
  -9  -4   3         95.14         98.06        13.11 o                         
  -8  -4   3        226.75        278.61        14.52 o                         
  -7  -4   3        422.32        451.45        14.05 o                         
  -6  -4   3         61.06         48.20         4.06 o                         
  -5  -4   3        126.70        120.13         4.99 o                         
  -4  -4   3        229.84        217.90         6.43 o                         
  -3  -4   3       1260.09       1045.18       105.61 o                         
  -2  -4   3         72.60         58.39         9.70 o                         
  -1  -4   3       4572.99       4842.88        80.55 o                         
   0  -4   3         62.98         72.72         3.75 o                         
   1  -4   3        364.46        276.27         7.54 o                         
   2  -4   3        899.19        810.81        11.50 o                         
   3  -4   3         20.50         28.37         2.35 o                         
   4  -4   3       1857.31       2086.86        24.03 o                         
   5  -4   3         20.07         30.62         1.95 o                         
   6  -4   3       1168.28       1163.83        16.65 o                         
   7  -4   3        788.09        796.40        15.28 o                         
   8  -4   3         56.53         45.69         3.32 o                         
   9  -4   3         13.12          4.84         2.32 o                         
  10  -4   3        346.32        351.49        11.13 o                         
  11  -4   3        175.86        179.37        10.41 o                         
 -10  -3   3        157.06        181.76        17.90 o                         
  -9  -3   3        314.90        297.99        21.82 o                         
  -8  -3   3         46.32         30.76         5.63 o                         
  -7  -3   3          1.19         -1.00         2.01 o                         
  -6  -3   3        550.19        545.04        10.32 o                         
  -5  -3   3          2.77          0.17         1.35 o                         
  -4  -3   3         15.13          6.94         1.61 o                         
  -3  -3   3        204.40        242.15         6.96 o                         
  -2  -3   3       3779.22       3574.18        34.81 o                         
  -1  -3   3      12400.08      12406.71       112.96 o                         
   0  -3   3        859.90        852.46        18.22 o                         
   1  -3   3        237.48        248.28        12.51 o                         
   2  -3   3       1458.83       1310.89        15.62 o                         
   3  -3   3         90.81         75.93         5.76 o                         
   4  -3   3         15.47         16.32         1.50 o                         
   5  -3   3        813.48        880.17        13.61 o                         
   6  -3   3       1283.14       1259.63        18.69 o                         
   7  -3   3       1050.41       1027.98        21.65 o                         
   8  -3   3        272.20        255.10         7.01 o                         
   9  -3   3          7.98          3.10         2.19 o                         
  10  -3   3        195.18        176.06         7.92 o                         
  11  -3   3        211.16        199.01        11.04 o                         
 -10  -2   3        333.53        336.63        23.47 o                         
  -9  -2   3        429.31        480.74        26.73 o                         
  -8  -2   3         40.13         21.72         3.65 o                         
  -7  -2   3        306.26        270.19         9.66 o                         
  -6  -2   3          6.29          4.97         2.63 o                         
  -5  -2   3       2249.32       2321.27        40.03 o                         
  -4  -2   3        630.56        595.67         9.90 o                         
  -3  -2   3       1514.18       1562.59        18.49 o                         
  -2  -2   3       1508.41       1532.42        16.35 o                         
  -1  -2   3         19.71         96.05         3.42 o                         
   0  -2   3        905.02        887.99        11.00 o                         
   1  -2   3       1341.15       1388.99        39.25 o                         
   2  -2   3       2612.09       2753.03        49.02 o                         
   3  -2   3        489.62        434.17        12.66 o                         
   4  -2   3         14.52          6.91         1.61 o                         
   5  -2   3       1398.09       1537.38        28.95 o                         
   6  -2   3        104.35        107.35         5.04 o                         
   7  -2   3        631.13        574.16        15.76 o                         
   8  -2   3        414.96        408.89         9.35 o                         
   9  -2   3          9.10          3.95         1.85 o                         
  10  -2   3         30.31         26.92         3.51 o                         
  11  -2   3         22.54         21.32         4.34 o                         
 -10  -1   3          7.25         12.56         6.66 o                         
  -9  -1   3          9.12          9.28         4.07 o                         
  -8  -1   3        280.69        289.69        18.81 o                         
  -7  -1   3        117.93        106.42         6.77 o                         
  -6  -1   3         49.30         40.76         2.71 o                         
  -5  -1   3       1088.54       1145.87        17.38 o                         
  -4  -1   3       1828.41       1957.74        24.95 o                         
  -3  -1   3        659.24        606.01        15.74 o                         
  -2  -1   3         25.07         28.33         1.28 o                         
  -1  -1   3        723.59        780.90         7.35 o                         
   0  -1   3       2824.11       2864.55        41.53 o                         
   1  -1   3        663.79        608.18        15.95 o                         
   2  -1   3          4.83          2.53         2.14 o                         
   3  -1   3        282.43        226.36        12.11 o                         
   4  -1   3       1329.80       1340.65        22.03 o                         
   5  -1   3       2242.76       2319.10        29.15 o                         
   6  -1   3          7.17          4.24         2.13 o                         
   7  -1   3         19.06         22.43         2.89 o                         
   8  -1   3        350.14        336.36        10.49 o                         
   9  -1   3        109.80        101.10         6.50 o                         
  10  -1   3         68.92         67.24         6.92 o                         
 -11   0   3        167.76        179.60        17.63 o                         
 -10   0   3        210.53        230.39        18.94 o                         
  -9   0   3         23.40         31.10         7.48 o                         
  -8   0   3        942.75        880.06        33.52 o                         
  -7   0   3        864.82        850.59        24.10 o                         
  -6   0   3        202.03        195.32         5.38 o                         
  -5   0   3         48.00         44.18         2.38 o                         
  -4   0   3          1.43          1.71         1.24 o                         
  -3   0   3       4112.31       4115.77        42.98 o                         
  -2   0   3       3594.71       3742.81        48.02 o                         
  -1   0   3       4998.81       5300.48        44.18 o                         
   0   0   3       4592.60       5083.98        60.78 o                         
   1   0   3      17698.46      18180.03       285.40 o                         
   2   0   3       2243.84       1970.84        54.42 o                         
   3   0   3       3397.67       3357.32       120.32 o                         
   4   0   3         47.49         47.89         3.68 o                         
   5   0   3          1.57          7.66         1.96 o                         
   6   0   3       1128.06       1100.02        18.36 o                         
   7   0   3          3.95          3.22         1.85 o                         
   8   0   3         16.86          9.36         2.79 o                         
   9   0   3        189.23        179.39         7.56 o                         
  10   0   3        327.21        274.63        33.66 o                         
 -11   1   3         35.38         28.98         7.98 o                         
 -10   1   3        593.03        574.67        29.39 o                         
  -9   1   3        426.12        408.08        23.00 o                         
  -8   1   3          4.29          3.92         3.33 o                         
  -7   1   3         62.23         55.35         4.36 o                         
  -6   1   3       2178.25       2244.15        44.79 o                         
  -5   1   3       1820.03       1870.89        34.23 o                         
  -4   1   3         86.91        100.46         4.35 o                         
  -3   1   3        257.30        330.81         9.07 o                         
  -2   1   3       2112.19       2185.81        25.30 o                         
  -1   1   3        744.57        821.70        14.67 o                         
   0   1   3       6813.32       7090.16       117.97 o                         
   1   1   3         76.75         77.91         5.78 o                         
   2   1   3        162.85        136.04         4.84 o                         
   3   1   3       3574.18       3365.14        49.22 o                         
   4   1   3       1001.22        954.82        14.09 o                         
   5   1   3        577.05        602.04        12.00 o                         
   6   1   3        220.83        221.35         7.25 o                         
   7   1   3        169.24        160.82         7.54 o                         
   8   1   3        166.25        164.67         7.91 o                         
   9   1   3        572.31        595.61        29.74 o                         
  10   1   3          2.42          0.10         4.01 o                         
 -11   2   3         34.13         33.77         8.05 o                         
 -10   2   3        549.30        539.59        28.12 o                         
  -9   2   3        536.35        510.00        18.28 o                         
  -8   2   3         11.17          6.90         2.48 o                         
  -7   2   3         34.85         27.71         2.85 o                         
  -6   2   3        120.00        150.17         4.83 o                         
  -5   2   3       1431.26       1308.27        26.25 o                         
  -4   2   3        271.27        216.36        11.54 o                         
  -3   2   3       1972.18       2224.80        41.20 o                         
  -2   2   3          1.98          5.67         1.88 o                         
  -1   2   3        888.23        923.97        24.13 o                         
   0   2   3       2323.39       2322.32        45.99 o                         
   1   2   3         54.01         59.62         5.72 o                         
   2   2   3          6.85          9.13         3.27 o                         
   3   2   3       1230.62       1145.24        24.45 o                         
   4   2   3        565.04        537.03        13.35 o                         
   5   2   3         39.79         36.66         4.56 o                         
   6   2   3         10.37          2.34         4.99 o                         
   7   2   3        236.94        245.61        17.79 o                         
   8   2   3        649.19        657.95        31.14 o                         
   9   2   3         31.76         48.41         9.42 o                         
 -11   3   3          0.97         -7.94         7.94 o                         
 -10   3   3          9.03          6.93         3.47 o                         
  -9   3   3        899.89        909.48        19.73 o                         
  -8   3   3        708.87        681.30        18.57 o                         
  -7   3   3        114.02        120.05         5.18 o                         
  -6   3   3        290.41        329.16         7.85 o                         
  -5   3   3         88.72        128.00         6.84 o                         
  -4   3   3       2513.91       2629.03        50.79 o                         
  -3   3   3       4175.80       4420.66        58.61 o                         
  -2   3   3       1523.14       1768.76        28.71 o                         
  -1   3   3         95.02         85.22         4.70 o                         
   0   3   3         56.71         46.90         4.88 o                         
   1   3   3         64.22         47.39         3.58 o                         
   2   3   3        274.87        264.92         6.73 o                         
   3   3   3        205.80        207.37         5.53 o                         
   4   3   3        487.86        452.13        11.84 o                         
   5   3   3       1252.75       1246.13        40.09 o                         
   6   3   3         26.04         27.33         7.25 o                         
   7   3   3         14.78          7.35         5.39 o                         
   8   3   3          3.27         13.19         7.31 o                         
   9   3   3        297.75        346.70        24.56 o                         
 -11   4   3        113.20         88.71        14.98 o                         
 -10   4   3         31.93         19.40         5.40 o                         
  -9   4   3          1.63         -2.72         2.72 o                         
  -8   4   3        317.71        318.41        10.24 o                         
  -7   4   3        533.73        566.63        12.93 o                         
  -6   4   3        385.00        410.02         8.35 o                         
  -5   4   3          5.48          5.75         2.11 o                         
  -4   4   3         49.98         56.22         4.04 o                         
  -3   4   3        739.69        676.58        13.88 o                         
  -2   4   3       1933.95       2029.78        26.57 o                         
  -1   4   3        535.91        534.22        10.47 o                         
   0   4   3        286.95        327.74        16.43 o                         
   1   4   3        628.62        642.96        19.39 o                         
   2   4   3       1176.12       1180.06        24.13 o                         
   3   4   3         53.32         42.59         2.69 o                         
   4   4   3         64.48         56.55         3.29 o                         
   5   4   3        164.93        163.12         8.71 o                         
   6   4   3       1046.33       1173.90        42.40 o                         
   7   4   3          4.61         -0.71         6.07 o                         
   8   4   3          8.95          8.57         6.37 o                         
 -11   5   3        125.45        136.25        15.82 o                         
 -10   5   3        494.66        526.12        28.35 o                         
  -9   5   3         81.43         74.80         6.11 o                         
  -8   5   3        707.68        644.13        17.41 o                         
  -7   5   3        190.26        184.68         7.03 o                         
  -6   5   3       1729.29       1729.60        32.57 o                         
  -5   5   3        454.53        480.23        10.81 o                         
  -4   5   3         90.47         79.48         4.80 o                         
  -3   5   3        103.52        111.50         5.65 o                         
  -2   5   3        560.79        549.27        14.01 o                         
  -1   5   3        215.30        185.74         6.24 o                         
   0   5   3        194.72        198.78         6.38 o                         
   1   5   3        378.72        377.18         9.67 o                         
   2   5   3        496.16        470.02        11.33 o                         
   3   5   3        304.78        285.89         9.30 o                         
   4   5   3         44.31         41.69         2.97 o                         
   5   5   3         25.02         27.30         6.12 o                         
   6   5   3         11.95          8.77         3.17 o                         
   7   5   3        217.17        261.92        20.86 o                         
 -11   6   3         68.26         83.74        12.46 o                         
 -10   6   3         63.99         73.86        11.77 o                         
  -9   6   3        117.69        138.46        14.13 o                         
  -8   6   3          1.02          0.31         2.02 o                         
  -7   6   3        145.66        124.63        13.73 o                         
  -6   6   3        128.99        166.50         9.05 o                         
  -5   6   3        608.50        624.22        14.92 o                         
  -4   6   3       1051.42       1174.69        37.80 o                         
  -3   6   3        629.70        692.83        18.82 o                         
  -2   6   3         13.98         22.96         5.24 o                         
  -1   6   3         23.41         15.04         2.75 o                         
   0   6   3         60.87         74.60         4.64 o                         
   1   6   3        404.64        411.18        12.33 o                         
   2   6   3        186.53        181.11         8.31 o                         
   3   6   3        155.45        154.15         5.90 o                         
   4   6   3        678.35        722.34        18.51 o                         
   5   6   3        212.64        231.75        10.67 o                         
   6   6   3        372.84        364.07        24.28 o                         
   7   6   3         96.45        115.06        14.63 o                         
 -10   7   3        101.54        100.32        12.77 o                         
  -9   7   3         82.21         59.84         9.79 o                         
  -8   7   3        468.49        460.76        25.04 o                         
  -7   7   3         24.63         39.74         4.06 o                         
  -6   7   3        496.05        435.73        22.80 o                         
  -5   7   3        314.88        319.60        12.86 o                         
  -4   7   3       1052.35       1106.68        33.54 o                         
  -3   7   3          7.09          3.57         2.46 o                         
  -2   7   3         97.07         91.88         9.36 o                         
  -1   7   3          5.14          1.55         3.55 o                         
   0   7   3        737.78        766.59        66.24 o                         
   1   7   3        911.07        931.39        42.41 o                         
   2   7   3         58.84         56.93         5.86 o                         
   3   7   3         16.71         15.37         2.32 o                         
   4   7   3        728.46        744.05        57.72 o                         
   5   7   3          1.61         -6.78         6.78 o                         
   6   7   3         12.35          7.83         6.29 o                         
 -10   8   3          0.64         -6.35         6.35 o                         
  -9   8   3         22.99         10.34         6.06 o                         
  -8   8   3        227.74        224.69        18.00 o                         
  -7   8   3       1068.28       1065.30        39.82 o                         
  -6   8   3        632.93        621.18        29.05 o                         
  -5   8   3         11.52          7.72         5.05 o                         
  -4   8   3        267.18        277.98        12.99 o                         
  -3   8   3        364.65        359.49        18.88 o                         
  -2   8   3        369.64        357.99        10.63 o                         
  -1   8   3        101.02         91.64         9.45 o                         
   0   8   3        123.99        129.48        11.43 o                         
   1   8   3        423.80        408.37        13.33 o                         
   2   8   3        124.51        126.95         7.28 o                         
   3   8   3        403.27        406.18        23.71 o                         
   4   8   3         11.29          9.23         6.17 o                         
   5   8   3          6.84          1.85         4.98 o                         
  -9   9   3         68.38         64.69        11.04 o                         
  -8   9   3         64.20         50.50         9.43 o                         
  -7   9   3        156.26        155.57        15.11 o                         
  -6   9   3        231.47        237.94        18.39 o                         
  -5   9   3         10.48         10.51         2.54 o                         
  -4   9   3        340.27        304.15        11.79 o                         
  -3   9   3        377.58        360.69        11.16 o                         
  -2   9   3        606.86        618.59        14.90 o                         
  -1   9   3        208.27        202.62         9.42 o                         
   0   9   3        427.01        399.42        21.48 o                         
   1   9   3          5.61         -0.73         5.33 o                         
   2   9   3        123.58         99.99        12.00 o                         
   3   9   3         78.29         82.23        11.40 o                         
   4   9   3          0.84         -7.26         7.26 o                         
  -8  10   3        236.53        260.70        20.61 o                         
  -7  10   3         19.62         10.43         5.56 o                         
  -6  10   3          0.71          4.64         4.64 o                         
  -5  10   3        204.26        214.95        18.16 o                         
  -4  10   3        370.30        375.22        13.75 o                         
  -3  10   3          0.95         -4.37         5.55 o                         
  -2  10   3          0.56         -3.29         3.29 o                         
  -1  10   3        504.36        507.33        24.04 o                         
   0  10   3        653.61        610.70        28.06 o                         
   1  10   3          5.36          1.58         5.33 o                         
   2  10   3        127.67        109.08        13.29 o                         
  -7  11   3        292.03        308.56        22.99 o                         
  -6  11   3          2.47         10.71         6.39 o                         
  -5  11   3          1.96         -6.92         6.92 o                         
  -4  11   3        130.79        121.91        14.15 o                         
  -3  11   3        134.74        125.21        15.10 o                         
  -2  11   3        161.81        141.50         9.62 o                         
  -1  11   3         11.95          8.07         5.24 o                         
   0  11   3         67.64         69.36        10.28 o                         
  -1 -12   4         22.29         30.59         8.85 o                         
   0 -12   4          2.77         -4.62         6.18 o                         
   1 -12   4        149.40        135.67        13.89 o                         
   2 -12   4        266.05        271.25        10.64 o                         
   3 -12   4        191.83        204.71         9.18 o                         
   4 -12   4         16.41         11.83         2.90 o                         
   5 -12   4          6.58          4.86         3.15 o                         
   6 -12   4        123.27        121.53        14.99 o                         
  -2 -11   4        172.85        176.05        17.94 o                         
  -1 -11   4        157.19        166.87        19.61 o                         
   0 -11   4         56.28         58.13         6.07 o                         
   1 -11   4        172.36        143.70         7.37 o                         
   2 -11   4         29.08         20.21         3.72 o                         
   3 -11   4        154.59        158.27         9.54 o                         
   4 -11   4        141.38        156.36         7.62 o                         
   5 -11   4          1.39         -2.41         2.41 o                         
   6 -11   4         19.24          7.81         5.41 o                         
   7 -11   4        463.11        477.40        18.49 o                         
   8 -11   4        136.50        142.47        13.34 o                         
  -4 -10   4        110.23        119.29        15.29 o                         
  -3 -10   4         64.56         48.56         9.78 o                         
  -2 -10   4         19.95         21.17         3.70 o                         
  -1 -10   4        248.11        246.38        11.28 o                         
   0 -10   4        541.97        557.51        17.79 o                         
   1 -10   4          1.03         -1.89         2.38 o                         
   2 -10   4        123.70        119.26         9.38 o                         
   3 -10   4        446.36        455.12        15.14 o                         
   4 -10   4        989.30       1057.35        35.36 o                         
   5 -10   4         49.29         36.87         4.75 o                         
   6 -10   4         44.93         44.56         5.36 o                         
   7 -10   4        181.01        175.89        10.66 o                         
   8 -10   4        190.89        215.52        12.39 o                         
   9 -10   4         54.57         51.84         6.66 o                         
  -5  -9   4         71.47         93.49        13.48 o                         
  -4  -9   4        342.77        352.18        24.48 o                         
  -3  -9   4        277.92        315.73        22.31 o                         
  -2  -9   4         67.79         65.50         5.34 o                         
  -1  -9   4          4.32         -2.56         3.26 o                         
   0  -9   4        119.36        116.28         7.07 o                         
   1  -9   4         85.04         90.64         5.73 o                         
   2  -9   4        226.35        226.92         9.65 o                         
   3  -9   4         29.46         26.43         3.95 o                         
   4  -9   4         92.65         88.08         6.45 o                         
   5  -9   4        682.95        712.14        19.26 o                         
   6  -9   4        330.88        368.12        14.23 o                         
   7  -9   4         25.60         32.51         5.41 o                         
   8  -9   4         94.42         84.05         7.50 o                         
   9  -9   4        412.41        442.09        18.10 o                         
  -6  -8   4        169.78        199.86        19.18 o                         
  -5  -8   4         15.84          6.62         3.99 o                         
  -4  -8   4         36.12         28.07         5.48 o                         
  -3  -8   4        212.19        213.66         8.08 o                         
  -2  -8   4         93.23         96.35         6.03 o                         
  -1  -8   4         36.08         23.06         5.13 o                         
   0  -8   4         38.92         35.08         3.86 o                         
   1  -8   4        924.34        889.80        15.41 o                         
   2  -8   4       1516.42       1634.83        45.46 o                         
   3  -8   4        222.07        219.55         9.12 o                         
   4  -8   4        267.24        261.45        11.76 o                         
   5  -8   4        101.37         91.30         4.97 o                         
   6  -8   4       1476.14       1570.76        25.80 o                         
   7  -8   4        127.13        154.34         9.28 o                         
   8  -8   4         84.96         86.54         7.56 o                         
   9  -8   4          2.44          2.17         4.08 o                         
  10  -8   4        249.14        262.04        21.34 o                         
  -7  -7   4         73.36         82.70        12.77 o                         
  -6  -7   4        342.78        382.84        24.69 o                         
  -5  -7   4        189.74        203.35        12.03 o                         
  -4  -7   4         41.84         32.54         5.09 o                         
  -3  -7   4        611.61        584.92        12.12 o                         
  -2  -7   4        379.55        396.96        11.63 o                         
  -1  -7   4       1436.37       1516.98        26.91 o                         
   0  -7   4        926.28        856.74        70.32 o                         
   1  -7   4         27.72         18.80         2.09 o                         
   2  -7   4        560.59        540.04        13.47 o                         
   3  -7   4        277.29        271.94         9.44 o                         
   4  -7   4        327.64        272.85        11.89 o                         
   5  -7   4         42.38         42.00        10.28 o                         
   6  -7   4         91.12         87.32         5.28 o                         
   7  -7   4        120.81        136.21         6.97 o                         
   8  -7   4       1326.40       1354.75        30.74 o                         
   9  -7   4         21.42         20.16         6.61 o                         
  10  -7   4          8.47          2.40         4.84 o                         
  -8  -6   4        111.10         90.22         9.00 o                         
  -7  -6   4          8.02          9.29         6.43 o                         
  -6  -6   4          1.55          1.94         5.95 o                         
  -5  -6   4        365.79        392.25        15.84 o                         
  -4  -6   4         74.81         72.61         5.03 o                         
  -3  -6   4        593.91        602.01        11.80 o                         
  -2  -6   4         63.35         60.49         4.18 o                         
  -1  -6   4        640.19        599.45        18.78 o                         
   0  -6   4       1204.34       1205.95        21.70 o                         
   1  -6   4       1440.09       1532.80        33.18 o                         
   2  -6   4        453.92        458.42        11.83 o                         
   3  -6   4          2.25          2.89         1.04 o                         
   4  -6   4         89.75         72.17         3.92 o                         
   5  -6   4          7.65          5.81         2.47 o                         
   6  -6   4         48.81         46.06         4.01 o                         
   7  -6   4       1215.53       1239.40        27.87 o                         
   8  -6   4       1200.35       1199.87        41.23 o                         
   9  -6   4        259.94        265.60        18.71 o                         
  10  -6   4         23.11         17.32         6.24 o                         
  -8  -5   4        344.00        391.29        17.44 o                         
  -7  -5   4         69.16         61.79         7.07 o                         
  -6  -5   4         48.13         37.75         3.88 o                         
  -5  -5   4         34.17         25.11         2.45 o                         
  -4  -5   4       2181.43       2248.52        36.31 o                         
  -3  -5   4        515.25        533.12        19.60 o                         
  -2  -5   4        121.87        101.40         4.99 o                         
  -1  -5   4       1444.27       1214.54        30.58 o                         
   0  -5   4          1.50          1.62         1.74 o                         
   1  -5   4         38.69         19.46         1.63 o                         
   2  -5   4       1522.31       1526.07        18.37 o                         
   3  -5   4          8.01         17.19         1.85 o                         
   4  -5   4         27.67         32.69         2.78 o                         
   5  -5   4       1542.66       1664.59        24.24 o                         
   6  -5   4        473.98        465.15         8.86 o                         
   7  -5   4         27.95         24.30         2.14 o                         
   8  -5   4         98.71        110.81         6.46 o                         
   9  -5   4        260.67        281.36        12.63 o                         
  10  -5   4        109.78        111.98        12.50 o                         
  11  -5   4         22.68         11.09         4.58 o                         
  -9  -4   4          0.53         -1.13         5.06 o                         
  -8  -4   4        155.73        195.86        11.87 o                         
  -7  -4   4        699.88        697.08        29.35 o                         
  -6  -4   4        264.77        251.78         8.68 o                         
  -5  -4   4        119.46        108.45         5.05 o                         
  -4  -4   4         54.92         69.27         3.63 o                         
  -3  -4   4        337.15        304.87         7.67 o                         
  -2  -4   4       8710.08       8469.85        80.00 o                         
  -1  -4   4       2404.57       2386.07        26.68 o                         
   0  -4   4       1721.12       1689.88        44.74 o                         
   1  -4   4        656.37        648.24        71.13 o                         
   2  -4   4        254.70        234.38         4.98 o                         
   3  -4   4       1093.04       1052.16        14.75 o                         
   4  -4   4       1413.89       1482.25        20.29 o                         
   5  -4   4        929.63        930.46        13.63 o                         
   6  -4   4        259.79        264.79         6.34 o                         
   7  -4   4        212.10        201.60         6.12 o                         
   8  -4   4          5.25          6.61         2.79 o                         
   9  -4   4        274.73        249.95         8.73 o                         
  10  -4   4        736.92        753.46        16.89 o                         
  11  -4   4        133.08        126.34        12.94 o                         
 -10  -3   4        407.10        419.77        27.27 o                         
  -9  -3   4         28.16         22.64         7.25 o                         
  -8  -3   4         98.16         87.19         7.14 o                         
  -7  -3   4          2.70          0.34         2.04 o                         
  -6  -3   4         97.07         80.70         6.81 o                         
  -5  -3   4       1017.59       1017.41        24.66 o                         
  -4  -3   4         46.62         45.96         2.34 o                         
  -3  -3   4        977.69       1126.86        15.94 o                         
  -2  -3   4       1244.36       1255.38        15.66 o                         
  -1  -3   4       1362.97       1227.25        18.70 o                         
   0  -3   4        218.42        214.00         4.36 o                         
   1  -3   4        246.72        215.72        15.93 o                         
   2  -3   4       1167.56       1182.71        30.06 o                         
   3  -3   4        193.19        154.92         5.89 o                         
   4  -3   4        717.34        677.14        11.73 o                         
   5  -3   4        905.35        921.81        22.40 o                         
   6  -3   4        252.18        232.08         6.17 o                         
   7  -3   4        358.36        380.66        32.93 o                         
   8  -3   4          7.02          8.19         2.48 o                         
   9  -3   4         10.96         13.23         2.28 o                         
  10  -3   4          2.50          5.69         3.21 o                         
  11  -3   4        199.71        177.67        14.79 o                         
 -10  -2   4          2.05         10.03         6.05 o                         
  -9  -2   4        104.84        120.32        13.79 o                         
  -8  -2   4       1453.25       1454.57        25.11 o                         
  -7  -2   4        211.04        183.72         5.72 o                         
  -6  -2   4         62.31         52.04         2.55 o                         
  -5  -2   4       2095.47       2142.74        26.50 o                         
  -4  -2   4        159.11        141.96         4.71 o                         
  -3  -2   4        596.26        636.34        10.33 o                         
  -2  -2   4       1405.70       1465.77        13.39 o                         
  -1  -2   4        666.31        637.58         6.07 o                         
   0  -2   4        502.02        407.09         6.42 o                         
   1  -2   4        477.97        406.67         7.92 o                         
   2  -2   4        692.33        666.60        17.15 o                         
   3  -2   4        590.89        605.99        12.85 o                         
   4  -2   4       2335.75       2386.39        48.56 o                         
   5  -2   4       1791.20       1761.84        24.22 o                         
   6  -2   4         51.06         47.19         3.65 o                         
   7  -2   4        126.38        124.86         7.22 o                         
   8  -2   4         57.01         46.66         3.35 o                         
   9  -2   4        573.85        576.66        14.26 o                         
  10  -2   4        122.75        123.26         7.97 o                         
 -10  -1   4          2.15         -2.89         6.20 o                         
  -9  -1   4        143.73        110.77        12.76 o                         
  -8  -1   4         75.99         82.22         6.55 o                         
  -7  -1   4        472.44        450.73        12.04 o                         
  -6  -1   4          5.47          5.22         1.59 o                         
  -5  -1   4       1308.60       1477.62        41.29 o                         
  -4  -1   4       2012.85       2111.05        26.49 o                         
  -3  -1   4        279.61        383.49         5.70 o                         
  -2  -1   4       2268.02       2317.14        18.32 o                         
  -1  -1   4        896.52        919.71         8.02 o                         
   0  -1   4       2983.93       2995.27        46.52 o                         
   1  -1   4         26.17          9.18         2.61 o                         
   2  -1   4        160.90        158.60         8.47 o                         
   3  -1   4       1094.57       1252.52        21.24 o                         
   4  -1   4        626.31        627.80        20.01 o                         
   5  -1   4       1144.80       1087.40        17.71 o                         
   6  -1   4        500.21        507.38        11.96 o                         
   7  -1   4        426.21        400.25        10.66 o                         
   8  -1   4         67.07         63.55         5.59 o                         
   9  -1   4        524.12        423.85        15.90 o                         
  10  -1   4        142.40        124.91        10.05 o                         
 -11   0   4        196.42        216.36        19.46 o                         
 -10   0   4        181.17        188.54        17.29 o                         
  -9   0   4          7.88          6.72         4.86 o                         
  -8   0   4         37.55         29.85         4.09 o                         
  -7   0   4       1153.29       1118.82        26.25 o                         
  -6   0   4       1407.35       1516.64        27.77 o                         
  -5   0   4        957.12       1058.69        15.40 o                         
  -4   0   4         48.64         69.80         2.93 o                         
  -3   0   4        149.21        111.60         3.40 o                         
  -2   0   4       2336.14       2241.55        22.32 o                         
  -1   0   4        486.60        531.68         9.00 o                         
   0   0   4       4912.02       5098.51        62.89 o                         
   1   0   4      21524.52      22337.61       248.91 o                         
   2   0   4       2795.94       2642.24       101.84 o                         
   3   0   4        170.89        136.89         8.10 o                         
   4   0   4          6.68          9.52         1.67 o                         
   5   0   4         78.87         93.77         5.64 o                         
   6   0   4        155.99        143.15         6.00 o                         
   7   0   4        179.44        185.65        11.40 o                         
   8   0   4        165.13        158.24        18.43 o                         
   9   0   4          8.66          6.20         5.50 o                         
  10   0   4         61.67         71.48         8.79 o                         
 -11   1   4         88.00         73.00        11.61 o                         
 -10   1   4        481.10        473.33        27.23 o                         
  -9   1   4        608.32        611.52        29.40 o                         
  -8   1   4         60.46         41.55         5.15 o                         
  -7   1   4         25.16         22.24         2.28 o                         
  -6   1   4       2896.51       3100.11        54.97 o                         
  -5   1   4         68.46         58.60         3.07 o                         
  -4   1   4        227.58        229.37         6.85 o                         
  -3   1   4         62.36         79.94         3.41 o                         
  -2   1   4        326.37        257.12         5.67 o                         
  -1   1   4       2470.46       2381.19        48.65 o                         
   0   1   4       1160.60       1261.34        30.05 o                         
   1   1   4        486.46        497.69        16.56 o                         
   2   1   4       1347.71       1358.95        51.05 o                         
   3   1   4        436.26        415.41        10.29 o                         
   4   1   4       1096.01       1028.44        21.05 o                         
   5   1   4        354.91        376.02         9.75 o                         
   6   1   4          0.77         -2.51         2.51 o                         
   7   1   4        545.15        549.19        17.51 o                         
   8   1   4        360.94        348.97        12.45 o                         
   9   1   4        212.34        221.71        18.72 o                         
  10   1   4          0.77          9.58         6.34 o                         
 -11   2   4          1.31         -7.21         7.21 o                         
 -10   2   4        172.80        185.24        12.05 o                         
  -9   2   4        458.74        450.75        17.41 o                         
  -8   2   4        382.71        377.95        13.47 o                         
  -7   2   4          2.52         -0.29         2.45 o                         
  -6   2   4        107.78        126.45         3.73 o                         
  -5   2   4         94.36         63.98         4.85 o                         
  -4   2   4       2989.85       3271.23        52.35 o                         
  -3   2   4       1574.35       1838.60        26.05 o                         
  -2   2   4         60.39         65.53         4.59 o                         
  -1   2   4       5395.38       5713.22       101.73 o                         
   0   2   4        327.63        292.35        12.88 o                         
   1   2   4         81.43        111.43         5.28 o                         
   2   2   4        557.04        578.50        12.99 o                         
   3   2   4         77.20         79.95         5.87 o                         
   4   2   4       1243.67       1144.61        18.31 o                         
   5   2   4        561.81        519.45        18.94 o                         
   6   2   4         84.80         75.76         9.86 o                         
   7   2   4        138.37        167.14        15.13 o                         
   8   2   4        439.89        467.65        26.64 o                         
   9   2   4        181.15        169.67        16.89 o                         
 -11   3   4        162.81        144.93        11.13 o                         
 -10   3   4         17.14          7.97         3.81 o                         
  -9   3   4         22.61          7.42         3.22 o                         
  -8   3   4        171.08        163.72         7.58 o                         
  -7   3   4       2465.42       2466.31        29.55 o                         
  -6   3   4         14.59         15.98         1.84 o                         
  -5   3   4        371.85        386.70        15.46 o                         
  -4   3   4        117.80        100.08         6.14 o                         
  -3   3   4       3740.99       4078.47        66.02 o                         
  -2   3   4       1881.88       1891.81        31.09 o                         
  -1   3   4         51.87         54.64         4.22 o                         
   0   3   4         19.79         38.54         3.65 o                         
   1   3   4        330.21        328.28        14.11 o                         
   2   3   4        318.42        298.97         8.00 o                         
   3   3   4          1.24          0.43         1.32 o                         
   4   3   4         62.66         54.41         3.19 o                         
   5   3   4       1491.43       1454.46        47.66 o                         
   6   3   4        312.02        328.25        21.03 o                         
   7   3   4         89.48        106.16        12.67 o                         
   8   3   4          5.89         15.03         7.04 o                         
   9   3   4          4.79          1.13         6.42 o                         
 -11   4   4        241.68        251.20        24.66 o                         
 -10   4   4        164.66        172.04        11.42 o                         
  -9   4   4        147.20        132.59         7.18 o                         
  -8   4   4         66.46         62.08         5.60 o                         
  -7   4   4        547.97        532.39        15.61 o                         
  -6   4   4        987.34        985.45        23.88 o                         
  -5   4   4        756.00        777.69        15.11 o                         
  -4   4   4        132.44        186.70         9.20 o                         
  -3   4   4        558.53        658.94        17.14 o                         
  -2   4   4        629.88        577.71        15.32 o                         
  -1   4   4        765.50        760.21        18.99 o                         
   0   4   4        658.44        707.55        16.16 o                         
   1   4   4        847.50        911.71        19.50 o                         
   2   4   4         97.62         85.43         6.37 o                         
   3   4   4          1.70          2.67         1.98 o                         
   4   4   4         87.86         78.68         4.27 o                         
   5   4   4       1380.46       1418.34        29.51 o                         
   6   4   4         95.01         91.83         7.25 o                         
   7   4   4         17.35         24.36         4.80 o                         
   8   4   4          7.05          4.36         7.19 o                         
 -11   5   4        213.26        249.17        20.95 o                         
 -10   5   4        121.56        134.86        14.84 o                         
  -9   5   4        183.47        195.78        16.63 o                         
  -8   5   4         24.58         15.91         3.24 o                         
  -7   5   4         67.57         62.61         5.28 o                         
  -6   5   4        833.92        856.02        21.85 o                         
  -5   5   4       1902.98       2016.95        40.36 o                         
  -4   5   4         76.63         75.91         3.60 o                         
  -3   5   4          0.86          1.26         1.64 o                         
  -2   5   4         50.86         34.64         3.21 o                         
  -1   5   4        409.78        409.93        21.92 o                         
   0   5   4        495.76        524.01        14.55 o                         
   1   5   4         51.24         50.00         5.77 o                         
   2   5   4        446.50        434.74        13.72 o                         
   3   5   4        835.17        816.07        28.28 o                         
   4   5   4        880.11        893.08        17.49 o                         
   5   5   4        630.72        633.39        36.69 o                         
   6   5   4          4.92          5.45         3.41 o                         
   7   5   4        354.82        363.97        25.11 o                         
 -10   6   4         13.41         13.62         6.80 o                         
  -9   6   4         89.60         71.39        10.71 o                         
  -8   6   4        116.75        136.84         7.81 o                         
  -7   6   4         51.50         47.88         4.56 o                         
  -6   6   4        106.60         97.37        10.88 o                         
  -5   6   4        872.92        875.09        22.46 o                         
  -4   6   4        953.15       1009.47        38.17 o                         
  -3   6   4          6.67          5.29         1.97 o                         
  -2   6   4        187.64        209.54         6.69 o                         
  -1   6   4        279.62        276.65        10.68 o                         
   0   6   4        576.22        599.11        18.76 o                         
   1   6   4       1065.37       1075.38        66.85 o                         
   2   6   4          5.23          4.26         2.46 o                         
   3   6   4         98.27         87.05         6.55 o                         
   4   6   4         33.18         31.04         5.63 o                         
   5   6   4        324.78        359.86        14.24 o                         
   6   6   4          1.14         -6.74         6.74 o                         
 -10   7   4          2.03         -1.65         6.29 o                         
  -9   7   4         25.66         35.20         8.23 o                         
  -8   7   4        201.99        232.67        17.86 o                         
  -7   7   4        663.64        659.58        30.21 o                         
  -6   7   4        168.61        158.40        14.16 o                         
  -5   7   4        282.51        299.03        19.09 o                         
  -4   7   4         11.57          7.44         3.72 o                         
  -3   7   4        198.45        204.25        10.75 o                         
  -2   7   4        536.26        524.22        16.70 o                         
  -1   7   4        441.94        404.29        13.36 o                         
   0   7   4        490.28        505.60        31.18 o                         
   1   7   4       1046.07       1035.57        63.50 o                         
   2   7   4        339.22        328.95        16.68 o                         
   3   7   4         30.44         18.48         3.78 o                         
   4   7   4         17.78         18.54         3.78 o                         
   5   7   4        139.77        159.90        16.44 o                         
 -10   8   4        331.13        338.58        24.30 o                         
  -9   8   4          0.72          3.63         4.85 o                         
  -8   8   4        208.03        205.45        17.60 o                         
  -7   8   4        245.80        275.27        19.83 o                         
  -6   8   4        223.66        219.35        17.35 o                         
  -5   8   4         17.36          7.81         4.97 o                         
  -4   8   4         16.07         39.01         8.24 o                         
  -3   8   4        494.20        497.60        17.48 o                         
  -2   8   4         80.50         82.95         8.93 o                         
  -1   8   4        141.79        120.89         7.42 o                         
   0   8   4         80.66         90.54         6.75 o                         
   1   8   4        169.50        164.96        25.87 o                         
   2   8   4        267.17        263.34        11.39 o                         
   3   8   4        273.86        309.47        21.34 o                         
   4   8   4          9.54          4.45         5.25 o                         
  -9   9   4        261.52        288.24        22.31 o                         
  -8   9   4         98.34        107.82        13.46 o                         
  -7   9   4        121.74        128.99        14.37 o                         
  -6   9   4          2.95          3.36         5.72 o                         
  -5   9   4         12.45          7.99         4.57 o                         
  -4   9   4         44.13         44.48         8.85 o                         
  -3   9   4          4.30         -0.49         3.29 o                         
  -2   9   4        128.50        115.19         8.37 o                         
  -1   9   4       1084.94       1051.10        24.40 o                         
   0   9   4        346.99        301.46        19.05 o                         
   1   9   4          0.56         -0.91         5.16 o                         
   2   9   4         25.52         20.03         6.42 o                         
   3   9   4         67.44         68.06        11.40 o                         
  -8  10   4        368.16        397.13        26.18 o                         
  -7  10   4          8.25          1.73         4.77 o                         
  -6  10   4        213.39        212.88        18.83 o                         
  -5  10   4         49.48         52.02         9.97 o                         
  -4  10   4        759.17        777.39        24.19 o                         
  -3  10   4         25.46         27.51         8.63 o                         
  -2  10   4         18.58          6.14         4.97 o                         
  -1  10   4        377.75        377.79        21.48 o                         
   0  10   4        312.69        281.78        19.27 o                         
   1  10   4         18.73          6.25         5.85 o                         
  -6  11   4          8.46          5.82         5.84 o                         
  -5  11   4        135.99        117.85        14.76 o                         
  -4  11   4         94.19         73.57        11.56 o                         
  -3  11   4         38.50         26.49         7.95 o                         
  -2  11   4        233.80        229.42        20.48 o                         
  -1  11   4         28.70         16.83         5.65 o                         
  -1 -12   5         70.91         55.73        11.11 o                         
   0 -12   5          0.67         -2.20         3.50 o                         
   1 -12   5          4.52         -0.77         4.16 o                         
   2 -12   5        133.73        120.79         9.50 o                         
   3 -12   5        340.77        338.07        15.59 o                         
   4 -12   5          9.56          8.34         3.55 o                         
   5 -12   5          0.92         -1.58         3.31 o                         
   6 -12   5        127.65        124.63        15.22 o                         
  -2 -11   5          3.04         -6.73         6.73 o                         
  -1 -11   5        163.22        176.61        10.10 o                         
   0 -11   5        240.19        252.11         9.57 o                         
   1 -11   5         52.13         46.07         4.35 o                         
   2 -11   5          7.52          7.29         2.50 o                         
   3 -11   5        318.47        363.09        13.54 o                         
   4 -11   5        130.60        131.30         8.21 o                         
   5 -11   5         10.97         19.43         3.96 o                         
   6 -11   5         46.33         46.19         5.49 o                         
   7 -11   5        191.04        204.99        18.87 o                         
  -4 -10   5        325.07        379.27        26.40 o                         
  -3 -10   5         40.87         42.95         9.01 o                         
  -2 -10   5          1.33         -2.49         2.49 o                         
  -1 -10   5        456.81        490.81        16.31 o                         
   0 -10   5        233.04        222.72        10.38 o                         
   1 -10   5         58.94         61.72         5.23 o                         
   2 -10   5         10.97          8.76         2.41 o                         
   3 -10   5         66.99         79.42         6.09 o                         
   4 -10   5        492.09        554.87        31.70 o                         
   5 -10   5         50.63         37.51         5.59 o                         
   6 -10   5         67.67         57.66         5.84 o                         
   7 -10   5          0.87          1.90         5.42 o                         
   8 -10   5         19.04         14.27         9.57 o                         
   9 -10   5        458.97        484.28        24.79 o                         
  -5  -9   5          8.48         -5.51         7.03 o                         
  -4  -9   5          6.08          1.27         6.13 o                         
  -3  -9   5        503.09        509.63        30.54 o                         
  -2  -9   5        170.70        183.09        13.30 o                         
  -1  -9   5         96.34        104.99         8.79 o                         
   0  -9   5        414.05        353.29        12.51 o                         
   1  -9   5         30.53         34.12         3.85 o                         
   2  -9   5        137.61        148.01         7.92 o                         
   3  -9   5          5.60          6.00         2.34 o                         
   4  -9   5         18.48         16.62         1.83 o                         
   5  -9   5        696.07        691.52        18.75 o                         
   6  -9   5       1037.68       1093.74        25.69 o                         
   7  -9   5          0.87          0.56         2.96 o                         
   8  -9   5         38.43         31.42         4.82 o                         
   9  -9   5         50.23         73.26        11.07 o                         
  -6  -8   5        102.45        113.64        14.34 o                         
  -5  -8   5         10.08          8.83         5.91 o                         
  -4  -8   5          1.60         -6.34         6.34 o                         
  -3  -8   5        209.71        212.01         8.64 o                         
  -2  -8   5        156.59        160.73         9.70 o                         
  -1  -8   5        785.82        796.65        18.92 o                         
   0  -8   5         43.03         40.58         3.09 o                         
   1  -8   5         62.33         81.45         5.13 o                         
   2  -8   5       1041.50       1020.92        16.80 o                         
   3  -8   5        469.65        438.86        11.00 o                         
   4  -8   5        272.32        267.91        22.29 o                         
   5  -8   5       1218.13       1304.44        28.61 o                         
   6  -8   5         99.56         91.74         5.50 o                         
   7  -8   5        240.84        233.02         9.13 o                         
   8  -8   5         37.50         30.29         7.68 o                         
   9  -8   5         10.54          9.11         5.75 o                         
  10  -8   5        105.46        100.38        13.55 o                         
  -7  -7   5         62.50         55.86         7.46 o                         
  -6  -7   5        161.99        143.00        15.37 o                         
  -5  -7   5        900.28       1034.39        40.30 o                         
  -4  -7   5        205.15        201.78        23.98 o                         
  -3  -7   5        588.92        616.87        18.04 o                         
  -2  -7   5         91.97         83.86         5.31 o                         
  -1  -7   5       1798.96       1924.76        89.99 o                         
   0  -7   5        834.68        857.94        22.61 o                         
   1  -7   5         17.58         19.78         2.03 o                         
   2  -7   5        196.30        201.73         5.66 o                         
   3  -7   5        531.18        532.83        11.44 o                         
   4  -7   5        697.13        710.58        43.87 o                         
   5  -7   5         11.38         11.95         2.87 o                         
   6  -7   5          5.19          4.99         2.01 o                         
   7  -7   5        202.55        204.69         8.47 o                         
   8  -7   5        915.69        934.24        37.40 o                         
   9  -7   5         23.97         26.49         7.25 o                         
  10  -7   5         12.55          1.45         5.03 o                         
  -8  -6   5         64.70         47.40         6.94 o                         
  -7  -6   5          9.01         10.51         3.88 o                         
  -6  -6   5         29.44         31.69         7.84 o                         
  -5  -6   5        128.59        134.58         8.45 o                         
  -4  -6   5        496.62        471.44        19.32 o                         
  -3  -6   5         97.02         97.91         5.76 o                         
  -2  -6   5        209.37        219.02         8.26 o                         
  -1  -6   5        278.61        219.90        14.63 o                         
   0  -6   5        397.42        351.22         7.82 o                         
   1  -6   5       2247.53       2289.98        42.87 o                         
   2  -6   5          1.93          1.36         1.07 o                         
   3  -6   5         33.05         35.77         3.40 o                         
   4  -6   5         19.85         16.39         2.20 o                         
   5  -6   5        656.12        664.44        16.27 o                         
   6  -6   5        686.59        715.37        18.98 o                         
   7  -6   5         68.90         74.50         3.93 o                         
   8  -6   5        238.12        226.31         8.64 o                         
   9  -6   5        425.38        428.08        24.22 o                         
  10  -6   5         91.48        101.14        12.51 o                         
  -9  -5   5          2.46         15.90         7.11 o                         
  -8  -5   5         42.78         42.28         6.42 o                         
  -7  -5   5        397.41        402.07        16.92 o                         
  -6  -5   5         31.89         28.87         3.13 o                         
  -5  -5   5         15.37         18.75         2.12 o                         
  -4  -5   5         14.07          8.67         1.66 o                         
  -3  -5   5       3114.86       3127.22        62.40 o                         
  -2  -5   5       3204.99       3116.57        70.84 o                         
  -1  -5   5        372.70        369.00         9.05 o                         
   0  -5   5        124.35        136.43         4.62 o                         
   1  -5   5        310.71        280.66         8.56 o                         
   2  -5   5        788.21        773.48        24.60 o                         
   3  -5   5         29.97         22.94         1.93 o                         
   4  -5   5        107.34         99.39         5.66 o                         
   5  -5   5       1236.07       1300.48        22.93 o                         
   6  -5   5        825.92        820.31        14.81 o                         
   7  -5   5         48.71         43.44         2.74 o                         
   8  -5   5        102.25         85.55         4.54 o                         
   9  -5   5        396.30        409.96        14.01 o                         
  10  -5   5         83.44         82.74        10.66 o                         
  -9  -4   5          3.74          2.82         6.05 o                         
  -8  -4   5         19.09         18.82         4.75 o                         
  -7  -4   5         62.80         57.91         4.55 o                         
  -6  -4   5        690.99        707.16        15.50 o                         
  -5  -4   5        201.39        190.25         7.68 o                         
  -4  -4   5        453.05        465.29         7.55 o                         
  -3  -4   5        130.61        123.27         4.18 o                         
  -2  -4   5          3.31          5.77         1.04 o                         
  -1  -4   5        832.13        774.78         9.04 o                         
   0  -4   5        864.95        948.88        15.15 o                         
   1  -4   5         18.71         10.28         1.51 o                         
   2  -4   5          8.03          4.06         1.42 o                         
   3  -4   5        306.18        295.45         8.69 o                         
   4  -4   5        615.17        659.99        16.32 o                         
   5  -4   5        583.46        594.54        10.24 o                         
   6  -4   5       1214.55       1220.98        17.59 o                         
   7  -4   5        263.95        266.60         7.09 o                         
   8  -4   5         59.54         53.05         5.10 o                         
   9  -4   5         42.95         40.66         3.82 o                         
  10  -4   5         38.68         23.88         5.96 o                         
  -9  -3   5        380.19        401.39        16.82 o                         
  -8  -3   5         95.88         87.27         5.96 o                         
  -7  -3   5         37.96         24.33         3.58 o                         
  -6  -3   5          5.17          7.85         1.32 o                         
  -5  -3   5        831.83        888.70        12.71 o                         
  -4  -3   5        559.78        551.87         9.25 o                         
  -3  -3   5         29.04         36.79         1.93 o                         
  -2  -3   5       1088.40       1122.66        13.51 o                         
  -1  -3   5        603.65        565.75        10.95 o                         
   0  -3   5        383.82        313.51         5.85 o                         
   1  -3   5        128.74        112.15         7.87 o                         
   2  -3   5         15.22          1.89         1.15 o                         
   3  -3   5       2807.66       2908.75        78.78 o                         
   4  -3   5       1706.94       1780.76        29.09 o                         
   5  -3   5         32.23         42.17         4.05 o                         
   6  -3   5         46.24         41.03         2.78 o                         
   7  -3   5        219.86        212.35         9.60 o                         
   8  -3   5        304.64        326.76         9.81 o                         
   9  -3   5          3.28          5.41         2.56 o                         
  10  -3   5          1.10         -3.19         3.29 o                         
 -10  -2   5         57.17         48.51         9.81 o                         
  -9  -2   5        671.42        749.92        22.39 o                         
  -8  -2   5        442.67        419.59        13.75 o                         
  -7  -2   5          2.28          3.28         2.35 o                         
  -6  -2   5         60.80         64.51         3.52 o                         
  -5  -2   5        186.88        179.12         5.81 o                         
  -4  -2   5        794.06        756.97        10.27 o                         
  -3  -2   5       2927.31       3049.99        26.44 o                         
  -2  -2   5         56.96         54.20         1.81 o                         
  -1  -2   5         11.71         10.41         0.80 o                         
   0  -2   5       1308.87       1260.56        19.65 o                         
   1  -2   5       1748.65       1653.11        23.82 o                         
   2  -2   5        105.11         81.92         6.82 o                         
   3  -2   5        523.63        546.27        19.24 o                         
   4  -2   5         41.00         22.52         2.81 o                         
   5  -2   5       1331.10       1313.01        20.41 o                         
   6  -2   5        207.49        228.53         7.93 o                         
   7  -2   5        191.70        142.14         8.01 o                         
   8  -2   5         17.55         11.66         2.76 o                         
   9  -2   5       1489.31       1401.07        39.29 o                         
  10  -2   5         76.14         74.62         6.79 o                         
 -10  -1   5        177.53        168.53        17.15 o                         
  -9  -1   5          5.13          2.69         4.52 o                         
  -8  -1   5        135.08        123.27         8.01 o                         
  -7  -1   5        405.27        398.64        11.43 o                         
  -6  -1   5       1324.23       1331.16        30.37 o                         
  -5  -1   5        280.45        291.99         7.48 o                         
  -4  -1   5        782.04        840.44        12.66 o                         
  -3  -1   5         52.52         46.30         2.21 o                         
  -2  -1   5        332.90        312.30         4.64 o                         
  -1  -1   5        459.97        450.88         5.98 o                         
   0  -1   5        232.94        248.23         6.12 o                         
   1  -1   5        112.80         94.02         4.99 o                         
   2  -1   5       5687.69       5544.89        98.18 o                         
   3  -1   5         15.55         26.11         5.88 o                         
   4  -1   5          2.67         -0.81         3.18 o                         
   5  -1   5        287.42        272.09         8.29 o                         
   6  -1   5        643.65        654.47        14.20 o                         
   7  -1   5         26.48         26.30         5.72 o                         
   8  -1   5        249.79        235.25        11.74 o                         
   9  -1   5         38.51         38.06         8.20 o                         
  10  -1   5         83.90         73.16         7.27 o                         
 -11   0   5        249.67        234.53        20.91 o                         
 -10   0   5        240.83        230.08        19.63 o                         
  -9   0   5         90.73         86.04        11.36 o                         
  -8   0   5        542.55        519.53        21.67 o                         
  -7   0   5        529.17        537.10        11.39 o                         
  -6   0   5       2041.47       2103.56        38.65 o                         
  -5   0   5         12.81          4.20         1.38 o                         
  -4   0   5       1202.41       1252.98        21.05 o                         
  -3   0   5        593.97        605.09         8.95 o                         
  -2   0   5          4.66         20.94         2.04 o                         
  -1   0   5        261.10        247.41         6.29 o                         
   0   0   5        339.69        332.84        13.80 o                         
   1   0   5       1650.08       1805.84        28.52 o                         
   2   0   5       4465.65       4495.85        77.30 o                         
   3   0   5       1521.25       1445.74        38.40 o                         
   4   0   5          3.18         -0.12         2.93 o                         
   5   0   5         16.11         15.31         2.92 o                         
   6   0   5         25.63         37.06         4.31 o                         
   7   0   5       1095.65       1064.42        30.07 o                         
   8   0   5        265.09        312.23        12.51 o                         
   9   0   5          3.05          1.12         4.97 o                         
  10   0   5         36.49         26.64         7.86 o                         
 -11   1   5         50.71         58.61        11.08 o                         
 -10   1   5        290.51        286.20        21.53 o                         
  -9   1   5        454.21        452.77        17.80 o                         
  -8   1   5          2.22         -1.74         2.24 o                         
  -7   1   5          2.53          4.07         1.90 o                         
  -6   1   5        429.97        417.49        10.24 o                         
  -5   1   5        660.53        676.59        15.16 o                         
  -4   1   5       1057.89       1132.29        23.46 o                         
  -3   1   5        558.09        603.56        10.36 o                         
  -2   1   5        132.07        149.45         5.45 o                         
  -1   1   5       1074.66       1058.39        29.21 o                         
   0   1   5         61.52         27.28         4.77 o                         
   1   1   5       1100.64       1117.68        20.63 o                         
   2   1   5       1149.23       1138.12        20.91 o                         
   3   1   5        253.66        231.21         8.19 o                         
   4   1   5        983.07        954.55        46.95 o                         
   5   1   5         35.18         41.28         5.31 o                         
   6   1   5         87.16         90.29         6.38 o                         
   7   1   5         33.36         34.06         5.31 o                         
   8   1   5        690.55        720.05        19.73 o                         
   9   1   5        340.82        371.68        24.71 o                         
 -11   2   5          5.91         -3.95         5.76 o                         
 -10   2   5         32.15         39.63         5.99 o                         
  -9   2   5         94.58         94.57         9.04 o                         
  -8   2   5       1144.31       1111.69        27.64 o                         
  -7   2   5         42.13         42.28         2.74 o                         
  -6   2   5         92.03         97.46         4.19 o                         
  -5   2   5         93.33         65.91         3.76 o                         
  -4   2   5       1148.50       1176.10        23.63 o                         
  -3   2   5       1865.29       1924.67        29.28 o                         
  -2   2   5        203.50        182.53         7.87 o                         
  -1   2   5        119.98        167.44        10.74 o                         
   0   2   5       5843.43       6011.52       108.35 o                         
   1   2   5        905.66        938.52        18.95 o                         
   2   2   5         16.89         25.30         4.03 o                         
   3   2   5          9.58         13.50         2.60 o                         
   4   2   5        183.03        181.92         6.84 o                         
   5   2   5       1030.36       1003.86        46.63 o                         
   6   2   5         61.14         51.43         9.07 o                         
   7   2   5         20.99         12.71         5.96 o                         
   8   2   5        188.84        185.57        17.44 o                         
   9   2   5        149.06        173.39        17.91 o                         
 -11   3   5        313.09        294.67        15.97 o                         
 -10   3   5         15.41          8.99         4.01 o                         
  -9   3   5        430.48        376.17        16.42 o                         
  -8   3   5        220.48        218.26        11.99 o                         
  -7   3   5       3340.13       3218.35        55.32 o                         
  -6   3   5          2.44         -0.04         1.89 o                         
  -5   3   5          8.53          6.36         1.94 o                         
  -4   3   5          6.02          9.00         2.66 o                         
  -3   3   5       2436.74       2505.67        35.67 o                         
  -2   3   5        339.09        284.80        10.36 o                         
  -1   3   5         36.81         37.88         5.59 o                         
   0   3   5       1178.01       1254.48        34.01 o                         
   1   3   5          9.19         13.39         4.04 o                         
   2   3   5        401.91        347.05        15.34 o                         
   3   3   5        117.96        107.05         5.04 o                         
   4   3   5         42.98         30.02         6.18 o                         
   5   3   5        239.61        243.68         8.20 o                         
   6   3   5        453.75        476.54        26.36 o                         
   7   3   5        443.80        434.12        26.28 o                         
   8   3   5          0.87         -4.71         6.36 o                         
 -11   4   5         20.91         27.54        10.13 o                         
 -10   4   5        241.68        264.79        20.40 o                         
  -9   4   5         76.27         81.80        11.28 o                         
  -8   4   5        147.23        127.81         8.19 o                         
  -7   4   5        147.65        180.90         9.32 o                         
  -6   4   5        414.46        419.68        14.37 o                         
  -5   4   5        991.65       1092.21        17.82 o                         
  -4   4   5        269.89        279.00         9.78 o                         
  -3   4   5         96.90        139.86         7.58 o                         
  -2   4   5        524.56        535.93        12.61 o                         
  -1   4   5        110.92        107.38         9.42 o                         
   0   4   5        107.21         99.84         8.87 o                         
   1   4   5       1065.66       1140.44        34.85 o                         
   2   4   5         30.39         16.21         2.92 o                         
   3   4   5       1792.45       1816.37        34.14 o                         
   4   4   5         27.80         23.86         2.66 o                         
   5   4   5        116.94        102.06         5.26 o                         
   6   4   5        202.12        195.70        11.25 o                         
   7   4   5        468.16        476.71        19.45 o                         
 -10   5   5         86.91         80.11        11.92 o                         
  -9   5   5        828.20        888.22        37.25 o                         
  -8   5   5        123.50        137.24         8.33 o                         
  -7   5   5          8.04          3.93         5.25 o                         
  -6   5   5        162.42        159.46        13.60 o                         
  -5   5   5        749.33        818.06        14.68 o                         
  -4   5   5        253.55        240.80         6.97 o                         
  -3   5   5        186.46        189.42         6.26 o                         
  -2   5   5        426.85        419.28         9.63 o                         
  -1   5   5        532.69        522.08        12.23 o                         
   0   5   5        856.71        956.22        27.25 o                         
   1   5   5         31.44         20.40         3.33 o                         
   2   5   5        171.48        152.45        10.59 o                         
   3   5   5        837.69        845.13        21.74 o                         
   4   5   5         93.36         92.59         7.32 o                         
   5   5   5         48.04         37.54         5.08 o                         
   6   5   5        254.41        267.40        13.35 o                         
   7   5   5          5.81          5.71         5.14 o                         
 -10   6   5          3.56          0.66         4.76 o                         
  -9   6   5         13.14          2.25         4.72 o                         
  -8   6   5        475.85        501.96        17.96 o                         
  -7   6   5        336.05        348.19        21.22 o                         
  -6   6   5         80.30         81.88        10.16 o                         
  -5   6   5         28.83         29.83         6.83 o                         
  -4   6   5         31.28         29.11         3.20 o                         
  -3   6   5       1486.33       1592.73        25.47 o                         
  -2   6   5         27.53         31.94         2.97 o                         
  -1   6   5        306.11        294.16         9.92 o                         
   0   6   5        361.73        352.38        12.28 o                         
   1   6   5        191.69        180.00        12.69 o                         
   2   6   5        118.03        109.79         5.86 o                         
   3   6   5          6.47          3.26         2.73 o                         
   4   6   5         75.53         61.67         6.23 o                         
   5   6   5        229.91        256.36        12.56 o                         
   6   6   5          3.43          7.90         6.30 o                         
 -10   7   5        105.89        114.93        14.21 o                         
  -9   7   5          4.67          5.11         5.65 o                         
  -8   7   5          3.49         -1.00         4.74 o                         
  -7   7   5        472.65        462.36        25.78 o                         
  -6   7   5         31.28         30.82         7.44 o                         
  -5   7   5         76.43         73.70        10.49 o                         
  -4   7   5        999.94       1032.94        38.40 o                         
  -3   7   5       1325.12       1378.76        24.05 o                         
  -2   7   5         13.44          5.18         2.74 o                         
  -1   7   5          0.82          4.41         4.63 o                         
   0   7   5         50.53         55.48         5.08 o                         
   1   7   5        443.36        442.30        22.48 o                         
   2   7   5        453.09        468.82        16.07 o                         
   3   7   5         10.23          1.74         3.03 o                         
   4   7   5          3.56         -5.95         5.95 o                         
   5   7   5        137.39        121.37        15.06 o                         
  -9   8   5        144.22        155.80        16.30 o                         
  -8   8   5          9.81         -1.85         5.67 o                         
  -7   8   5        143.75        178.53        16.78 o                         
  -6   8   5        286.85        300.47        21.01 o                         
  -5   8   5         65.39         61.27         9.97 o                         
  -4   8   5         18.26         11.43         5.86 o                         
  -3   8   5        116.62        112.25        12.84 o                         
  -2   8   5       1065.68       1073.79        27.08 o                         
  -1   8   5        728.80        693.39        19.58 o                         
   0   8   5         42.01         41.21         5.26 o                         
   1   8   5        139.93        131.20         8.64 o                         
   2   8   5         31.02         32.26         4.76 o                         
   3   8   5        527.50        531.63        29.26 o                         
   4   8   5        114.10        130.88        14.86 o                         
  -8   9   5        186.79        191.62        17.77 o                         
  -7   9   5         44.62         39.42         8.69 o                         
  -6   9   5          1.33          4.44         5.50 o                         
  -5   9   5         74.21         85.65        12.25 o                         
  -4   9   5         50.33         59.56        10.11 o                         
  -3   9   5        101.09         85.19        11.80 o                         
  -2   9   5          2.53         -4.13         4.13 o                         
  -1   9   5        896.47        835.06        33.12 o                         
   0   9   5        347.62        302.68        19.85 o                         
   1   9   5          9.70         10.73         5.92 o                         
   2   9   5         15.87         -3.07         5.20 o                         
   3   9   5         92.84         85.02        12.33 o                         
  -7  10   5         55.27         48.61        10.12 o                         
  -6  10   5          2.31          3.99         4.70 o                         
  -5  10   5          0.58          2.40         5.41 o                         
  -4  10   5        431.29        462.44        28.49 o                         
  -3  10   5         91.36         92.22         8.14 o                         
  -2  10   5          5.80          0.88         5.52 o                         
  -1  10   5        120.37        121.24        12.81 o                         
   0  10   5        103.85         99.32        12.27 o                         
   1  10   5         73.54         57.55        10.01 o                         
  -4  11   5          8.24         -8.40         8.40 o                         
  -3  11   5         60.44         50.43        11.05 o                         
  -1 -12   6        156.02        132.08        15.82 o                         
   0 -12   6         59.64         85.46         7.85 o                         
   1 -12   6         10.92          3.27         3.45 o                         
   2 -12   6        164.63        111.46         8.76 o                         
   3 -12   6        228.13        219.52        18.26 o                         
   4 -12   6         32.26         43.79         8.76 o                         
   5 -12   6          2.76          3.72         5.06 o                         
   6 -12   6         71.61         72.23        12.28 o                         
  -2 -11   6          2.12         -6.85         6.85 o                         
  -1 -11   6         65.40         69.43         6.57 o                         
   0 -11   6        213.61        250.61        16.20 o                         
   1 -11   6        187.25        175.96        14.37 o                         
   2 -11   6         98.89         76.80        10.00 o                         
   3 -11   6         70.96         66.08         9.85 o                         
   4 -11   6         62.45         59.20         9.49 o                         
   5 -11   6        109.65        123.59        14.15 o                         
   6 -11   6          7.41         15.66         7.02 o                         
   7 -11   6         11.05         14.99         6.66 o                         
  -4 -10   6        183.46        270.45        22.55 o                         
  -3 -10   6         74.48         73.20        11.78 o                         
  -2 -10   6         34.15         32.15         4.38 o                         
  -1 -10   6        189.31        179.57        12.61 o                         
   0 -10   6        443.20        465.39        18.78 o                         
   1 -10   6        405.65        400.79        16.06 o                         
   2 -10   6          4.31          1.31         2.09 o                         
   3 -10   6         39.96         42.33         6.72 o                         
   4 -10   6         49.16         53.13         6.96 o                         
   5 -10   6       1330.24       1435.95        29.40 o                         
   6 -10   6         31.95         36.19         5.78 o                         
   7 -10   6         19.20         13.75         3.67 o                         
   8 -10   6         17.36         17.01         7.03 o                         
  -5  -9   6          9.15         13.62         7.08 o                         
  -4  -9   6         17.36          1.14         5.86 o                         
  -3  -9   6        300.08        321.20        20.11 o                         
  -2  -9   6        590.45        584.61        21.15 o                         
  -1  -9   6        390.09        426.81        18.91 o                         
   0  -9   6        231.19        196.76         9.29 o                         
   1  -9   6          3.73          0.91         2.19 o                         
   2  -9   6         97.85        103.30         5.30 o                         
   3  -9   6          1.10          0.85         1.83 o                         
   4  -9   6        262.91        296.82        19.44 o                         
   5  -9   6          1.58          3.62         2.68 o                         
   6  -9   6        636.50        702.58        19.38 o                         
   7  -9   6        678.15        732.72        20.95 o                         
   8  -9   6          0.80          4.80         5.06 o                         
   9  -9   6         31.69         35.27         8.74 o                         
  -6  -8   6         36.43         32.81         5.61 o                         
  -5  -8   6        359.82        437.61        26.65 o                         
  -4  -8   6        103.91         94.77        18.17 o                         
  -3  -8   6        104.36         89.43         5.17 o                         
  -2  -8   6        441.64        419.73        16.92 o                         
  -1  -8   6        281.59        301.32        11.25 o                         
   0  -8   6         40.61         28.54         3.44 o                         
   1  -8   6         39.75         23.35         2.60 o                         
   2  -8   6        367.46        353.21         7.99 o                         
   3  -8   6        981.53        941.55        24.51 o                         
   4  -8   6        117.19        123.14         6.36 o                         
   5  -8   6         18.38         17.36         3.25 o                         
   6  -8   6        829.19        853.87        19.69 o                         
   7  -8   6        724.11        814.21        23.00 o                         
   8  -8   6         62.82         62.75        10.28 o                         
   9  -8   6         28.17         26.50         7.70 o                         
  -7  -7   6          5.00         -7.43         9.27 o                         
  -6  -7   6          4.57          4.08         8.69 o                         
  -5  -7   6       1252.54       1320.74        96.23 o                         
  -4  -7   6        205.93        210.99        12.73 o                         
  -3  -7   6        111.83         87.64         9.23 o                         
  -2  -7   6        959.90        947.59        20.97 o                         
  -1  -7   6          5.65          4.71         2.23 o                         
   0  -7   6         78.05         72.42         4.41 o                         
   1  -7   6        399.78        333.61        17.18 o                         
   2  -7   6         26.84         21.94         1.48 o                         
   3  -7   6        411.84        410.74         8.19 o                         
   4  -7   6        955.38        959.50        19.18 o                         
   5  -7   6        439.89        325.10        63.82 o                         
   6  -7   6          8.95          4.03         0.90 o                         
   7  -7   6         36.37         18.88         8.11 o                         
   8  -7   6        243.58        231.49        17.79 o                         
   9  -7   6        321.03        320.74        21.99 o                         
  10  -7   6         78.12         95.70        12.96 o                         
  -8  -6   6        305.21        343.00        17.16 o                         
  -7  -6   6         21.29         15.37         4.30 o                         
  -6  -6   6          2.82          3.97         3.56 o                         
  -5  -6   6          0.75          0.59         1.10 o                         
  -4  -6   6        841.51        836.83        20.02 o                         
  -3  -6   6       1368.17       1538.90        26.76 o                         
  -2  -6   6        243.65        235.42         6.34 o                         
  -1  -6   6        596.45        594.66        11.08 o                         
   0  -6   6          1.56          2.55         0.64 o                         
   1  -6   6       2775.98       2789.74        31.88 o                         
   2  -6   6        431.46        368.19        54.12 o                         
   3  -6   6         37.57        104.76        10.24 o                         
   4  -6   6        991.64        979.83        20.24 o                         
   5  -6   6          4.93          3.37         4.16 o                         
   6  -6   6        129.14        125.35         5.19 o                         
   7  -6   6          0.63         -1.74         3.71 o                         
   8  -6   6          5.22          5.45         4.98 o                         
   9  -6   6        885.89        910.75        37.15 o                         
  10  -6   6        146.20        114.12        13.46 o                         
  -9  -5   6          7.86         10.10         6.17 o                         
  -8  -5   6          6.83          5.61         5.13 o                         
  -7  -5   6        254.19        281.82        14.11 o                         
  -6  -5   6        581.33        624.63        14.35 o                         
  -5  -5   6          0.68         -1.55         1.55 o                         
  -4  -5   6         11.44          4.34         1.38 o                         
  -3  -5   6       1993.89       2013.43        27.99 o                         
  -2  -5   6        700.05        653.54         8.18 o                         
  -1  -5   6         37.65         42.61         1.89 o                         
   0  -5   6        459.39        510.36        12.25 o                         
   1  -5   6       1888.79       1952.74        28.53 o                         
   2  -5   6        545.04        500.89        20.07 o                         
   3  -5   6         93.77         63.86         3.96 o                         
   4  -5   6        814.10        831.92        21.12 o                         
   5  -5   6          1.00          5.33         4.63 o                         
   6  -5   6        311.03        320.95        10.25 o                         
   7  -5   6        387.92        390.46         8.14 o                         
   8  -5   6          0.64          1.14         1.72 o                         
   9  -5   6         75.23         66.91         6.41 o                         
  10  -5   6         58.10         54.17         9.41 o                         
  -9  -4   6        409.00        423.03        18.28 o                         
  -8  -4   6          1.57         -3.94         3.94 o                         
  -7  -4   6          2.54         -2.10         2.46 o                         
  -6  -4   6        817.97        791.68        26.74 o                         
  -5  -4   6        308.42        318.53         7.22 o                         
  -4  -4   6         56.30         55.28         2.65 o                         
  -3  -4   6         70.03         60.67         2.36 o                         
  -2  -4   6        278.01        231.79         4.44 o                         
  -1  -4   6        749.66        678.19         9.98 o                         
   0  -4   6       1635.35       1650.89        23.25 o                         
   1  -4   6        659.07        689.75        22.85 o                         
   2  -4   6        248.96        212.98        20.82 o                         
   3  -4   6       1638.27       1615.31        25.91 o                         
   4  -4   6        758.38        719.64        16.27 o                         
   5  -4   6        383.12        340.26        24.40 o                         
   6  -4   6         94.64         99.82         3.94 o                         
   7  -4   6        387.98        401.03        12.55 o                         
   8  -4   6        156.79        141.17         8.36 o                         
   9  -4   6         79.58         68.38         4.75 o                         
  10  -4   6          3.75          7.79         6.34 o                         
 -10  -3   6        173.24        193.84        16.10 o                         
  -9  -3   6        358.48        389.86        16.79 o                         
  -8  -3   6        241.11        262.00        13.00 o                         
  -7  -3   6        106.06         92.81         4.31 o                         
  -6  -3   6         10.80         14.23         1.89 o                         
  -5  -3   6        256.89        254.79         6.63 o                         
  -4  -3   6        102.13         83.24         3.55 o                         
  -3  -3   6        305.63        283.78         5.61 o                         
  -2  -3   6        149.29        163.11         3.62 o                         
  -1  -3   6       1095.53       1103.93        13.74 o                         
   0  -3   6       1061.36        916.39        10.62 o                         
   1  -3   6          2.22          1.23         0.61 o                         
   2  -3   6        768.34        814.66        20.09 o                         
   3  -3   6        467.09        464.75        12.16 o                         
   4  -3   6       1642.99       1624.87        41.83 o                         
   5  -3   6        237.10        202.59         8.78 o                         
   6  -3   6        265.18        256.11         8.60 o                         
   7  -3   6         30.02         23.06         3.69 o                         
   8  -3   6       1216.15       1161.42        30.76 o                         
   9  -3   6          3.97          2.41         2.09 o                         
  10  -3   6        189.05        206.81        17.87 o                         
 -10  -2   6          0.47         -3.59         3.59 o                         
  -9  -2   6         32.76         20.64         4.33 o                         
  -8  -2   6        212.45        214.07        11.34 o                         
  -7  -2   6        481.26        517.63        12.65 o                         
  -6  -2   6        320.68        327.91         8.32 o                         
  -5  -2   6        204.06        219.72         5.28 o                         
  -4  -2   6        163.40        152.12         4.39 o                         
  -3  -2   6       1564.54       1552.56        13.86 o                         
  -2  -2   6        140.69        130.53         2.97 o                         
  -1  -2   6        375.63        390.73         5.24 o                         
   0  -2   6       2399.16       2415.96        29.61 o                         
   1  -2   6       3155.16       3128.87        34.76 o                         
   2  -2   6        336.78        400.81        16.33 o                         
   3  -2   6         46.03         45.30         5.76 o                         
   4  -2   6        114.94        126.72         6.81 o                         
   5  -2   6       1045.98       1065.47        22.30 o                         
   6  -2   6        267.10        269.32         8.98 o                         
   7  -2   6         62.78         42.73         4.95 o                         
   8  -2   6          1.77         -5.03         5.49 o                         
   9  -2   6        192.64        208.13         8.71 o                         
  10  -2   6        342.24        353.65        15.36 o                         
 -10  -1   6         91.97         83.42        12.72 o                         
  -9  -1   6          4.20          3.12         2.90 o                         
  -8  -1   6          3.48          1.62         3.23 o                         
  -7  -1   6        125.38        142.16         7.30 o                         
  -6  -1   6        279.92        291.11        11.59 o                         
  -5  -1   6        508.97        525.52         9.00 o                         
  -4  -1   6        966.06       1011.10        11.17 o                         
  -3  -1   6        929.68        954.63        10.22 o                         
  -2  -1   6        190.33        162.93         3.49 o                         
  -1  -1   6         47.72         39.83         2.30 o                         
   0  -1   6         89.11         96.86         4.18 o                         
   1  -1   6       1437.37       1436.59        25.20 o                         
   2  -1   6       3938.13       3977.48        76.80 o                         
   3  -1   6         21.36         30.11         5.09 o                         
   4  -1   6         83.06         77.83         8.21 o                         
   5  -1   6         54.12         58.62         6.05 o                         
   6  -1   6       1412.39       1418.30        28.72 o                         
   7  -1   6        185.24        179.75         9.44 o                         
   8  -1   6         18.31         22.79         3.73 o                         
   9  -1   6         35.16         29.96         4.42 o                         
  10  -1   6        109.76        108.95        15.50 o                         
 -10   0   6        263.38        255.82        21.07 o                         
  -9   0   6         31.88         40.44         6.58 o                         
  -8   0   6          7.01         -2.58         2.58 o                         
  -7   0   6         23.64         15.90         3.81 o                         
  -6   0   6        890.15        935.01        14.26 o                         
  -5   0   6       1726.44       1839.87        23.40 o                         
  -4   0   6        544.48        593.81        10.08 o                         
  -3   0   6        139.27        114.36         3.84 o                         
  -2   0   6       1756.08       1798.05        23.82 o                         
  -1   0   6         23.46         45.68         3.02 o                         
   0   0   6        378.11        477.48        18.59 o                         
   1   0   6         35.12         24.03         4.73 o                         
   2   0   6        990.82       1057.63        27.66 o                         
   3   0   6       3755.81       3583.72        71.66 o                         
   4   0   6       1146.26       1097.48        31.45 o                         
   5   0   6        191.66        170.10         6.85 o                         
   6   0   6        181.48        172.35         9.19 o                         
   7   0   6        603.93        652.28        30.07 o                         
   8   0   6        653.38        669.78        21.64 o                         
   9   0   6         25.99         36.40         8.34 o                         
 -11   1   6          7.95         -4.18         7.91 o                         
 -10   1   6         19.89         16.57         4.75 o                         
  -9   1   6         52.01         54.30         4.28 o                         
  -8   1   6        682.88        682.49        14.96 o                         
  -7   1   6        548.77        523.73        18.41 o                         
  -6   1   6          5.81          1.90         1.61 o                         
  -5   1   6        909.56        963.00        15.64 o                         
  -4   1   6        304.07        328.24         7.33 o                         
  -3   1   6        499.54        496.63        11.65 o                         
  -2   1   6          0.98          1.20         1.76 o                         
  -1   1   6        129.40        167.43        11.15 o                         
   0   1   6       1924.11       1934.39        45.60 o                         
   1   1   6       2580.38       2730.21        58.65 o                         
   2   1   6         37.26         36.77         5.52 o                         
   3   1   6         63.60         56.81         4.73 o                         
   4   1   6       1407.01       1447.92        38.03 o                         
   5   1   6        753.31        762.81        19.83 o                         
   6   1   6        134.68        116.81         9.40 o                         
   7   1   6         16.92         23.69         4.00 o                         
   8   1   6        115.65        134.35        14.81 o                         
   9   1   6        173.28        163.30        16.91 o                         
 -11   2   6         17.77         15.12         4.67 o                         
 -10   2   6         10.04          1.85         3.82 o                         
  -9   2   6          1.42          1.21         3.83 o                         
  -8   2   6       1370.44       1290.59        26.25 o                         
  -7   2   6        179.30        147.64         9.31 o                         
  -6   2   6        367.47        366.75        14.32 o                         
  -5   2   6         49.24         44.40         3.35 o                         
  -4   2   6         13.70         18.81         2.29 o                         
  -3   2   6        245.28        195.54         7.19 o                         
  -2   2   6       1206.58       1233.13        24.40 o                         
  -1   2   6         88.45        100.84         9.07 o                         
   0   2   6       2535.27       2635.45        58.29 o                         
   1   2   6       1466.96       1453.35        38.71 o                         
   2   2   6        411.82        430.10        18.61 o                         
   3   2   6         74.36         64.22         7.67 o                         
   4   2   6       1097.88       1064.50        33.96 o                         
   5   2   6          1.68         -0.79         2.96 o                         
   6   2   6        194.19        191.82        16.58 o                         
   7   2   6         97.79        107.24        13.26 o                         
   8   2   6          1.34         -5.96         6.69 o                         
 -11   3   6        108.76         93.35        13.19 o                         
 -10   3   6         51.98         51.59         6.89 o                         
  -9   3   6          4.56          3.71         5.29 o                         
  -8   3   6         42.17         34.51         5.40 o                         
  -7   3   6       1768.90       1789.88        39.84 o                         
  -6   3   6        439.79        460.17        22.09 o                         
  -5   3   6          6.48          6.92         1.80 o                         
  -4   3   6         80.28         87.24         5.36 o                         
  -3   3   6         69.08         68.30         4.61 o                         
  -2   3   6       1442.71       1343.24        26.72 o                         
  -1   3   6       1215.71       1272.13        25.60 o                         
   0   3   6        307.66        343.46        11.81 o                         
   1   3   6         20.01         19.16         4.85 o                         
   2   3   6        326.85        312.02        16.26 o                         
   3   3   6        957.46        896.66        30.00 o                         
   4   3   6        185.65        169.26        10.30 o                         
   5   3   6         97.55         88.75         7.59 o                         
   6   3   6       1481.18       1549.64        53.96 o                         
   7   3   6        403.03        434.10        17.98 o                         
   8   3   6         32.57         23.92         5.19 o                         
 -10   4   6        219.89        209.97        18.46 o                         
  -9   4   6        141.72        120.68        13.59 o                         
  -8   4   6          9.02          6.99         3.00 o                         
  -7   4   6        520.21        475.17        24.13 o                         
  -6   4   6        455.49        424.53        22.12 o                         
  -5   4   6        671.71        684.63        27.67 o                         
  -4   4   6         41.66         37.02         3.32 o                         
  -3   4   6        258.31        269.74         9.54 o                         
  -2   4   6        713.46        718.75        15.62 o                         
  -1   4   6       1581.63       1621.78        30.78 o                         
   0   4   6        984.33        982.86        22.19 o                         
   1   4   6         48.04         51.43         4.72 o                         
   2   4   6          5.80          1.35         4.70 o                         
   3   4   6        168.46        144.30         8.89 o                         
   4   4   6        208.50        210.08        11.03 o                         
   5   4   6        255.51        268.84        12.99 o                         
   6   4   6          2.54          7.02         3.55 o                         
   7   4   6        475.98        492.31        43.94 o                         
 -10   5   6          6.59         12.28         6.70 o                         
  -9   5   6        682.06        709.46        33.50 o                         
  -8   5   6        664.86        648.92        21.01 o                         
  -7   5   6          1.14          8.11         5.14 o                         
  -6   5   6         42.98         35.43         2.97 o                         
  -5   5   6          1.54          7.34         2.27 o                         
  -4   5   6        723.57        736.53        22.27 o                         
  -3   5   6        267.12        259.63        10.22 o                         
  -2   5   6         35.12         27.20         2.79 o                         
  -1   5   6        850.41        885.14        20.29 o                         
   0   5   6        849.28        844.43        17.11 o                         
   1   5   6        283.32        286.67        11.49 o                         
   2   5   6          1.12          2.39         3.35 o                         
   3   5   6          1.52         -0.97         1.86 o                         
   4   5   6        440.95        451.78        23.88 o                         
   5   5   6        148.47        147.12        20.40 o                         
   6   5   6        167.32        165.89        12.41 o                         
 -10   6   6          6.62          9.26         5.79 o                         
  -9   6   6        122.61        101.96        13.57 o                         
  -8   6   6         79.42         71.61        10.80 o                         
  -7   6   6         10.90          3.18         4.83 o                         
  -6   6   6         38.00         44.75         8.25 o                         
  -5   6   6         77.73         81.56         5.47 o                         
  -4   6   6       1159.33       1187.17        25.37 o                         
  -3   6   6        136.69        162.32         7.51 o                         
  -2   6   6         44.13         45.03         3.63 o                         
  -1   6   6        179.84        183.17         7.75 o                         
   0   6   6        160.43        155.33         8.68 o                         
   1   6   6        313.37        306.66        12.36 o                         
   2   6   6        196.95        198.25         8.32 o                         
   3   6   6          5.92          3.13         2.38 o                         
   4   6   6          1.12          6.18         3.36 o                         
   5   6   6        201.47        202.85        16.32 o                         
  -9   7   6         13.94          6.58         5.66 o                         
  -8   7   6          0.92          0.10         5.18 o                         
  -7   7   6         82.00         69.86        10.73 o                         
  -6   7   6         18.96         26.56         7.29 o                         
  -5   7   6        231.88        229.36        18.16 o                         
  -4   7   6         12.46          8.51         3.12 o                         
  -3   7   6       1306.50       1340.43        34.95 o                         
  -2   7   6        291.08        308.02        11.04 o                         
  -1   7   6         52.34         55.05         7.20 o                         
   0   7   6         58.20         39.92         6.84 o                         
   1   7   6          0.96         -3.73         3.73 o                         
   2   7   6        476.30        453.90        17.00 o                         
   3   7   6        155.80        156.43        10.03 o                         
   4   7   6          1.82         -0.18         5.90 o                         
  -9   8   6        124.84        140.90        15.84 o                         
  -8   8   6         52.27         62.31        10.71 o                         
  -7   8   6         16.57         18.17         7.18 o                         
  -6   8   6        322.90        349.77        23.55 o                         
  -5   8   6        487.05        487.18        27.57 o                         
  -4   8   6         22.32         18.88         6.44 o                         
  -3   8   6         44.97         48.04         9.76 o                         
  -2   8   6        803.98        832.16        36.64 o                         
  -1   8   6        179.89        206.08        15.79 o                         
   0   8   6          1.10          0.80         3.15 o                         
   1   8   6          5.70          1.39         7.59 o                         
   2   8   6         81.35         74.00         7.59 o                         
   3   8   6        139.17        163.71        16.81 o                         
  -8   9   6        174.35        165.51        17.11 o                         
  -7   9   6         67.30         60.89        10.95 o                         
  -6   9   6         67.96         86.05        12.75 o                         
  -5   9   6        260.79        234.13        19.93 o                         
  -4   9   6         25.11         21.06         7.88 o                         
  -3   9   6          1.09          2.50         5.35 o                         
  -2   9   6          2.56         -4.25         4.25 o                         
  -1   9   6         62.39         38.74         7.74 o                         
   0   9   6        451.65        449.52        27.41 o                         
   1   9   6        294.28        290.59        21.18 o                         
   2   9   6         56.13         31.02         8.41 o                         
  -6  10   6          9.87         -0.93         5.89 o                         
  -5  10   6         18.13         12.47         6.60 o                         
  -4  10   6        124.44        100.24        13.91 o                         
  -3  10   6        295.76        305.01        20.69 o                         
  -2  10   6         60.00         49.39         6.61 o                         
  -1  10   6          0.93         -0.92         4.58 o                         
   0 -12   7        150.31        175.35        11.12 o                         
   1 -12   7         12.12          6.78         4.45 o                         
   2 -12   7         21.86         22.85         6.66 o                         
   3 -12   7         93.99        102.24        12.52 o                         
   4 -12   7        109.21        117.33        13.79 o                         
   5 -12   7         34.95         48.63        10.10 o                         
  -2 -11   7          5.84          6.08         6.31 o                         
  -1 -11   7        104.01         88.95         9.52 o                         
   0 -11   7        209.20        201.93        15.16 o                         
   1 -11   7         27.10         40.12         7.62 o                         
   2 -11   7         67.14         70.62         9.82 o                         
   3 -11   7          1.20          2.39         4.32 o                         
   4 -11   7        258.41        261.03        20.05 o                         
   5 -11   7        420.99        484.35        27.89 o                         
   6 -11   7          8.55          6.61         5.86 o                         
   7 -11   7          2.20          6.93         6.16 o                         
  -4 -10   7         39.63         46.79         6.82 o                         
  -3 -10   7         76.75         92.17        12.81 o                         
  -2 -10   7        519.00        524.67        21.21 o                         
  -1 -10   7        204.32        212.39        14.12 o                         
   0 -10   7          1.31          1.82         2.18 o                         
   1 -10   7        453.59        384.34         9.55 o                         
   2 -10   7          1.63          0.76         2.26 o                         
   3 -10   7         15.64          5.21         2.00 o                         
   4 -10   7        178.60        192.87        10.46 o                         
   5 -10   7        492.93        521.39        27.88 o                         
   6 -10   7        113.16        104.52        13.16 o                         
   7 -10   7         46.37         48.05         9.77 o                         
   8 -10   7         16.27         22.25         7.48 o                         
  -5  -9   7         29.52         42.28         7.78 o                         
  -4  -9   7          1.00          0.39         4.01 o                         
  -3  -9   7         35.42         22.40         3.84 o                         
  -2  -9   7       1138.92       1123.97        32.69 o                         
  -1  -9   7        358.05        415.70        19.34 o                         
   0  -9   7          1.28          1.35         2.22 o                         
   1  -9   7         25.54         17.89         1.77 o                         
   2  -9   7         68.19         53.92         5.02 o                         
   3  -9   7        156.64        161.33        10.45 o                         
   4  -9   7          2.98          3.58         1.26 o                         
   5  -9   7          0.64          0.90         4.79 o                         
   6  -9   7       1317.73       1368.71        47.41 o                         
   7  -9   7        427.52        460.62        26.83 o                         
   8  -9   7          2.29          4.68         5.58 o                         
   9  -9   7        128.42        116.76        14.38 o                         
  -6  -8   7         49.35         50.56         7.10 o                         
  -5  -8   7        335.83        387.32        34.39 o                         
  -4  -8   7         45.84         47.43         8.07 o                         
  -3  -8   7        228.74        204.91         8.17 o                         
  -2  -8   7        624.95        559.34        19.85 o                         
  -1  -8   7        121.89        111.01         5.94 o                         
   0  -8   7          1.32          1.86         1.08 o                         
   1  -8   7         66.06         45.25         7.27 o                         
   2  -8   7         52.48         31.52         2.41 o                         
   3  -8   7        536.74        518.86        13.60 o                         
   4  -8   7       1166.43       1097.03        67.45 o                         
   5  -8   7        173.63        114.20        42.60 o                         
   6  -8   7         26.05         25.33         4.01 o                         
   7  -8   7        149.77        158.08        15.43 o                         
   8  -8   7         89.26         90.92        12.56 o                         
   9  -8   7        164.49        187.93        17.88 o                         
  -7  -7   7         52.51         81.42         8.85 o                         
  -6  -7   7          9.59         15.84         5.56 o                         
  -5  -7   7        155.53        155.10        14.60 o                         
  -4  -7   7        867.63        813.61        23.52 o                         
  -3  -7   7        615.66        621.56        19.05 o                         
  -2  -7   7        363.47        323.31        12.06 o                         
  -1  -7   7          3.47          2.00         0.89 o                         
   0  -7   7        121.76        129.18         4.55 o                         
   1  -7   7        728.94        743.61        15.84 o                         
   2  -7   7         92.97         78.54         5.53 o                         
   3  -7   7         99.72        113.16        11.29 o                         
   4  -7   7       1019.09       1001.93        35.09 o                         
   5  -7   7       1035.97       1105.59        23.75 o                         
   6  -7   7          1.14         -0.37         1.33 o                         
   7  -7   7        407.48        380.60        20.72 o                         
   8  -7   7         16.01          5.63         4.55 o                         
   9  -7   7        662.87        646.30        32.40 o                         
  -8  -6   7         66.32         72.58         8.30 o                         
  -7  -6   7         57.55         43.07         6.31 o                         
  -6  -6   7        232.67        263.35        13.53 o                         
  -5  -6   7         91.69         86.05         6.70 o                         
  -4  -6   7        910.93        850.78        20.09 o                         
  -3  -6   7        120.21         93.55         5.76 o                         
  -2  -6   7        155.46        153.26         4.10 o                         
  -1  -6   7         16.55         11.91         1.17 o                         
   0  -6   7        153.17        128.64         5.87 o                         
   1  -6   7        832.76        787.25        15.72 o                         
   2  -6   7       1374.07       1482.15        41.22 o                         
   3  -6   7         80.88         73.49         8.67 o                         
   4  -6   7        148.99        147.28         6.86 o                         
   5  -6   7        468.93        477.43        14.51 o                         
   6  -6   7         17.99         14.31         2.40 o                         
   7  -6   7         18.81         11.34         2.68 o                         
   8  -6   7         27.20         28.15         3.94 o                         
   9  -6   7        102.60         83.06        12.08 o                         
  10  -6   7        486.91        516.18        28.75 o                         
  -8  -5   7          5.21          8.65         4.33 o                         
  -7  -5   7        131.97        134.86         9.92 o                         
  -6  -5   7        868.90        950.31        22.12 o                         
  -5  -5   7         55.45         54.02         3.05 o                         
  -4  -5   7        424.15        401.85         8.14 o                         
  -3  -5   7       1833.43       1808.66        17.40 o                         
  -2  -5   7        321.47        295.71         5.34 o                         
  -1  -5   7        406.70        398.09         7.05 o                         
   0  -5   7          5.73          3.39         1.27 o                         
   1  -5   7         46.62         41.63         2.75 o                         
   2  -5   7       2113.72       2220.44        53.00 o                         
   3  -5   7        757.25        743.73        15.12 o                         
   4  -5   7          1.64          0.02         1.72 o                         
   5  -5   7          5.99         12.18         5.23 o                         
   6  -5   7         72.14         67.96         4.38 o                         
   7  -5   7        426.07        450.23        11.82 o                         
   8  -5   7        352.88        351.21        13.31 o                         
   9  -5   7          0.89         -1.46         2.87 o                         
  10  -5   7         69.33         67.34        10.49 o                         
  -9  -4   7         97.82         89.70        16.90 o                         
  -8  -4   7          6.79          3.56         3.77 o                         
  -7  -4   7          4.53          1.42         2.16 o                         
  -6  -4   7        544.73        555.95        10.79 o                         
  -5  -4   7        427.71        437.47         9.11 o                         
  -4  -4   7        201.56        208.76         5.83 o                         
  -3  -4   7        141.07        138.16         3.75 o                         
  -2  -4   7         24.79         34.57         1.99 o                         
  -1  -4   7       1022.09        995.96        13.84 o                         
   0  -4   7       1823.07       1893.65        25.38 o                         
   1  -4   7          0.83          0.30         2.36 o                         
   2  -4   7        268.96        235.56        12.76 o                         
   3  -4   7         21.62         18.16         2.39 o                         
   4  -4   7        238.27        223.51         8.43 o                         
   5  -4   7       1238.12       1124.80        95.53 o                         
   6  -4   7        188.42        157.58         5.02 o                         
   7  -4   7        212.46        212.33         7.22 o                         
   8  -4   7       1117.49       1111.59        26.28 o                         
   9  -4   7         54.53         47.01         5.60 o                         
  10  -4   7         62.28         43.10         7.81 o                         
  -9  -3   7          3.65          1.17         3.45 o                         
  -8  -3   7        413.29        418.88        16.82 o                         
  -7  -3   7        888.77        848.42        28.95 o                         
  -6  -3   7         17.95         13.04         2.50 o                         
  -5  -3   7         59.60         64.90         3.54 o                         
  -4  -3   7        377.30        362.56         6.70 o                         
  -3  -3   7         65.20         49.63         2.52 o                         
  -2  -3   7        266.15        268.32         4.48 o                         
  -1  -3   7        187.56        189.18         3.80 o                         
   0  -3   7       2959.63       2999.30        51.97 o                         
   1  -3   7        381.85        317.81         7.55 o                         
   2  -3   7         18.85         24.74         2.42 o                         
   3  -3   7         77.72         59.91         4.08 o                         
   4  -3   7        273.71        284.43        19.19 o                         
   5  -3   7        622.39        609.76        16.35 o                         
   6  -3   7        209.08        213.88         8.12 o                         
   7  -3   7         86.02         73.74         6.39 o                         
   8  -3   7        195.16        201.96         8.03 o                         
   9  -3   7          7.37          0.30         2.33 o                         
  10  -3   7        218.30        198.02        11.35 o                         
 -10  -2   7         49.12         41.36         6.18 o                         
  -9  -2   7        142.11        152.08        15.21 o                         
  -8  -2   7        115.22        120.00         8.60 o                         
  -7  -2   7       1398.64       1465.61        24.54 o                         
  -6  -2   7         25.30         24.98         2.39 o                         
  -5  -2   7         78.31         73.44         3.44 o                         
  -4  -2   7        880.60        959.48        11.79 o                         
  -3  -2   7          5.20          9.70         1.28 o                         
  -2  -2   7       1006.61        971.74         9.97 o                         
  -1  -2   7        302.74        317.36         5.45 o                         
   0  -2   7        444.68        479.11         8.06 o                         
   1  -2   7       2915.68       2912.64        34.07 o                         
   2  -2   7         30.14         16.64         4.09 o                         
   3  -2   7         67.52         50.13         4.43 o                         
   4  -2   7         35.66         36.36         4.12 o                         
   5  -2   7        121.12        108.58         5.48 o                         
   6  -2   7       1305.18       1315.56        28.22 o                         
   7  -2   7        169.61        202.08        14.42 o                         
   8  -2   7          0.58         -3.65         3.65 o                         
   9  -2   7         10.81          4.56         3.43 o                         
 -10  -1   7        137.06        143.83        16.45 o                         
  -9  -1   7          1.76         -3.26         5.62 o                         
  -8  -1   7          0.76         -1.02         3.14 o                         
  -7  -1   7          3.84          2.35         3.23 o                         
  -6  -1   7        303.23        298.98         8.33 o                         
  -5  -1   7        963.41        978.64        13.19 o                         
  -4  -1   7        668.53        680.68         9.13 o                         
  -3  -1   7        763.76        834.06         9.77 o                         
  -2  -1   7        454.59        464.82         7.99 o                         
  -1  -1   7         52.20         80.88         3.48 o                         
   0  -1   7        184.60        191.85         6.33 o                         
   1  -1   7       2885.29       2955.88        44.35 o                         
   2  -1   7        482.51        436.20        13.30 o                         
   3  -1   7        471.25        433.76        13.12 o                         
   4  -1   7         82.60         74.92         5.54 o                         
   5  -1   7         61.75         61.05         6.35 o                         
   6  -1   7        353.37        356.50        13.71 o                         
   7  -1   7        551.56        588.92        18.47 o                         
   8  -1   7         89.19         87.78         7.39 o                         
   9  -1   7         91.32         92.65        17.93 o                         
 -10   0   7        151.37        172.94        17.57 o                         
  -9   0   7         61.06         58.34         4.97 o                         
  -8   0   7          5.95         -2.55         3.74 o                         
  -7   0   7          0.88          1.87         3.24 o                         
  -6   0   7        631.32        624.38        13.04 o                         
  -5   0   7       1643.82       1723.69        27.01 o                         
  -4   0   7        920.64        979.04        20.91 o                         
  -3   0   7        339.93        384.06         6.96 o                         
  -2   0   7          1.26          2.13         2.18 o                         
  -1   0   7       2671.23       2701.30        32.85 o                         
   0   0   7        645.41        684.09        24.34 o                         
   1   0   7       1412.56       1552.06        28.44 o                         
   2   0   7        703.40        688.80        14.01 o                         
   3   0   7        718.24        787.74        15.47 o                         
   4   0   7       2704.84       2745.69        43.18 o                         
   5   0   7          4.09         -0.94         2.40 o                         
   6   0   7         29.65         21.78         4.35 o                         
   7   0   7        124.95        154.10         9.46 o                         
   8   0   7        103.62        101.15         8.03 o                         
   9   0   7        232.43        234.33        19.83 o                         
 -10   1   7         65.82         44.21         6.51 o                         
  -9   1   7        118.69        107.41         6.01 o                         
  -8   1   7        793.08        795.57        23.60 o                         
  -7   1   7        433.02        403.90        15.50 o                         
  -6   1   7          8.42          5.29         2.10 o                         
  -5   1   7       1047.47       1101.37        30.85 o                         
  -4   1   7        545.76        516.48        11.81 o                         
  -3   1   7          8.54          6.65         1.87 o                         
  -2   1   7        179.80        178.60        10.93 o                         
  -1   1   7        326.41        379.87        18.15 o                         
   0   1   7        815.91        805.04        27.29 o                         
   1   1   7       2821.41       2755.59        42.96 o                         
   2   1   7         30.87         17.06         2.93 o                         
   3   1   7         66.79         64.62         5.22 o                         
   4   1   7        351.20        388.98        13.48 o                         
   5   1   7        418.46        428.54        17.09 o                         
   6   1   7         27.28         21.00         3.93 o                         
   7   1   7          5.73         10.66         5.91 o                         
   8   1   7         27.64         35.44         8.70 o                         
 -10   2   7         92.17         91.82         8.92 o                         
  -9   2   7        152.08        163.88        11.17 o                         
  -8   2   7        150.62        153.64        10.28 o                         
  -7   2   7        700.65        662.51        21.79 o                         
  -6   2   7        299.58        303.73        17.72 o                         
  -5   2   7         74.06         78.10         4.49 o                         
  -4   2   7        119.07         81.71         6.15 o                         
  -3   2   7        532.01        520.99        12.75 o                         
  -2   2   7        550.57        593.36        33.03 o                         
  -1   2   7        164.37        193.94        13.48 o                         
   0   2   7       1294.85       1409.89        22.55 o                         
   1   2   7       1932.07       1948.74        34.11 o                         
   2   2   7       1573.85       1465.52        28.07 o                         
   3   2   7         13.36         10.37         2.75 o                         
   4   2   7       1102.94       1038.12        23.34 o                         
   5   2   7        202.69        215.17         8.65 o                         
   6   2   7        712.93        697.85        22.31 o                         
   7   2   7        256.04        258.71        14.12 o                         
   8   2   7          9.93          7.91         3.80 o                         
 -10   3   7        282.20        283.98        15.56 o                         
  -9   3   7         62.17         80.74        10.89 o                         
  -8   3   7         87.79         69.19        16.06 o                         
  -7   3   7        213.07        175.56        14.76 o                         
  -6   3   7        970.31        942.28        33.96 o                         
  -5   3   7          7.80          8.08         4.14 o                         
  -4   3   7        257.92        255.25         8.21 o                         
  -3   3   7        165.77        161.25         6.32 o                         
  -2   3   7        809.29        817.62        17.68 o                         
  -1   3   7       3672.17       3896.29        58.12 o                         
   0   3   7        155.97        137.21         6.46 o                         
   1   3   7         32.46         30.67         3.90 o                         
   2   3   7        413.16        406.66        13.59 o                         
   3   3   7          7.74          7.85         2.58 o                         
   4   3   7         47.10         45.84         4.14 o                         
   5   3   7         10.79          8.47         2.60 o                         
   6   3   7        283.73        300.76        15.69 o                         
   7   3   7        188.34        192.44        12.70 o                         
 -10   4   7          6.33         24.13         7.35 o                         
  -9   4   7        452.89        489.68        27.60 o                         
  -8   4   7        227.99        214.47        17.47 o                         
  -7   4   7        188.51        179.76        15.07 o                         
  -6   4   7         14.89          8.25         4.83 o                         
  -5   4   7          5.78         -2.72         5.18 o                         
  -4   4   7       1581.72       1573.99        33.48 o                         
  -3   4   7        241.97        268.15        10.80 o                         
  -2   4   7         19.58          9.22         2.50 o                         
  -1   4   7       1452.34       1513.21        30.84 o                         
   0   4   7        376.88        396.90        11.37 o                         
   1   4   7          8.62          6.53         2.35 o                         
   2   4   7         22.95         23.60         3.71 o                         
   3   4   7        211.65        210.00        23.03 o                         
   4   4   7        129.17        127.71         6.79 o                         
   5   4   7         80.29         91.00         9.07 o                         
   6   4   7         61.62         57.51         7.25 o                         
   7   4   7        260.71        276.57        19.87 o                         
 -10   5   7         23.93         10.87         5.63 o                         
  -9   5   7        129.90        104.92        13.24 o                         
  -8   5   7        560.82        576.15        29.34 o                         
  -7   5   7          2.97          0.05         4.60 o                         
  -6   5   7        341.75        313.66        10.25 o                         
  -5   5   7        990.70        952.34        35.91 o                         
  -4   5   7       1330.58       1351.75        31.35 o                         
  -3   5   7          1.31          2.25         4.51 o                         
  -2   5   7         11.76          5.25         2.32 o                         
  -1   5   7        205.91        200.13        10.26 o                         
   0   5   7        327.85        304.47        12.52 o                         
   1   5   7        290.36        274.12        12.44 o                         
   2   5   7         15.32         17.28         3.37 o                         
   3   5   7          1.22          1.48         2.09 o                         
   4   5   7        143.73        151.95        10.32 o                         
   5   5   7        859.00        906.53        53.76 o                         
   6   5   7         16.02         14.09         4.15 o                         
  -9   6   7         20.90         27.26         8.03 o                         
  -8   6   7        131.63        119.81        13.59 o                         
  -7   6   7          6.46          3.69         5.22 o                         
  -6   6   7        137.30        116.45        12.89 o                         
  -5   6   7         56.06         50.12        10.07 o                         
  -4   6   7         13.65          7.77         2.83 o                         
  -3   6   7        788.85        822.64        18.40 o                         
  -2   6   7       1411.04       1430.87        32.78 o                         
  -1   6   7          1.71         -0.65         4.92 o                         
   0   6   7        158.70        150.46        13.40 o                         
   1   6   7          1.25         -5.01         5.01 o                         
   2   6   7        934.72        926.32        25.59 o                         
   3   6   7        200.45        204.70        11.90 o                         
   4   6   7         14.03         10.32         3.55 o                         
   5   6   7         11.84         21.05         8.96 o                         
  -9   7   7         37.25         49.27        10.35 o                         
  -8   7   7          0.54          3.01         5.35 o                         
  -7   7   7          3.78          3.68         4.82 o                         
  -6   7   7         73.69         79.78        11.73 o                         
  -5   7   7        296.68        310.06        21.59 o                         
  -4   7   7         87.55         93.85         7.17 o                         
  -3   7   7        258.07        264.35        10.44 o                         
  -2   7   7        542.91        567.88        20.10 o                         
  -1   7   7        305.44        315.25        19.76 o                         
   0   7   7        420.91        391.59        21.75 o                         
   1   7   7          5.81          4.01         3.76 o                         
   2   7   7        239.67        237.78        12.80 o                         
   3   7   7        415.21        467.85        24.92 o                         
   4   7   7         70.19         94.07        13.81 o                         
  -8   8   7         41.41         39.28         9.30 o                         
  -7   8   7        109.64        109.84        14.09 o                         
  -6   8   7        130.87        148.98        15.79 o                         
  -5   8   7        473.62        513.05        29.26 o                         
  -4   8   7         40.27         27.61         8.15 o                         
  -3   8   7         17.14         20.29         6.37 o                         
  -2   8   7        157.11        149.43        10.69 o                         
  -1   8   7         17.70         20.68         6.20 o                         
   0   8   7        290.56        283.99        18.61 o                         
   1   8   7         49.05         42.43         5.99 o                         
   2   8   7          2.21         -6.92         6.92 o                         
  -7   9   7         84.16         68.94        12.22 o                         
  -6   9   7          3.99         -1.73         5.24 o                         
  -5   9   7         80.17         81.99        13.04 o                         
  -4   9   7        111.87        113.00        14.67 o                         
  -3   9   7         19.41         28.09         7.82 o                         
  -2   9   7          3.81         -7.26         7.26 o                         
  -1   9   7          0.90          6.76         5.88 o                         
   0   9   7        193.09        175.65        17.09 o                         
   1   9   7        456.28        427.29        27.18 o                         
  -3  10   7        455.22        460.14        25.54 o                         
   0 -12   8        166.40        179.99        14.82 o                         
   1 -12   8         28.82         33.50         7.16 o                         
   2 -12   8         39.18         27.15         6.91 o                         
   3 -12   8          3.91          3.52         4.61 o                         
   4 -12   8        670.59        715.15        34.84 o                         
   5 -12   8         28.61         28.14         7.89 o                         
  -2 -11   8        103.24         85.18        10.40 o                         
  -1 -11   8         16.50          5.62         2.89 o                         
   0 -11   8          5.77          0.90         2.61 o                         
   1 -11   8         96.63        125.32        12.87 o                         
   2 -11   8         61.04         47.63         8.72 o                         
   3 -11   8         24.48         19.28         6.45 o                         
   4 -11   8        126.84        115.59        13.58 o                         
   5 -11   8         91.46        107.98        13.41 o                         
   6 -11   8        330.85        394.06        26.00 o                         
  -4 -10   8         17.18         18.77         6.78 o                         
  -3 -10   8        237.29        205.77        16.22 o                         
  -2 -10   8        350.08        341.12        13.02 o                         
  -1 -10   8          8.76          6.84         2.77 o                         
   0 -10   8         81.04         82.77         7.85 o                         
   1 -10   8        362.80        342.37         9.25 o                         
   2 -10   8        191.65        188.90        15.40 o                         
   3 -10   8         50.93         58.60         9.23 o                         
   4 -10   8          5.62         -0.10         5.31 o                         
   5 -10   8       1010.75       1087.80        42.27 o                         
   6 -10   8        226.66        270.59        20.89 o                         
   7 -10   8        158.85        186.51        18.16 o                         
  -5  -9   8         17.96         31.75         5.91 o                         
  -4  -9   8         25.93         33.07         7.60 o                         
  -3  -9   8        305.93        273.25        14.66 o                         
  -2  -9   8         79.87         70.33         5.92 o                         
  -1  -9   8        118.49        118.82         7.38 o                         
   0  -9   8        115.51        112.90         4.58 o                         
   1  -9   8         63.23         55.59         3.25 o                         
   2  -9   8         39.86         39.72         3.84 o                         
   3  -9   8        298.24        286.86        10.46 o                         
   4  -9   8        211.94        228.52        17.36 o                         
   5  -9   8          3.35          4.32         4.77 o                         
   6  -9   8         71.55         68.76        10.76 o                         
   7  -9   8        306.01        357.67        24.05 o                         
   8  -9   8        145.52        144.18        15.86 o                         
  -6  -8   8         60.29         72.08         8.31 o                         
  -5  -8   8        162.30        186.81        16.41 o                         
  -4  -8   8        786.23        787.25        32.36 o                         
  -3  -8   8         66.90         69.93         5.75 o                         
  -2  -8   8          4.62          1.39         2.06 o                         
  -1  -8   8         61.74         47.78         6.24 o                         
   0  -8   8        536.32        528.36        10.17 o                         
   1  -8   8          7.55          3.59         1.54 o                         
   2  -8   8          2.97          1.55         3.36 o                         
   3  -8   8        956.48        996.28        21.39 o                         
   4  -8   8        791.85        841.35        18.54 o                         
   5  -8   8          3.04          5.03         4.74 o                         
   6  -8   8          9.38          9.22         6.11 o                         
   7  -8   8         11.31         22.85         8.05 o                         
   8  -8   8        508.21        580.43        30.67 o                         
   9  -8   8         66.36         65.95        11.79 o                         
  -7  -7   8        134.16        174.64        12.27 o                         
  -6  -7   8          6.53          8.31         3.81 o                         
  -5  -7   8        184.39        171.55        15.04 o                         
  -4  -7   8        387.27        388.45        13.00 o                         
  -3  -7   8        844.03        896.18        23.19 o                         
  -2  -7   8        436.31        369.18        14.71 o                         
  -1  -7   8         39.14         40.34         2.84 o                         
   0  -7   8        615.42        595.02        10.73 o                         
   1  -7   8        596.95        596.73        11.52 o                         
   2  -7   8        267.78        257.24        16.39 o                         
   3  -7   8        242.74        256.41        16.77 o                         
   4  -7   8          4.79          0.55         4.76 o                         
   5  -7   8        898.15        911.69        20.86 o                         
   6  -7   8        126.50        123.02        12.89 o                         
   7  -7   8         67.72         61.05         9.90 o                         
   8  -7   8          4.26         -3.61         5.17 o                         
   9  -7   8        294.79        294.18        21.81 o                         
  -8  -6   8          9.57          7.07         6.49 o                         
  -7  -6   8         65.06         58.66         7.24 o                         
  -6  -6   8        336.53        325.50        21.29 o                         
  -5  -6   8         36.58         27.44         4.56 o                         
  -4  -6   8         76.75         71.83         4.24 o                         
  -3  -6   8        230.26        205.58         5.16 o                         
  -2  -6   8        448.72        438.79         8.89 o                         
  -1  -6   8          0.91          0.87         1.35 o                         
   0  -6   8         43.64         38.10         2.70 o                         
   1  -6   8        200.55        172.63         5.75 o                         
   2  -6   8       4372.29       4579.38        94.01 o                         
   3  -6   8        533.69        524.28        23.89 o                         
   4  -6   8         36.24         39.69         3.76 o                         
   5  -6   8         12.09         15.50         4.23 o                         
   6  -6   8         15.02         10.22         2.97 o                         
   7  -6   8        135.61        131.53         6.84 o                         
   8  -6   8        201.23        216.27        17.76 o                         
   9  -6   8         71.60         90.23        12.06 o                         
  -8  -5   8          0.46          1.21         3.58 o                         
  -7  -5   8         60.12         56.58         9.86 o                         
  -6  -5   8        383.15        389.06        22.84 o                         
  -5  -5   8         99.43        107.03         5.52 o                         
  -4  -5   8          0.96          1.45         1.30 o                         
  -3  -5   8        105.18         97.50         3.92 o                         
  -2  -5   8        808.79        789.90        10.54 o                         
  -1  -5   8        688.88        667.33        16.45 o                         
   0  -5   8        190.57        212.10         8.75 o                         
   1  -5   8        213.58        237.72         8.07 o                         
   2  -5   8         21.09         18.53         3.75 o                         
   3  -5   8       1417.50       1353.10        66.15 o                         
   4  -5   8        234.27        205.14         9.19 o                         
   5  -5   8        358.34        381.31        20.84 o                         
   6  -5   8          7.86         10.03         3.00 o                         
   7  -5   8        716.82        709.31        19.92 o                         
   8  -5   8        600.91        611.34        18.88 o                         
   9  -5   8         18.68         20.72         6.48 o                         
  -9  -4   8         32.25         29.43         5.56 o                         
  -8  -4   8        117.89        114.66        15.19 o                         
  -7  -4   8        265.38        295.88        20.72 o                         
  -6  -4   8          1.12         -0.74         1.84 o                         
  -5  -4   8        280.81        279.54         7.52 o                         
  -4  -4   8        296.13        311.74         6.84 o                         
  -3  -4   8        168.32        171.39         4.77 o                         
  -2  -4   8         53.15         47.52         2.42 o                         
  -1  -4   8        298.58        285.24         7.10 o                         
   0  -4   8       2091.56       2168.68        37.77 o                         
   1  -4   8        413.18        416.51         8.86 o                         
   2  -4   8        258.95        264.10         5.59 o                         
   3  -4   8         26.04         21.61         3.23 o                         
   4  -4   8        449.13        452.73        16.13 o                         
   5  -4   8        310.63        343.28        19.43 o                         
   6  -4   8        216.31        199.82         9.86 o                         
   7  -4   8        123.16        110.64         5.28 o                         
   8  -4   8        164.25        179.85        10.32 o                         
   9  -4   8        313.03        320.95        14.28 o                         
  -9  -3   8          5.31         12.93         4.06 o                         
  -8  -3   8        383.69        380.90        16.09 o                         
  -7  -3   8        321.97        382.03        11.27 o                         
  -6  -3   8         14.20         10.93         1.98 o                         
  -5  -3   8        137.93        134.20         5.31 o                         
  -4  -3   8        563.43        547.26         8.57 o                         
  -3  -3   8         79.88         67.65         2.69 o                         
  -2  -3   8         59.99         54.54         2.27 o                         
  -1  -3   8          1.42          1.01         0.99 o                         
   0  -3   8       1513.95       1537.57        21.78 o                         
   1  -3   8       2067.30       2040.86        26.64 o                         
   2  -3   8         79.29         89.65         4.20 o                         
   3  -3   8         24.13         25.25         3.82 o                         
   4  -3   8        251.07        272.76        11.36 o                         
   5  -3   8        647.16        627.13        27.20 o                         
   6  -3   8        539.54        516.45        16.22 o                         
   7  -3   8         20.96         19.71         4.25 o                         
   8  -3   8          4.25         -1.19         3.18 o                         
   9  -3   8        131.60        134.59         9.47 o                         
  -9  -2   8          0.56         -3.59         4.58 o                         
  -8  -2   8          0.98         -6.98         6.98 o                         
  -7  -2   8       1076.94       1105.73        26.46 o                         
  -6  -2   8        243.71        258.45         7.09 o                         
  -5  -2   8          2.68         -1.28         1.42 o                         
  -4  -2   8        435.33        422.90         7.07 o                         
  -3  -2   8         29.37         20.58         1.62 o                         
  -2  -2   8        493.49        487.38         7.60 o                         
  -1  -2   8         36.43         27.57         1.81 o                         
   0  -2   8        161.35        155.42         6.50 o                         
   1  -2   8        519.36        490.63        11.49 o                         
   2  -2   8       1736.08       1669.51        31.03 o                         
   3  -2   8        546.64        539.17        15.79 o                         
   4  -2   8          0.92         -0.48         2.52 o                         
   5  -2   8        307.00        278.69        15.04 o                         
   6  -2   8        729.89        721.99        28.49 o                         
   7  -2   8       1261.98       1227.82        28.95 o                         
   8  -2   8          3.22         -1.26         3.32 o                         
   9  -2   8          8.26          3.29         3.39 o                         
 -10  -1   8         15.45         -0.89         5.69 o                         
  -9  -1   8        466.82        480.76        17.46 o                         
  -8  -1   8        118.65        103.42         6.46 o                         
  -7  -1   8         16.31          7.08         2.35 o                         
  -6  -1   8        220.45        222.43         7.35 o                         
  -5  -1   8        137.03        146.96         5.18 o                         
  -4  -1   8        442.54        449.80         7.51 o                         
  -3  -1   8        694.47        687.23         9.12 o                         
  -2  -1   8          9.04         27.15         2.19 o                         
  -1  -1   8       2107.48       2250.28        25.27 o                         
   0  -1   8          4.81         -1.97         1.97 o                         
   1  -1   8        249.11        209.52         9.56 o                         
   2  -1   8          7.90         11.18         2.97 o                         
   3  -1   8       1835.79       1846.65        27.61 o                         
   4  -1   8        735.46        740.97        19.37 o                         
   5  -1   8        118.62        105.94         7.20 o                         
   6  -1   8         57.02         49.97         6.84 o                         
   7  -1   8        322.07        317.85        14.04 o                         
   8  -1   8         34.53         38.46         6.50 o                         
   9  -1   8        130.64        124.12        14.45 o                         
 -10   0   8          1.41         -7.44         7.44 o                         
  -9   0   8        518.42        538.86        14.79 o                         
  -8   0   8        235.66        263.66        13.44 o                         
  -7   0   8         54.04         36.90         5.20 o                         
  -6   0   8        547.91        537.90        17.22 o                         
  -5   0   8        153.65        154.34         5.05 o                         
  -4   0   8        377.00        386.46         9.33 o                         
  -3   0   8        253.51        236.80         6.37 o                         
  -2   0   8        172.61        183.87         5.64 o                         
  -1   0   8       1310.20       1338.62        20.81 o                         
   0   0   8        633.69        655.27        25.28 o                         
   1   0   8       1628.92       1733.82        31.70 o                         
   2   0   8        920.80        916.21        17.62 o                         
   3   0   8       1267.92       1289.40        22.03 o                         
   4   0   8        209.12        218.43         8.45 o                         
   5   0   8        219.81        225.63        10.49 o                         
   6   0   8         86.12         81.47         7.32 o                         
   7   0   8         51.95         44.29         5.76 o                         
   8   0   8        164.57        159.76        10.41 o                         
 -10   1   8          5.12         -1.61         4.12 o                         
  -9   1   8         64.48         59.50         9.59 o                         
  -8   1   8        665.45        670.21        28.14 o                         
  -7   1   8        275.38        253.79        12.60 o                         
  -6   1   8          8.27          6.17         6.63 o                         
  -5   1   8        240.83        227.54        10.89 o                         
  -4   1   8         24.31         16.03         2.21 o                         
  -3   1   8       1299.85       1338.52        21.43 o                         
  -2   1   8          6.59          2.39         1.94 o                         
  -1   1   8         23.36         33.59         6.61 o                         
   0   1   8        492.49        523.74        15.61 o                         
   1   1   8        437.96        429.44        13.99 o                         
   2   1   8       1905.12       1842.92        52.05 o                         
   3   1   8         46.98         36.36         4.55 o                         
   4   1   8         94.02         93.02         9.16 o                         
   5   1   8       1400.21       1438.17        30.44 o                         
   6   1   8        126.77        128.61         7.41 o                         
   7   1   8         12.16         12.60         6.50 o                         
   8   1   8          0.53         -3.55         6.69 o                         
 -10   2   8         10.03          6.14         3.99 o                         
  -9   2   8         27.17         30.49         5.71 o                         
  -8   2   8        246.59        229.47        12.78 o                         
  -7   2   8       1561.94       1521.52        46.89 o                         
  -6   2   8        188.29        194.51        14.47 o                         
  -5   2   8        657.69        656.98        19.65 o                         
  -4   2   8        192.32        213.21         8.71 o                         
  -3   2   8       1496.95       1549.89        22.15 o                         
  -2   2   8       2196.41       2259.66        25.09 o                         
  -1   2   8        222.40        215.35         8.39 o                         
   0   2   8         78.62         65.68         4.63 o                         
   1   2   8        228.39        240.14        10.55 o                         
   2   2   8        129.52        139.93         8.11 o                         
   3   2   8        373.42        359.54        13.35 o                         
   4   2   8         23.95         18.75         3.57 o                         
   5   2   8         30.95         22.50         3.34 o                         
   6   2   8        196.61        179.54        11.79 o                         
   7   2   8         40.26         31.38         9.96 o                         
 -10   3   8        307.11        326.74        23.55 o                         
  -9   3   8        349.43        364.69        23.81 o                         
  -8   3   8          3.58         -4.71         6.23 o                         
  -7   3   8          1.66          2.64         4.76 o                         
  -6   3   8        446.82        456.43        23.53 o                         
  -5   3   8        271.58        247.12        12.33 o                         
  -4   3   8         78.45         85.03         7.12 o                         
  -3   3   8        408.97        396.49        14.78 o                         
  -2   3   8       1276.48       1309.30        23.47 o                         
  -1   3   8       2288.11       2310.44        33.72 o                         
   0   3   8        778.52        777.29        16.91 o                         
   1   3   8         10.17          8.26         2.71 o                         
   2   3   8        400.91        356.90        13.36 o                         
   3   3   8        360.12        372.70        13.81 o                         
   4   3   8        248.73        222.61        10.69 o                         
   5   3   8         68.95         55.85         6.92 o                         
   6   3   8         46.98         45.20         6.71 o                         
   7   3   8         73.22         73.23        12.12 o                         
 -10   4   8         19.96         27.79         8.14 o                         
  -9   4   8        101.93        104.42        13.15 o                         
  -8   4   8         49.49         49.41         9.01 o                         
  -7   4   8          3.28          6.76         4.81 o                         
  -6   4   8         33.66         30.96         7.48 o                         
  -5   4   8       1238.02       1181.09        40.41 o                         
  -4   4   8        260.17        254.13        12.62 o                         
  -3   4   8         54.06         54.91        10.83 o                         
  -2   4   8          4.05          0.62         3.16 o                         
  -1   4   8        479.89        467.08        23.49 o                         
   0   4   8        840.14        806.70        31.78 o                         
   1   4   8          2.36         -0.69         3.81 o                         
   2   4   8          0.61         -2.11         4.11 o                         
   3   4   8          4.23          1.95         2.43 o                         
   4   4   8        378.63        380.44        22.61 o                         
   5   4   8        212.93        201.16        12.39 o                         
   6   4   8        335.79        372.64        17.53 o                         
  -9   5   8          0.58          5.25         6.03 o                         
  -8   5   8        418.01        440.35        26.31 o                         
  -7   5   8        130.40        154.70        14.89 o                         
  -6   5   8          4.14         11.83         5.86 o                         
  -5   5   8         30.31         21.68         6.52 o                         
  -4   5   8        616.24        592.55        20.55 o                         
  -3   5   8        848.16        857.29        24.45 o                         
  -2   5   8         96.24         81.22         7.61 o                         
  -1   5   8          3.80         -5.15         6.75 o                         
   0   5   8         50.41         40.13         8.09 o                         
   1   5   8        583.01        558.20        26.32 o                         
   2   5   8        185.38        172.07        14.70 o                         
   3   5   8         60.95         60.06         7.00 o                         
   4   5   8        109.59        102.81         8.92 o                         
   5   5   8        377.33        388.49        38.75 o                         
  -9   6   8         91.65         79.51        12.47 o                         
  -8   6   8         18.52         21.87         7.00 o                         
  -7   6   8         41.94         47.63         9.96 o                         
  -6   6   8        250.70        243.45        18.93 o                         
  -5   6   8        115.21        105.11         7.20 o                         
  -4   6   8          9.90          4.15         2.45 o                         
  -3   6   8        253.55        247.22        10.10 o                         
  -2   6   8       1251.03       1257.71        31.16 o                         
  -1   6   8        121.60         94.65        11.37 o                         
   0   6   8          1.59         -5.98         5.98 o                         
   1   6   8         72.82         58.86         9.29 o                         
   2   6   8        323.53        330.94        20.70 o                         
   3   6   8        345.09        370.93        23.13 o                         
   4   6   8         79.18         87.45         8.75 o                         
  -8   7   8          0.75         -2.35         4.96 o                         
  -7   7   8          1.32         -1.36         5.09 o                         
  -6   7   8        327.41        330.10        23.18 o                         
  -5   7   8        156.42        176.21        16.87 o                         
  -4   7   8          0.77         -1.73         5.78 o                         
  -3   7   8         87.70         93.65         8.91 o                         
  -2   7   8        210.75        216.40        13.32 o                         
  -1   7   8        519.59        544.77        27.50 o                         
   0   7   8          1.56         -2.92         4.56 o                         
   1   7   8         15.51         13.57         5.92 o                         
   2   7   8         71.10         63.47         7.24 o                         
   3   7   8        485.68        517.86        22.59 o                         
  -7   8   8          0.88          5.21         5.60 o                         
  -6   8   8         45.90         49.68        10.65 o                         
  -5   8   8        204.79        191.40        18.49 o                         
  -4   8   8        258.51        252.22        20.77 o                         
  -3   8   8        132.37        141.06        15.84 o                         
  -2   8   8         68.07         36.74         6.64 o                         
  -1   8   8          5.59          6.81         5.05 o                         
   0   8   8        382.46        388.06        23.51 o                         
   1   8   8        254.62        244.25        13.81 o                         
   2   8   8          3.56         17.45         7.32 o                         
  -5   9   8         20.47         15.10         5.61 o                         
  -4   9   8         64.95         63.77        11.46 o                         
  -3   9   8        209.16        246.57        22.17 o                         
  -2   9   8          4.82         -4.33         6.60 o                         
  -1   9   8         17.45         13.02         4.54 o                         
   1 -12   9        118.70        131.76        13.51 o                         
   2 -12   9          0.54         -5.45         5.45 o                         
   3 -12   9         23.89         24.68         7.44 o                         
  -2 -11   9         79.00         87.83        10.79 o                         
  -1 -11   9         24.24         14.87         5.10 o                         
   0 -11   9          1.63          5.26         4.57 o                         
   1 -11   9        117.70        110.08        12.06 o                         
   2 -11   9        226.77        231.19        18.28 o                         
   3 -11   9          5.16          3.57         5.30 o                         
   4 -11   9        120.80        129.74        14.37 o                         
   5 -11   9        394.87        389.92        25.48 o                         
  -3 -10   9        365.19        342.89        20.89 o                         
  -2 -10   9         43.18         55.32         5.71 o                         
  -1 -10   9          1.11         -1.55         2.46 o                         
   0 -10   9         74.57         76.65         5.97 o                         
   1 -10   9         52.13         47.50        10.12 o                         
   2 -10   9        266.30        252.62        11.56 o                         
   3 -10   9        313.53        328.36        21.50 o                         
   4 -10   9         63.01         84.41        11.66 o                         
   5 -10   9          1.18         -4.85         5.38 o                         
   6 -10   9         38.42         36.47         8.74 o                         
   7 -10   9        108.42        122.27        15.00 o                         
  -5  -9   9        225.48        222.41        18.47 o                         
  -4  -9   9        180.94        158.15        14.82 o                         
  -3  -9   9         45.32         58.35         5.59 o                         
  -2  -9   9         30.04         25.12         3.80 o                         
  -1  -9   9        242.79        253.97        12.97 o                         
   0  -9   9        380.78        422.85        10.60 o                         
   1  -9   9        117.97        110.27         4.58 o                         
   2  -9   9          0.77          0.89         1.87 o                         
   3  -9   9        577.46        606.75        28.79 o                         
   4  -9   9         77.03         94.31        11.88 o                         
   5  -9   9         86.04         90.30        12.05 o                         
   6  -9   9        164.54        199.58        17.85 o                         
   7  -9   9        101.84         90.65        12.64 o                         
  -6  -8   9         71.32         70.32         8.15 o                         
  -5  -8   9        130.53        117.59        13.14 o                         
  -4  -8   9         47.08         59.60         9.03 o                         
  -3  -8   9          9.03          4.61         2.55 o                         
  -2  -8   9        236.19        209.51         9.95 o                         
  -1  -8   9        175.32        161.05         7.38 o                         
   0  -8   9        640.63        668.85        14.00 o                         
   1  -8   9         10.34          9.72         1.74 o                         
   2  -8   9         15.89         12.08         2.52 o                         
   3  -8   9        169.93        139.16        13.35 o                         
   4  -8   9        973.53        968.66        37.38 o                         
   5  -8   9          1.82         -6.36         6.36 o                         
   6  -8   9         40.20         59.64        10.19 o                         
   7  -8   9          4.18         -0.42         5.47 o                         
   8  -8   9        148.36        150.76        16.26 o                         
  -7  -7   9        218.93        261.85        14.98 o                         
  -6  -7   9          5.02         12.77         5.76 o                         
  -5  -7   9          7.54         -2.09         4.88 o                         
  -4  -7   9        733.57        692.42        29.23 o                         
  -3  -7   9        765.43        693.94        20.79 o                         
  -2  -7   9         36.18         25.34         3.13 o                         
  -1  -7   9          4.10          1.76         1.90 o                         
   0  -7   9         19.52         13.65         2.04 o                         
   1  -7   9       1456.87       1532.31        22.26 o                         
   2  -7   9        475.37        482.03        23.51 o                         
   3  -7   9         15.27          6.22         4.54 o                         
   4  -7   9          6.92         -5.36         6.22 o                         
   5  -7   9        151.11        150.10        10.58 o                         
   6  -7   9        378.17        419.66        24.53 o                         
   7  -7   9         88.83         92.70        11.89 o                         
   8  -7   9         26.90         36.12         8.76 o                         
   9  -7   9         87.60         94.07        13.01 o                         
  -7  -6   9        260.01        282.49        21.55 o                         
  -6  -6   9         96.03         77.58        11.14 o                         
  -5  -6   9        154.94        153.29         8.59 o                         
  -4  -6   9         11.68         -2.97         2.97 o                         
  -3  -6   9         60.84         53.68         3.63 o                         
  -2  -6   9        916.31        924.30        14.35 o                         
  -1  -6   9         62.42         64.40         3.34 o                         
   0  -6   9         45.37         39.44         3.35 o                         
   1  -6   9        125.73        107.86         7.15 o                         
   2  -6   9       1140.08       1154.97        25.85 o                         
   3  -6   9        467.01        477.47        23.63 o                         
   4  -6   9        276.86        264.46        18.26 o                         
   5  -6   9         50.92         41.43         4.21 o                         
   6  -6   9          1.51          8.31         2.45 o                         
   7  -6   9        725.31        753.30        20.90 o                         
   8  -6   9          1.22         12.23         6.69 o                         
   9  -6   9         33.30         20.26         6.68 o                         
  -8  -5   9        143.86        146.29        11.14 o                         
  -7  -5   9          1.23         -2.18         5.18 o                         
  -6  -5   9         70.24         71.64        10.28 o                         
  -5  -5   9        644.20        666.02        12.40 o                         
  -4  -5   9         82.64         78.56         3.50 o                         
  -3  -5   9        295.30        268.26         6.90 o                         
  -2  -5   9        542.23        552.88        11.02 o                         
  -1  -5   9       1717.68       1789.72        42.79 o                         
   0  -5   9        564.16        533.34        11.79 o                         
   1  -5   9         10.93          8.25         2.05 o                         
   2  -5   9          1.42         -2.18         3.11 o                         
   3  -5   9        354.26        327.34        28.38 o                         
   4  -5   9        614.58        616.26        15.52 o                         
   5  -5   9         85.89         78.37        10.01 o                         
   6  -5   9          5.41          2.70         2.90 o                         
   7  -5   9         82.91         92.16         7.32 o                         
   8  -5   9        189.69        214.45        11.42 o                         
   9  -5   9         76.12         51.16         9.80 o                         
  -8  -4   9        282.36        312.95        23.01 o                         
  -7  -4   9         75.25         76.44        11.30 o                         
  -6  -4   9         24.44         28.42         3.66 o                         
  -5  -4   9        374.61        389.86         9.46 o                         
  -4  -4   9        140.58        154.55         5.01 o                         
  -3  -4   9        302.94        310.73         6.83 o                         
  -2  -4   9         26.83         28.47         2.54 o                         
  -1  -4   9          0.99         -1.45         2.46 o                         
   0  -4   9       1354.40       1302.76        17.96 o                         
   1  -4   9       1759.17       1774.88        30.24 o                         
   2  -4   9        103.25        106.61         3.80 o                         
   3  -4   9        127.01        127.05         4.29 o                         
   4  -4   9        314.20        283.89        16.09 o                         
   5  -4   9        442.80        421.61        13.87 o                         
   6  -4   9        216.21        224.51        10.66 o                         
   7  -4   9        134.02        133.32        13.56 o                         
   8  -4   9         82.86         70.40        11.75 o                         
   9  -4   9        104.84         97.83         8.25 o                         
  -9  -3   9          4.65          6.97         3.99 o                         
  -8  -3   9        101.72        113.88        14.24 o                         
  -7  -3   9        453.84        512.14        27.80 o                         
  -6  -3   9        744.15        756.74        14.48 o                         
  -5  -3   9          6.66          4.58         1.66 o                         
  -4  -3   9        135.39        138.40         4.34 o                         
  -3  -3   9        546.87        563.96         8.02 o                         
  -2  -3   9        132.44        152.05         4.15 o                         
  -1  -3   9        161.24        165.39         5.36 o                         
   0  -3   9        744.32        760.15        14.41 o                         
   1  -3   9        726.19        715.13        14.39 o                         
   2  -3   9        231.39        204.77         6.18 o                         
   3  -3   9         15.07         12.78         4.87 o                         
   4  -3   9          6.51          0.02         3.92 o                         
   5  -3   9        288.64        279.05        11.29 o                         
   6  -3   9        551.37        560.67        26.16 o                         
   7  -3   9        202.73        210.03        22.16 o                         
   8  -3   9          3.97          2.22         3.38 o                         
   9  -3   9         53.42         38.97         5.72 o                         
  -9  -2   9         37.38         40.97         5.88 o                         
  -8  -2   9         90.03         92.22        12.51 o                         
  -7  -2   9        362.83        356.03        11.62 o                         
  -6  -2   9        710.82        756.03        14.47 o                         
  -5  -2   9        122.99        129.52         4.58 o                         
  -4  -2   9        124.49        124.77         3.95 o                         
  -3  -2   9        120.61        141.21         4.41 o                         
  -2  -2   9       1468.54       1527.65        17.77 o                         
  -1  -2   9       1588.71       1633.71        20.20 o                         
   0  -2   9         72.23         50.12         2.67 o                         
   1  -2   9         36.08         34.60         2.72 o                         
   2  -2   9       1377.88       1421.51        23.79 o                         
   3  -2   9        638.87        627.51        14.99 o                         
   4  -2   9         98.85         94.55        10.28 o                         
   5  -2   9         40.47         36.68         7.08 o                         
   6  -2   9        281.82        270.41        17.84 o                         
   7  -2   9        276.57        285.10        13.76 o                         
   8  -2   9         81.68         65.11         7.11 o                         
  -9  -1   9        454.51        480.44        17.74 o                         
  -8  -1   9        142.27        136.98        11.13 o                         
  -7  -1   9         10.86          3.91         3.31 o                         
  -6  -1   9         99.78         98.22         5.97 o                         
  -5  -1   9        299.35        284.19         6.91 o                         
  -4  -1   9         18.53         18.06         1.81 o                         
  -3  -1   9        268.66        285.31         7.08 o                         
  -2  -1   9        213.22        245.43         6.40 o                         
  -1  -1   9       1530.51       1615.87        18.80 o                         
   0  -1   9        999.78        932.02        17.32 o                         
   1  -1   9         83.64         78.61         5.06 o                         
   2  -1   9         12.58         14.45         2.62 o                         
   3  -1   9       1309.71       1392.38        24.04 o                         
   4  -1   9          4.16          3.75         6.32 o                         
   5  -1   9        243.34        225.78        15.94 o                         
   6  -1   9          0.73         -5.48         5.48 o                         
   7  -1   9        233.70        207.83        12.05 o                         
   8  -1   9         46.32         46.70         6.33 o                         
 -10   0   9         34.25         20.14         5.21 o                         
  -9   0   9        102.63         99.06         9.23 o                         
  -8   0   9        439.43        458.76        20.71 o                         
  -7   0   9         54.61         49.59         6.04 o                         
  -6   0   9          5.66          7.52         3.51 o                         
  -5   0   9        528.92        513.92        10.58 o                         
  -4   0   9        730.18        772.69        17.64 o                         
  -3   0   9        513.31        554.91        10.53 o                         
  -2   0   9         18.61         15.86         2.08 o                         
  -1   0   9        356.50        388.78         8.31 o                         
   0   0   9       1053.74       1058.52        24.28 o                         
   1   0   9        666.52        589.62        17.40 o                         
   2   0   9         15.13          9.51         3.97 o                         
   3   0   9        993.82        976.80        19.53 o                         
   4   0   9        419.62        423.07        15.88 o                         
   5   0   9       1729.37       1745.76        36.38 o                         
   6   0   9        392.66        422.80        15.30 o                         
   7   0   9        133.02        132.46         9.78 o                         
   8   0   9         15.19          4.11         6.10 o                         
 -10   1   9         87.14         93.10         9.59 o                         
  -9   1   9         10.49          6.17         3.93 o                         
  -8   1   9        245.71        244.35        13.33 o                         
  -7   1   9        145.08        139.17         9.70 o                         
  -6   1   9         13.80         17.55         5.53 o                         
  -5   1   9          4.68          1.36         3.72 o                         
  -4   1   9        432.08        415.63        14.89 o                         
  -3   1   9        591.84        622.66        11.65 o                         
  -2   1   9       1611.58       1754.26        21.37 o                         
  -1   1   9          2.94         -2.00         2.00 o                         
   0   1   9        107.85        105.07         7.40 o                         
   1   1   9        323.32        333.81        12.99 o                         
   2   1   9        401.31        373.90        14.00 o                         
   3   1   9        310.47        328.71        19.82 o                         
   4   1   9         16.42         15.67         5.85 o                         
   5   1   9        187.24        174.99        15.67 o                         
   6   1   9        304.06        337.38        18.26 o                         
   7   1   9         21.41         33.54         6.39 o                         
 -10   2   9        156.39        140.46        15.81 o                         
  -9   2   9         65.51         77.54        11.92 o                         
  -8   2   9         29.79         31.07         6.94 o                         
  -7   2   9        523.75        487.87        25.17 o                         
  -6   2   9        116.62        120.00        12.01 o                         
  -5   2   9       1209.42       1232.73        29.44 o                         
  -4   2   9          5.07          1.94         2.99 o                         
  -3   2   9         15.10          7.18         4.27 o                         
  -2   2   9       1745.03       1765.51        28.24 o                         
  -1   2   9        262.62        252.69        17.29 o                         
   0   2   9         25.53         30.97         6.86 o                         
   1   2   9        309.11        289.56        18.00 o                         
   2   2   9        511.48        529.35        25.39 o                         
   3   2   9        107.71         96.80        11.23 o                         
   4   2   9         37.02         33.30         7.61 o                         
   5   2   9         55.77         54.60         9.34 o                         
   6   2   9         39.84         41.66         6.69 o                         
   7   2   9        327.07        379.16        18.40 o                         
 -10   3   9        236.46        226.78        20.08 o                         
  -9   3   9        210.90        230.54        19.39 o                         
  -8   3   9         14.54          6.40         4.76 o                         
  -7   3   9        205.54        175.67        15.49 o                         
  -6   3   9       1603.69       1572.09        48.71 o                         
  -5   3   9        968.94        938.39        31.77 o                         
  -4   3   9          2.51         -3.25         3.77 o                         
  -3   3   9        201.82        206.53        11.20 o                         
  -2   3   9        400.77        404.11        15.52 o                         
  -1   3   9        536.23        517.78        25.55 o                         
   0   3   9        548.78        584.90        27.10 o                         
   1   3   9        519.88        494.62        24.75 o                         
   2   3   9        247.60        217.70        16.36 o                         
   3   3   9         47.55         51.57         8.63 o                         
   4   3   9        760.07        731.07        32.11 o                         
   5   3   9         12.09          9.06         4.16 o                         
   6   3   9          1.15         -2.38         4.11 o                         
  -9   4   9        239.91        234.90        19.73 o                         
  -8   4   9         69.72         65.64        10.72 o                         
  -7   4   9         42.60         41.05         8.57 o                         
  -6   4   9         17.91          9.23         5.60 o                         
  -5   4   9          7.92          3.61         3.43 o                         
  -4   4   9       1276.24       1293.90        31.54 o                         
  -3   4   9        738.99        742.29        22.62 o                         
  -2   4   9          0.93         -3.67         4.06 o                         
  -1   4   9         63.60         37.53         7.33 o                         
   0   4   9          8.32          9.26         5.02 o                         
   1   4   9        718.32        704.48        30.73 o                         
   2   4   9        407.46        392.96        22.52 o                         
   3   4   9          6.77          4.22         4.62 o                         
   4   4   9        128.15        129.44        10.21 o                         
   5   4   9         77.11         65.65         7.96 o                         
  -9   5   9         12.28         10.35         5.37 o                         
  -8   5   9        197.41        176.64        17.02 o                         
  -7   5   9        347.82        339.19        22.85 o                         
  -6   5   9         55.78         39.31         8.40 o                         
  -5   5   9         27.70         32.05         8.05 o                         
  -4   5   9         29.58         23.62         4.89 o                         
  -3   5   9       1011.11       1010.61        27.85 o                         
  -2   5   9        165.53        156.25        10.50 o                         
  -1   5   9         44.02         25.73         6.47 o                         
   0   5   9          3.59         -0.37         5.23 o                         
   1   5   9        237.63        242.96        18.17 o                         
   2   5   9        337.39        369.77        22.68 o                         
   3   5   9        246.04        254.83        18.95 o                         
   4   5   9         33.57         32.38         6.11 o                         
   5   5   9         45.57         44.12         8.73 o                         
  -8   6   9         39.67         48.13         9.95 o                         
  -7   6   9         24.50          4.42         5.42 o                         
  -6   6   9        150.68        175.72        16.77 o                         
  -5   6   9        108.75        112.61        13.62 o                         
  -4   6   9          0.61          0.76         3.86 o                         
  -3   6   9         90.95         83.27         8.32 o                         
  -2   6   9        237.47        228.60        13.03 o                         
  -1   6   9        193.80        161.64        15.11 o                         
   0   6   9        103.73        105.35        12.37 o                         
   1   6   9          4.21         -5.33         5.33 o                         
   2   6   9        173.34        169.22        15.51 o                         
   3   6   9        225.68        219.34        20.76 o                         
  -7   7   9        196.63        194.04        18.67 o                         
  -6   7   9        190.22        199.83        18.93 o                         
  -5   7   9        201.53        221.86        19.77 o                         
  -4   7   9         80.55        106.84        14.02 o                         
  -3   7   9         12.76         13.68         4.50 o                         
  -2   7   9        218.74        196.92        12.61 o                         
  -1   7   9        106.41         83.81        11.77 o                         
   0   7   9        142.56        126.50        14.03 o                         
   1   7   9         25.85         30.66         7.99 o                         
   2   7   9          3.27         -3.59         7.25 o                         
  -6   8   9          6.93         12.52         7.22 o                         
  -5   8   9         38.56         32.37         8.11 o                         
  -4   8   9        537.43        586.49        33.29 o                         
  -3   8   9        341.91        375.79        18.39 o                         
  -2   8   9        139.36        137.68        11.20 o                         
  -1   8   9         31.04         27.69         7.56 o                         
   0   8   9         84.15         70.24        11.22 o                         
  -1 -11  10          4.29         -5.63         5.63 o                         
   0 -11  10          7.28          8.03         5.33 o                         
   1 -11  10         92.42        100.29        11.95 o                         
   2 -11  10        108.93        110.54        12.82 o                         
   3 -11  10        293.83        301.43        21.90 o                         
   4 -11  10          1.10          1.35         5.27 o                         
   5 -11  10         22.13         22.31         7.83 o                         
  -3 -10  10          7.14         -3.07         4.11 o                         
  -2 -10  10         17.57         15.46         3.83 o                         
  -1 -10  10        203.04        196.81        10.07 o                         
   0 -10  10        181.96        176.92        14.82 o                         
   1 -10  10          0.71         -5.64         5.64 o                         
   2 -10  10        482.90        499.96        17.22 o                         
   3 -10  10        198.31        209.07        17.80 o                         
   4 -10  10          5.85          7.11         4.91 o                         
   5 -10  10         30.82         20.43         7.39 o                         
   6 -10  10         93.09         83.82        12.55 o                         
  -4  -9  10         82.89         81.12        11.16 o                         
  -3  -9  10         12.53          9.95         3.26 o                         
  -2  -9  10          2.23          2.94         2.75 o                         
  -1  -9  10        514.42        473.36        22.75 o                         
   0  -9  10        310.07        326.94         9.69 o                         
   1  -9  10        438.88        428.31        11.24 o                         
   2  -9  10          5.58          2.95         3.35 o                         
   3  -9  10          3.81         10.22         5.33 o                         
   4  -9  10        156.09        168.08        15.94 o                         
   5  -9  10        130.73        130.72        14.81 o                         
   6  -9  10         81.48         52.15         9.65 o                         
   7  -9  10        140.87        146.05        16.03 o                         
  -5  -8  10          2.15         -0.50         4.81 o                         
  -4  -8  10        520.61        483.99        25.26 o                         
  -3  -8  10         56.61         58.68        15.09 o                         
  -2  -8  10        100.16        100.72         5.32 o                         
  -1  -8  10         18.08         17.97         2.59 o                         
   0  -8  10        309.67        311.60         9.36 o                         
   1  -8  10        865.76        849.79        16.68 o                         
   2  -8  10          7.29          9.80         3.35 o                         
   3  -8  10         82.76         64.62         9.84 o                         
   4  -8  10        126.49        129.24        13.85 o                         
   5  -8  10         32.32         39.50         8.64 o                         
   6  -8  10        286.19        299.17        21.90 o                         
   7  -8  10        189.12        206.34        18.78 o                         
   8  -8  10         25.49         20.68         7.50 o                         
  -6  -7  10         22.65         36.75         8.70 o                         
  -5  -7  10          5.08          2.36         4.85 o                         
  -4  -7  10        396.13        377.85        21.54 o                         
  -3  -7  10        452.34        448.92        10.29 o                         
  -2  -7  10         91.73        101.40         5.79 o                         
  -1  -7  10         50.81         53.64         4.08 o                         
   0  -7  10          8.30          4.77         1.81 o                         
   1  -7  10         37.49         27.67         4.17 o                         
   2  -7  10        662.39        616.02        18.86 o                         
   3  -7  10        290.17        279.51        18.87 o                         
   4  -7  10         12.50         -0.85         5.52 o                         
   5  -7  10          1.87          2.88         4.57 o                         
   6  -7  10        847.92        899.01        37.92 o                         
   7  -7  10        485.19        520.05        29.29 o                         
   8  -7  10         32.48         25.78         7.96 o                         
  -7  -6  10         20.19         24.03         8.06 o                         
  -6  -6  10        110.15        106.52        12.73 o                         
  -5  -6  10        271.37        255.01        18.39 o                         
  -4  -6  10          2.01         -3.22         3.22 o                         
  -3  -6  10        333.86        332.96        12.03 o                         
  -2  -6  10         38.70         35.29         3.07 o                         
  -1  -6  10        641.02        645.67        24.31 o                         
   0  -6  10          3.24          3.94         2.03 o                         
   1  -6  10        132.03        127.82         8.06 o                         
   2  -6  10        479.93        465.90        16.13 o                         
   3  -6  10        673.64        691.24        29.75 o                         
   4  -6  10        244.41        216.33        26.70 o                         
   5  -6  10        196.42        202.59        10.18 o                         
   6  -6  10          2.33          1.54         4.72 o                         
   7  -6  10         55.90         62.30         6.53 o                         
   8  -6  10         33.90         36.09         8.64 o                         
  -8  -5  10         71.14         70.14        12.09 o                         
  -7  -5  10         27.45         24.91         7.58 o                         
  -6  -5  10        243.69        243.28        18.82 o                         
  -5  -5  10        787.42        817.29        15.93 o                         
  -4  -5  10        138.41        136.26         4.82 o                         
  -3  -5  10        272.15        265.04         7.04 o                         
  -2  -5  10         19.07         18.84         2.92 o                         
  -1  -5  10        693.24        697.14        16.12 o                         
   0  -5  10       1896.04       1894.33        42.27 o                         
   1  -5  10         17.47         13.00         5.93 o                         
   2  -5  10         24.49         21.29         4.14 o                         
   3  -5  10        167.26        159.50        15.07 o                         
   4  -5  10        198.79        184.53         8.07 o                         
   5  -5  10        533.78        549.95        27.20 o                         
   6  -5  10         16.58         11.18         3.25 o                         
   7  -5  10          1.19         -0.31         3.46 o                         
   8  -5  10        293.55        297.18        21.96 o                         
  -8  -4  10        285.78        302.31        23.33 o                         
  -7  -4  10        239.68        226.15        18.76 o                         
  -6  -4  10          0.70         -3.65         3.65 o                         
  -5  -4  10        143.16        144.71         5.88 o                         
  -4  -4  10        207.34        210.99         6.20 o                         
  -3  -4  10        284.89        281.48        10.50 o                         
  -2  -4  10          8.13          6.50         2.28 o                         
  -1  -4  10          2.13          1.09         0.97 o                         
   0  -4  10        645.32        614.21        13.59 o                         
   1  -4  10       1627.27       1617.90        32.24 o                         
   2  -4  10        227.76        214.34        10.08 o                         
   3  -4  10          2.25          1.78         1.36 o                         
   4  -4  10        251.88        220.97        18.30 o                         
   5  -4  10        115.59        113.01         7.32 o                         
   6  -4  10       1507.23       1498.64        31.53 o                         
   7  -4  10          1.79          0.43         6.69 o                         
   8  -4  10        123.16        133.02        11.99 o                         
  -9  -3  10         29.93         24.63         6.87 o                         
  -8  -3  10         37.83         54.82        10.57 o                         
  -7  -3  10        376.40        418.03        25.48 o                         
  -6  -3  10        618.25        631.13        15.56 o                         
  -5  -3  10         19.59         12.85         1.74 o                         
  -4  -3  10          0.71         -0.09         1.25 o                         
  -3  -3  10        221.74        222.01         5.64 o                         
  -2  -3  10        532.43        524.12         9.27 o                         
  -1  -3  10        307.34        303.16        10.26 o                         
   0  -3  10         46.34         35.68         2.83 o                         
   1  -3  10        169.01        145.92         6.37 o                         
   2  -3  10        420.98        417.58        10.82 o                         
   3  -3  10        725.03        757.90        21.34 o                         
   4  -3  10        239.88        232.36        16.69 o                         
   5  -3  10        192.21        181.72         9.40 o                         
   6  -3  10        389.68        389.12        22.79 o                         
   7  -3  10         86.45         86.39         8.10 o                         
   8  -3  10         65.09         47.34         6.14 o                         
  -9  -2  10        176.22        182.97        19.00 o                         
  -8  -2  10         20.98         21.49         7.22 o                         
  -7  -2  10         69.43         66.59         6.93 o                         
  -6  -2  10        242.73        248.60        11.84 o                         
  -5  -2  10        132.03        134.80         7.10 o                         
  -4  -2  10          1.74          1.99         1.43 o                         
  -3  -2  10         87.12         88.58         3.97 o                         
  -2  -2  10        319.03        324.84         7.41 o                         
  -1  -2  10        848.97        887.18        15.70 o                         
   0  -2  10         51.95         41.11         2.66 o                         
   1  -2  10         33.17         23.11         2.92 o                         
   2  -2  10       1839.10       1801.88        35.89 o                         
   3  -2  10         18.07         13.26         3.73 o                         
   4  -2  10        151.89        148.71         9.71 o                         
   5  -2  10         29.45         25.44         7.09 o                         
   6  -2  10         49.86         36.84         7.49 o                         
   7  -2  10        203.23        205.36        12.39 o                         
   8  -2  10        221.30        214.03        12.86 o                         
  -9  -1  10        242.84        237.39        14.02 o                         
  -8  -1  10        250.82        266.52        13.90 o                         
  -7  -1  10         13.31         12.64         4.65 o                         
  -6  -1  10        144.30        120.40         8.38 o                         
  -5  -1  10         42.97         40.23         3.51 o                         
  -4  -1  10        938.54        967.67        23.03 o                         
  -3  -1  10        100.57         94.88         5.49 o                         
  -2  -1  10        313.62        336.40         7.94 o                         
  -1  -1  10        786.45        845.31        13.09 o                         
   0  -1  10        330.02        303.41        11.71 o                         
   1  -1  10        171.61        158.16         9.35 o                         
   2  -1  10         44.87         46.10         5.57 o                         
   3  -1  10         97.67         98.04         7.85 o                         
   4  -1  10        552.48        580.16        19.47 o                         
   5  -1  10        191.02        184.40        11.17 o                         
   6  -1  10         10.17          7.82         3.85 o                         
   7  -1  10         73.91         60.39         8.04 o                         
   8  -1  10         54.22         61.74         7.30 o                         
  -9   0  10        223.68        210.32        13.23 o                         
  -8   0  10        427.56        437.05        35.23 o                         
  -7   0  10         79.19         89.07         9.50 o                         
  -6   0  10       1177.07       1180.11        38.45 o                         
  -5   0  10         22.54         21.44         4.15 o                         
  -4   0  10       1820.31       1838.88        35.54 o                         
  -3   0  10       1500.93       1562.12        40.65 o                         
  -2   0  10        545.16        570.89        13.90 o                         
  -1   0  10          4.63         -0.89         2.23 o                         
   0   0  10          7.73         33.70         7.42 o                         
   1   0  10        151.25        153.56        13.44 o                         
   2   0  10          1.75          0.09         4.82 o                         
   3   0  10        257.40        280.23        19.00 o                         
   4   0  10        147.87        155.49        14.63 o                         
   5   0  10        649.40        661.48        31.67 o                         
   6   0  10         56.32         52.24         9.68 o                         
   7   0  10          2.63          0.99         4.33 o                         
  -9   1  10          1.17          8.75         4.09 o                         
  -8   1  10          0.65          7.23         4.81 o                         
  -7   1  10         27.69         30.62         7.60 o                         
  -6   1  10        692.36        686.67        28.98 o                         
  -5   1  10         66.33         59.66         6.41 o                         
  -4   1  10         12.89         14.39         3.69 o                         
  -3   1  10        375.48        380.90        14.61 o                         
  -2   1  10       2019.57       2056.39        38.71 o                         
  -1   1  10        122.94         99.98         9.17 o                         
   0   1  10        547.11        526.09        25.63 o                         
   1   1  10        112.45         96.07        10.83 o                         
   2   1  10       1181.77       1159.86        40.55 o                         
   3   1  10        364.81        324.01        20.67 o                         
   4   1  10        198.30        210.73        17.02 o                         
   5   1  10         50.17         59.88        10.32 o                         
   6   1  10        222.33        247.29        14.71 o                         
   7   1  10         44.23         66.67         8.55 o                         
  -9   2  10         59.92         61.31        10.80 o                         
  -8   2  10         36.31         23.96         7.39 o                         
  -7   2  10        286.58        292.69        19.74 o                         
  -6   2  10       1139.64       1119.54        39.34 o                         
  -5   2  10        418.72        424.70        16.84 o                         
  -4   2  10         84.14         75.90         7.07 o                         
  -3   2  10         29.70         21.56         4.34 o                         
  -2   2  10        317.48        296.10        13.25 o                         
  -1   2  10       1410.56       1459.52        47.09 o                         
   0   2  10         36.24         20.29         6.14 o                         
   1   2  10         17.60         13.23         5.87 o                         
   2   2  10        219.79        221.17        17.08 o                         
   3   2  10        310.04        313.22        20.77 o                         
   4   2  10        483.23        460.81        25.82 o                         
   5   2  10         65.05         78.01        11.51 o                         
   6   2  10          2.12          2.59         4.11 o                         
  -9   3  10        277.54        297.49        22.53 o                         
  -8   3  10         33.81         49.82         9.29 o                         
  -7   3  10          8.18         12.64         5.49 o                         
  -6   3  10         92.07         80.98        10.69 o                         
  -5   3  10        373.55        358.99        18.84 o                         
  -4   3  10        644.70        618.98        20.76 o                         
  -3   3  10         61.67         49.43         6.06 o                         
  -2   3  10         83.42         72.52         7.02 o                         
  -1   3  10         81.20         71.11        10.54 o                         
   0   3  10       1353.43       1393.41        46.63 o                         
   1   3  10       1001.91        970.18        37.67 o                         
   2   3  10          1.36          0.99         4.62 o                         
   3   3  10         35.82         40.96         8.33 o                         
   4   3  10        117.34        103.49        12.48 o                         
   5   3  10        109.45        126.84        10.74 o                         
  -9   4  10          7.13          6.35         5.36 o                         
  -8   4  10        131.48         89.06        12.15 o                         
  -7   4  10        121.80        132.92        14.23 o                         
  -6   4  10        223.60        192.96        16.72 o                         
  -5   4  10         11.86          5.72         3.58 o                         
  -4   4  10        171.77        169.63        11.34 o                         
  -3   4  10       1160.56       1195.76        30.74 o                         
  -2   4  10         22.58         13.24         3.72 o                         
  -1   4  10          6.03         -0.42         6.24 o                         
   0   4  10        367.85        332.25        21.67 o                         
   1   4  10        187.01        209.24        17.28 o                         
   2   4  10        285.52        328.38        21.85 o                         
   3   4  10         12.41         14.62         5.92 o                         
   4   4  10          2.15          0.33         4.93 o                         
   5   4  10         75.61         92.49        12.65 o                         
  -8   5  10         63.19         70.57        11.27 o                         
  -7   5  10        382.81        433.91        26.67 o                         
  -6   5  10        254.56        267.65        20.73 o                         
  -5   5  10         56.85         59.63         9.08 o                         
  -4   5  10         14.08          3.54         4.26 o                         
  -3   5  10        411.63        432.75        18.21 o                         
  -2   5  10        261.79        285.02        14.70 o                         
  -1   5  10        139.51        138.84        14.49 o                         
   0   5  10          3.31         -6.59         6.59 o                         
   1   5  10         12.29         15.13         6.05 o                         
   2   5  10        394.96        412.89        25.25 o                         
   3   5  10         97.00         80.33        11.41 o                         
   4   5  10          0.66         -0.60         4.42 o                         
  -8   6  10          2.73          9.98         6.54 o                         
  -7   6  10         21.51         10.06         6.74 o                         
  -6   6  10          3.36         -5.11         6.94 o                         
  -5   6  10        341.41        351.63        24.28 o                         
  -4   6  10        114.20        129.58        10.78 o                         
  -3   6  10          4.18          4.55         5.03 o                         
  -2   6  10          2.29         -0.98         3.60 o                         
  -1   6  10        506.15        529.12        29.07 o                         
   0   6  10        248.77        238.46        19.47 o                         
   1   6  10          3.62          1.05         5.25 o                         
   2   6  10          0.67         -1.37         4.59 o                         
  -6   7  10         10.63         16.56         6.59 o                         
  -5   7  10         49.38         46.17         9.68 o                         
  -4   7  10        435.31        496.06        21.27 o                         
  -3   7  10          1.15          1.03         4.07 o                         
  -2   7  10        161.94        159.71        11.92 o                         
  -1   7  10         37.45         33.61         7.62 o                         
   0   7  10        188.93        171.35        16.75 o                         
   1   7  10         24.08         15.77         6.62 o                         
  -3   8  10        195.98        164.57        17.74 o                         
  -2   8  10         29.77         28.85         8.10 o                         
   0 -11  11          0.43         -5.24         5.24 o                         
   1 -11  11         48.85         45.50         9.04 o                         
   2 -11  11        162.74        184.40        17.24 o                         
   3 -11  11        128.17        122.99        14.71 o                         
   4 -11  11         13.00         17.46         4.40 o                         
  -2 -10  11         34.72         27.28        11.04 o                         
  -1 -10  11        319.45        306.54        20.02 o                         
   0 -10  11         50.57         43.06         7.82 o                         
   1 -10  11         25.54         34.52         7.47 o                         
   2 -10  11        149.43        127.16         8.94 o                         
   3 -10  11        134.97        123.69         9.23 o                         
   4 -10  11         56.53         73.80        11.57 o                         
   5 -10  11         47.27         45.22         9.37 o                         
  -4  -9  11        118.97        110.81        12.35 o                         
  -3  -9  11         35.24         29.86         7.06 o                         
  -2  -9  11          2.22         -2.78         3.13 o                         
  -1  -9  11         23.75         16.92         5.63 o                         
   0  -9  11        617.18        660.47        14.77 o                         
   1  -9  11        489.00        499.26        19.34 o                         
   2  -9  11          1.37          0.24         2.97 o                         
   3  -9  11          6.42          2.10         3.00 o                         
   4  -9  11         87.22        104.16        13.29 o                         
   5  -9  11        130.52        129.55        14.92 o                         
   6  -9  11          0.85         -2.90         6.04 o                         
  -5  -8  11          2.26          6.77         5.08 o                         
  -4  -8  11         66.37         63.52         9.40 o                         
  -3  -8  11        496.34        510.73        17.37 o                         
  -2  -8  11         35.19         28.50         4.87 o                         
  -1  -8  11         29.50         23.31         3.03 o                         
   0  -8  11        270.42        282.15         9.26 o                         
   1  -8  11        202.00        212.96        11.11 o                         
   2  -8  11         50.82         47.71         5.73 o                         
   3  -8  11          0.60         -4.93         4.93 o                         
   4  -8  11          0.58          0.35         4.77 o                         
   5  -8  11        221.19        244.78        19.83 o                         
   6  -8  11        363.21        411.63        26.30 o                         
   7  -8  11         41.06         52.41        10.26 o                         
  -6  -7  11        303.02        328.17        22.86 o                         
  -5  -7  11         25.24         25.08         7.37 o                         
  -4  -7  11          1.50         -7.03         7.03 o                         
  -3  -7  11        189.59        177.76         9.31 o                         
  -2  -7  11       1156.69       1215.52        22.39 o                         
  -1  -7  11         36.38         35.05         3.73 o                         
   0  -7  11         14.48          9.44         3.21 o                         
   1  -7  11        119.31        120.56         8.44 o                         
   2  -7  11        276.84        267.15        12.96 o                         
   3  -7  11        781.56        756.08        33.14 o                         
   4  -7  11         75.89         72.35        10.56 o                         
   5  -7  11          1.19          2.85         4.87 o                         
   6  -7  11        245.50        278.56        21.12 o                         
   7  -7  11        193.48        225.40        19.34 o                         
  -7  -6  11         28.94         26.29         7.80 o                         
  -6  -6  11         90.96         74.32        10.89 o                         
  -5  -6  11        284.17        276.88        19.66 o                         
  -4  -6  11         14.19          9.58         3.98 o                         
  -3  -6  11        227.63        237.76        10.99 o                         
  -2  -6  11         50.69         44.96         4.05 o                         
  -1  -6  11        661.50        651.21        15.83 o                         
   0  -6  11        430.56        400.13        14.99 o                         
   1  -6  11        134.30        109.01         8.04 o                         
   2  -6  11         22.49          8.40         3.19 o                         
   3  -6  11       1300.08       1309.00        31.89 o                         
   4  -6  11        376.00        369.31        22.65 o                         
   5  -6  11         52.38         41.94         8.51 o                         
   6  -6  11        111.48        109.43        13.28 o                         
   7  -6  11          4.40          2.64         4.82 o                         
   8  -6  11         48.86         61.72        10.59 o                         
  -7  -5  11         38.74         27.90         7.93 o                         
  -6  -5  11          3.38         -4.70         5.73 o                         
  -5  -5  11        309.08        288.69        19.68 o                         
  -4  -5  11        231.56        229.07         8.23 o                         
  -3  -5  11        143.64        113.76         7.76 o                         
  -2  -5  11        107.85        108.97         6.13 o                         
  -1  -5  11        162.12        153.40         9.23 o                         
   0  -5  11        728.67        687.55        20.22 o                         
   1  -5  11        360.38        323.63        13.71 o                         
   2  -5  11        123.25        124.50         8.86 o                         
   3  -5  11         15.27         15.04         2.48 o                         
   4  -5  11         29.29         29.15         3.51 o                         
   5  -5  11        612.72        610.05        29.73 o                         
   6  -5  11         42.45         45.01         8.68 o                         
   7  -5  11         21.79         14.28         5.41 o                         
   8  -5  11         56.90         53.37        10.03 o                         
  -8  -4  11        120.05        110.03        14.86 o                         
  -7  -4  11        348.84        332.40        23.69 o                         
  -6  -4  11         22.93         17.08         6.62 o                         
  -5  -4  11          8.22          2.10         2.27 o                         
  -4  -4  11         14.87         11.06         2.45 o                         
  -3  -4  11        454.95        473.05        13.02 o                         
  -2  -4  11       1495.97       1503.77        25.64 o                         
  -1  -4  11          1.95          2.51         1.12 o                         
   0  -4  11          2.19          1.50         0.79 o                         
   1  -4  11        624.83        632.56        13.88 o                         
   2  -4  11        745.14        768.02        18.98 o                         
   3  -4  11         38.54         30.77         2.84 o                         
   4  -4  11         30.77         25.96         2.75 o                         
   5  -4  11         31.69         27.90         4.02 o                         
   6  -4  11        413.68        453.57        25.91 o                         
   7  -4  11         26.69         19.33         7.12 o                         
   8  -4  11          3.41          4.87         6.83 o                         
  -8  -3  11          3.94         -8.79         8.79 o                         
  -7  -3  11        364.74        367.99        24.36 o                         
  -6  -3  11        511.26        584.92        29.60 o                         
  -5  -3  11         12.67          9.22         2.48 o                         
  -4  -3  11          5.35          3.58         2.12 o                         
  -3  -3  11         84.16         85.62         5.87 o                         
  -2  -3  11        686.65        746.02        14.60 o                         
  -1  -3  11        830.93        823.70        14.97 o                         
   0  -3  11         88.44         80.61         3.84 o                         
   1  -3  11        569.57        581.50        11.00 o                         
   2  -3  11        144.72        148.87         9.77 o                         
   3  -3  11          2.35          0.09         1.78 o                         
   4  -3  11        151.25        154.06        10.41 o                         
   5  -3  11         40.13         31.29         7.68 o                         
   6  -3  11        221.32        238.70        18.65 o                         
   7  -3  11        263.53        247.47        13.86 o                         
  -8  -2  11          1.20          3.01         5.50 o                         
  -7  -2  11         19.96         12.31         6.11 o                         
  -6  -2  11        453.45        498.15        17.44 o                         
  -5  -2  11        274.09        275.80         8.61 o                         
  -4  -2  11        171.53        153.69         8.58 o                         
  -3  -2  11          1.54         -0.16         2.46 o                         
  -2  -2  11          1.23          1.64         1.81 o                         
  -1  -2  11        879.26        897.70        23.20 o                         
   0  -2  11        879.90        883.03        23.98 o                         
   1  -2  11        110.78        101.26         5.79 o                         
   2  -2  11        551.21        506.91        23.65 o                         
   3  -2  11         63.62         62.55         6.74 o                         
   4  -2  11       1808.85       1875.60        39.87 o                         
   5  -2  11        204.44        219.20        12.69 o                         
   6  -2  11         30.11         22.65         7.19 o                         
   7  -2  11         44.22         40.66         5.01 o                         
  -9  -1  11        128.71        117.73        13.72 o                         
  -8  -1  11        302.80        302.05        29.74 o                         
  -7  -1  11          2.84          3.38         4.60 o                         
  -6  -1  11        141.76        150.07         9.67 o                         
  -5  -1  11        161.03        152.46         9.31 o                         
  -4  -1  11        473.51        478.54        15.95 o                         
  -3  -1  11        563.45        572.68        17.26 o                         
  -2  -1  11        336.13        330.96        12.92 o                         
  -1  -1  11          9.80          7.63         2.25 o                         
   0  -1  11        242.93        227.68         8.23 o                         
   1  -1  11         28.93         19.58         3.55 o                         
   2  -1  11        678.19        683.14        21.40 o                         
   3  -1  11          9.34          4.89         8.19 o                         
   4  -1  11        281.30        293.97        14.30 o                         
   5  -1  11        301.14        305.07        15.13 o                         
   6  -1  11          2.83         -3.90         4.18 o                         
   7  -1  11        109.07        121.19         8.59 o                         
  -9   0  11         56.22         60.81         7.68 o                         
  -8   0  11         55.88         54.23         6.84 o                         
  -7   0  11          1.28          4.92         4.62 o                         
  -6   0  11         69.07         68.20         7.08 o                         
  -5   0  11        173.44        176.44        10.36 o                         
  -4   0  11         11.03          8.34         3.32 o                         
  -3   0  11       1592.26       1651.61        33.82 o                         
  -2   0  11        283.97        292.34        12.55 o                         
  -1   0  11          1.25         -1.49         3.10 o                         
   0   0  11         35.76         46.14         6.52 o                         
   1   0  11        473.79        491.22        25.69 o                         
   2   0  11         52.20         39.07         8.17 o                         
   3   0  11        146.98        142.39        14.82 o                         
   4   0  11        131.46        145.55        14.93 o                         
   5   0  11        259.74        294.94        21.80 o                         
   6   0  11        389.54        486.48        29.48 o                         
   7   0  11         19.35         13.15         5.20 o                         
  -9   1  11          0.84         -5.79         5.79 o                         
  -8   1  11        117.35        103.36        12.63 o                         
  -7   1  11        349.15        332.57        21.07 o                         
  -6   1  11       1390.87       1364.51        33.00 o                         
  -5   1  11         31.56         21.15         4.58 o                         
  -4   1  11         53.51         48.06         5.87 o                         
  -3   1  11        200.38        210.50        11.28 o                         
  -2   1  11        729.24        757.40        24.20 o                         
  -1   1  11         16.00          6.07         5.63 o                         
   0   1  11         22.38         29.25         7.16 o                         
   1   1  11         29.09         12.92         5.77 o                         
   2   1  11        208.01        207.50        16.99 o                         
   3   1  11        912.25        951.16        38.63 o                         
   4   1  11         28.62         18.03         6.43 o                         
   5   1  11         47.35         44.15         9.74 o                         
   6   1  11        215.34        234.76        14.88 o                         
  -9   2  11        115.54        130.42        15.01 o                         
  -8   2  11         10.29          7.14         6.59 o                         
  -7   2  11         14.04         14.50         6.10 o                         
  -6   2  11        438.53        426.19        17.86 o                         
  -5   2  11       1372.57       1382.94        43.04 o                         
  -4   2  11         43.88         31.32         6.79 o                         
  -3   2  11          0.57         -3.51         3.51 o                         
  -2   2  11        100.85         86.62         7.75 o                         
  -1   2  11        100.62        111.07         8.63 o                         
   0   2  11        395.24        393.45        23.82 o                         
   1   2  11        349.04        331.69        21.69 o                         
   2   2  11        220.71        198.20        17.08 o                         
   3   2  11        133.55        150.24        15.42 o                         
   4   2  11        214.32        199.05        17.81 o                         
   5   2  11          0.97         -5.06         5.85 o                         
  -9   3  11        114.34        112.38        14.28 o                         
  -8   3  11        330.34        329.03        23.00 o                         
  -7   3  11         69.48         68.15        10.69 o                         
  -6   3  11          3.45         -0.60         4.72 o                         
  -5   3  11         78.62         68.57         7.71 o                         
  -4   3  11        485.18        507.21        19.24 o                         
  -3   3  11        314.54        318.91        15.13 o                         
  -2   3  11        293.27        272.92        22.34 o                         
  -1   3  11          7.63         -5.86         8.78 o                         
   0   3  11        828.90        894.16        37.70 o                         
   1   3  11        781.51        805.32        35.61 o                         
   2   3  11        227.30        251.03        19.61 o                         
   3   3  11          4.55         -3.10         4.76 o                         
   4   3  11          2.96         -1.22         4.77 o                         
   5   3  11         61.43         46.50        10.38 o                         
  -8   4  11         21.74         12.21         6.82 o                         
  -7   4  11        254.79        257.04        20.35 o                         
  -6   4  11        163.07        166.74        16.57 o                         
  -5   4  11         13.00          4.49         9.96 o                         
  -4   4  11          6.45          4.98         5.27 o                         
  -3   4  11        324.60        326.59        15.93 o                         
  -2   4  11        474.57        466.12        18.81 o                         
  -1   4  11          0.59         -7.47         7.47 o                         
   0   4  11         86.03         86.25        12.28 o                         
   1   4  11        322.15        377.23        24.54 o                         
   2   4  11         28.82         31.65         8.32 o                         
   3   4  11         13.99         11.08         6.57 o                         
   4   4  11         46.99         47.98         9.94 o                         
  -8   5  11        185.45        194.32        18.96 o                         
  -7   5  11        236.92        227.94        20.00 o                         
  -6   5  11        437.47        432.36        27.09 o                         
  -5   5  11         17.25         26.73         5.57 o                         
  -4   5  11         37.97         42.95         7.34 o                         
  -3   5  11         49.33         47.34         6.50 o                         
  -2   5  11        145.00        127.11        10.46 o                         
  -1   5  11        186.47        187.74        17.60 o                         
   0   5  11        104.95         97.34        12.99 o                         
   1   5  11          3.28         -1.65         4.76 o                         
   2   5  11         37.52         39.51         9.46 o                         
   3   5  11        172.30        197.11        18.61 o                         
  -7   6  11          1.24         -3.45         6.50 o                         
  -6   6  11         56.96         32.23         8.76 o                         
  -5   6  11        518.52        557.13        22.88 o                         
  -4   6  11        325.66        369.72        18.40 o                         
  -3   6  11         11.71          4.35         4.39 o                         
  -2   6  11          0.65         -2.28         5.12 o                         
  -1   6  11        398.09        390.58        18.59 o                         
   0   6  11         53.29         51.25        10.24 o                         
   1   6  11         48.06         50.99        10.35 o                         
  -4   7  11         94.45         97.42        10.00 o                         
  -3   7  11        158.72        171.71        12.99 o                         
  -2   7  11         59.74         58.77         7.82 o                         
  -1   7  11          1.98         -2.74         5.70 o                         
  -1 -10  12        117.68        118.28        13.04 o                         
   0 -10  12        350.98        326.02        21.76 o                         
   1 -10  12         61.51         51.89         9.52 o                         
   2 -10  12          1.47          0.45         4.06 o                         
   3 -10  12         35.81         29.05         4.98 o                         
   4 -10  12         31.45         24.07         5.04 o                         
  -3  -9  12         99.34        108.81        12.07 o                         
  -2  -9  12          5.72          1.37         5.69 o                         
  -1  -9  12          6.59          3.04         4.46 o                         
   0  -9  12        148.74        144.47        14.15 o                         
   1  -9  12        290.49        290.65        13.61 o                         
   2  -9  12        172.23        187.24        11.40 o                         
   3  -9  12          6.79         -3.65         4.95 o                         
   4  -9  12          2.50         -2.72         3.72 o                         
   5  -9  12        219.20        221.90        19.63 o                         
  -4  -8  12          2.99          6.31         5.69 o                         
  -3  -8  12        205.75        201.12        15.59 o                         
  -2  -8  12        105.57        115.30         6.45 o                         
  -1  -8  12        111.74        116.39         6.41 o                         
   0  -8  12         18.64         14.29         3.70 o                         
   1  -8  12        283.66        272.21        13.23 o                         
   2  -8  12         74.40         70.10         7.06 o                         
   3  -8  12          8.18          7.42         3.51 o                         
   4  -8  12         29.86         34.65         5.52 o                         
   5  -8  12        221.83        231.91        19.50 o                         
   6  -8  12         34.40         43.52         9.78 o                         
  -5  -7  12         46.91         42.91         9.00 o                         
  -4  -7  12          3.43         -4.10         5.77 o                         
  -3  -7  12          1.35         -6.39         6.39 o                         
  -2  -7  12       1176.26       1226.78        23.09 o                         
  -1  -7  12        251.42        266.75        12.29 o                         
   0  -7  12          7.42         10.56         3.70 o                         
   1  -7  12         94.02         79.15         9.50 o                         
   2  -7  12        125.05        115.34         8.97 o                         
   3  -7  12        355.86        357.22        15.79 o                         
   4  -7  12        165.24        165.09        12.43 o                         
   5  -7  12          2.03          5.11         4.97 o                         
   6  -7  12        138.77        128.26        14.78 o                         
   7  -7  12        237.90        250.20        21.18 o                         
  -6  -6  12          1.98         -6.53         6.82 o                         
  -5  -6  12        259.34        264.56        19.54 o                         
  -4  -6  12        205.26        204.66        11.10 o                         
  -3  -6  12          1.30         -2.82         3.82 o                         
  -2  -6  12          1.89         -2.99         2.99 o                         
  -1  -6  12        645.35        655.62        20.47 o                         
   0  -6  12        224.68        226.50        11.86 o                         
   1  -6  12         26.69         20.38         4.43 o                         
   2  -6  12         22.77          8.10         3.55 o                         
   3  -6  12        127.76        130.83         9.73 o                         
   4  -6  12        207.04        225.70        12.89 o                         
   5  -6  12        605.16        634.57        31.77 o                         
   6  -6  12         76.65         67.18        11.01 o                         
   7  -6  12          1.98         -5.40         5.40 o                         
  -7  -5  12        132.80        143.00        16.38 o                         
  -6  -5  12         22.21          6.91         5.57 o                         
  -5  -5  12          0.67         -3.54         3.67 o                         
  -4  -5  12        410.17        424.73        16.23 o                         
  -3  -5  12        277.67        261.68        12.28 o                         
  -2  -5  12         15.73         12.12         4.08 o                         
  -1  -5  12         19.10         12.32         3.73 o                         
   0  -5  12         26.82         28.67         4.94 o                         
   1  -5  12        929.64        907.21        35.68 o                         
   2  -5  12        591.82        606.09        20.38 o                         
   3  -5  12        261.74        246.18        13.11 o                         
   4  -5  12        152.74        167.72        11.24 o                         
   5  -5  12        446.59        495.26        19.95 o                         
   6  -5  12         15.86         17.01         6.46 o                         
   7  -5  12          3.20         -0.11         5.28 o                         
  -7  -4  12         99.03         89.42        12.83 o                         
  -6  -4  12        148.16        169.43        16.33 o                         
  -5  -4  12          1.93         -2.61         4.11 o                         
  -4  -4  12         70.03         59.27         6.56 o                         
  -3  -4  12         61.63         64.77         9.28 o                         
  -2  -4  12        794.43        793.13        22.07 o                         
  -1  -4  12        129.96        113.44         4.21 o                         
   0  -4  12         30.31         19.51         2.21 o                         
   1  -4  12        846.31        890.54        17.89 o                         
   2  -4  12        276.06        300.99        13.86 o                         
   3  -4  12         21.00         21.27         2.22 o                         
   4  -4  12         42.96         39.33         5.82 o                         
   5  -4  12         38.97         34.95         5.98 o                         
   6  -4  12        131.50        135.81        10.84 o                         
   7  -4  12        155.19        157.73        16.59 o                         
  -8  -3  12          9.37          2.05         6.15 o                         
  -7  -3  12          1.48         -0.33         5.93 o                         
  -6  -3  12        173.57        197.01        16.34 o                         
  -5  -3  12        687.70        728.39        17.26 o                         
  -4  -3  12         22.10         26.14         4.03 o                         
  -3  -3  12         11.91         12.01         7.75 o                         
  -2  -3  12        432.04        453.65        22.97 o                         
  -1  -3  12        150.61        148.90         6.05 o                         
   0  -3  12        186.67        194.61         6.30 o                         
   1  -3  12          0.62          0.27         2.21 o                         
   2  -3  12         77.65         76.90         5.18 o                         
   3  -3  12        212.99        209.60         8.49 o                         
   4  -3  12         82.33         71.74         7.90 o                         
   5  -3  12         44.17         38.80        10.65 o                         
   6  -3  12         21.11         14.10         6.49 o                         
   7  -3  12        371.10        436.43        31.53 o                         
  -8  -2  12         63.23         52.75         6.79 o                         
  -7  -2  12        370.99        370.92        16.59 o                         
  -6  -2  12        123.15        136.15        12.89 o                         
  -5  -2  12        680.78        688.85        20.35 o                         
  -4  -2  12        466.75        470.43        18.57 o                         
  -3  -2  12        694.38        703.08        19.06 o                         
  -2  -2  12        277.98        285.54        11.34 o                         
  -1  -2  12         17.52         13.10         2.35 o                         
   0  -2  12        134.02        138.98         6.41 o                         
   1  -2  12        176.45        166.14        15.06 o                         
   2  -2  12        100.72         99.52         6.07 o                         
   3  -2  12        242.58        228.46        12.84 o                         
   4  -2  12        352.63        378.04        17.05 o                         
   5  -2  12         68.83         66.88         7.72 o                         
   6  -2  12         24.00         22.97         5.32 o                         
   7  -2  12         89.46         97.36        15.74 o                         
  -8  -1  12        191.39        221.62        29.80 o                         
  -7  -1  12        219.07        212.72        16.23 o                         
  -6  -1  12         79.06         72.38         7.19 o                         
  -5  -1  12         54.85         42.83         5.25 o                         
  -4  -1  12         97.87         91.08         7.20 o                         
  -3  -1  12        919.08        928.87        23.59 o                         
  -2  -1  12        469.29        455.26        15.59 o                         
  -1  -1  12        175.18        158.47         9.04 o                         
   0  -1  12         62.22         61.67         4.60 o                         
   1  -1  12        229.43        216.29        10.83 o                         
   2  -1  12        403.50        387.25        23.65 o                         
   3  -1  12         20.85         31.32         8.10 o                         
   4  -1  12        226.74        239.92        19.88 o                         
   5  -1  12        198.36        226.70        24.11 o                         
   6  -1  12         72.09         71.26         8.27 o                         
  -8   0  12         86.35         74.09        10.95 o                         
  -7   0  12        810.50        796.10        33.62 o                         
  -6   0  12          4.13         11.82         4.62 o                         
  -5   0  12          0.74         -3.37         7.77 o                         
  -4   0  12         10.69          7.31         4.27 o                         
  -3   0  12        722.12        755.27        21.95 o                         
  -2   0  12        893.38        896.37        24.58 o                         
  -1   0  12          2.85          1.94         4.84 o                         
   0   0  12         10.85         23.41         7.19 o                         
   1   0  12         62.80         66.00        10.24 o                         
   2   0  12         99.82         97.20        12.61 o                         
   3   0  12        682.99        738.72        34.62 o                         
   4   0  12          0.78         10.75         6.14 o                         
   5   0  12         41.66         33.63         9.46 o                         
   6   0  12         37.25         26.92         8.64 o                         
  -8   1  12          1.15         -4.24         4.78 o                         
  -7   1  12          9.21          2.63         4.52 o                         
  -6   1  12        118.49        109.65         9.28 o                         
  -5   1  12        417.66        399.58        20.98 o                         
  -4   1  12        348.00        354.02        15.49 o                         
  -3   1  12          3.51         -2.43         3.89 o                         
  -2   1  12          1.11         -1.77         3.62 o                         
  -1   1  12        373.40        389.07        15.97 o                         
   0   1  12        426.05        392.15        24.55 o                         
   1   1  12          0.62         -0.76         5.34 o                         
   2   1  12         16.63         30.97         8.76 o                         
   3   1  12        368.80        393.97        25.51 o                         
   4   1  12        130.00        159.79        16.78 o                         
   5   1  12          0.50         -6.68         6.68 o                         
  -8   2  12         34.15         17.47         7.17 o                         
  -7   2  12          6.99         -0.11         5.68 o                         
  -6   2  12        291.30        284.73        15.02 o                         
  -5   2  12        142.07        141.64        10.49 o                         
  -4   2  12        631.94        652.71        22.12 o                         
  -3   2  12         86.83         64.68         7.21 o                         
  -2   2  12          5.40         -4.47         4.47 o                         
  -1   2  12        409.45        390.17        22.05 o                         
   0   2  12         49.51         65.63        11.34 o                         
   1   2  12        232.96        248.74        19.98 o                         
   2   2  12        154.56        155.69        15.81 o                         
   3   2  12         24.29         13.76         5.83 o                         
   4   2  12        199.96        265.26        21.84 o                         
   5   2  12         45.48         56.24        11.18 o                         
  -8   3  12        230.55        255.69        20.88 o                         
  -7   3  12        299.39        298.01        22.02 o                         
  -6   3  12        105.59         99.50         9.37 o                         
  -5   3  12        102.75         97.51         9.09 o                         
  -4   3  12        292.70        315.15        17.09 o                         
  -3   3  12        200.18        212.71        13.26 o                         
  -2   3  12          0.94         -2.46         4.42 o                         
  -1   3  12          0.87         -4.58         4.58 o                         
   0   3  12         56.09         69.77        10.64 o                         
   1   3  12        731.61        781.69        36.76 o                         
   2   3  12        341.51        334.00        23.72 o                         
   3   3  12         68.48         75.56        11.70 o                         
   4   3  12         56.23         87.01        12.96 o                         
  -7   4  12        186.83        190.27        18.00 o                         
  -6   4  12        201.27        162.71        16.50 o                         
  -5   4  12         59.67         62.80         7.94 o                         
  -4   4  12          0.54         -2.57         3.75 o                         
  -3   4  12         39.99         44.25         6.30 o                         
  -2   4  12        392.10        428.04        18.81 o                         
  -1   4  12        108.10         90.66        11.86 o                         
   0   4  12          8.52         -0.24         5.75 o                         
   1   4  12         90.26         92.89        12.89 o                         
   2   4  12         66.45         48.97        10.06 o                         
   3   4  12        163.75        149.81        16.62 o                         
  -7   5  12          7.96         14.12         7.31 o                         
  -6   5  12        183.76        180.56        18.15 o                         
  -5   5  12        198.59        208.60        14.09 o                         
  -4   5  12         41.69         27.18         5.82 o                         
  -3   5  12          4.71         -5.27         5.27 o                         
  -2   5  12        179.51        187.78        12.84 o                         
  -1   5  12         76.44         61.54         7.74 o                         
   0   5  12        125.71        111.20        14.50 o                         
   1   5  12          6.51         -5.49         6.10 o                         
  -5   6  12          1.50          2.73         6.66 o                         
  -4   6  12        157.54        142.09        12.07 o                         
  -3   6  12        118.78        149.89        12.40 o                         
  -2   6  12          3.08         -5.44         5.44 o                         
  -1   6  12        194.16        200.75        13.67 o                         
   0 -10  13         47.15         54.16         9.74 o                         
   1 -10  13        195.83        213.70        18.81 o                         
   2 -10  13          1.44         -6.40         6.46 o                         
  -2  -9  13         59.59         47.70         8.62 o                         
  -1  -9  13          4.28         -6.90         6.90 o                         
   0  -9  13          4.78          2.40         3.21 o                         
   1  -9  13        148.71        164.13        10.99 o                         
   2  -9  13        496.15        489.95        19.20 o                         
   3  -9  13         21.66         24.97         5.86 o                         
   4  -9  13         13.27         12.53         4.30 o                         
  -4  -8  13          0.62         -4.07         5.57 o                         
  -3  -8  13         41.06         41.07         8.09 o                         
  -2  -8  13         83.73         76.26         7.16 o                         
  -1  -8  13        567.94        548.51        30.22 o                         
   0  -8  13         10.58          8.17         3.45 o                         
   1  -8  13         83.60         85.59         8.06 o                         
   2  -8  13        350.31        353.61        25.64 o                         
   3  -8  13         30.63         20.97         4.85 o                         
   4  -8  13          4.52          1.32         4.15 o                         
   5  -8  13        162.85        154.24        18.48 o                         
  -5  -7  13         23.80          9.92         5.51 o                         
  -4  -7  13          1.04          2.53         4.37 o                         
  -3  -7  13        111.64        111.82         8.25 o                         
  -2  -7  13        501.19        500.06        14.42 o                         
  -1  -7  13        180.67        173.18        10.92 o                         
   0  -7  13        169.59        171.98        10.84 o                         
   1  -7  13         19.85          8.35        10.37 o                         
   2  -7  13         25.17         24.20         4.74 o                         
   3  -7  13          3.72          5.59         4.02 o                         
   4  -7  13        461.91        474.98        19.72 o                         
   5  -7  13        103.96         87.41         8.82 o                         
  -5  -6  13          0.73         -3.97         4.60 o                         
  -4  -6  13        505.89        502.01        18.31 o                         
  -3  -6  13        306.36        306.07        13.79 o                         
  -2  -6  13         70.37         72.43         9.99 o                         
  -1  -6  13         39.75         40.62         5.82 o                         
   0  -6  13         51.50         50.71         6.27 o                         
   1  -6  13        100.55         98.09         8.64 o                         
   2  -6  13          2.16         -3.99         3.99 o                         
   3  -6  13         50.87         59.22         7.05 o                         
   4  -6  13        242.57        273.87        14.98 o                         
   5  -6  13        282.49        277.43        15.48 o                         
   6  -6  13         64.64         51.22         7.44 o                         
  -6  -5  13         22.67          9.58         6.14 o                         
  -5  -5  13          1.06         -4.07         4.07 o                         
  -4  -5  13        285.42        281.05        13.62 o                         
  -3  -5  13        646.01        629.76        29.47 o                         
  -2  -5  13         23.34         13.89         6.05 o                         
  -1  -5  13         27.21         21.07         4.84 o                         
   0  -5  13        146.73        150.26        14.36 o                         
   1  -5  13        332.42        334.53        15.62 o                         
   2  -5  13          1.37          2.03         4.92 o                         
   3  -5  13        153.03        156.33        11.14 o                         
   4  -5  13         83.64         77.19         8.11 o                         
   5  -5  13        195.18        224.98        21.34 o                         
   6  -5  13        163.06        158.34        12.26 o                         
  -7  -4  13         24.16         17.94         6.86 o                         
  -6  -4  13        500.58        481.23        28.18 o                         
  -5  -4  13        106.27        105.61        10.31 o                         
  -4  -4  13         19.60         11.29         5.66 o                         
  -3  -4  13         44.32         48.99         4.38 o                         
  -2  -4  13        437.81        411.50        12.26 o                         
  -1  -4  13        548.16        572.56        18.08 o                         
   0  -4  13          0.65         -0.47         1.18 o                         
   1  -4  13        246.72        222.63        14.52 o                         
   2  -4  13        581.83        639.27        21.89 o                         
   3  -4  13        705.53        803.14        25.48 o                         
   4  -4  13         90.57         82.51        13.39 o                         
   5  -4  13          4.81          7.29         4.40 o                         
   6  -4  13          0.89         -2.73         3.68 o                         
  -7  -3  13         95.16         86.49        12.86 o                         
  -6  -3  13        322.03        344.11        14.65 o                         
  -5  -3  13        913.29        987.33        24.91 o                         
  -4  -3  13         34.39         21.83         3.70 o                         
  -3  -3  13         51.63         40.16         9.46 o                         
  -2  -3  13         82.54         84.39        12.97 o                         
  -1  -3  13          1.34         -2.15         2.21 o                         
   0  -3  13         80.51         71.47         4.51 o                         
   1  -3  13        228.86        220.13         7.21 o                         
   2  -3  13        173.95        168.65         7.97 o                         
   3  -3  13        105.63        112.95         9.47 o                         
   4  -3  13        177.23        181.16        12.34 o                         
   5  -3  13          7.13          4.00         6.46 o                         
   6  -3  13         90.71         88.20        16.31 o                         
  -7  -2  13        265.46        235.93        16.82 o                         
  -6  -2  13         74.29         63.54        10.27 o                         
  -5  -2  13          8.19          4.28         3.36 o                         
  -4  -2  13        431.75        438.78        16.69 o                         
  -3  -2  13        354.55        355.95        13.59 o                         
  -2  -2  13         44.63         35.05         8.33 o                         
  -1  -2  13          6.38          5.49         2.50 o                         
   0  -2  13        486.23        522.71        16.47 o                         
   1  -2  13        140.30        148.02         9.23 o                         
   2  -2  13         27.27         16.27         3.67 o                         
   3  -2  13        717.17        740.40        24.80 o                         
   4  -2  13         23.73         23.33         5.58 o                         
   5  -2  13        456.09        538.82        22.06 o                         
   6  -2  13          0.62         -5.28         6.56 o                         
  -7  -1  13        794.83        779.00        32.64 o                         
  -6  -1  13          6.37          1.14         3.36 o                         
  -5  -1  13         59.20         47.30         5.82 o                         
  -4  -1  13         64.43         69.74         6.68 o                         
  -3  -1  13        308.08        309.99        13.40 o                         
  -2  -1  13         66.73         59.88         7.28 o                         
  -1  -1  13         11.01          4.58         5.31 o                         
   0  -1  13        239.93        220.40        11.26 o                         
   1  -1  13        212.70        233.63        19.07 o                         
   2  -1  13        264.49        277.17        21.21 o                         
   3  -1  13          6.05          1.39         5.19 o                         
   4  -1  13        248.34        271.07        21.84 o                         
   5  -1  13         97.83        100.95        14.06 o                         
  -8   0  13          3.22         -0.10         5.05 o                         
  -7   0  13        216.03        207.43        16.74 o                         
  -6   0  13        321.68        313.90        15.29 o                         
  -5   0  13          2.05         -1.85         3.53 o                         
  -4   0  13         28.34         21.41         5.15 o                         
  -3   0  13          1.74         -0.01         5.82 o                         
  -2   0  13        123.38        115.94        10.96 o                         
  -1   0  13        698.78        693.79        21.57 o                         
   0   0  13        112.23        110.12        20.67 o                         
   1   0  13         76.67         83.45        11.87 o                         
   2   0  13        148.08        166.49        16.80 o                         
   3   0  13        107.35        106.52        14.44 o                         
   4   0  13         10.49          9.07         6.20 o                         
   5   0  13          5.32         -2.17         6.08 o                         
  -7   1  13         23.91         16.18         5.56 o                         
  -6   1  13         36.08         34.16         5.84 o                         
  -5   1  13        462.92        494.20        19.40 o                         
  -4   1  13        422.11        424.39        17.64 o                         
  -3   1  13         34.31         23.79         4.86 o                         
  -2   1  13         14.45          6.04         3.76 o                         
  -1   1  13        716.69        761.40        47.16 o                         
   0   1  13        223.15        245.58        20.35 o                         
   1   1  13          8.72         13.25         5.94 o                         
   2   1  13          4.05          6.96         6.17 o                         
   3   1  13         51.90         64.58        11.61 o                         
   4   1  13        185.81        202.91        19.75 o                         
  -7   2  13         24.89         14.56         7.16 o                         
  -6   2  13        135.91        148.99        11.29 o                         
  -5   2  13          3.32         -4.40         4.40 o                         
  -4   2  13        590.48        611.46        22.16 o                         
  -3   2  13        115.33        123.39         9.87 o                         
  -2   2  13         10.92         -2.41         6.79 o                         
  -1   2  13         31.68         40.93         8.77 o                         
   0   2  13        274.25        341.99        24.37 o                         
   1   2  13         25.27         22.92         8.08 o                         
   2   2  13         13.25         14.64         7.07 o                         
   3   2  13        155.50        142.36        16.57 o                         
  -7   3  13        301.68        306.29        22.53 o                         
  -6   3  13         68.59         66.50         8.21 o                         
  -5   3  13        107.11        120.68        10.40 o                         
  -4   3  13         25.80         23.90         5.11 o                         
  -3   3  13         69.80         54.06         7.10 o                         
  -2   3  13         51.45         58.33        21.24 o                         
  -1   3  13         67.13         46.44         6.58 o                         
   0   3  13         10.80          6.65         6.99 o                         
   1   3  13        155.10        156.29        17.27 o                         
   2   3  13        757.36        772.20        38.65 o                         
  -6   4  13        365.03        413.39        24.61 o                         
  -5   4  13        286.43        308.69        20.97 o                         
  -4   4  13         65.76         71.55         8.29 o                         
  -3   4  13         33.78         31.76         5.78 o                         
  -2   4  13        159.46        141.54        11.38 o                         
  -1   4  13         67.72         62.76         7.84 o                         
   0   4  13         79.66         83.32        13.15 o                         
   1   4  13         57.06         42.27         9.62 o                         
  -5   5  13         63.76         64.44        11.49 o                         
  -4   5  13        113.93        114.36        10.76 o                         
  -3   5  13          7.25          3.01         4.13 o                         
  -2   5  13         22.63          8.91         4.23 o                         
  -1   5  13        114.17        125.65        12.86 o                         
   0  -9  14          0.80         -6.17         6.17 o                         
   1  -9  14         71.34         77.57        14.31 o                         
   2  -9  14        481.88        487.17        28.25 o                         
  -2  -8  14        178.76        178.76        16.70 o                         
  -1  -8  14        241.09        238.30        13.29 o                         
   0  -8  14         16.45         12.67         6.88 o                         
   1  -8  14         75.11         72.54         7.75 o                         
   2  -8  14         61.21         61.54         7.47 o                         
   3  -8  14         21.56         16.65         6.24 o                         
   4  -8  14         88.89         86.12        12.73 o                         
  -4  -7  14        104.28         95.30        12.28 o                         
  -3  -7  14        165.06        164.15        10.39 o                         
  -2  -7  14         44.08         29.28         6.93 o                         
  -1  -7  14         70.02         72.62         7.58 o                         
   0  -7  14        497.52        523.50        30.16 o                         
   1  -7  14         68.95         65.17         7.50 o                         
   2  -7  14        304.20        290.42        15.41 o                         
   3  -7  14         32.34         35.85         6.59 o                         
   4  -7  14        539.43        546.23        22.29 o                         
   5  -7  14         97.02         87.78        13.43 o                         
  -5  -6  14         60.40         51.64         9.81 o                         
  -4  -6  14        126.54        119.15         9.33 o                         
  -3  -6  14        168.56        171.71        15.39 o                         
  -2  -6  14        358.04        349.12        22.80 o                         
  -1  -6  14         66.92         48.89         6.83 o                         
   0  -6  14        437.62        455.62        18.81 o                         
   1  -6  14         11.51         21.70         4.86 o                         
   2  -6  14         91.82         96.83         9.09 o                         
   3  -6  14         69.07         58.48         7.33 o                         
   4  -6  14        218.70        241.74        14.63 o                         
   5  -6  14        264.97        284.72        16.42 o                         
  -5  -5  14         61.02         51.81        13.58 o                         
  -4  -5  14         49.96         38.68         8.38 o                         
  -3  -5  14        371.83        389.88        24.21 o                         
  -2  -5  14          6.75         -3.49         5.91 o                         
  -1  -5  14         22.12         20.12         7.18 o                         
   0  -5  14         22.35         15.42         6.98 o                         
   1  -5  14        114.97        115.24         9.80 o                         
   2  -5  14        217.63        216.21        19.06 o                         
   3  -5  14        331.84        324.91        16.68 o                         
   4  -5  14         30.32         17.49         4.75 o                         
   5  -5  14          1.12         -1.48         4.26 o                         
  -6  -4  14        570.76        566.87        31.43 o                         
  -5  -4  14        178.21        156.46        16.02 o                         
  -4  -4  14        190.85        167.32        16.36 o                         
  -3  -4  14         38.17         26.34         7.03 o                         
  -2  -4  14          4.04          5.33         6.01 o                         
  -1  -4  14        110.99        108.00        13.26 o                         
   0  -4  14         16.92         16.28         6.93 o                         
   1  -4  14        280.98        264.88        14.57 o                         
   2  -4  14        242.37        287.66        15.40 o                         
   3  -4  14        364.67        390.94        18.31 o                         
   4  -4  14         15.97         13.89         4.50 o                         
   5  -4  14         17.25         17.62         4.97 o                         
  -6  -3  14          3.54          2.21         5.39 o                         
  -5  -3  14        374.05        405.73        26.22 o                         
  -4  -3  14        239.21        226.90        11.44 o                         
  -3  -3  14         69.67         66.73         5.70 o                         
  -2  -3  14         16.46         11.24         2.95 o                         
  -1  -3  14          1.03         -1.13         2.39 o                         
   0  -3  14        454.60        424.90        13.82 o                         
   1  -3  14         98.51         91.98        10.69 o                         
   2  -3  14        268.07        259.25        14.85 o                         
   3  -3  14         11.94         15.92         8.05 o                         
   4  -3  14        248.99        281.20        16.03 o                         
   5  -3  14          3.71          4.96         7.19 o                         
  -6  -2  14         11.87          0.38         7.59 o                         
  -5  -2  14          8.40          5.86         3.16 o                         
  -4  -2  14        330.75        347.20        14.26 o                         
  -3  -2  14        332.24        340.63        13.69 o                         
  -2  -2  14          0.83         -2.24         2.85 o                         
  -1  -2  14          1.79          1.13         2.62 o                         
   0  -2  14         52.73         44.30         6.78 o                         
   1  -2  14        443.43        458.72        18.49 o                         
   2  -2  14        215.07        223.92        19.76 o                         
   3  -2  14         26.60         21.62         7.47 o                         
   4  -2  14          1.61         -7.01         7.01 o                         
  -7  -1  14        267.55        279.25        19.25 o                         
  -6  -1  14        343.98        339.75        26.20 o                         
  -5  -1  14          1.76          1.48         4.70 o                         
  -4  -1  14          3.61          2.93         3.18 o                         
  -3  -1  14          2.06          0.70         3.06 o                         
  -2  -1  14        109.52        122.35         8.68 o                         
  -1  -1  14        407.93        420.34        35.93 o                         
   0  -1  14        104.45         89.89         7.58 o                         
   1  -1  14        167.71        165.20        16.79 o                         
   2  -1  14         31.99         26.50         8.00 o                         
   3  -1  14         45.06         28.84         8.29 o                         
   4  -1  14         18.77         21.39         8.54 o                         
  -7   0  14         62.09         53.14         8.85 o                         
  -6   0  14        107.48        106.42        17.54 o                         
  -5   0  14          5.86         10.21         3.77 o                         
  -4   0  14          1.67         -2.71        10.96 o                         
  -3   0  14          4.18          1.08         7.23 o                         
  -2   0  14        510.87        494.47        43.29 o                         
  -1   0  14        250.99        260.62        29.25 o                         
   0   0  14         71.87         78.81         8.81 o                         
   1   0  14         31.88         27.14         7.77 o                         
   2   0  14         89.20         83.68        12.96 o                         
   3   0  14         14.32         30.76         9.16 o                         
   4   0  14        100.94         84.45        13.49 o                         
  -6   1  14         17.09          9.03         3.98 o                         
  -5   1  14        531.65        555.58        39.85 o                         
  -4   1  14         56.63         53.42         6.99 o                         
  -3   1  14        107.63        104.16        12.75 o                         
  -2   1  14          1.35         -2.71         5.38 o                         
  -1   1  14        331.94        331.26        28.25 o                         
   0   1  14        285.73        309.83        43.40 o                         
   1   1  14          4.85         -3.48         5.77 o                         
   2   1  14         78.04         78.85        12.44 o                         
   3   1  14        121.80        144.59        17.37 o                         
  -6   2  14         47.57         42.17         6.65 o                         
  -5   2  14         76.29         82.12         8.77 o                         
  -4   2  14        287.75        286.01        27.82 o                         
  -3   2  14        116.17        105.70        14.47 o                         
  -2   2  14         13.39          6.08         5.50 o                         
  -1   2  14         30.55         27.56         5.26 o                         
   0   2  14        199.70        200.90        29.42 o                         
   1   2  14         65.50         92.48        13.78 o                         
   2   2  14         92.70        117.65        15.56 o                         
  -5   3  14         56.06         43.65         6.83 o                         
  -4   3  14          0.45          1.45         3.71 o                         
  -3   3  14        120.70        114.29        10.25 o                         
  -2   3  14        112.08         95.60         9.54 o                         
  -1   3  14          0.71         -1.69         4.63 o                         
   0   3  14         24.48         15.77         4.56 o                         
   1   3  14        170.31        186.24        19.45 o                         
  -4   4  14         21.83         24.77         7.75 o                         
  -3   4  14          1.85         -0.97         5.38 o                         
  -2   4  14        128.88        126.47        11.30 o                         
  -1   4  14         42.95         45.46         7.21 o                         
   0  -8  15        117.50        131.27        10.61 o                         
   1  -8  15         38.13         45.90         9.31 o                         
  -2  -7  15         25.69         22.10         7.05 o                         
  -1  -7  15        370.76        372.55        17.64 o                         
   0  -7  15        152.92        153.64        11.45 o                         
   1  -7  15          2.44          7.90         5.06 o                         
   2  -7  15         17.51          3.75         4.31 o                         
   3  -7  15         52.52         53.50        10.33 o                         
  -3  -6  15        189.45        161.28        16.05 o                         
  -2  -6  15        401.08        432.69        26.56 o                         
  -1  -6  15         40.74         31.48         8.02 o                         
   0  -6  15         25.46         20.23         6.50 o                         
   1  -6  15        235.55        224.31        14.16 o                         
   2  -6  15        174.97        162.73        12.21 o                         
   3  -6  15          1.84          0.01         4.49 o                         
  -4  -5  15         70.67         62.83         9.80 o                         
  -3  -5  15        106.74        111.66        14.02 o                         
  -2  -5  15          2.41         -2.02         5.53 o                         
  -1  -5  15          8.53          8.69         6.12 o                         
   0  -5  15         18.96         11.38         4.63 o                         
   1  -5  15         38.76         51.61        10.66 o                         
   2  -5  15        295.55        317.83        16.96 o                         
   3  -5  15        367.32        387.31        21.28 o                         
   4  -5  15          4.15          3.31         5.34 o                         
  -5  -4  15        151.87        148.00        16.61 o                         
  -4  -4  15        298.48        260.86        21.35 o                         
  -3  -4  15         15.73          2.62         6.20 o                         
  -2  -4  15         84.79         66.47        11.14 o                         
  -1  -4  15        613.85        684.24        34.93 o                         
   0  -4  15         62.73         69.27        12.23 o                         
   1  -4  15          1.47         -6.86         6.86 o                         
   2  -4  15        365.15        356.51        18.03 o                         
   3  -4  15        202.39        240.43        15.09 o                         
   4  -4  15        177.10        223.03        21.14 o                         
  -5  -3  15        102.31        118.30        15.24 o                         
  -4  -3  15        268.95        279.10        22.38 o                         
  -3  -3  15         12.87          8.01         5.46 o                         
  -2  -3  15          8.34         -2.33         6.07 o                         
  -1  -3  15        215.57        228.77        20.51 o                         
   0  -3  15        199.75        237.72        20.53 o                         
   1  -3  15        115.05        125.22        15.34 o                         
   2  -3  15         77.76         69.08        11.77 o                         
   3  -3  15         15.75         29.38         9.07 o                         
   4  -3  15        111.82        133.13        16.58 o                         
  -5  -2  15         83.04         79.13        12.34 o                         
  -4  -2  15          1.47         -7.14         7.14 o                         
  -3  -2  15         31.02         26.72         8.89 o                         
  -2  -2  15        567.23        549.12        18.11 o                         
  -1  -2  15          0.78         -1.80         4.18 o                         
   0  -2  15         47.96         41.18         6.21 o                         
   1  -2  15        176.83        212.86        19.91 o                         
   2  -2  15        214.21        199.26        19.49 o                         
   3  -2  15         44.32         31.85         9.37 o                         
  -5  -1  15        147.73        144.85        10.17 o                         
  -4  -1  15         67.92         59.71         6.62 o                         
  -3  -1  15         41.50         45.32         6.39 o                         
  -2  -1  15        199.36        219.66        12.02 o                         
  -1  -1  15        203.74        189.56        11.14 o                         
   0  -1  15         39.68         36.30         5.99 o                         
   1  -1  15         41.92         38.88         5.69 o                         
   2  -1  15          2.26         -6.99         6.99 o                         
  -5   0  15          5.82          6.14         3.75 o                         
  -4   0  15        139.24        126.55         9.84 o                         
  -3   0  15         24.40          6.40         6.72 o                         
  -2   0  15        162.23        165.49        19.79 o                         
  -1   0  15        327.33        329.84        22.11 o                         
   0   0  15        114.86        100.74        12.05 o                         
   1   0  15          4.13          4.79         3.72 o                         
   2   0  15         76.84        111.51        15.19 o                         
  -5   1  15         84.63         78.92         8.36 o                         
  -4   1  15          1.13          1.03         3.60 o                         
  -3   1  15        193.72        205.41        13.08 o                         
  -2   1  15         46.96         31.95         5.39 o                         
  -1   1  15         70.70         67.18         7.93 o                         
   0   1  15         75.21         72.84         8.23 o                         
   1   1  15        257.83        298.16        24.80 o                         
  -4   2  15        195.93        174.55        16.23 o                         
  -3   2  15         99.83         91.35        13.08 o                         
  -2   2  15         12.02          9.42         3.71 o                         
  -1   2  15          7.64          0.86         8.27 o                         
   0   2  15         82.51         65.80         8.04 o                         
  -1  -6  16         15.83         10.34         6.13 o                         
   0  -6  16        307.97        305.82        23.69 o                         
   1  -6  16         68.93         78.59        12.69 o                         
  -2  -5  16         35.83         35.19         8.84 o                         
  -1  -5  16        191.12        167.66        17.98 o                         
   0  -5  16         11.19         12.47         7.59 o                         
   1  -5  16          0.99         -1.17         6.41 o                         
   2  -5  16        148.96        157.40        17.74 o                         
  -3  -4  16         12.25          6.56         5.14 o                         
  -2  -4  16          9.59          2.59         6.57 o                         
  -1  -4  16         92.92        106.15        14.73 o                         
   0  -4  16        404.94        426.57        28.89 o                         
   1  -4  16         52.38         28.73         8.65 o                         
   2  -4  16          0.72         -0.60         5.55 o                         
  -4  -3  16         47.92         49.89        10.04 o                         
  -3  -3  16         54.79         66.46        11.47 o                         
  -2  -3  16         69.69         76.87        12.44 o                         
  -1  -3  16         79.45         73.11        13.12 o                         
   0  -3  16         71.58         71.14        11.89 o                         
   1  -3  16        115.53        134.81        16.52 o                         
  -4  -2  16          0.57         -7.64         7.64 o                         
  -3  -2  16        180.67        199.13        19.90 o                         
  -2  -2  16        443.85        465.66        30.80 o                         
  -1  -2  16         14.77          1.88         6.81 o                         
   0  -2  16         11.89         -7.92         7.92 o                         
   1  -2  16         71.71         75.98        13.38 o                         
  -4  -1  16          6.34         -0.75         6.23 o                         
  -3  -1  16          2.50         10.82         7.39 o                         
  -2  -1  16        120.48        127.31        16.08 o                         
  -1  -1  16        244.13        265.33        23.78 o                         
   0  -1  16          0.60         -3.78         5.85 o                         
  -3   0  16          9.50         17.79         6.12 o                         
  -2   0  16          1.17         -0.27         3.36 o                         
  -1   0  16        192.25        173.54        14.64 o                         
   0   0  16        383.46        363.56        21.94 o                         
                                                                                
