# Supplementary material for: Solvatomorphism in a series of copper(II) complexes with the 5-phenyl­imidazole/perchlorate system as ligands
Source: Acta Crystallogr B Struct Sci Cryst Eng Mater. 2024 Jul 30;80(Pt 4):347–59. doi: 10.1107/S2052520624005948 (PMC11301897; doi:10.1107/S2052520624005948)
Supplement: Supplementary file 6 [file b-80-00347-6sup6.hkl]

data_6                                                                          
_shelx_title '  EL108B in P-1'                                                  
_shelx_refln_list_code          4                                               
_shelx_F_calc_maximum      209.18                                               
_exptl_crystal_F_000       515.00                                               
_reflns_d_resolution_high  0.8258                                               
                                                                                
loop_                                                                           
 _space_group_symop_operation_xyz                                               
 'x, y, z'                                                                      
 '-x, -y, -z'                                                                   
                                                                                
_cell_length_a     9.4157                                                       
_cell_length_b     9.9855                                                       
_cell_length_c    13.6726                                                       
_cell_angle_alpha 106.181                                                       
_cell_angle_beta   96.455                                                       
_cell_angle_gamma 106.527                                                       
                                                                                
_shelx_F_squared_multiplier     1.000                                           
                                                                                
loop_                                                                           
 _refln_index_h                                                                 
 _refln_index_k                                                                 
 _refln_index_l                                                                 
 _refln_F_squared_calc                                                          
 _refln_F_squared_meas                                                          
 _refln_F_squared_sigma                                                         
 _refln_observed_status                                                         
   2   0   0      12702.74      13023.07       111.44 o                         
   3   0   0        847.32        778.18        34.92 o                         
   4   0   0          2.35         12.19         7.65 o                         
   5   0   0        925.87        811.02        35.92 o                         
   6   0   0        822.65        795.35        43.59 o                         
   7   0   0         59.49         71.87         5.62 o                         
   8   0   0        257.24        292.37        13.88 o                         
   9   0   0        303.26        343.38        19.23 o                         
  10   0   0         40.62         56.87         5.41 o                         
 -10   1   0         11.81         24.00         4.65 o                         
  -9   1   0         21.88         29.23         8.76 o                         
  -8   1   0        589.13        564.15        18.64 o                         
  -7   1   0        555.16        567.92        16.94 o                         
  -6   1   0        110.59        114.30        24.19 o                         
  -5   1   0        176.66        114.24        14.35 o                         
  -4   1   0        478.79        370.87        19.82 o                         
  -3   1   0       2765.02       2914.10        55.16 o                         
  -2   1   0        101.82         92.14         9.21 o                         
  -1   1   0       2219.21       2510.23        29.84 o                         
   0   1   0        773.11       1074.03        24.14 o                         
   1   1   0       3360.31       3814.10        62.18 o                         
   2   1   0        912.87        649.58        32.62 o                         
   3   1   0        891.51        936.42        50.84 o                         
   4   1   0       1653.66       1875.88        49.17 o                         
   5   1   0          7.88         48.30        10.57 o                         
   6   1   0       1449.22       1269.93        29.99 o                         
   7   1   0        672.80        671.09        16.10 o                         
   8   1   0        248.41        266.22        10.35 o                         
   9   1   0         19.38         17.81         4.34 o                         
  10   1   0         34.38         32.08         5.69 o                         
 -11   2   0         31.54         10.68         2.97 o                         
 -10   2   0         13.50         25.89         8.81 o                         
  -9   2   0         86.29        113.90        13.88 o                         
  -8   2   0        215.02        214.46        15.73 o                         
  -7   2   0        165.06        155.53         9.01 o                         
  -6   2   0        133.85         97.06        22.05 o                         
  -5   2   0          0.21          6.79        11.63 o                         
  -4   2   0       1214.71       1164.57        42.96 o                         
  -3   2   0        444.14        505.00        34.10 o                         
  -2   2   0       6741.04       7555.74       101.14 o                         
  -1   2   0         38.02        135.43        19.14 o                         
   0   2   0       2700.06       2492.24        51.92 o                         
   1   2   0        145.11        123.20         9.37 o                         
   2   2   0         90.89         44.57         7.09 o                         
   3   2   0       2765.01       2664.52        89.99 o                         
   4   2   0        108.73        106.62        13.38 o                         
   5   2   0          4.74          1.26         5.52 o                         
   6   2   0       1637.19       1461.99        26.26 o                         
   7   2   0        299.29        326.03        12.30 o                         
   8   2   0         11.58          6.28         3.46 o                         
   9   2   0         18.49         16.38         5.43 o                         
 -11   3   0         55.00         64.00         7.79 o                         
 -10   3   0       1120.83       1081.82        32.71 o                         
  -9   3   0         11.79         35.04         9.53 o                         
  -8   3   0        377.17        491.11        22.69 o                         
  -7   3   0        410.54        367.26        18.52 o                         
  -6   3   0        425.58        419.45        42.76 o                         
  -5   3   0        631.94        603.32        45.27 o                         
  -4   3   0        426.53        446.87        34.74 o                         
  -3   3   0         37.71         95.58         9.95 o                         
  -2   3   0       1730.81       1923.86        33.06 o                         
  -1   3   0       5602.63       5059.07        36.66 o                         
   0   3   0         96.48         94.56        14.94 o                         
   1   3   0        776.71        659.67        39.03 o                         
   2   3   0          5.82        106.24        22.67 o                         
   3   3   0        363.55        235.70        29.35 o                         
   4   3   0       3756.42       3801.69       129.60 o                         
   5   3   0        619.79        610.57        22.21 o                         
   6   3   0          0.36         -5.39         5.39 o                         
   7   3   0          0.23         46.22         8.34 o                         
   8   3   0         18.59          6.26         4.56 o                         
   9   3   0         62.06         59.13         6.99 o                         
 -11   4   0          0.18          8.00         4.30 o                         
 -10   4   0         57.15         74.49         8.93 o                         
  -9   4   0        801.25        839.16        44.89 o                         
  -8   4   0         49.23         51.85         6.63 o                         
  -7   4   0          0.94         11.19         5.31 o                         
  -6   4   0         14.02          5.23        10.04 o                         
  -5   4   0        338.46        385.87        37.02 o                         
  -4   4   0        305.40        253.94        26.13 o                         
  -3   4   0        977.44        979.22       184.97 o                         
  -2   4   0        216.30        226.26        11.47 o                         
  -1   4   0       1290.54       1221.92        28.88 o                         
   0   4   0       1240.18       1036.16        49.96 o                         
   1   4   0         15.04         14.05        12.30 o                         
   2   4   0         12.02         17.01        15.78 o                         
   3   4   0          6.94         -3.83        12.02 o                         
   4   4   0       1880.56       1747.51        37.15 o                         
   5   4   0        371.72        385.71        18.99 o                         
   6   4   0         11.33         11.49         6.70 o                         
   7   4   0          1.40         12.20         9.69 o                         
   8   4   0          2.32          6.20         5.27 o                         
 -11   5   0         27.50         26.05         5.95 o                         
 -10   5   0         26.00         32.19         5.86 o                         
  -9   5   0         38.79         49.64         7.24 o                         
  -8   5   0        468.08        441.54        24.05 o                         
  -7   5   0        158.53        141.53        12.70 o                         
  -6   5   0          1.54          1.13         7.68 o                         
  -5   5   0         39.82         42.41        14.50 o                         
  -4   5   0       2395.15       2755.61       100.28 o                         
  -3   5   0        149.07         94.52        18.23 o                         
  -2   5   0         19.70         11.28         5.26 o                         
  -1   5   0         61.93         53.78         9.37 o                         
   0   5   0          1.06         27.04        12.63 o                         
   1   5   0       2584.53       2487.85        97.96 o                         
   2   5   0       1006.94        943.61        66.65 o                         
   3   5   0         41.09         47.35         5.19 o                         
   4   5   0        190.85        205.68        10.44 o                         
   5   5   0        990.01       1048.68        34.39 o                         
   6   5   0         69.12         91.65        12.17 o                         
   7   5   0         62.50         74.77        15.95 o                         
   8   5   0          2.94          1.87         3.26 o                         
 -11   6   0         80.06         62.28         7.10 o                         
 -10   6   0         16.92         27.18         7.69 o                         
  -9   6   0          1.11          2.02         4.32 o                         
  -8   6   0        566.14        515.32        61.74 o                         
  -7   6   0        307.77        278.90        14.03 o                         
  -6   6   0        482.46        462.85        20.80 o                         
  -5   6   0        392.88        535.64        27.98 o                         
  -4   6   0        106.78         80.00        19.70 o                         
  -3   6   0          5.90         -4.26        10.98 o                         
  -2   6   0       1649.08       1498.73        94.67 o                         
  -1   6   0         66.72        152.29        23.31 o                         
   0   6   0         88.21         57.54        11.29 o                         
   1   6   0         90.76         90.03        16.70 o                         
   2   6   0        238.50        238.48        11.04 o                         
   3   6   0        558.99        490.11        16.78 o                         
   4   6   0        482.99        457.28        16.45 o                         
   5   6   0        223.09        224.62        16.59 o                         
   6   6   0         52.78         67.21         9.92 o                         
   7   6   0        103.77        105.17         8.54 o                         
 -10   7   0        161.27        183.73        13.71 o                         
  -9   7   0        103.41        103.53        11.46 o                         
  -8   7   0          5.74          8.40         4.37 o                         
  -7   7   0         71.41         58.09         7.30 o                         
  -6   7   0       1104.77        907.27        32.48 o                         
  -5   7   0        699.41        661.07        36.45 o                         
  -4   7   0        183.08        194.33         9.81 o                         
  -3   7   0         11.19         15.98         3.72 o                         
  -2   7   0          0.12          0.72         3.87 o                         
  -1   7   0       1484.76       1439.24       116.27 o                         
   0   7   0       1041.69        736.11        44.55 o                         
   1   7   0          3.55          2.68         3.95 o                         
   2   7   0          6.36         -0.36         3.08 o                         
   3   7   0        662.23        681.24        19.80 o                         
   4   7   0        157.16        146.57        14.76 o                         
   5   7   0          8.23          6.30         5.67 o                         
   6   7   0          6.86          6.66         6.36 o                         
 -10   8   0         35.07         32.15         5.69 o                         
  -9   8   0        653.29        633.79        26.04 o                         
  -8   8   0        133.03        168.87        16.48 o                         
  -7   8   0        294.83        301.79        21.84 o                         
  -6   8   0         46.44         61.97        11.21 o                         
  -5   8   0        558.06        606.95        29.87 o                         
  -4   8   0        558.08        587.29        18.93 o                         
  -3   8   0        299.21        262.82        16.43 o                         
  -2   8   0         35.53         23.46         7.50 o                         
  -1   8   0          4.96          5.21         5.59 o                         
   0   8   0        216.99        229.63        17.58 o                         
   1   8   0        172.83        171.70        15.42 o                         
   2   8   0        400.44        403.30        27.75 o                         
   3   8   0         16.54          5.53         3.67 o                         
   4   8   0         22.48         27.85         4.43 o                         
   5   8   0        147.59        107.04         5.56 o                         
  -9   9   0         83.04         93.82         9.46 o                         
  -8   9   0        147.17        125.37        13.13 o                         
  -7   9   0          8.82         10.81         7.24 o                         
  -6   9   0          0.16         -1.76         6.32 o                         
  -5   9   0         27.24         24.49         8.24 o                         
  -4   9   0        477.95        481.86        73.28 o                         
  -3   9   0        586.88        556.26        25.24 o                         
  -2   9   0        547.49        522.35        25.48 o                         
  -1   9   0         54.00         52.58         9.36 o                         
   0   9   0         43.95         50.00         9.87 o                         
   1   9   0          0.66         19.37         8.30 o                         
   2   9   0        157.00        153.49        13.28 o                         
   3   9   0          8.56         14.11         5.36 o                         
  -8  10   0         68.06         80.07         8.33 o                         
  -7  10   0        163.88        202.35        14.36 o                         
  -3  10   0        129.91        119.26        11.34 o                         
  -2  10   0        532.53        556.63        24.19 o                         
  -1  10   0         22.27         26.77         7.20 o                         
   0  10   0        104.46         85.50        10.03 o                         
   1  10   0         19.09         18.75         5.80 o                         
   2  10   0         74.83         61.88         6.87 o                         
  -4  11   0         71.98        115.75        30.25 o                         
  -3  11   0          0.17         -1.43         2.84 o                         
  -2  11   0         75.38         65.22         7.68 o                         
  -1  11   0         35.01         25.02         8.73 o                         
   0 -11   1         32.34         16.27         7.60 o                         
   1 -11   1          7.22          6.07         2.67 o                         
   2 -11   1         55.51         53.64         7.35 o                         
   3 -11   1        109.33         88.41         8.38 o                         
   4 -11   1          4.37        -33.24        33.24 o                         
  -2 -10   1        347.42        352.41        11.43 o                         
  -1 -10   1          3.29          3.29         5.28 o                         
   0 -10   1        167.84        161.05        13.67 o                         
   1 -10   1         14.86         22.34         7.32 o                         
   2 -10   1        545.02        587.32        28.79 o                         
   3 -10   1        729.73        690.00        26.27 o                         
   6 -10   1        465.59        536.86        24.53 o                         
   7 -10   1         26.68         34.84         7.97 o                         
   8 -10   1         19.43         23.22         5.66 o                         
  -4  -9   1          3.47         10.48         4.09 o                         
  -3  -9   1         35.87         36.50         7.50 o                         
  -2  -9   1         82.64         98.20        11.90 o                         
  -1  -9   1         36.10         49.21         9.99 o                         
   0  -9   1          8.42          9.12         6.35 o                         
   1  -9   1          5.24         21.37        62.48 o                         
   2  -9   1        192.60        204.17        16.44 o                         
   3  -9   1       1052.37       1034.25        34.04 o                         
   4  -9   1        558.15        536.16        27.71 o                         
   5  -9   1          0.42         27.58        33.75 o                         
   6  -9   1        107.76        118.06        10.36 o                         
   7  -9   1         41.03         41.54         8.83 o                         
   8  -9   1        419.15        491.01        23.04 o                         
   9  -9   1        315.81        320.09        16.86 o                         
  -5  -8   1        115.09        111.22         8.54 o                         
  -4  -8   1        108.13        109.85         9.11 o                         
  -3  -8   1          4.65          1.02         3.37 o                         
  -2  -8   1          0.54         -6.97         7.00 o                         
  -1  -8   1         28.81         49.17         9.26 o                         
   0  -8   1        627.23        538.22       144.24 o                         
   1  -8   1        476.26        445.00        23.26 o                         
   2  -8   1         88.53        108.19        12.83 o                         
   3  -8   1         97.42         87.72         7.52 o                         
   4  -8   1       1162.92       1107.74        20.53 o                         
   5  -8   1        405.33        379.49        14.65 o                         
   6  -8   1         11.14         10.40         3.45 o                         
   7  -8   1        173.26        200.69        18.12 o                         
   8  -8   1        111.97        118.50        14.38 o                         
   9  -8   1        772.29       1039.56        34.06 o                         
  10  -8   1        157.75        166.81        11.65 o                         
  -6  -7   1          3.59         10.88        11.56 o                         
  -5  -7   1         12.29         13.52         6.94 o                         
  -4  -7   1        116.45        158.05        13.17 o                         
  -3  -7   1        849.95        839.08        22.03 o                         
  -2  -7   1         33.27         18.37         3.97 o                         
  -1  -7   1         22.78         24.28         6.47 o                         
   0  -7   1         27.16         21.63         5.37 o                         
   1  -7   1       1538.21       1463.99        31.13 o                         
   2  -7   1       1034.43       1030.23        23.59 o                         
   3  -7   1          1.34          0.63         2.82 o                         
   4  -7   1        357.31        383.89        11.74 o                         
   5  -7   1        101.58         92.52         7.24 o                         
   6  -7   1        310.90        326.28        15.31 o                         
   7  -7   1       1194.67       1220.58        42.83 o                         
   8  -7   1          7.39          8.05         6.73 o                         
   9  -7   1         26.25         34.64        10.00 o                         
  10  -7   1         49.87         70.27         9.45 o                         
  -7  -6   1        260.34        305.55        14.78 o                         
  -6  -6   1        152.32        140.62        13.14 o                         
  -5  -6   1        269.08        275.73        33.17 o                         
  -4  -6   1        341.24        403.71        15.47 o                         
  -3  -6   1        475.70        446.43        15.24 o                         
  -2  -6   1        653.14        532.10        21.66 o                         
  -1  -6   1        326.33        313.20        39.86 o                         
   0  -6   1        154.64        199.48        28.95 o                         
   1  -6   1          6.35         82.82        16.63 o                         
   2  -6   1         58.51         48.34        16.89 o                         
   3  -6   1        143.51        131.16        25.60 o                         
   4  -6   1        799.48        841.16        62.69 o                         
   5  -6   1         55.42         37.86         6.93 o                         
   6  -6   1         40.10         34.73         4.66 o                         
   7  -6   1        837.57        698.47        26.76 o                         
   8  -6   1        529.24        515.58        27.36 o                         
   9  -6   1        120.56        154.46        15.94 o                         
  10  -6   1          1.88          0.81         5.74 o                         
  11  -6   1         93.22         91.42         8.66 o                         
  -8  -5   1         18.01         22.46         4.88 o                         
  -7  -5   1         23.03         37.45         7.20 o                         
  -6  -5   1        491.06        544.08        25.17 o                         
  -5  -5   1        948.14        883.68        31.60 o                         
  -4  -5   1          4.24          2.44         2.99 o                         
  -3  -5   1         52.99         44.64         5.02 o                         
  -2  -5   1         77.78        103.62        27.47 o                         
  -1  -5   1       1359.26       1303.22        68.21 o                         
   0  -5   1        400.76        436.07        36.36 o                         
   1  -5   1         79.99        194.15        17.12 o                         
   2  -5   1          2.74          3.12         2.80 o                         
   3  -5   1       1174.49       1251.30        42.68 o                         
   4  -5   1       1226.21       1236.07        62.51 o                         
   5  -5   1         14.88         24.17        12.63 o                         
   6  -5   1         23.26         24.64        11.44 o                         
   7  -5   1       1190.35       1083.60        38.38 o                         
   8  -5   1        853.18        834.46        41.01 o                         
  10  -5   1          5.43          4.63         6.54 o                         
  11  -5   1          0.57          8.49         4.43 o                         
  -8  -4   1        129.50        131.89        11.80 o                         
  -7  -4   1          0.12         12.11         8.75 o                         
  -6  -4   1         13.25         14.06         7.82 o                         
  -5  -4   1       1112.45        966.59        29.31 o                         
  -4  -4   1        584.64        521.52        20.15 o                         
  -3  -4   1        254.53        304.94        36.61 o                         
  -2  -4   1         11.77        149.13        38.19 o                         
  -1  -4   1        235.70        340.35        31.53 o                         
   0  -4   1        855.67        847.88        45.56 o                         
   1  -4   1       2602.22       2662.02       162.73 o                         
   2  -4   1       2255.83       2232.34        38.86 o                         
   3  -4   1        168.06        164.94        20.39 o                         
   4  -4   1        246.50        248.33        27.57 o                         
   5  -4   1          2.52         11.46        10.74 o                         
   6  -4   1        386.85        372.07        42.39 o                         
   7  -4   1        176.59        187.57        13.92 o                         
   8  -4   1        181.33        167.06        10.92 o                         
   9  -4   1        569.42        547.60        36.18 o                         
  11  -4   1         30.87         44.99         6.78 o                         
  -9  -3   1         11.47          4.38         4.65 o                         
  -8  -3   1         94.90        109.81        12.23 o                         
  -7  -3   1         77.86         99.08        10.01 o                         
  -6  -3   1        291.00        308.47        17.29 o                         
  -5  -3   1         46.24         67.57         8.15 o                         
  -4  -3   1        424.92        423.28        43.54 o                         
  -3  -3   1       2680.98       2763.09       106.59 o                         
  -2  -3   1        788.60        982.28        51.14 o                         
  -1  -3   1        484.36        616.07        34.86 o                         
   0  -3   1         37.14         14.54         6.05 o                         
   1  -3   1       3533.13       3130.14        40.17 o                         
   2  -3   1        724.40        532.67        15.10 o                         
   3  -3   1       1976.70       2059.27        63.66 o                         
   4  -3   1         60.38         56.96        18.14 o                         
   5  -3   1        198.42        237.72        32.84 o                         
   6  -3   1        826.09        774.70        58.23 o                         
   7  -3   1         11.75         15.16         9.49 o                         
   8  -3   1         13.14         52.94        10.37 o                         
   9  -3   1        444.53        474.05        24.52 o                         
  10  -3   1        288.57        245.63        23.52 o                         
  11  -3   1        114.91        120.25         9.94 o                         
 -10  -2   1          2.10          2.45         2.91 o                         
  -9  -2   1         21.88          5.53         5.91 o                         
  -8  -2   1          0.39          2.98         3.41 o                         
  -7  -2   1        352.34        338.90        15.54 o                         
  -6  -2   1        791.04        711.08        31.67 o                         
  -5  -2   1          2.75         27.43        11.37 o                         
  -4  -2   1         82.55         67.37        10.97 o                         
  -3  -2   1       1323.38       1423.21        59.96 o                         
  -2  -2   1       1570.32       1887.29        58.34 o                         
  -1  -2   1       1950.25       1894.56        51.08 o                         
   0  -2   1       2018.00       1805.49        38.92 o                         
   1  -2   1        337.99        253.24         9.10 o                         
   2  -2   1       1088.95        990.80        37.84 o                         
   3  -2   1       2418.34       1939.80       176.64 o                         
   4  -2   1        513.56        579.04        57.51 o                         
   5  -2   1         20.39         48.98        17.13 o                         
   6  -2   1          6.72         19.03        17.16 o                         
   7  -2   1        469.81        419.33        23.17 o                         
   8  -2   1       1782.47       1801.78       123.14 o                         
   9  -2   1        143.36        141.45        15.02 o                         
  10  -2   1         23.95         22.75         7.21 o                         
 -10  -1   1         40.61         33.75         6.14 o                         
  -9  -1   1          3.94          0.48         5.19 o                         
  -8  -1   1        439.35        428.15        16.32 o                         
  -7  -1   1        220.84        181.02         8.26 o                         
  -6  -1   1       1054.68       1022.32        47.25 o                         
  -5  -1   1       1479.26       1643.49        52.93 o                         
  -4  -1   1       2376.66       2871.20        85.85 o                         
  -3  -1   1        164.94         95.98        14.83 o                         
  -2  -1   1        181.89        136.74        16.12 o                         
  -1  -1   1       5863.47       6277.93        72.44 o                         
   0  -1   1       4732.88       4904.32       106.19 o                         
   1  -1   1       1151.42       1157.41        19.67 o                         
   2  -1   1        249.42        304.07        11.52 o                         
   3  -1   1        154.24        253.10        18.53 o                         
   4  -1   1        589.35        594.56        36.36 o                         
   5  -1   1        996.88       1136.16        40.02 o                         
   6  -1   1         75.18         50.04        18.29 o                         
   7  -1   1        183.53        166.90        10.16 o                         
   8  -1   1        223.23        198.01        11.42 o                         
   9  -1   1         61.52         67.86        11.45 o                         
  10  -1   1          0.23         -2.88         2.88 o                         
 -10   0   1          5.64          5.07         4.51 o                         
  -9   0   1        436.46        491.26        24.02 o                         
  -8   0   1       1000.96       1077.68        28.06 o                         
  -7   0   1         66.77         47.74         4.69 o                         
  -6   0   1         63.54         72.19        13.18 o                         
  -5   0   1        385.94        421.10        25.32 o                         
  -4   0   1       2274.99       2294.77        69.28 o                         
  -3   0   1          0.47         33.03        10.17 o                         
  -2   0   1          0.56         14.70         7.73 o                         
  -1   0   1        303.45        275.24        12.62 o                         
   0   0   1       5588.76       7383.89        59.16 o                         
   1   0   1       3793.41       4164.01        44.48 o                         
   2   0   1       1015.21       1221.72        27.87 o                         
   3   0   1         23.57         20.61         7.09 o                         
   4   0   1        149.13        210.38        17.14 o                         
   5   0   1         61.12        154.63        17.20 o                         
   6   0   1       2295.58       2311.53       100.35 o                         
   7   0   1        220.33        182.49         8.15 o                         
   8   0   1         61.38         64.83         7.28 o                         
   9   0   1         94.30         90.90        11.36 o                         
  10   0   1         30.82         34.64         4.24 o                         
 -11   1   1         25.28         21.80         4.14 o                         
 -10   1   1        118.50        118.60        11.10 o                         
  -9   1   1        128.79        142.27        14.70 o                         
  -8   1   1          1.93          2.49         4.45 o                         
  -7   1   1       1793.87       1672.75        35.04 o                         
  -6   1   1        183.41        189.80        19.19 o                         
  -5   1   1        552.83        503.55        29.43 o                         
  -4   1   1       1944.48       2084.33        59.78 o                         
  -3   1   1       1364.08       1106.16        36.50 o                         
  -2   1   1      11256.85      10456.76        96.07 o                         
  -1   1   1        115.66         56.98         7.19 o                         
   0   1   1        478.19        472.59        22.27 o                         
   1   1   1        457.08        556.30        25.18 o                         
   2   1   1        764.50        932.22        71.82 o                         
   3   1   1        358.79        376.72        19.80 o                         
   4   1   1          4.54         33.45         9.11 o                         
   5   1   1        107.71        150.61        17.49 o                         
   6   1   1        506.10        472.00        13.98 o                         
   7   1   1        649.93        656.53        19.69 o                         
   8   1   1         18.33         18.85         3.89 o                         
   9   1   1          0.19         -2.39         3.53 o                         
  10   1   1         33.77         21.22         4.60 o                         
 -11   2   1        276.27        223.65        11.69 o                         
  -9   2   1         66.66         68.71         7.48 o                         
  -8   2   1          0.54         15.57         5.99 o                         
  -7   2   1       1333.74       1270.64        40.88 o                         
  -6   2   1        312.29        236.09        31.17 o                         
  -5   2   1          2.43          1.17         4.91 o                         
  -4   2   1        181.49        243.14        19.26 o                         
  -3   2   1         69.04        192.71        16.34 o                         
  -2   2   1       5507.42       5493.98        77.30 o                         
  -1   2   1      15776.54      15226.26        89.32 o                         
   0   2   1       5357.37       5569.39        87.19 o                         
   1   2   1        896.61        790.26        30.63 o                         
   2   2   1        385.15        477.34        31.65 o                         
   3   2   1        274.22        271.07        17.79 o                         
   4   2   1       1707.74       1494.75        76.58 o                         
   5   2   1        338.29        270.46        37.58 o                         
   6   2   1        118.06        111.19         8.23 o                         
   7   2   1        373.23        440.51        17.00 o                         
   8   2   1          4.45         11.81         3.55 o                         
   9   2   1         36.77         22.08         5.47 o                         
 -11   3   1         28.33         35.36         3.94 o                         
 -10   3   1         11.35         18.17         5.95 o                         
  -9   3   1        459.84        452.92        24.52 o                         
  -8   3   1       1273.05       1199.94        39.44 o                         
  -7   3   1        946.64        903.32        28.56 o                         
  -6   3   1          3.83         18.91        13.71 o                         
  -5   3   1       1068.44       1026.84        57.53 o                         
  -4   3   1       8433.47       9312.51        83.45 o                         
  -3   3   1          9.63         34.74        10.41 o                         
  -2   3   1       1445.02       1391.73        41.41 o                         
  -1   3   1       1370.56       1448.17        34.39 o                         
   0   3   1          6.27         -2.09         8.94 o                         
   1   3   1        668.99        573.88        39.14 o                         
   2   3   1        430.43        573.03        42.38 o                         
   3   3   1         46.95         19.48        12.94 o                         
   4   3   1       1441.01       1206.63        75.58 o                         
   5   3   1       1171.50       1004.82        43.63 o                         
   6   3   1         11.77         17.85        10.35 o                         
   7   3   1         32.43         74.40        11.07 o                         
   8   3   1         74.31         82.42         8.44 o                         
   9   3   1        328.54        346.35        13.68 o                         
 -11   4   1          9.43          9.30         2.47 o                         
 -10   4   1          1.93          7.43         3.98 o                         
  -9   4   1       1082.72       1070.23        37.51 o                         
  -8   4   1        326.19        323.33        14.02 o                         
  -7   4   1          5.56          1.14         3.04 o                         
  -6   4   1         16.12         36.76        13.00 o                         
  -5   4   1        813.34        887.40        56.10 o                         
  -4   4   1        128.08         92.24        10.51 o                         
  -3   4   1       1844.43       1881.37        35.81 o                         
  -2   4   1        120.13        131.12         8.65 o                         
  -1   4   1         35.88         71.06        14.42 o                         
   0   4   1       1006.64        978.92        54.75 o                         
   1   4   1         19.91         -1.90        10.46 o                         
   2   4   1       1711.96       1615.40        79.76 o                         
   3   4   1        128.50        108.34        23.49 o                         
   4   4   1         88.88         72.52         9.00 o                         
   5   4   1        163.85        144.51        19.67 o                         
   6   4   1        343.42        385.22        21.23 o                         
   7   4   1         70.40         65.83         8.22 o                         
   8   4   1          5.42          2.64         4.21 o                         
 -11   5   1         46.43         26.24         4.68 o                         
 -10   5   1          1.31         -0.64         5.55 o                         
  -9   5   1          1.54          3.74         3.98 o                         
  -8   5   1        637.95        678.19        39.52 o                         
  -7   5   1        307.38        300.57        13.55 o                         
  -6   5   1         69.01        106.61         7.46 o                         
  -5   5   1          0.56          3.00         5.38 o                         
  -4   5   1          5.38         12.24         5.68 o                         
  -3   5   1       3268.54       3443.25        68.75 o                         
  -2   5   1       1396.05       1338.69        44.31 o                         
  -1   5   1        183.04        172.82        22.95 o                         
   0   5   1          7.63         16.74         7.26 o                         
   1   5   1        772.37        645.61        55.50 o                         
   2   5   1        829.50        666.15        58.42 o                         
   3   5   1        533.71        441.30        19.66 o                         
   4   5   1        361.78        325.44        21.86 o                         
   5   5   1        223.35        210.60        16.73 o                         
   6   5   1          9.27          1.81         7.15 o                         
   7   5   1        126.90        178.95        20.47 o                         
 -11   6   1        251.39        195.45        11.34 o                         
 -10   6   1        161.14        171.26         9.49 o                         
  -9   6   1          9.65         13.43         4.56 o                         
  -8   6   1          3.88          5.60         4.03 o                         
  -7   6   1        136.40        125.20         9.94 o                         
  -6   6   1        835.18        826.78        23.63 o                         
  -5   6   1        492.89        474.07        15.96 o                         
  -4   6   1          1.01          4.84         6.79 o                         
  -3   6   1          2.02          3.33         7.30 o                         
  -2   6   1       1097.35        998.55        58.30 o                         
  -1   6   1        310.75        419.31        40.81 o                         
   0   6   1        112.59        104.92        21.15 o                         
   1   6   1         71.12         59.45         7.71 o                         
   2   6   1        284.72        235.76        14.05 o                         
   3   6   1        717.96        673.93        24.54 o                         
   4   6   1         73.69         89.91         8.00 o                         
   5   6   1          1.03         -4.20         7.22 o                         
   6   6   1         27.72         22.57         6.87 o                         
 -10   7   1        289.94        330.69        17.48 o                         
  -9   7   1        180.33        206.36        11.24 o                         
  -8   7   1          0.86          8.48         4.62 o                         
  -7   7   1         60.79         54.59         7.31 o                         
  -6   7   1        314.85        310.48        15.04 o                         
  -5   7   1       1305.93       1215.34        49.30 o                         
  -4   7   1        630.01        586.16        30.11 o                         
  -3   7   1         31.01         18.02         3.93 o                         
  -2   7   1        309.17        285.62        18.10 o                         
  -1   7   1        199.94        188.29        15.33 o                         
   0   7   1        776.81        700.36        36.69 o                         
   1   7   1        540.91        484.00        53.67 o                         
   2   7   1          5.01          3.69         3.82 o                         
   3   7   1         11.17         11.80         4.49 o                         
   4   7   1        244.57        254.16        17.36 o                         
   5   7   1         45.45         66.57         8.90 o                         
 -10   8   1         53.00         37.43         6.05 o                         
  -9   8   1        481.02        548.93        23.07 o                         
  -8   8   1         54.54         87.44        11.50 o                         
  -7   8   1        119.37        132.80        13.64 o                         
  -6   8   1        183.78        190.44        17.04 o                         
  -5   8   1         33.53         27.33         5.05 o                         
  -4   8   1        662.58        611.57        28.32 o                         
  -3   8   1       1757.44       1673.05        43.77 o                         
  -2   8   1         19.66         17.45         6.58 o                         
  -1   8   1         57.98         65.80        10.73 o                         
   0   8   1          3.24          0.10         5.92 o                         
   1   8   1        582.19        586.91        26.60 o                         
   2   8   1        229.90        237.90        11.58 o                         
   3   8   1          4.28          0.31         3.30 o                         
   4   8   1          1.16          4.31         2.62 o                         
  -9   9   1          4.61          4.74         2.40 o                         
  -8   9   1        161.54        139.57        29.65 o                         
  -7   9   1        290.21        272.14        12.95 o                         
  -6   9   1          2.30         -2.70         6.23 o                         
  -5   9   1         41.94         41.63        10.10 o                         
  -4   9   1        312.67        286.16        17.10 o                         
  -3   9   1        113.51        116.27        12.45 o                         
  -2   9   1        603.93        563.13       312.01 o                         
  -1   9   1         58.70         49.46         9.57 o                         
   0   9   1          0.61         -4.83         6.72 o                         
   1   9   1          0.72         26.36         7.74 o                         
   2   9   1        230.06        238.04        15.39 o                         
   3   9   1          9.36          3.06         3.31 o                         
  -3  10   1         57.06         76.93        73.76 o                         
  -2  10   1         36.76         45.61         8.01 o                         
  -1  10   1        335.96        318.57        17.65 o                         
   0  10   1         14.27         10.96         5.78 o                         
   1  10   1         17.26         16.23         4.98 o                         
  -5  11   1        108.59        314.18        27.54 o                         
  -3  11   1          1.19          0.42         2.60 o                         
  -2  11   1          4.97          7.20         3.33 o                         
  -1  11   1          0.48          2.14         2.81 o                         
   0 -11   2         46.12         41.99         4.60 o                         
   1 -11   2         58.63         44.47         4.82 o                         
   2 -11   2        142.48        122.82        10.84 o                         
  -2 -10   2        295.95        292.76        11.07 o                         
  -1 -10   2         39.14         57.75         6.61 o                         
   0 -10   2          4.38          2.20         7.00 o                         
   1 -10   2          0.11          4.05         4.68 o                         
   2 -10   2        213.53        180.82        10.11 o                         
   3 -10   2        418.30        422.82        20.92 o                         
   6 -10   2          5.04          6.03         6.15 o                         
   7 -10   2        117.22        139.26        12.50 o                         
   8 -10   2        217.75        223.90        13.66 o                         
  -4  -9   2        418.72        417.90        16.64 o                         
  -3  -9   2         28.96         59.18         9.34 o                         
  -2  -9   2         45.24         35.04         8.85 o                         
  -1  -9   2        302.75        333.61        21.29 o                         
   0  -9   2          2.15          0.86         6.01 o                         
   1  -9   2         29.62         18.83        19.08 o                         
   2  -9   2         43.41         33.40         8.80 o                         
   3  -9   2        333.53        318.93        14.46 o                         
   4  -9   2        439.83        491.23        14.45 o                         
   5  -9   2        620.24        663.14        20.40 o                         
   6  -9   2         87.73         96.89         8.27 o                         
   7  -9   2         30.50         29.43         8.60 o                         
   8  -9   2         87.01         98.41        11.46 o                         
   9  -9   2        403.91        437.22        19.19 o                         
  -5  -8   2        188.57        173.73        10.94 o                         
  -4  -8   2        274.91        274.55        16.07 o                         
  -3  -8   2         11.94         18.20         4.35 o                         
  -2  -8   2          1.65         10.97         7.29 o                         
  -1  -8   2          0.34         27.43         8.25 o                         
   0  -8   2        296.19        253.70        48.53 o                         
   1  -8   2       1274.27       1280.67        38.55 o                         
   2  -8   2        270.78        241.68        10.58 o                         
   3  -8   2       1063.22       1062.47        20.14 o                         
   4  -8   2       1427.86       1506.19        24.20 o                         
   5  -8   2        555.79        521.18        17.86 o                         
   6  -8   2          4.78          0.64         3.60 o                         
   7  -8   2          8.77         11.59         8.62 o                         
   8  -8   2         51.58         52.18        10.75 o                         
   9  -8   2          0.97         51.97         9.60 o                         
  10  -8   2        232.21        224.56        13.27 o                         
  -6  -7   2        162.70        219.03        13.86 o                         
  -5  -7   2          3.81         -2.40         6.51 o                         
  -4  -7   2         99.26        140.77         9.73 o                         
  -3  -7   2       1145.80       1189.20        34.59 o                         
  -2  -7   2        471.98        492.62        28.52 o                         
  -1  -7   2          4.69         53.41        17.47 o                         
   0  -7   2          8.51         -0.33         3.78 o                         
   1  -7   2        401.32        371.27        13.89 o                         
   2  -7   2        834.11        818.31        26.24 o                         
   3  -7   2        601.07        628.95        17.61 o                         
   4  -7   2         65.74         58.51         5.13 o                         
   5  -7   2          0.02         -3.28         3.28 o                         
   6  -7   2          2.56          4.42         3.41 o                         
   7  -7   2       1016.22        994.31        39.16 o                         
   8  -7   2        406.70        472.45        26.90 o                         
   9  -7   2         22.61         31.32         9.32 o                         
  10  -7   2         32.66         24.15         7.38 o                         
  -7  -6   2        203.86        244.40        14.01 o                         
  -6  -6   2        230.95        293.83        18.35 o                         
  -5  -6   2        163.48        187.51        16.33 o                         
  -4  -6   2          6.59         10.30         4.25 o                         
  -3  -6   2         17.31         15.89         3.96 o                         
  -2  -6   2        386.94        359.57        22.67 o                         
  -1  -6   2        777.61        728.65        57.60 o                         
   0  -6   2       1587.16       1330.96        70.61 o                         
   1  -6   2         99.17        171.25        16.14 o                         
   2  -6   2          5.38          7.18         9.50 o                         
   3  -6   2        812.36        766.41        59.28 o                         
   4  -6   2         61.02         71.69        15.87 o                         
   5  -6   2         70.38        100.77        10.57 o                         
   6  -6   2          0.28          6.23         4.01 o                         
   7  -6   2       1030.27        987.51        73.50 o                         
   8  -6   2        595.98        714.36        32.46 o                         
   9  -6   2          1.23         -5.05         6.71 o                         
  10  -6   2         14.67          7.17         5.77 o                         
  -8  -5   2         14.42          8.84         4.76 o                         
  -7  -5   2          0.21         10.53         8.58 o                         
  -6  -5   2        561.44        615.41        27.17 o                         
  -5  -5   2        998.09       1007.49        68.34 o                         
  -4  -5   2        327.31        299.26        12.21 o                         
  -3  -5   2        149.07        219.96        35.29 o                         
  -2  -5   2        463.24        437.21        43.38 o                         
  -1  -5   2          0.97          7.81         8.81 o                         
   0  -5   2       4555.71       4489.47       194.16 o                         
   1  -5   2       2436.06       2649.74       153.76 o                         
   2  -5   2        290.16        245.31        52.97 o                         
   3  -5   2        208.15        169.96        22.46 o                         
   4  -5   2        321.54        301.36        34.92 o                         
   5  -5   2        196.74        164.60        28.05 o                         
   6  -5   2        836.57        647.00        74.05 o                         
   7  -5   2        205.84        201.87        14.86 o                         
   8  -5   2        181.99        206.00        17.09 o                         
   9  -5   2        591.96        711.58        28.68 o                         
  10  -5   2         12.66         14.03         6.96 o                         
  11  -5   2          1.51          4.62         3.75 o                         
  -9  -4   2         82.67         89.87        10.12 o                         
  -8  -4   2        402.51        472.69        20.98 o                         
  -7  -4   2        325.73        326.92        27.85 o                         
  -6  -4   2        187.83        200.78        15.55 o                         
  -5  -4   2        204.10        217.41        14.17 o                         
  -4  -4   2        388.38        356.05        43.06 o                         
  -3  -4   2        427.09        322.84        36.80 o                         
  -2  -4   2        670.97        692.30        47.89 o                         
  -1  -4   2          0.66          0.91        10.40 o                         
   0  -4   2        172.58        246.56        17.11 o                         
   1  -4   2       1996.20       1882.31        69.40 o                         
   2  -4   2        575.77        577.15       107.01 o                         
   3  -4   2       1362.23       1478.37        62.22 o                         
   4  -4   2        993.83        961.66        55.22 o                         
   5  -4   2         50.46         38.41        16.99 o                         
   6  -4   2        220.01        231.99        35.44 o                         
   7  -4   2         79.43         73.18         9.38 o                         
   8  -4   2        199.41        227.54        18.69 o                         
   9  -4   2        152.28        197.63        17.48 o                         
  10  -4   2        149.27        169.89        13.63 o                         
  11  -4   2         98.39        107.13         9.24 o                         
  -9  -3   2         10.90          8.11         5.15 o                         
  -8  -3   2        414.07        524.28        23.58 o                         
  -7  -3   2        299.27        344.93        14.65 o                         
  -6  -3   2          0.34          1.73         4.82 o                         
  -5  -3   2        140.16        152.31        11.86 o                         
  -4  -3   2        299.73        343.74        37.98 o                         
  -3  -3   2       2355.10       2263.51        83.30 o                         
  -2  -3   2       1027.51        775.76        44.26 o                         
  -1  -3   2        141.05        142.03        17.63 o                         
   0  -3   2       3113.00       3338.62        96.58 o                         
   1  -3   2        130.52        104.31         8.57 o                         
   2  -3   2        914.21        985.85        41.93 o                         
   3  -3   2        669.86        755.76        42.42 o                         
   4  -3   2        128.58        201.89        26.26 o                         
   5  -3   2        322.17        360.14        38.64 o                         
   6  -3   2       1551.11       1594.82        84.14 o                         
   7  -3   2       1087.18       1091.59        32.69 o                         
   8  -3   2        507.94        513.57        26.28 o                         
   9  -3   2        179.35        206.16        17.83 o                         
  10  -3   2         17.55          8.55         6.43 o                         
 -10  -2   2        156.48        127.26        10.15 o                         
  -9  -2   2         89.01         75.54        10.36 o                         
  -8  -2   2         94.35         74.25        11.20 o                         
  -7  -2   2        139.30        163.94        15.00 o                         
  -6  -2   2        831.42        738.41        22.70 o                         
  -5  -2   2        151.97        125.61        17.10 o                         
  -4  -2   2        235.88        243.01        30.55 o                         
  -3  -2   2        920.40        925.54        25.62 o                         
  -2  -2   2       1001.28        833.17        24.76 o                         
  -1  -2   2      43756.35      43193.17       159.19 o                         
   0  -2   2        344.85        407.77        18.65 o                         
   1  -2   2      17016.73      16665.95        68.18 o                         
   2  -2   2          9.63         65.26        15.94 o                         
   3  -2   2        460.68        483.73        34.36 o                         
   4  -2   2       2580.85       2486.25        82.38 o                         
   5  -2   2        452.99        474.05        41.31 o                         
   6  -2   2         33.55         33.94        16.73 o                         
   7  -2   2        165.40        176.86        13.30 o                         
   8  -2   2        837.55        850.22        33.35 o                         
   9  -2   2          1.56          4.68         8.11 o                         
  10  -2   2          1.66         -1.70         5.94 o                         
 -10  -1   2         30.84         46.49         7.26 o                         
  -9  -1   2        182.91        206.82        13.06 o                         
  -8  -1   2         97.79        100.68         8.45 o                         
  -7  -1   2         49.44         50.58         5.51 o                         
  -6  -1   2        721.79        642.24        20.30 o                         
  -5  -1   2        688.10        646.78        47.84 o                         
  -4  -1   2         92.72         57.20        14.96 o                         
  -3  -1   2        392.76        306.19        26.05 o                         
  -2  -1   2        959.10       1014.64        38.65 o                         
  -1  -1   2       3167.51       3231.31        55.64 o                         
   0  -1   2         86.72         99.79         6.80 o                         
   1  -1   2       5312.35       4718.30        32.24 o                         
   2  -1   2        283.36        315.92        10.87 o                         
   3  -1   2          7.24         20.75         7.74 o                         
   4  -1   2         67.21         27.51         6.84 o                         
   5  -1   2       2099.42       2007.92        85.83 o                         
   6  -1   2        132.94        133.04        26.18 o                         
   7  -1   2         30.44         45.08         5.57 o                         
   8  -1   2        147.71        177.56        10.83 o                         
   9  -1   2         65.54         55.97        10.68 o                         
  10  -1   2         68.94         81.07         9.40 o                         
 -10   0   2        149.49        162.00        13.22 o                         
  -9   0   2         27.88         30.83         8.19 o                         
  -8   0   2        346.21        357.61        22.99 o                         
  -7   0   2        705.96        672.09        18.34 o                         
  -6   0   2         89.48        109.14        15.89 o                         
  -5   0   2        357.55        315.75        31.25 o                         
  -4   0   2       1761.27       1816.09        63.41 o                         
  -3   0   2        566.88        790.13        36.65 o                         
  -2   0   2       1913.59       1680.91        45.60 o                         
  -1   0   2         15.22         31.17         6.68 o                         
   0   0   2       1775.26       2177.50       138.95 o                         
   1   0   2       4698.31       4061.93        45.43 o                         
   2   0   2       7529.03       6175.52        49.60 o                         
   3   0   2        195.91        211.56        15.51 o                         
   4   0   2         65.57         52.12        10.42 o                         
   5   0   2        467.63        439.90        28.57 o                         
   6   0   2        668.70        574.16        33.89 o                         
   7   0   2         43.94         41.76         5.65 o                         
   8   0   2         20.94         13.57         5.07 o                         
   9   0   2         59.72         64.11         9.80 o                         
  10   0   2        250.46        186.32        60.72 o                         
 -11   1   2        294.35        239.31        12.37 o                         
 -10   1   2          2.36          6.84         4.85 o                         
  -9   1   2        151.95        132.29         9.92 o                         
  -8   1   2        528.75        484.45        22.38 o                         
  -7   1   2       1463.01       1367.98        25.55 o                         
  -6   1   2        221.39        186.42        19.48 o                         
  -5   1   2        671.10        836.26        46.50 o                         
  -4   1   2        110.07         99.15        14.96 o                         
  -3   1   2       2131.96       2393.47        61.81 o                         
  -2   1   2       3112.81       3537.56        65.89 o                         
  -1   1   2       1046.18       1220.87        36.33 o                         
   0   1   2        545.35        666.63        27.86 o                         
   1   1   2        978.29        999.69        88.56 o                         
   2   1   2        103.78         30.08         6.96 o                         
   3   1   2       2476.89       2374.90        51.71 o                         
   4   1   2       2194.26       2314.22        59.28 o                         
   5   1   2        219.88        272.90        23.69 o                         
   6   1   2         58.84         47.80         7.74 o                         
   7   1   2        376.84        364.88        12.02 o                         
   8   1   2          1.07          0.13         3.04 o                         
   9   1   2        154.62        123.99        11.52 o                         
 -11   2   2        244.54        217.43        25.71 o                         
 -10   2   2         60.02         61.74         8.49 o                         
  -9   2   2        350.25        353.53        28.51 o                         
  -8   2   2        264.75        303.41        13.47 o                         
  -7   2   2         64.90         41.06         6.66 o                         
  -6   2   2        665.02        613.91        49.20 o                         
  -5   2   2        642.52        646.57        38.34 o                         
  -4   2   2        691.21        810.23        44.75 o                         
  -3   2   2        237.22        256.47        21.27 o                         
  -2   2   2        537.60        489.35        17.88 o                         
  -1   2   2       4899.92       4820.70        83.72 o                         
   0   2   2          0.83         16.01         9.26 o                         
   1   2   2       2114.60       1227.04       360.62 o                         
   2   2   2        284.34        175.26        20.20 o                         
   3   2   2       1994.14       1759.84        47.26 o                         
   4   2   2        217.19        209.15        31.53 o                         
   5   2   2        374.79        326.06        12.23 o                         
   6   2   2         55.60         38.03         7.45 o                         
   7   2   2         59.65         83.00         9.40 o                         
   8   2   2        208.29        229.96         9.46 o                         
   9   2   2         32.76         21.28         4.30 o                         
 -11   3   2          1.68         -1.66         2.22 o                         
 -10   3   2         61.61         72.51         9.98 o                         
  -8   3   2       1646.54       1528.55        52.50 o                         
  -7   3   2       1259.13       1238.05        61.75 o                         
  -6   3   2         11.84         21.83        17.09 o                         
  -4   3   2        548.73        560.68        34.16 o                         
  -3   3   2        871.45        823.71        28.06 o                         
  -2   3   2       1637.46       1724.05        63.79 o                         
  -1   3   2          0.78         21.18         9.20 o                         
   0   3   2        207.94        136.01        18.66 o                         
   1   3   2        301.21        369.03        33.52 o                         
   2   3   2          0.11         11.58        13.60 o                         
   3   3   2        464.59        378.61        41.41 o                         
   4   3   2        573.70        514.51        51.28 o                         
   5   3   2       1038.89        969.92        22.84 o                         
   6   3   2         24.72         12.59         4.48 o                         
   7   3   2         16.74         31.50         5.12 o                         
   8   3   2          0.08         -1.85         3.57 o                         
 -11   4   2          5.09          5.81         2.42 o                         
 -10   4   2         41.42         38.42         8.23 o                         
  -9   4   2        349.59        373.97        16.38 o                         
  -8   4   2        665.82        615.32        26.78 o                         
  -7   4   2        107.34         94.97        10.62 o                         
  -6   4   2        191.68        249.06        33.97 o                         
  -5   4   2         37.35         40.57         8.76 o                         
  -4   4   2        631.22        726.21        24.95 o                         
  -3   4   2       3706.70       3843.55        53.10 o                         
  -2   4   2       1463.63       1472.13        52.23 o                         
  -1   4   2        182.66        156.24        21.17 o                         
   0   4   2       1584.87       1463.03        64.13 o                         
   1   4   2         67.96         69.67        18.53 o                         
   2   4   2        378.24        397.24        42.09 o                         
   3   4   2        598.70        495.35        52.04 o                         
   4   4   2          0.20          2.63        10.23 o                         
   5   4   2         92.22        101.67        12.34 o                         
   6   4   2        602.95        676.66        27.37 o                         
   7   4   2         52.07         86.94        12.10 o                         
   8   4   2          5.88          1.68         2.92 o                         
 -11   5   2        123.32         86.70        23.00 o                         
 -10   5   2        270.78        257.96        14.68 o                         
  -9   5   2          0.43          3.13         4.17 o                         
  -8   5   2         93.98         90.17         8.70 o                         
  -7   5   2        699.10        696.72        20.56 o                         
  -6   5   2        681.20        783.33        20.59 o                         
  -5   5   2        160.45        189.00        18.92 o                         
  -4   5   2        213.01        251.87        19.63 o                         
  -3   5   2        387.83        366.55        23.83 o                         
  -2   5   2       2401.13       2548.06        90.64 o                         
  -1   5   2        176.33        248.89        29.73 o                         
   0   5   2         36.44         59.82        16.48 o                         
   1   5   2        119.16        132.05        24.83 o                         
   2   5   2        978.39        950.46        26.19 o                         
   3   5   2        418.27        348.47        18.46 o                         
   4   5   2          4.24         -1.82         6.35 o                         
   5   5   2         30.11         18.86         7.37 o                         
   6   5   2          1.46         -0.78         7.13 o                         
   7   5   2        281.27        272.90        11.77 o                         
 -11   6   2          2.77          2.45         1.56 o                         
 -10   6   2        209.62        151.68        24.09 o                         
  -9   6   2         32.87         37.61         7.67 o                         
  -8   6   2        503.39        523.07        18.86 o                         
  -7   6   2        108.10        107.35         9.39 o                         
  -6   6   2       1094.87        978.79        25.38 o                         
  -5   6   2        729.30        744.37        21.58 o                         
  -4   6   2        533.29        541.05        16.29 o                         
  -3   6   2         12.29          3.08         7.54 o                         
  -2   6   2         20.86         24.48        10.89 o                         
  -1   6   2        111.05        157.28        27.42 o                         
   0   6   2         26.46         13.64         4.68 o                         
   1   6   2        985.06        883.54        28.46 o                         
   2   6   2         15.78         16.97         5.61 o                         
   3   6   2          5.40          3.02         3.59 o                         
   4   6   2        163.00        139.04         9.21 o                         
   5   6   2        400.57        423.41        20.67 o                         
   6   6   2          2.04          1.27         4.49 o                         
 -10   7   2         68.15         53.95         7.24 o                         
  -9   7   2         52.92         57.56         6.48 o                         
  -8   7   2          3.01          8.45         4.56 o                         
  -7   7   2         12.96          7.83         4.42 o                         
  -6   7   2         74.89         55.11         8.02 o                         
  -5   7   2        481.83        494.33        25.41 o                         
  -4   7   2       2284.77       2245.75        84.06 o                         
  -3   7   2          9.48         11.75         2.99 o                         
  -2   7   2         52.85         54.06         7.88 o                         
  -1   7   2         61.72         54.39        12.68 o                         
   0   7   2        229.50        205.25        14.55 o                         
   1   7   2        702.32        644.95        27.75 o                         
   2   7   2         95.32         88.77         7.67 o                         
   3   7   2          0.50          0.32         3.60 o                         
   4   7   2        681.17        645.74        62.87 o                         
   5   7   2         35.79         27.70         6.04 o                         
 -10   8   2         26.80         19.32         4.83 o                         
  -9   8   2         16.54         17.69         5.85 o                         
  -8   8   2        396.20        434.42        22.44 o                         
  -7   8   2        569.80        631.29        27.95 o                         
  -6   8   2          0.33         -0.82         4.43 o                         
  -5   8   2        150.44        133.78        11.54 o                         
  -4   8   2          7.87         86.45         6.58 o                         
  -3   8   2       2097.04       1891.98        47.58 o                         
  -2   8   2          0.70          2.40         5.22 o                         
  -1   8   2          8.53          1.38        45.56 o                         
   0   8   2          1.94          1.69         6.71 o                         
   1   8   2        291.36        248.77        11.62 o                         
   2   8   2        225.21        211.89        10.62 o                         
   3   8   2        169.87        178.04        20.30 o                         
   4   8   2          1.95          1.11         3.54 o                         
  -9   9   2          3.27          4.81         3.89 o                         
  -8   9   2          5.60          8.70         3.15 o                         
  -7   9   2        129.22        185.32        20.53 o                         
  -6   9   2        576.16        560.48        29.93 o                         
  -4   9   2         36.95         52.67         8.75 o                         
  -3   9   2        177.55        196.49        15.21 o                         
  -2   9   2        651.77        686.15        75.08 o                         
  -1   9   2        825.60        863.30        31.20 o                         
   0   9   2         75.72         83.35        11.02 o                         
   1   9   2         13.84         11.30         6.45 o                         
   2   9   2         70.53         52.93         7.49 o                         
  -4  10   2          1.91         -0.12         3.01 o                         
  -3  10   2          1.80          0.06         3.87 o                         
  -2  10   2        158.05        148.75        12.09 o                         
  -1  10   2         62.24         60.61         8.15 o                         
   0  10   2        195.98        191.29        12.38 o                         
   1  10   2         15.05         17.69         4.38 o                         
  -3  11   2        181.68        103.70         7.33 o                         
  -1 -11   3         46.83         35.05         5.42 o                         
   0 -11   3         39.57         42.59         6.80 o                         
   1 -11   3         80.80         73.02         6.08 o                         
   2 -11   3        187.57        192.43        13.64 o                         
  -3 -10   3         11.30         16.86         4.39 o                         
  -2 -10   3        107.31        113.73        11.02 o                         
  -1 -10   3        177.17        219.80        11.27 o                         
   0 -10   3        106.89        106.18         8.78 o                         
   1 -10   3         20.46         20.05         4.80 o                         
   2 -10   3         65.35         82.49         7.49 o                         
   3 -10   3        254.62        283.01        17.31 o                         
   4 -10   3        314.84        444.54        24.08 o                         
   5 -10   3         28.19         46.22        16.64 o                         
   6 -10   3         16.83         25.47        14.03 o                         
   7 -10   3        221.33        166.72        13.54 o                         
   8 -10   3        643.84        480.77        19.92 o                         
  -4  -9   3        569.08        608.03        20.69 o                         
  -3  -9   3         78.51         83.81        10.50 o                         
  -2  -9   3          0.14          2.49         7.19 o                         
  -1  -9   3         67.05         74.51        11.65 o                         
   0  -9   3          5.21          5.69         5.90 o                         
   1  -9   3        117.66        107.66         8.72 o                         
   2  -9   3          7.10         16.27         3.69 o                         
   3  -9   3        192.54        220.72        15.19 o                         
   4  -9   3        121.95        114.23         7.54 o                         
   5  -9   3       1009.94       1029.00        38.10 o                         
   6  -9   3         35.72         30.76         5.28 o                         
   7  -9   3         19.44         24.74         6.32 o                         
   8  -9   3          1.22         -3.82         5.71 o                         
   9  -9   3        122.74        118.90        10.59 o                         
  -5  -8   3        121.97        139.67        10.45 o                         
  -4  -8   3        277.80        278.31        28.10 o                         
  -3  -8   3        173.36        156.06        20.41 o                         
  -2  -8   3          0.18         -2.97         6.71 o                         
  -1  -8   3         59.40         81.99        11.22 o                         
   0  -8   3        155.77        141.36         9.55 o                         
   1  -8   3        478.08        428.22        16.25 o                         
   2  -8   3        345.81        379.75        10.80 o                         
   3  -8   3         99.02        116.08         7.09 o                         
   4  -8   3        132.53        195.01         9.25 o                         
   5  -8   3        130.89        133.41         9.49 o                         
   6  -8   3        326.46        339.49        15.53 o                         
   7  -8   3         22.80         19.14         5.12 o                         
   8  -8   3          8.41         13.66         6.98 o                         
   9  -8   3         19.12         43.00         8.83 o                         
  10  -8   3        374.30        336.64        15.87 o                         
  -6  -7   3        366.53        409.78        18.33 o                         
  -5  -7   3         21.96         31.30         5.08 o                         
  -4  -7   3        257.74        229.79        12.24 o                         
  -3  -7   3        231.84        227.45        11.80 o                         
  -2  -7   3        712.83        636.92        36.94 o                         
  -1  -7   3         23.13         54.70         7.43 o                         
   0  -7   3         79.18         78.34         5.67 o                         
   1  -7   3        247.09        246.87        16.39 o                         
   2  -7   3       1100.93       1022.10        70.13 o                         
   3  -7   3        597.83        578.17        14.24 o                         
   4  -7   3         13.84         35.53         4.55 o                         
   5  -7   3        251.35        283.66        10.75 o                         
   6  -7   3        546.66        583.11        29.76 o                         
   7  -7   3        633.86        657.61        31.43 o                         
   8  -7   3         30.72         27.72         9.65 o                         
   9  -7   3         32.70         54.50        10.45 o                         
  10  -7   3          8.79          3.50         4.78 o                         
  -7  -6   3        176.53        238.57        14.11 o                         
  -6  -6   3        306.43        310.51        19.20 o                         
  -5  -6   3        543.40        515.98        30.82 o                         
  -4  -6   3         24.81         20.41         3.82 o                         
  -3  -6   3         66.55         56.02         4.93 o                         
  -2  -6   3          2.32         -3.40         3.50 o                         
  -1  -6   3        803.72        784.19        59.62 o                         
   0  -6   3       3603.87       3536.28       112.48 o                         
   1  -6   3       1056.17       1252.82        70.74 o                         
   2  -6   3        481.96        645.89        51.71 o                         
   3  -6   3        247.65        211.91        32.48 o                         
   4  -6   3        104.71         85.34        22.25 o                         
   5  -6   3         89.66         87.63         5.89 o                         
   6  -6   3       1092.49       1116.95        30.91 o                         
   7  -6   3         14.78         20.95         3.90 o                         
   8  -6   3        406.97        404.06        18.89 o                         
   9  -6   3        533.51        574.53        27.52 o                         
  10  -6   3         34.43         44.46         8.35 o                         
  -8  -5   3        178.05        190.52        24.58 o                         
  -7  -5   3        220.57        277.61        36.15 o                         
  -6  -5   3          0.42         -5.36         7.35 o                         
  -5  -5   3         31.27         48.21         8.49 o                         
  -4  -5   3       3248.54       3237.83        39.45 o                         
  -3  -5   3         31.47         19.01        12.51 o                         
  -2  -5   3        258.06        240.85        31.95 o                         
  -1  -5   3        195.60        255.53        31.19 o                         
   0  -5   3       3920.27       4104.02        98.33 o                         
   1  -5   3       1724.92       1660.20        89.57 o                         
   2  -5   3         65.74         11.53         6.12 o                         
   3  -5   3         74.04         78.34        17.70 o                         
   4  -5   3         13.18          7.97         9.79 o                         
   5  -5   3        160.67        182.44        30.85 o                         
   6  -5   3        138.39        159.33        11.83 o                         
   7  -5   3        314.81        283.50        17.56 o                         
   8  -5   3        209.85        245.31        18.93 o                         
   9  -5   3        289.38        307.07        19.54 o                         
  10  -5   3         26.73         37.79         8.05 o                         
  -9  -4   3        133.45        151.49        28.87 o                         
  -8  -4   3        311.73        350.21        18.62 o                         
  -7  -4   3        455.68        510.25        17.36 o                         
  -6  -4   3         18.89         10.74         6.26 o                         
  -5  -4   3         19.75         22.22         6.03 o                         
  -4  -4   3        162.37        143.35        28.66 o                         
  -3  -4   3        850.28        918.33        59.26 o                         
  -2  -4   3          3.63         44.52        15.79 o                         
  -1  -4   3       4552.26       4733.46       107.48 o                         
   0  -4   3         47.36         87.63        10.69 o                         
   1  -4   3        112.68         59.85         8.13 o                         
   2  -4   3        948.81        712.44        43.41 o                         
   3  -4   3         73.55         89.91        23.48 o                         
   4  -4   3       1862.40       2249.96        90.09 o                         
   5  -4   3         56.16         64.69        20.27 o                         
   6  -4   3       1008.03       1051.36        74.48 o                         
   7  -4   3        775.08        770.30        28.39 o                         
   8  -4   3        151.24        154.92        15.17 o                         
   9  -4   3        188.42        224.93        17.93 o                         
  10  -4   3        456.63        414.52        20.15 o                         
  -9  -3   3        109.86        111.25         7.83 o                         
  -8  -3   3        120.31        110.13        12.69 o                         
  -7  -3   3         38.03         62.08        13.57 o                         
  -6  -3   3        386.79        429.75        20.30 o                         
  -5  -3   3        104.65        114.58        16.44 o                         
  -4  -3   3         60.82         37.52        15.65 o                         
  -3  -3   3        114.70        103.30        11.41 o                         
  -2  -3   3       2084.18       2377.37        50.12 o                         
  -1  -3   3      12425.39      12551.10        87.01 o                         
   0  -3   3        369.12        407.50        18.13 o                         
   1  -3   3        692.85        671.39        27.03 o                         
   2  -3   3       1146.19        952.64        45.00 o                         
   3  -3   3        207.44        209.67        25.72 o                         
   4  -3   3        122.79        126.01        20.87 o                         
   5  -3   3        707.50        824.87        57.19 o                         
   6  -3   3        446.79        398.88        46.39 o                         
   7  -3   3        733.73        696.09        26.96 o                         
   8  -3   3         35.52         28.61         9.37 o                         
   9  -3   3          0.66          0.54         7.15 o                         
  10  -3   3         51.11         58.61         9.13 o                         
 -10  -2   3        352.21        313.47        15.69 o                         
  -9  -2   3        460.91        573.08        23.77 o                         
  -8  -2   3         53.53         66.42        11.03 o                         
  -7  -2   3        136.06        164.82         9.69 o                         
  -6  -2   3         71.98         70.41         6.03 o                         
  -5  -2   3       1115.79       1283.96        72.15 o                         
  -4  -2   3        940.68        825.59        52.06 o                         
  -3  -2   3        744.68        732.69        26.47 o                         
  -2  -2   3       1187.01       1453.43        53.13 o                         
  -1  -2   3         63.30         34.53         6.36 o                         
   0  -2   3       1665.93       1607.85        40.10 o                         
   1  -2   3       1735.18       1547.47        36.37 o                         
   2  -2   3        586.71        734.59        26.16 o                         
   3  -2   3         28.37         24.94         3.89 o                         
   4  -2   3        224.83        165.96        24.57 o                         
   5  -2   3       3207.18       3569.32       115.60 o                         
   6  -2   3         63.53         60.31         7.94 o                         
   7  -2   3         25.25         16.76         6.40 o                         
   8  -2   3         43.87        157.90        15.80 o                         
   9  -2   3         75.60         99.98        12.71 o                         
  10  -2   3        148.65        173.07        13.12 o                         
 -10  -1   3         36.38         32.84         7.03 o                         
  -9  -1   3         19.22         26.45         7.89 o                         
  -8  -1   3        198.70        235.05        11.85 o                         
  -7  -1   3          9.99          3.48         3.09 o                         
  -6  -1   3        118.42        118.95        12.39 o                         
  -5  -1   3        977.48       1186.30        65.85 o                         
  -4  -1   3       1017.67        968.78        52.05 o                         
  -3  -1   3       1232.44       1113.60        49.10 o                         
  -2  -1   3         79.69         95.31        14.42 o                         
  -1  -1   3       1273.15       1266.21        68.92 o                         
   0  -1   3       2221.73       2358.93        77.15 o                         
   1  -1   3       2485.28       2687.87        68.50 o                         
   2  -1   3         12.19          0.21         2.93 o                         
   3  -1   3         71.91         91.44        16.62 o                         
   4  -1   3        959.22       1014.45        35.88 o                         
   5  -1   3       2323.73       2508.16        97.76 o                         
   6  -1   3        131.90        111.44        10.63 o                         
   7  -1   3         65.57         62.32         9.34 o                         
   8  -1   3         55.33        100.74        13.60 o                         
   9  -1   3         14.92          9.97         7.39 o                         
  10  -1   3        178.77        188.99        12.65 o                         
 -10   0   3        180.31        200.76        14.48 o                         
  -9   0   3         14.57          4.08         5.47 o                         
  -8   0   3       1604.79       1670.77        80.77 o                         
  -7   0   3        744.42        640.68        17.00 o                         
  -6   0   3         12.46         22.61        14.72 o                         
  -5   0   3         59.93        141.84        23.47 o                         
  -4   0   3        105.51        147.00        20.19 o                         
  -3   0   3       3429.69       3405.06        78.75 o                         
  -2   0   3       4904.51       4783.45        82.15 o                         
  -1   0   3       2762.80       3032.85        60.35 o                         
   0   0   3       5216.41       6200.67        85.04 o                         
   1   0   3      16069.40      16577.14       105.13 o                         
   2   0   3       1720.47       1846.39        29.27 o                         
   3   0   3       2413.15       2334.09       146.39 o                         
   4   0   3         32.30         49.56        10.68 o                         
   5   0   3          7.05         97.93        36.38 o                         
   6   0   3        443.14        376.87        18.74 o                         
   7   0   3         42.96         35.09         5.49 o                         
   8   0   3          0.00          1.82         3.92 o                         
   9   0   3         51.47         60.83         9.23 o                         
  10   0   3        152.81        121.20         8.92 o                         
 -11   1   3         24.59         25.51         5.14 o                         
 -10   1   3        148.27        143.82        12.97 o                         
  -9   1   3        126.62        124.80        13.77 o                         
  -8   1   3          5.88         12.53         4.59 o                         
  -7   1   3         27.67         21.96         4.64 o                         
  -6   1   3       1338.61       1321.07        68.05 o                         
  -5   1   3       1877.52       2143.24        77.60 o                         
  -4   1   3        138.76        142.14        19.13 o                         
  -3   1   3       1964.96       2261.70        64.45 o                         
  -2   1   3       1471.34       1473.70        48.49 o                         
  -1   1   3       1993.41       2011.84        54.69 o                         
   0   1   3      11609.98      11814.43       131.24 o                         
   1   1   3          1.72          0.29         4.89 o                         
   2   1   3          7.90          0.96         5.64 o                         
   3   1   3       1073.57        982.58        49.70 o                         
   4   1   3       1199.24       1054.11        43.08 o                         
   5   1   3        209.30        254.64        13.70 o                         
   6   1   3         33.84         30.43         5.04 o                         
   7   1   3         49.29         50.36         5.13 o                         
   8   1   3        380.88        413.70        13.45 o                         
   9   1   3        450.75        455.29        19.45 o                         
 -11   2   3         76.70         94.70         9.13 o                         
 -10   2   3        582.22        562.05        71.60 o                         
  -9   2   3        550.29        486.25        25.10 o                         
  -8   2   3        223.64        205.27        15.12 o                         
  -7   2   3         46.05         51.31         5.96 o                         
  -6   2   3        253.80        247.70        28.60 o                         
  -5   2   3       2562.81       2522.84        80.83 o                         
  -4   2   3        331.06        304.63        27.54 o                         
  -3   2   3        392.78        503.89        28.90 o                         
  -2   2   3         88.37        100.53        16.77 o                         
  -1   2   3        771.44        974.01        43.14 o                         
   0   2   3       2181.00       2202.71        64.51 o                         
   1   2   3        776.24        621.63        37.40 o                         
   2   2   3         18.32         14.40         6.78 o                         
   3   2   3        112.68         89.38        20.60 o                         
   4   2   3        280.07        218.03        32.80 o                         
   5   2   3        293.06        239.16        11.55 o                         
   6   2   3          4.67          7.87         4.22 o                         
   7   2   3         64.03         92.37         6.57 o                         
   8   2   3        342.66        336.86         9.83 o                         
 -11   3   3         42.88         30.44         5.83 o                         
 -10   3   3          0.08         -2.14         4.05 o                         
  -9   3   3       1292.73       1358.78        42.02 o                         
  -8   3   3       1204.55       1102.22        83.75 o                         
  -7   3   3        128.29        132.01        28.65 o                         
  -6   3   3        323.46        451.61        44.76 o                         
  -5   3   3          1.96         19.68         6.68 o                         
  -4   3   3       3194.51       3127.71       133.08 o                         
  -3   3   3       1912.24       2057.80        55.64 o                         
  -2   3   3       1053.03       1380.43        56.78 o                         
  -1   3   3          6.81         -2.15         8.97 o                         
   0   3   3          3.16         -2.70         8.55 o                         
   1   3   3        201.18        112.58        19.71 o                         
   2   3   3        391.76        357.83        37.98 o                         
   3   3   3          0.73        -12.99        14.29 o                         
   4   3   3        113.38         91.79         9.61 o                         
   5   3   3       1213.47       1124.92        25.85 o                         
   6   3   3        156.30        162.97        10.10 o                         
   7   3   3         35.03         66.42         6.27 o                         
   8   3   3         13.99         14.72         3.05 o                         
 -11   4   3        130.05        127.12         9.70 o                         
 -10   4   3          8.88          8.21         3.59 o                         
  -9   4   3          0.49         -1.41         3.60 o                         
  -8   4   3        373.09        352.93        15.60 o                         
  -7   4   3        385.18        403.22        15.36 o                         
  -6   4   3        137.66        197.98        13.74 o                         
  -5   4   3         17.40         11.62         5.90 o                         
  -4   4   3        129.66        128.54        13.71 o                         
  -3   4   3        342.52        356.91        22.14 o                         
  -2   4   3       1099.13       1144.54        57.74 o                         
  -1   4   3        467.54        543.34        41.33 o                         
   0   4   3        502.83        471.57        39.69 o                         
   1   4   3       1179.44       1077.66        62.15 o                         
   2   4   3       1220.00       1060.23        66.58 o                         
   3   4   3          1.19          0.45         3.77 o                         
   4   4   3          0.89         -0.73         4.77 o                         
   5   4   3        178.73        161.91        14.41 o                         
   6   4   3        436.72        470.57        22.64 o                         
   7   4   3          5.66         50.72         5.51 o                         
 -11   5   3        179.83        165.84        10.21 o                         
 -10   5   3        501.11        504.16        72.84 o                         
  -9   5   3          2.26         15.06         5.50 o                         
  -8   5   3        828.87        814.08        43.33 o                         
  -7   5   3        274.39        255.57        13.56 o                         
  -6   5   3       1398.85       1349.46        28.98 o                         
  -5   5   3        448.07        423.94        21.50 o                         
  -4   5   3         26.60         25.78        10.16 o                         
  -3   5   3          0.23         -4.13         6.46 o                         
  -2   5   3        444.95        393.25        38.75 o                         
  -1   5   3        464.05        433.07        41.84 o                         
   0   5   3        151.02        174.81        28.40 o                         
   1   5   3         63.81         48.57         7.02 o                         
   2   5   3        257.24        194.15        13.49 o                         
   3   5   3        238.45        207.80        13.85 o                         
   4   5   3        316.41        371.95        20.88 o                         
   5   5   3          1.29          1.02         7.27 o                         
   6   5   3          4.29         -1.37         6.47 o                         
   7   5   3         27.43         28.43         3.31 o                         
 -10   6   3        228.68        214.99        11.75 o                         
  -9   6   3          9.46         35.93        14.06 o                         
  -8   6   3        139.78        131.91        19.74 o                         
  -7   6   3         42.60         29.64         5.65 o                         
  -6   6   3        147.10        164.84        13.62 o                         
  -5   6   3       1171.02       1091.27        26.16 o                         
  -4   6   3       1347.06       1266.38        95.88 o                         
  -3   6   3         44.24         58.12         4.73 o                         
  -2   6   3        371.08        375.33        13.96 o                         
  -1   6   3         51.53         41.60         6.37 o                         
   0   6   3        263.90        224.01        11.31 o                         
   1   6   3        672.67        563.58        23.47 o                         
   2   6   3         42.83         32.60         7.56 o                         
   3   6   3          0.25          8.94         4.19 o                         
   4   6   3        334.63        407.08        20.99 o                         
   5   6   3        344.27        367.65        18.21 o                         
   6   6   3        214.80        197.36         7.84 o                         
 -10   7   3         30.06         21.54         4.64 o                         
  -9   7   3         97.24         96.46         7.80 o                         
  -8   7   3        500.82        512.37        24.11 o                         
  -7   7   3         23.49         13.75         7.00 o                         
  -6   7   3         56.42         64.48        10.71 o                         
  -5   7   3        339.14        316.39        14.92 o                         
  -4   7   3       1479.72       1414.20        24.49 o                         
  -3   7   3         30.58         27.12         4.92 o                         
  -2   7   3         75.68         84.25         7.14 o                         
  -1   7   3        146.77        179.41        18.47 o                         
   0   7   3        310.11        334.56        20.47 o                         
   1   7   3        737.14        759.39        30.29 o                         
   2   7   3        230.38        215.46        11.38 o                         
   3   7   3          2.36          1.07         3.32 o                         
   4   7   3         88.35         90.09         9.76 o                         
   5   7   3          1.54         -1.49         3.29 o                         
  -9   8   3         40.95         36.82         8.21 o                         
  -8   8   3        229.00        220.69        11.19 o                         
  -7   8   3       1024.77       1408.17       215.69 o                         
  -6   8   3        377.00        417.80        16.51 o                         
  -5   8   3         17.79         22.30         5.20 o                         
  -4   8   3        363.10        432.60        18.75 o                         
  -3   8   3         98.28        107.71         8.76 o                         
  -2   8   3        354.50        329.85        14.73 o                         
  -1   8   3        355.49        327.46        20.81 o                         
   0   8   3        113.52        111.92        13.15 o                         
   1   8   3         36.04         52.79         6.05 o                         
   2   8   3         30.21         31.37         4.85 o                         
   3   8   3        379.50        315.42        13.53 o                         
  -9   9   3          3.01          4.96         2.20 o                         
  -8   9   3         20.62         16.21         4.48 o                         
  -7   9   3        127.69        125.45        11.73 o                         
  -6   9   3        168.63        175.73        13.60 o                         
  -5   9   3         35.96         37.06         6.90 o                         
  -4   9   3        152.86        143.94        12.32 o                         
  -3   9   3         91.05         73.42        20.04 o                         
  -2   9   3        114.52        115.79        11.98 o                         
  -1   9   3        218.91        198.74        15.38 o                         
   0   9   3        559.75        536.08        23.04 o                         
   1   9   3          4.29          5.53         4.48 o                         
   2   9   3          0.16         -3.24         3.24 o                         
  -4  10   3        499.63        342.27       258.70 o                         
  -3  10   3          0.61          3.61         4.23 o                         
  -2  10   3         15.60         15.99         5.37 o                         
  -1  10   3        266.38        249.76        14.07 o                         
   0  10   3        395.42        333.35        14.18 o                         
  -1 -11   4        118.03        116.82         9.17 o                         
   0 -11   4         75.34         75.21         8.57 o                         
   1 -11   4         99.26         61.13         7.69 o                         
   2 -11   4         17.01         12.89         4.33 o                         
   3 -11   4         76.74        -26.86        26.86 o                         
  -3 -10   4         41.20         34.60         5.75 o                         
  -2 -10   4         35.59         24.63         6.46 o                         
  -1 -10   4         90.73        127.33         9.19 o                         
   0 -10   4        494.31        545.60        17.78 o                         
   1 -10   4         14.16         11.62         3.34 o                         
   2 -10   4        127.89        148.72         7.68 o                         
   3 -10   4        456.14        599.59        63.85 o                         
   4 -10   4       1003.04       1145.51        39.19 o                         
   5 -10   4         64.50         65.20         6.99 o                         
   6 -10   4          0.22          0.92         3.27 o                         
   7 -10   4         56.22         51.92        11.82 o                         
   8 -10   4        133.74         91.96         8.44 o                         
  -4  -9   4        479.88        502.85        19.31 o                         
  -3  -9   4        198.05        264.30        16.63 o                         
  -2  -9   4         42.33         38.00         6.99 o                         
  -1  -9   4          1.45          1.00         3.22 o                         
   0  -9   4         16.90         31.13         4.78 o                         
   1  -9   4         32.76         43.67         5.13 o                         
   2  -9   4         79.44         73.04         5.24 o                         
   3  -9   4        140.79        134.80         9.76 o                         
   4  -9   4         37.36         63.92         7.38 o                         
   5  -9   4        587.85        554.73        21.63 o                         
   6  -9   4        422.74        456.40        16.78 o                         
   7  -9   4         20.46         21.56         4.58 o                         
   8  -9   4        337.98        279.22        18.02 o                         
   9  -9   4        144.73        110.84         9.76 o                         
  -5  -8   4         27.17         23.00         5.52 o                         
  -4  -8   4         52.41         56.98         9.54 o                         
  -3  -8   4        172.74        209.72        11.79 o                         
  -2  -8   4         26.51         26.92         5.50 o                         
  -1  -8   4          0.36          1.56         3.83 o                         
   0  -8   4          1.59          7.15         3.83 o                         
   1  -8   4        658.48        717.60        14.90 o                         
   2  -8   4        787.81        746.43        13.04 o                         
   3  -8   4        381.29        371.57        12.35 o                         
   4  -8   4        155.16        222.08         9.74 o                         
   5  -8   4          0.12          2.81         3.59 o                         
   6  -8   4       1362.07       1460.06        31.71 o                         
   7  -8   4        189.37        206.39        18.80 o                         
   8  -8   4         64.95         43.63        10.23 o                         
   9  -8   4         15.76          5.61         5.86 o                         
  10  -8   4         71.24         40.82         5.80 o                         
  -6  -7   4        626.97        784.09        24.42 o                         
  -5  -7   4         14.80         18.85         4.13 o                         
  -4  -7   4        111.95        130.23         9.37 o                         
  -3  -7   4         96.65         93.46         6.73 o                         
  -2  -7   4        344.03        363.80        14.59 o                         
  -1  -7   4        770.33        705.99        20.73 o                         
   0  -7   4        854.63        743.81        16.79 o                         
   1  -7   4         58.78         77.09         7.01 o                         
   2  -7   4        213.27        223.75        10.78 o                         
   3  -7   4        321.09        321.62        12.94 o                         
   4  -7   4        584.95        570.70        15.01 o                         
   5  -7   4         16.19         21.79         3.98 o                         
   6  -7   4        269.86        277.83        14.12 o                         
   7  -7   4         84.22        104.00         9.61 o                         
   8  -7   4       1694.75       1784.49        50.02 o                         
   9  -7   4         94.15        113.73        12.97 o                         
  10  -7   4         10.48         14.22         5.27 o                         
  -7  -6   4         45.26         40.17        10.66 o                         
  -6  -6   4         62.74        104.04        11.02 o                         
  -5  -6   4        554.52        592.42        15.34 o                         
  -4  -6   4         25.31         31.41         4.27 o                         
  -3  -6   4        118.41         96.21         6.28 o                         
  -2  -6   4         56.48         51.99         5.59 o                         
  -1  -6   4        630.09        610.51        51.59 o                         
   0  -6   4       1873.22       1754.46        57.77 o                         
   1  -6   4       1188.04       1450.32        76.74 o                         
   2  -6   4        111.30        124.72        25.84 o                         
   3  -6   4          4.46         -3.50         8.96 o                         
   4  -6   4        109.74         67.01        23.33 o                         
   5  -6   4          1.77          0.01         2.48 o                         
   6  -6   4         10.87         32.58         6.09 o                         
   7  -6   4        818.02        782.90        23.13 o                         
   8  -6   4        504.69        533.31        18.69 o                         
   9  -6   4        374.88        451.80        24.35 o                         
  10  -6   4          0.57          0.25         4.30 o                         
  -8  -5   4        349.95        297.82        19.75 o                         
  -7  -5   4         55.62         62.71        10.02 o                         
  -6  -5   4         46.44         51.87         9.80 o                         
  -5  -5   4         91.76         66.55        15.79 o                         
  -4  -5   4       3381.07       3408.37        41.04 o                         
  -3  -5   4        102.97         57.76        20.09 o                         
  -2  -5   4         82.00         87.43        21.12 o                         
  -1  -5   4       1367.13       1516.82        71.15 o                         
   0  -5   4        399.58        414.53        25.03 o                         
   1  -5   4         12.82         10.28         5.15 o                         
   2  -5   4        600.91        593.68        50.92 o                         
   3  -5   4         83.44        109.12        25.35 o                         
   4  -5   4        137.54        106.40        24.27 o                         
   5  -5   4       1810.04       1986.88       102.74 o                         
   6  -5   4        445.92        458.98        21.35 o                         
   7  -5   4         22.61         14.65         4.11 o                         
   8  -5   4          6.76          0.70         5.49 o                         
   9  -5   4         68.25         89.75        11.39 o                         
  10  -5   4        167.06        188.51        14.30 o                         
  -9  -4   4         10.50         11.61         2.63 o                         
  -8  -4   4        126.05        187.09        13.84 o                         
  -7  -4   4        481.95        571.58        25.15 o                         
  -6  -4   4        198.78        148.22        13.86 o                         
  -5  -4   4         67.18         48.54         7.51 o                         
  -4  -4   4        127.38        129.81        28.51 o                         
  -3  -4   4        288.21        208.23        30.17 o                         
  -2  -4   4       6887.95       6859.11        99.18 o                         
  -1  -4   4       2835.47       3207.97        52.20 o                         
   0  -4   4       2085.52       2198.99        40.97 o                         
   1  -4   4        186.32        226.33        12.67 o                         
   2  -4   4        375.09        349.74        38.93 o                         
   3  -4   4        381.91        408.21        40.04 o                         
   4  -4   4        485.22        495.53        45.76 o                         
   5  -4   4        761.75        680.68        57.76 o                         
   6  -4   4        422.20        449.42        20.90 o                         
   7  -4   4        669.48        649.71        19.43 o                         
   8  -4   4          1.03          2.70         6.81 o                         
   9  -4   4        699.98        764.11        29.72 o                         
  10  -4   4        250.43        222.15        14.05 o                         
  -9  -3   4         89.21         69.61         6.58 o                         
  -8  -3   4        103.93        103.64        11.63 o                         
  -7  -3   4         34.27         33.83         8.85 o                         
  -6  -3   4         69.19         50.56         6.01 o                         
  -5  -3   4        495.53        431.42        18.50 o                         
  -4  -3   4         69.61         56.23        18.20 o                         
  -3  -3   4       1738.25       1957.96        50.61 o                         
  -2  -3   4       1808.88       1746.49        45.32 o                         
  -1  -3   4        884.16        826.73        23.17 o                         
   0  -3   4          3.97         11.00         5.69 o                         
   1  -3   4        217.16        277.54        22.05 o                         
   2  -3   4       2864.05       3128.08        69.44 o                         
   3  -3   4        169.07        238.43        29.73 o                         
   4  -3   4        146.42        113.37        22.81 o                         
   5  -3   4        536.15        615.33        54.22 o                         
   6  -3   4         75.91         90.72         9.69 o                         
   7  -3   4        223.56        220.93        16.19 o                         
   8  -3   4        260.93        275.88        19.61 o                         
   9  -3   4          0.32          0.35         7.03 o                         
  10  -3   4         28.00         23.46         6.35 o                         
 -10  -2   4         68.27         59.24         7.38 o                         
  -9  -2   4         37.33         31.87         8.93 o                         
  -8  -2   4        601.38        677.40        27.70 o                         
  -7  -2   4        204.79        160.84        12.20 o                         
  -6  -2   4         75.65         75.93         9.14 o                         
  -5  -2   4       2041.25       1889.17        89.57 o                         
  -4  -2   4        100.54        114.64        22.36 o                         
  -3  -2   4        337.12        432.22        35.42 o                         
  -2  -2   4       2082.44       2236.84        68.40 o                         
  -1  -2   4        637.01        574.55        23.12 o                         
   0  -2   4        241.42        187.08        15.81 o                         
   1  -2   4        163.13         51.21         5.81 o                         
   2  -2   4        154.11        209.97         9.78 o                         
   3  -2   4       1055.88       1372.35        40.24 o                         
   4  -2   4        909.27        936.88        59.52 o                         
   5  -2   4       1317.34       1404.89        80.12 o                         
   6  -2   4        175.42        205.70        14.80 o                         
   7  -2   4        353.07        302.18        21.50 o                         
   8  -2   4          0.77         10.41         7.50 o                         
   9  -2   4        970.01        995.59        33.56 o                         
  10  -2   4        104.17        101.91         9.89 o                         
 -10  -1   4         63.97         55.88         8.39 o                         
  -9  -1   4        154.85        126.82        14.39 o                         
  -8  -1   4        205.96        233.71        17.25 o                         
  -7  -1   4        280.93        239.11        10.58 o                         
  -6  -1   4          2.46          5.80         4.37 o                         
  -5  -1   4        791.50        791.79        54.84 o                         
  -4  -1   4       2300.57       2686.67        90.23 o                         
  -3  -1   4         63.84         81.48        16.37 o                         
  -2  -1   4       1525.15       1634.37        55.30 o                         
  -1  -1   4       2436.44       2255.83       107.53 o                         
   0  -1   4       1280.06       1918.51        50.89 o                         
   1  -1   4         57.27          6.76         5.31 o                         
   2  -1   4       1833.22       1508.72        29.29 o                         
   3  -1   4       2257.80       2278.77        43.06 o                         
   4  -1   4         10.52          6.14         4.68 o                         
   5  -1   4        119.59        102.71        22.76 o                         
   6  -1   4        718.71        674.89        25.55 o                         
   7  -1   4        163.33        115.88        16.29 o                         
   8  -1   4         99.06        151.96        15.83 o                         
   9  -1   4        306.51        318.87        18.88 o                         
  10  -1   4          5.81          5.02         4.14 o                         
 -10   0   4         34.71         48.46         8.05 o                         
  -9   0   4         33.50         39.33         9.02 o                         
  -8   0   4         16.47         77.73        11.68 o                         
  -7   0   4       1161.99       1010.60        22.30 o                         
  -6   0   4        787.17        760.53        57.19 o                         
  -5   0   4        865.76       1011.12        58.41 o                         
  -4   0   4        136.42        178.52        23.35 o                         
  -3   0   4        287.56        309.68        27.54 o                         
  -2   0   4       2346.00       2334.06        64.86 o                         
  -1   0   4        434.57        571.56        31.17 o                         
   0   0   4       7872.92       8945.74       118.19 o                         
   1   0   4      14267.62      15211.88       182.01 o                         
   2   0   4       3098.92       2733.43        53.72 o                         
   3   0   4       1213.60       1180.14        39.15 o                         
   4   0   4        101.14        122.53        14.65 o                         
   5   0   4         17.05         72.51         9.09 o                         
   6   0   4         21.00         26.03         6.76 o                         
   7   0   4        286.59        263.20        19.64 o                         
   8   0   4        340.39        380.50        22.33 o                         
   9   0   4         13.92         21.23         6.38 o                         
 -11   1   4         39.72         22.65         7.12 o                         
 -10   1   4        416.96        419.78        20.99 o                         
  -9   1   4        339.95        341.97        21.89 o                         
  -8   1   4         64.04        111.65        13.62 o                         
  -7   1   4         25.92         25.37         7.22 o                         
  -6   1   4       2384.04       2596.66        99.86 o                         
  -5   1   4         55.29         80.48        21.18 o                         
  -4   1   4        672.45        645.03        42.43 o                         
  -3   1   4        107.48        162.61        21.83 o                         
  -2   1   4         30.00         90.15        16.70 o                         
  -1   1   4       1551.06       1313.35        50.57 o                         
   0   1   4       1953.44       2142.34        67.01 o                         
   1   1   4        134.68        153.25        14.86 o                         
   2   1   4       1314.66       1228.04        59.94 o                         
   3   1   4        246.26        210.71        19.20 o                         
   4   1   4        670.52        699.37        36.19 o                         
   5   1   4         57.10         73.93         9.19 o                         
   6   1   4          2.46          4.53         3.62 o                         
   7   1   4        135.64        116.26         8.73 o                         
   8   1   4        257.79        278.19        18.17 o                         
   9   1   4        279.43        245.20        13.50 o                         
 -11   2   4         15.01         28.91         5.95 o                         
 -10   2   4        328.52        332.41        21.34 o                         
  -9   2   4        730.06        708.67        30.28 o                         
  -8   2   4         35.16        129.64        12.48 o                         
  -7   2   4         49.75         52.71         8.11 o                         
  -6   2   4        469.60        466.80        41.30 o                         
  -5   2   4        140.41        173.67        24.31 o                         
  -4   2   4       4106.98       4310.86       107.77 o                         
  -3   2   4       4271.34       4684.76       108.04 o                         
  -2   2   4         51.36        104.94        19.96 o                         
  -1   2   4       3296.19       3409.63        89.39 o                         
   0   2   4          7.99         56.31        18.39 o                         
   1   2   4        266.00        189.05        23.69 o                         
   2   2   4        833.83        889.12        53.29 o                         
   3   2   4         18.86         26.50        13.54 o                         
   4   2   4        452.92        436.77        19.66 o                         
   5   2   4        381.87        382.70        35.67 o                         
   6   2   4          2.64          1.85         4.06 o                         
   7   2   4         88.99         87.86         8.26 o                         
   8   2   4        139.96        133.09         8.61 o                         
 -11   3   4         36.67         28.86         5.59 o                         
 -10   3   4         26.88         39.42         8.28 o                         
  -9   3   4         59.78         70.41        11.29 o                         
  -8   3   4        342.44        340.12        12.30 o                         
  -7   3   4       1252.15       1101.61        93.01 o                         
  -6   3   4         17.01         21.57         6.52 o                         
  -5   3   4        919.57        865.18        54.71 o                         
  -4   3   4         38.26         35.30        14.36 o                         
  -3   3   4       3927.03       4493.16       112.50 o                         
  -2   3   4       1828.80       1968.02        74.39 o                         
  -1   3   4        102.76         98.04        21.53 o                         
   0   3   4          3.12         17.29        12.38 o                         
   1   3   4         54.78         77.74        17.84 o                         
   2   3   4        342.20        351.83        37.95 o                         
   3   3   4         15.50          4.42        10.56 o                         
   4   3   4         32.04         20.44         5.74 o                         
   5   3   4        563.50        540.19        18.04 o                         
   6   3   4        637.75        622.46        18.60 o                         
   7   3   4        243.72        279.78        14.36 o                         
   8   3   4          0.03          2.88         2.68 o                         
 -11   4   4        191.27        153.09        10.42 o                         
 -10   4   4         97.44         79.50        10.15 o                         
  -9   4   4        227.12        204.73        16.08 o                         
  -8   4   4        103.43        107.95         8.90 o                         
  -7   4   4        375.26        305.03        13.44 o                         
  -6   4   4        862.95        826.65        27.61 o                         
  -5   4   4        446.62        448.87        40.31 o                         
  -4   4   4        191.08        236.96        30.14 o                         
  -3   4   4        179.12        260.85        31.05 o                         
  -2   4   4        135.82        156.97        24.54 o                         
  -1   4   4        222.05        220.01        29.66 o                         
   0   4   4        617.08        638.57        49.79 o                         
   1   4   4        597.96        601.65        50.30 o                         
   2   4   4         87.97         77.20         8.76 o                         
   3   4   4        164.14        134.66         9.36 o                         
   4   4   4        135.36        133.60        13.22 o                         
   5   4   4        253.09        249.01        12.09 o                         
   6   4   4         28.12         39.78         8.64 o                         
   7   4   4        170.16        167.29        22.37 o                         
 -11   5   4        145.10        129.82         8.97 o                         
 -10   5   4        250.46        260.54        16.17 o                         
  -9   5   4         32.96         16.95        14.96 o                         
  -8   5   4         13.14         13.23         4.28 o                         
  -7   5   4         13.73         10.90         3.97 o                         
  -6   5   4        649.15        627.30        19.94 o                         
  -5   5   4       1554.37       1358.78        77.34 o                         
  -4   5   4         48.11         36.13         6.05 o                         
  -3   5   4         72.35         84.77        20.25 o                         
  -2   5   4          0.36         10.93        11.05 o                         
  -1   5   4         92.16        105.32        22.77 o                         
   0   5   4        541.62        507.87        16.48 o                         
   1   5   4         14.12         13.39         5.27 o                         
   2   5   4        223.50        210.96        14.49 o                         
   3   5   4        846.68        783.42        28.69 o                         
   4   5   4        553.56        550.90        24.54 o                         
   5   5   4        529.42        530.48        23.50 o                         
   6   5   4         45.89         53.28         7.90 o                         
 -10   6   4         26.52         29.54         6.22 o                         
  -9   6   4        162.82        170.41        30.16 o                         
  -8   6   4         28.43         44.10         6.46 o                         
  -7   6   4          8.94         10.08         4.90 o                         
  -6   6   4          5.58         12.21         5.36 o                         
  -5   6   4        494.37        433.07        16.24 o                         
  -4   6   4       1372.83       1269.71        28.97 o                         
  -3   6   4        246.23        208.50        11.47 o                         
  -2   6   4        259.31        250.56        12.60 o                         
  -1   6   4          0.82         -2.75         2.96 o                         
   0   6   4        329.86        302.58        21.27 o                         
   1   6   4        973.75        897.86        38.74 o                         
   2   6   4         42.71         57.92         9.40 o                         
   3   6   4         38.67         32.81         5.46 o                         
   4   6   4         14.18         32.77         8.19 o                         
   5   6   4        196.84        203.77        13.04 o                         
 -10   7   4         40.97         48.74         6.92 o                         
  -9   7   4          9.78         17.13         4.69 o                         
  -8   7   4        284.08        351.35        33.91 o                         
  -7   7   4        684.89        672.45        27.74 o                         
  -6   7   4         80.52         61.89         6.98 o                         
  -5   7   4          3.77          5.96         7.08 o                         
  -4   7   4         11.07         16.30         4.79 o                         
  -3   7   4        691.36        646.68        21.00 o                         
  -2   7   4        986.95        984.43        25.75 o                         
  -1   7   4        330.35        332.15        15.05 o                         
   0   7   4         52.14         68.07        10.65 o                         
   1   7   4        249.43        236.80        17.29 o                         
   2   7   4        292.12        312.67        12.95 o                         
   3   7   4          6.41         10.81         3.29 o                         
   4   7   4          2.23          0.75         4.29 o                         
  -9   8   4         15.99         11.15         2.91 o                         
  -8   8   4        152.08        139.67         8.48 o                         
  -7   8   4        444.38        499.04        16.75 o                         
  -6   8   4        402.37        407.79        16.26 o                         
  -5   8   4         92.02         91.58        11.71 o                         
  -4   8   4         47.58         70.29         9.61 o                         
  -3   8   4         99.03        111.90        13.84 o                         
  -2   8   4         89.99         92.34         8.45 o                         
  -1   8   4        478.97        464.27        23.48 o                         
   0   8   4        208.15        201.22        15.64 o                         
   1   8   4          1.19         11.04         3.98 o                         
   2   8   4          4.88          7.57         3.15 o                         
   3   8   4        149.86        109.80        22.46 o                         
  -8   9   4         20.96         26.05         4.75 o                         
  -7   9   4         31.00         27.75         6.00 o                         
  -6   9   4          0.34          0.88         3.99 o                         
  -5   9   4         28.73         25.55         6.14 o                         
  -4   9   4         87.80         94.25         7.88 o                         
  -3   9   4          0.27          1.66         5.03 o                         
  -2   9   4          2.45         -3.55         5.69 o                         
  -1   9   4        598.52        590.32        23.54 o                         
   0   9   4        437.13        432.66        18.99 o                         
   1   9   4         12.09          6.38         3.93 o                         
  -6  10   4        178.08         94.31        18.71 o                         
  -4  10   4        495.52        376.42        14.86 o                         
  -3  10   4         37.78         35.26         5.67 o                         
  -2  10   4         20.86         12.46         4.53 o                         
  -1  10   4        148.79        132.16         9.06 o                         
  -1 -11   5         91.37         91.29         8.39 o                         
   0 -11   5        145.37        162.06        12.04 o                         
   1 -11   5        131.91        133.17        10.83 o                         
   2 -11   5          0.04          4.47         3.81 o                         
   3 -11   5        157.54        139.54        11.75 o                         
  -3 -10   5         42.71         44.89         6.25 o                         
  -2 -10   5          1.84         -6.36         6.36 o                         
  -1 -10   5        173.86        176.24        18.54 o                         
   0 -10   5        261.78        233.47        15.51 o                         
   1 -10   5         11.31         20.69         4.56 o                         
   2 -10   5          0.68          5.51         4.58 o                         
   3 -10   5         70.12         80.67        14.45 o                         
   4 -10   5        585.63        651.83        19.74 o                         
   5 -10   5          7.10         13.13         4.20 o                         
   6 -10   5         50.91         43.95         5.40 o                         
   7 -10   5          0.26          6.63         3.19 o                         
   8 -10   5          7.19          6.94         3.52 o                         
  -4  -9   5         93.55         95.99         9.08 o                         
  -3  -9   5        292.14        273.23        27.06 o                         
  -2  -9   5        105.69        130.15         9.38 o                         
  -1  -9   5          5.46         10.89         4.00 o                         
   0  -9   5        122.99        117.51         7.66 o                         
   1  -9   5         81.85         73.53         6.42 o                         
   2  -9   5        207.91        234.29         8.78 o                         
   3  -9   5         32.73         29.40         5.91 o                         
   4  -9   5          0.61         19.24         4.60 o                         
   5  -9   5        803.18        819.56        22.83 o                         
   6  -9   5        925.61       1019.30        30.54 o                         
   7  -9   5          0.59         18.61         4.30 o                         
   8  -9   5         84.21         62.51         7.06 o                         
   9  -9   5          1.09          0.23         2.59 o                         
  -5  -8   5          0.52          3.00         3.93 o                         
  -4  -8   5         16.27         12.99         4.34 o                         
  -3  -8   5         83.14         89.97         8.50 o                         
  -2  -8   5         66.62         75.87         6.65 o                         
  -1  -8   5        497.72        548.80        15.55 o                         
   0  -8   5          2.47          5.37         4.02 o                         
   1  -8   5         11.15         35.73         4.50 o                         
   2  -8   5        865.49        835.14        17.78 o                         
   3  -8   5        508.04        493.49        14.01 o                         
   4  -8   5        189.40        229.44         9.97 o                         
   5  -8   5        771.96        802.09        19.12 o                         
   6  -8   5          3.17          7.01         4.06 o                         
   7  -8   5        233.35        231.59        33.92 o                         
   8  -8   5        164.71        145.20         8.99 o                         
   9  -8   5          2.21          4.94         4.90 o                         
  -7  -7   5          0.04         -2.65         2.65 o                         
  -6  -7   5        126.63        104.98         6.77 o                         
  -5  -7   5        343.22        343.95        13.52 o                         
  -4  -7   5         89.53        118.34         9.30 o                         
  -3  -7   5        487.45        502.35        20.77 o                         
  -2  -7   5         17.06         15.60         4.16 o                         
  -1  -7   5       1626.95       1654.45        25.73 o                         
   0  -7   5       1159.77       1151.76        18.01 o                         
   1  -7   5          0.21         40.27         8.21 o                         
   2  -7   5         87.51         78.96         5.43 o                         
   3  -7   5         68.55         66.62         6.75 o                         
   4  -7   5        752.91        721.59        16.96 o                         
   5  -7   5         17.40          9.28         3.18 o                         
   6  -7   5          2.58          4.05         5.00 o                         
   7  -7   5         13.19         16.70         4.83 o                         
   8  -7   5        618.00        603.90        43.93 o                         
   9  -7   5         98.13        111.96        12.10 o                         
  10  -7   5          3.46          4.53         3.52 o                         
  -7  -6   5          3.88          5.81         2.39 o                         
  -6  -6   5         18.80         12.29         3.46 o                         
  -5  -6   5        357.26        353.25        14.69 o                         
  -4  -6   5         15.12         21.48         3.82 o                         
  -3  -6   5         68.20         69.42         5.41 o                         
  -2  -6   5        105.96         92.03         7.21 o                         
  -1  -6   5        577.57        486.22        46.18 o                         
   0  -6   5        305.21        269.79        22.63 o                         
   1  -6   5       2279.48       2321.85        99.37 o                         
   2  -6   5         71.17         41.84        17.10 o                         
   3  -6   5         16.46         18.70        15.27 o                         
   4  -6   5         35.27         38.49         5.66 o                         
   5  -6   5        574.02        531.38        17.03 o                         
   6  -6   5        677.37        611.53        25.61 o                         
   7  -6   5         37.11         38.47         6.16 o                         
   8  -6   5         56.06         61.44         5.59 o                         
   9  -6   5        310.50        361.61        20.69 o                         
  10  -6   5        246.57        232.99        14.20 o                         
  -8  -5   5        182.03        174.64         8.77 o                         
  -7  -5   5        305.04        348.02        18.52 o                         
  -6  -5   5         53.72         76.18        10.82 o                         
  -5  -5   5          3.61          3.35         3.55 o                         
  -4  -5   5        245.48        242.18        11.02 o                         
  -3  -5   5       1043.96       1141.18        31.20 o                         
  -2  -5   5       2855.47       2857.17       108.02 o                         
  -1  -5   5         48.10         82.94        18.85 o                         
   0  -5   5         74.68         99.10        12.80 o                         
   1  -5   5         25.92          8.54        10.41 o                         
   2  -5   5       1142.77       1147.97        72.16 o                         
   3  -5   5         98.16        106.08        24.96 o                         
   4  -5   5         10.38         20.27        16.28 o                         
   5  -5   5        763.53        770.30        20.52 o                         
   6  -5   5        527.44        479.94        23.27 o                         
   7  -5   5        168.93        152.63        10.22 o                         
   8  -5   5         54.15         56.15         6.56 o                         
   9  -5   5        111.94        110.97        11.76 o                         
  10  -5   5          7.50          9.92         4.94 o                         
  -9  -4   5         48.35         48.84         4.77 o                         
  -8  -4   5          8.69          4.98         4.20 o                         
  -7  -4   5        229.86        276.15        17.76 o                         
  -6  -4   5        389.37        413.35        22.07 o                         
  -5  -4   5         43.16         40.79         8.38 o                         
  -4  -4   5        292.49        243.78        14.11 o                         
  -3  -4   5        186.54        225.73        21.22 o                         
  -2  -4   5         66.52         86.56        13.16 o                         
  -1  -4   5        687.08        575.05        23.19 o                         
   0  -4   5        218.85        258.19        15.13 o                         
   1  -4   5         29.98         31.59         6.15 o                         
   2  -4   5          0.96         18.53         9.94 o                         
   3  -4   5       1045.79       1079.00        67.57 o                         
   4  -4   5       1170.52       1286.94        79.05 o                         
   5  -4   5        305.51        312.86        41.60 o                         
   6  -4   5        207.17        193.12        14.45 o                         
   7  -4   5         97.43        108.54        16.61 o                         
   8  -4   5         18.53         17.61         4.72 o                         
   9  -4   5          0.95          9.50         6.59 o                         
  10  -4   5          2.43          3.61         4.22 o                         
  -9  -3   5        209.70        194.40        14.50 o                         
  -8  -3   5         83.37         54.09         6.90 o                         
  -7  -3   5         14.57         28.96         8.22 o                         
  -6  -3   5          8.67         17.01         5.73 o                         
  -5  -3   5        768.78        721.08        59.58 o                         
  -4  -3   5        244.63        217.44        35.65 o                         
  -3  -3   5         12.26         11.31         6.21 o                         
  -2  -3   5       1363.63       1712.66        48.09 o                         
  -1  -3   5       1069.89        929.06        29.83 o                         
   0  -3   5        121.04         89.14        10.63 o                         
   1  -3   5        127.14         62.36         7.66 o                         
   2  -3   5        522.82        538.57        29.76 o                         
   3  -3   5       3857.58       4427.55        84.46 o                         
   4  -3   5       3933.25       3943.12       127.99 o                         
   5  -3   5          1.39          7.42        11.78 o                         
   6  -3   5          5.29         10.31         5.27 o                         
   7  -3   5         34.17         32.97         8.07 o                         
   8  -3   5        199.49        234.66        18.06 o                         
   9  -3   5        115.11        139.12        13.29 o                         
  10  -3   5        122.33        129.45        10.17 o                         
 -10  -2   5          4.99         30.17         5.85 o                         
  -9  -2   5        589.63        716.71        29.08 o                         
  -8  -2   5        707.40        724.09        20.94 o                         
  -7  -2   5         55.23         64.41         8.24 o                         
  -6  -2   5        187.78        162.88        12.68 o                         
  -5  -2   5        421.74        489.23        47.35 o                         
  -4  -2   5        466.60        431.89        40.23 o                         
  -3  -2   5       2158.45       2275.34        81.17 o                         
  -2  -2   5        185.60        260.14        26.66 o                         
  -1  -2   5         15.81          9.69         4.63 o                         
   0  -2   5       2505.17       2389.70        60.26 o                         
   1  -2   5       1691.26       2072.91        69.18 o                         
   2  -2   5        208.81        178.63        11.12 o                         
   3  -2   5          7.00        155.32        16.83 o                         
   4  -2   5         56.18         31.66        18.00 o                         
   5  -2   5       1820.67       1762.03        96.03 o                         
   6  -2   5        691.64        650.95        25.54 o                         
   7  -2   5        233.99        216.52        17.66 o                         
   8  -2   5         67.33         89.03        12.28 o                         
   9  -2   5        976.70        980.17        31.71 o                         
  10  -2   5        133.83        135.78         9.69 o                         
 -10  -1   5         80.54         75.89         9.19 o                         
  -9  -1   5         19.38         30.07         8.35 o                         
  -8  -1   5        125.37        104.12         9.30 o                         
  -7  -1   5        479.68        384.53        20.82 o                         
  -6  -1   5        894.85        810.57        50.42 o                         
  -5  -1   5        197.44        244.43        31.61 o                         
  -4  -1   5        669.57        706.82        48.70 o                         
  -3  -1   5          5.38          9.03        11.08 o                         
  -2  -1   5        685.71        710.56        40.14 o                         
  -1  -1   5        181.35        193.05        20.72 o                         
   0  -1   5        227.40        317.67        25.24 o                         
   1  -1   5        131.58        107.38        12.02 o                         
   2  -1   5       4731.22       5089.74        79.83 o                         
   3  -1   5          0.36         12.00         5.37 o                         
   4  -1   5          8.80         24.06        13.21 o                         
   5  -1   5          2.28         -0.27         4.95 o                         
   6  -1   5        452.63        440.18        21.38 o                         
   7  -1   5        337.07        309.83        20.72 o                         
   8  -1   5        147.83        192.04        16.69 o                         
   9  -1   5          0.25          5.03         6.08 o                         
 -10   0   5         75.39         67.84         9.58 o                         
  -9   0   5          1.21          7.75         6.66 o                         
  -8   0   5        469.42        456.86        25.44 o                         
  -7   0   5        982.32        894.11        50.28 o                         
  -6   0   5       3327.46       3131.70        76.35 o                         
  -5   0   5         15.59         58.21        17.02 o                         
  -4   0   5         54.10         63.76        16.91 o                         
  -3   0   5        395.58        427.01        34.56 o                         
  -2   0   5         74.17         70.02        15.41 o                         
  -1   0   5        658.62        765.55        40.48 o                         
   0   0   5        203.02        300.40        26.33 o                         
   1   0   5       1268.69       1346.44        58.89 o                         
   2   0   5       1617.47       1793.88        58.67 o                         
   3   0   5       1187.30       1102.50        42.79 o                         
   4   0   5        512.66        451.84        29.56 o                         
   5   0   5          9.76         42.20         7.87 o                         
   6   0   5        425.86        375.75        22.02 o                         
   7   0   5        680.59        701.83        30.10 o                         
   8   0   5        297.13        366.71        21.28 o                         
   9   0   5         18.34         17.86         5.59 o                         
 -11   1   5         26.16         14.80         3.96 o                         
 -10   1   5        499.21        490.55        21.25 o                         
  -9   1   5        520.05        542.35        27.03 o                         
  -8   1   5         39.96         30.34         8.34 o                         
  -7   1   5        180.43        190.62        14.41 o                         
  -6   1   5       1014.43        896.90        61.91 o                         
  -5   1   5        833.67        973.73        59.45 o                         
  -4   1   5        722.09        818.19        50.74 o                         
  -3   1   5        256.64        386.10        35.68 o                         
  -2   1   5        217.85        292.11        29.21 o                         
  -1   1   5        860.79       1058.60        50.49 o                         
   0   1   5        294.51        252.28        27.06 o                         
   1   1   5       1797.87       1762.73        67.89 o                         
   2   1   5        359.76        384.48        25.29 o                         
   3   1   5          1.93          0.52         5.29 o                         
   4   1   5        938.85        825.06        26.64 o                         
   5   1   5        266.51        267.56        19.22 o                         
   6   1   5        141.81        137.41         9.26 o                         
   7   1   5          1.07          7.33         7.19 o                         
   8   1   5        339.15        375.84        19.73 o                         
 -11   2   5          0.14         -0.89         3.38 o                         
 -10   2   5         33.72         38.09         5.19 o                         
  -9   2   5        130.81        129.04         9.64 o                         
  -8   2   5        879.70        896.93        35.74 o                         
  -7   2   5         26.39         18.02         6.18 o                         
  -6   2   5          0.49          5.85         9.04 o                         
  -5   2   5         29.17         12.76         7.61 o                         
  -4   2   5        554.76        574.33        43.83 o                         
  -3   2   5       2335.56       2578.81        86.29 o                         
  -2   2   5         13.27         20.48        12.99 o                         
  -1   2   5        137.30        146.80        22.66 o                         
   0   2   5       4721.66       5205.03       123.87 o                         
   1   2   5        534.00        499.38        41.01 o                         
   2   2   5        196.78        219.09        30.27 o                         
   3   2   5          4.24          4.52         8.69 o                         
   4   2   5        207.43        198.16        15.52 o                         
   5   2   5        653.79        654.42        28.92 o                         
   6   2   5         81.01         74.20         7.36 o                         
   7   2   5         45.47         42.31         7.53 o                         
   8   2   5         36.90         23.11         5.14 o                         
 -11   3   5        271.15        273.91        13.54 o                         
 -10   3   5          0.96          0.22         5.70 o                         
  -9   3   5        354.16        364.03        14.92 o                         
  -8   3   5         73.88         63.37         7.14 o                         
  -7   3   5       2596.92       2470.19        37.32 o                         
  -6   3   5         41.99         33.88         4.83 o                         
  -5   3   5         72.72         57.16        16.18 o                         
  -4   3   5        291.38        336.95        35.46 o                         
  -3   3   5        993.31       1003.70        59.53 o                         
  -2   3   5        772.11        747.00        50.54 o                         
  -1   3   5        222.34        280.83        32.86 o                         
   0   3   5       1045.48       1169.59        64.99 o                         
   1   3   5         12.23         20.07        12.51 o                         
   2   3   5         57.18         46.15        16.58 o                         
   3   3   5        139.46        131.88        12.07 o                         
   4   3   5         98.20         98.69        20.35 o                         
   5   3   5          2.95          6.40         4.58 o                         
   6   3   5        327.88        383.13        14.23 o                         
   7   3   5        408.46        399.50        30.34 o                         
 -11   4   5         84.86         85.70         7.52 o                         
 -10   4   5         57.63         73.82         9.57 o                         
  -9   4   5          2.53          2.92         6.27 o                         
  -8   4   5        250.14        210.96        17.12 o                         
  -7   4   5          5.18          7.08         4.91 o                         
  -6   4   5        402.39        400.76        18.11 o                         
  -5   4   5       1382.66       1348.77        34.25 o                         
  -4   4   5        132.57        147.99        25.25 o                         
  -3   4   5        375.48        458.59        43.00 o                         
  -2   4   5        681.18        648.35        51.02 o                         
  -1   4   5         96.71         83.16        20.45 o                         
   0   4   5         85.19         70.16        19.31 o                         
   1   4   5        773.83        692.80        24.72 o                         
   2   4   5         14.95         29.43         4.72 o                         
   3   4   5       1312.43       1356.95        48.98 o                         
   4   4   5        110.67        125.36        13.26 o                         
   5   4   5         78.71         88.67         7.63 o                         
   6   4   5         20.89         16.16         4.17 o                         
   7   4   5        332.68        319.70        12.89 o                         
 -10   5   5         93.95         89.66         9.45 o                         
  -9   5   5        467.50        489.10        23.49 o                         
  -8   5   5          5.80         11.14         6.32 o                         
  -7   5   5          1.39         -1.03         5.65 o                         
  -6   5   5        279.33        279.34        12.92 o                         
  -5   5   5       1012.58        929.34        29.76 o                         
  -4   5   5         47.97         47.97         5.14 o                         
  -3   5   5        439.13        422.81        20.37 o                         
  -2   5   5        300.14        264.58        16.43 o                         
  -1   5   5        543.74        512.70        18.25 o                         
   0   5   5        911.36        912.42        22.97 o                         
   1   5   5         71.67         57.94         8.34 o                         
   2   5   5         18.05         16.82         4.48 o                         
   3   5   5         94.17         90.71         8.71 o                         
   4   5   5        106.24        152.68        14.26 o                         
   5   5   5         71.69         93.07        10.49 o                         
   6   5   5        145.97        148.88         9.73 o                         
 -10   6   5          0.20          2.93         3.82 o                         
  -9   6   5          5.86         20.86         6.63 o                         
  -8   6   5        193.71        201.93        30.43 o                         
  -7   6   5        307.83        312.59        13.48 o                         
  -6   6   5         78.11         78.23         7.56 o                         
  -5   6   5          3.40          4.49         2.82 o                         
  -4   6   5          7.93          4.96         3.00 o                         
  -3   6   5        994.28        971.13        23.93 o                         
  -2   6   5         54.67         52.72         6.45 o                         
  -1   6   5        100.21        112.86         8.86 o                         
   0   6   5         64.61         64.08         9.10 o                         
   1   6   5        221.17        244.77        17.41 o                         
   2   6   5        231.28        215.71        15.81 o                         
   3   6   5          0.63         -0.43         4.70 o                         
   4   6   5          0.36         20.22         6.79 o                         
   5   6   5         56.12         49.10         6.30 o                         
 -10   7   5          1.20         -0.05         2.83 o                         
  -9   7   5          0.68         21.68         6.11 o                         
  -8   7   5         22.98         26.83         4.52 o                         
  -7   7   5        433.36        422.07        42.44 o                         
  -6   7   5         63.94         83.11         7.64 o                         
  -5   7   5        124.33        119.40         8.94 o                         
  -4   7   5        370.83        379.58        16.10 o                         
  -3   7   5        599.58        590.49        20.37 o                         
  -2   7   5         21.70         18.62         5.16 o                         
  -1   7   5        112.10        106.93        13.07 o                         
   0   7   5          0.51          4.65         7.19 o                         
   1   7   5         43.43         73.57        10.33 o                         
   2   7   5        147.28        150.73        12.96 o                         
   3   7   5          7.47          7.58         2.78 o                         
   4   7   5          2.16          0.78         3.13 o                         
  -9   8   5         31.95         56.03         6.82 o                         
  -8   8   5          4.26          0.35         4.30 o                         
  -7   8   5         33.30         45.59         7.99 o                         
  -6   8   5        260.22        287.78        19.07 o                         
  -5   8   5        263.87        257.33        16.70 o                         
  -4   8   5         14.04         17.09         4.46 o                         
  -3   8   5        494.87        513.05        17.58 o                         
  -2   8   5        442.35        452.97        22.94 o                         
  -1   8   5        670.98        640.01        26.40 o                         
   0   8   5        135.89        142.16        12.95 o                         
   1   8   5         80.90         94.21         6.49 o                         
   2   8   5          0.04          0.39         2.69 o                         
  -7   9   5          8.60          5.54         3.50 o                         
  -6   9   5         57.93         55.75         7.46 o                         
  -5   9   5         53.34         91.04        90.78 o                         
  -4   9   5         60.65         56.95         5.54 o                         
  -3   9   5        148.11        157.70        12.14 o                         
  -2   9   5         10.72         14.20         5.79 o                         
  -1   9   5        233.79        215.51        13.31 o                         
   0   9   5        114.28         99.31         8.60 o                         
  -4  10   5        122.89         75.14         5.83 o                         
  -3  10   5         41.66         39.75         5.09 o                         
  -1 -11   6         70.49         81.54         8.10 o                         
   0 -11   6        120.95        136.37        18.99 o                         
   1 -11   6        156.62        130.54        10.81 o                         
   2 -11   6         59.62         54.84         8.01 o                         
   3 -11   6         78.07        100.49        10.37 o                         
   5 -11   6         83.18        151.64        12.95 o                         
   6 -11   6          5.84         40.20         7.95 o                         
  -3 -10   6         76.97         80.84         8.05 o                         
  -2 -10   6         13.14         12.58         3.41 o                         
  -1 -10   6        203.57        199.50        10.27 o                         
   0 -10   6        410.77        478.52        28.27 o                         
   1 -10   6        156.64        162.13        10.08 o                         
   2 -10   6          0.66          6.31         3.89 o                         
   3 -10   6         39.26         45.41         6.86 o                         
   4 -10   6         29.07         41.47         7.25 o                         
   5 -10   6        944.44       1088.43        34.11 o                         
   6 -10   6        101.68         90.05        20.19 o                         
   7 -10   6         26.70         14.17         3.07 o                         
   8 -10   6         15.95         15.82         3.33 o                         
  -4  -9   6          3.25          4.16         3.27 o                         
  -3  -9   6        356.82        399.26        15.89 o                         
  -2  -9   6        336.46        320.77        13.95 o                         
  -1  -9   6        167.23        163.08        10.78 o                         
   0  -9   6        214.66        216.03        12.50 o                         
   1  -9   6         47.16         29.78         4.90 o                         
   2  -9   6        230.57        252.23        10.60 o                         
   3  -9   6         14.25         10.73         4.93 o                         
   4  -9   6         43.86         73.69         8.51 o                         
   5  -9   6         22.72         27.93         4.47 o                         
   6  -9   6        553.98        566.39        81.23 o                         
   7  -9   6        933.69        949.14        63.75 o                         
   8  -9   6         23.70         25.74         8.08 o                         
  -5  -8   6         63.84         48.57         4.94 o                         
  -4  -8   6         37.30         42.96         5.81 o                         
  -3  -8   6         59.50         69.51         9.01 o                         
  -2  -8   6        329.09        339.25        15.18 o                         
  -1  -8   6        597.92        540.03        15.61 o                         
   0  -8   6         48.81         32.12         4.08 o                         
   1  -8   6         38.01         27.35         3.86 o                         
   2  -8   6        355.50        336.16        11.73 o                         
   3  -8   6       1291.63       1264.54        27.24 o                         
   4  -8   6        152.99        196.18        12.17 o                         
   5  -8   6         85.79         82.91         6.76 o                         
   6  -8   6        373.55        352.28        24.88 o                         
   7  -8   6        215.74        220.41        23.50 o                         
   8  -8   6         90.80         99.33        14.00 o                         
   9  -8   6          2.59          1.39         3.11 o                         
  -6  -7   6         38.39         42.45         4.84 o                         
  -5  -7   6        868.94        860.83        16.74 o                         
  -4  -7   6        155.32        139.18        10.05 o                         
  -3  -7   6        758.58        696.62        23.91 o                         
  -2  -7   6        734.14        729.67        34.49 o                         
  -1  -7   6        327.44        321.58         9.91 o                         
   0  -7   6        287.14        267.19         8.91 o                         
   1  -7   6        202.09        216.00         7.98 o                         
   2  -7   6         17.07         13.08         2.83 o                         
   3  -7   6        205.57        175.11        10.03 o                         
   4  -7   6        926.18       1022.09        24.54 o                         
   5  -7   6        512.31        490.95        23.99 o                         
   6  -7   6          5.56          7.12         4.13 o                         
   7  -7   6        191.87        171.04        14.75 o                         
   8  -7   6         24.98         22.78         4.73 o                         
   9  -7   6        383.40        329.57        18.28 o                         
  -7  -6   6         60.08         52.32         4.28 o                         
  -6  -6   6         17.57         19.72         4.67 o                         
  -5  -6   6          0.18          3.20         3.84 o                         
  -4  -6   6        122.57        108.89         8.92 o                         
  -3  -6   6       1736.19       1549.19        29.26 o                         
  -2  -6   6        259.76        313.28        13.00 o                         
  -1  -6   6        564.43        522.16        12.96 o                         
   0  -6   6          0.42          2.67         8.66 o                         
   1  -6   6       3151.84       3193.85       120.31 o                         
   2  -6   6        358.79        377.29        43.99 o                         
   3  -6   6          2.30          7.57         6.09 o                         
   4  -6   6        444.90        381.32        14.89 o                         
   5  -6   6          5.70          6.42         2.41 o                         
   6  -6   6        397.96        398.72        16.19 o                         
   7  -6   6         10.42          9.61         6.46 o                         
   8  -6   6         30.04         27.59         4.99 o                         
   9  -6   6        298.09        297.29        18.14 o                         
  10  -6   6        135.24         79.84         7.56 o                         
  -8  -5   6          2.33          2.78         2.32 o                         
  -7  -5   6        186.83        185.00        10.13 o                         
  -6  -5   6        142.95        151.98        15.00 o                         
  -5  -5   6         20.13         30.91         7.23 o                         
  -4  -5   6         29.90         35.43         6.82 o                         
  -3  -5   6       1367.26       1170.38        45.63 o                         
  -2  -5   6        583.12        575.07        35.61 o                         
  -1  -5   6         17.86         34.41         9.53 o                         
   0  -5   6        222.04        264.68        17.49 o                         
   1  -5   6       1475.62       1673.32        68.24 o                         
   2  -5   6        252.50        251.91        37.84 o                         
   3  -5   6          2.41         14.45        17.40 o                         
   4  -5   6        610.70        594.91        62.20 o                         
   5  -5   6          7.76         10.18         4.14 o                         
   6  -5   6        300.70        305.26        30.18 o                         
   7  -5   6        526.98        498.09        19.28 o                         
   8  -5   6          1.10         -3.48         4.14 o                         
   9  -5   6          0.31          4.53         4.91 o                         
  10  -5   6          5.31          0.00         2.73 o                         
  -9  -4   6        100.57         93.12         6.20 o                         
  -8  -4   6          4.75          6.68         6.00 o                         
  -7  -4   6          2.98         14.31         5.56 o                         
  -6  -4   6        543.21        474.97        22.46 o                         
  -5  -4   6         52.51         65.95        13.94 o                         
  -4  -4   6        438.93        463.66        50.17 o                         
  -3  -4   6        112.28         83.19        14.15 o                         
  -2  -4   6        132.89        179.28        20.58 o                         
  -1  -4   6        198.03        223.10        15.22 o                         
   0  -4   6       1459.58       1460.73        39.54 o                         
   1  -4   6        223.33        326.95        32.58 o                         
   2  -4   6        248.70        247.95        23.90 o                         
   3  -4   6       1011.76       1013.30        76.28 o                         
   4  -4   6        345.79        347.06        44.98 o                         
   5  -4   6        455.45        472.55        16.46 o                         
   6  -4   6        111.59        108.87        13.67 o                         
   7  -4   6        183.95        184.56        16.17 o                         
   8  -4   6        299.45        291.74        13.42 o                         
   9  -4   6        145.90        142.31        12.49 o                         
  10  -4   6         32.02         19.17         3.03 o                         
  -9  -3   6        582.65        620.00        24.47 o                         
  -8  -3   6        121.26        159.69        10.46 o                         
  -7  -3   6          2.20          1.40         4.33 o                         
  -6  -3   6          7.52          6.59         5.36 o                         
  -5  -3   6        234.27        183.82        12.33 o                         
  -4  -3   6         32.84         33.04        16.67 o                         
  -3  -3   6        402.94        416.68        27.76 o                         
  -2  -3   6        219.24        231.97        19.96 o                         
  -1  -3   6       1000.45       1102.76        41.85 o                         
   0  -3   6        385.60        298.05        19.95 o                         
   1  -3   6        198.39        128.68        17.20 o                         
   2  -3   6        814.94        889.39        39.92 o                         
   3  -3   6         49.41         94.37        15.41 o                         
   4  -3   6       1005.20       1044.28        76.18 o                         
   5  -3   6        380.76        358.79        13.25 o                         
   6  -3   6         51.24         36.67         7.93 o                         
   7  -3   6         10.20          2.31         6.71 o                         
   8  -3   6        594.50        586.28        26.90 o                         
   9  -3   6         40.57         37.48         8.27 o                         
 -10  -2   6          0.40          5.97         3.67 o                         
  -9  -2   6        111.10        101.44        11.66 o                         
  -8  -2   6        466.58        466.68        25.74 o                         
  -7  -2   6         24.63         47.01         6.74 o                         
  -6  -2   6        287.79        253.53        11.87 o                         
  -5  -2   6         10.05         30.29         6.20 o                         
  -4  -2   6         11.21         12.39        10.68 o                         
  -3  -2   6       1881.04       2066.68        81.92 o                         
  -2  -2   6         27.71         14.50        10.75 o                         
  -1  -2   6         39.79         45.61         7.68 o                         
   0  -2   6       1365.20       1427.30        53.07 o                         
   1  -2   6       4800.62       4892.83       429.22 o                         
   2  -2   6        121.30         50.72         7.55 o                         
   3  -2   6         11.24          9.97         7.58 o                         
   4  -2   6        125.51        108.58        25.33 o                         
   5  -2   6        403.92        394.81        14.88 o                         
   6  -2   6        549.36        532.48        23.94 o                         
   7  -2   6        405.03        432.00        24.15 o                         
   8  -2   6          2.42          3.57         7.27 o                         
   9  -2   6          0.00          0.45         5.46 o                         
 -10  -1   6        111.78        108.89        10.25 o                         
  -9  -1   6         14.75         27.73         8.26 o                         
  -8  -1   6         81.91         95.81        13.69 o                         
  -7  -1   6        271.55        294.41        13.04 o                         
  -6  -1   6        186.04        170.38         9.48 o                         
  -5  -1   6        598.56        584.21        51.60 o                         
  -4  -1   6       1272.27       1442.76        72.74 o                         
  -3  -1   6        249.96        258.01        30.16 o                         
  -2  -1   6        354.43        273.25        28.92 o                         
  -1  -1   6        205.90        144.18        19.44 o                         
   0  -1   6        559.73        539.11        34.88 o                         
   1  -1   6        210.02        263.28        21.61 o                         
   2  -1   6       5395.47       5613.81       133.63 o                         
   3  -1   6         50.06         47.97        11.30 o                         
   4  -1   6          1.42          7.08        10.92 o                         
   5  -1   6          0.25          0.35         5.82 o                         
   6  -1   6        263.81        209.59        44.33 o                         
   7  -1   6        165.73        166.15        16.27 o                         
   8  -1   6        189.49        213.82        16.92 o                         
   9  -1   6         49.51         72.64         8.81 o                         
 -10   0   6        253.76        265.38        11.33 o                         
  -9   0   6         10.57         -0.72         5.90 o                         
  -8   0   6        111.19        126.18        14.59 o                         
  -7   0   6          2.25          7.09         4.90 o                         
  -6   0   6        543.01        564.24        23.61 o                         
  -5   0   6       1837.01       1948.22        88.99 o                         
  -4   0   6       1058.23       1119.73        44.72 o                         
  -3   0   6          5.85         11.32        11.50 o                         
  -2   0   6        677.93        635.60        43.00 o                         
  -1   0   6         28.33        120.42        19.17 o                         
   0   0   6         21.11         19.33        10.49 o                         
   1   0   6          7.28         35.66        12.82 o                         
   2   0   6        291.97        297.71        23.71 o                         
   3   0   6       1554.52       1581.60        56.10 o                         
   4   0   6       1206.15       1211.74        44.92 o                         
   5   0   6         40.43         58.66        10.17 o                         
   6   0   6        182.10        164.91        16.15 o                         
   7   0   6         58.75         53.30        10.65 o                         
   8   0   6        399.66        439.51        21.78 o                         
   9   0   6         60.70         57.67         6.73 o                         
 -10   1   6         30.21         30.03         5.40 o                         
  -9   1   6        120.71        152.27        14.95 o                         
  -8   1   6        361.89        385.91        24.15 o                         
  -7   1   6         57.62         63.03        11.34 o                         
  -6   1   6         27.93         19.73         5.14 o                         
  -5   1   6        635.32        616.60        50.25 o                         
  -4   1   6       1105.66       1048.89        61.02 o                         
  -3   1   6        888.02        900.28        53.65 o                         
  -2   1   6        157.18        221.00        29.82 o                         
  -1   1   6        725.00        993.88        54.57 o                         
   0   1   6       1241.48       1451.83        66.18 o                         
   1   1   6       4497.82       5308.35       132.76 o                         
   2   1   6         34.29         21.09        10.91 o                         
   3   1   6        109.20        117.54        23.67 o                         
   4   1   6        252.46        256.52        15.88 o                         
   5   1   6       1167.70       1155.72        38.08 o                         
   6   1   6          0.30         -2.04         3.91 o                         
   7   1   6          1.23          3.91         7.39 o                         
   8   1   6          0.28         -3.60         4.85 o                         
 -11   2   6          7.28          2.28         3.26 o                         
 -10   2   6         29.63         22.63         6.26 o                         
  -9   2   6         23.78         12.70         4.32 o                         
  -8   2   6       1944.08       1996.88        36.47 o                         
  -7   2   6        163.98        153.81        10.45 o                         
  -6   2   6         41.20         51.48         5.75 o                         
  -5   2   6         15.46         23.50        12.87 o                         
  -4   2   6          2.25          7.50        10.23 o                         
  -3   2   6        132.50        116.34        21.25 o                         
  -2   2   6        838.17        883.82        54.78 o                         
  -1   2   6        284.84        264.40        31.40 o                         
   0   2   6       1836.51       1986.95        85.58 o                         
   1   2   6        788.53        869.95        59.06 o                         
   2   2   6         70.91         94.09        21.89 o                         
   3   2   6        158.25        118.20        11.41 o                         
   4   2   6        143.30        134.52        16.08 o                         
   5   2   6        129.37        135.82        14.80 o                         
   6   2   6        476.95        480.90        21.36 o                         
   7   2   6        234.42        251.42        11.45 o                         
   8   2   6          3.71          4.20         2.79 o                         
 -11   3   6        239.72        218.24        11.39 o                         
 -10   3   6         24.61         27.44         7.08 o                         
  -9   3   6        100.57         99.65         8.06 o                         
  -8   3   6          5.44         12.56         4.60 o                         
  -7   3   6       2155.06       2081.47        36.40 o                         
  -6   3   6        266.80        246.27        11.67 o                         
  -5   3   6         97.44        109.93         9.96 o                         
  -4   3   6          1.07          2.45         8.38 o                         
  -3   3   6          8.25         21.49        11.76 o                         
  -2   3   6        197.60        215.76        30.72 o                         
  -1   3   6       1201.05       1280.08        71.14 o                         
   0   3   6        428.89        449.57        44.79 o                         
   1   3   6         50.99         46.45        16.23 o                         
   2   3   6        451.59        407.31        44.58 o                         
   3   3   6        540.20        455.73        21.87 o                         
   4   3   6        352.03        341.20        21.63 o                         
   5   3   6         90.07        102.22         8.33 o                         
   6   3   6        863.62        849.87        19.57 o                         
   7   3   6        234.85        218.40        13.98 o                         
 -10   4   6        302.80        308.17        16.66 o                         
  -9   4   6        190.42        222.35        16.81 o                         
  -8   4   6          0.87          0.78         6.12 o                         
  -7   4   6         93.65         64.80         7.02 o                         
  -6   4   6        208.23        184.15        10.18 o                         
  -5   4   6        947.04        831.20        28.10 o                         
  -4   4   6        138.79        105.00         7.34 o                         
  -3   4   6        285.31        282.49        16.30 o                         
  -2   4   6        100.47        137.99        11.51 o                         
  -1   4   6        822.51        826.29        28.01 o                         
   0   4   6        580.98        555.51        18.13 o                         
   1   4   6         33.58         29.59         6.49 o                         
   2   4   6         16.90         46.71         6.43 o                         
   3   4   6         55.28         60.12        10.48 o                         
   4   4   6        184.83        201.74        15.77 o                         
   5   4   6        203.88        226.40        10.72 o                         
   6   4   6          1.09          2.41         3.05 o                         
 -10   5   6         22.30         21.59         5.45 o                         
  -9   5   6        578.37        715.59        26.96 o                         
  -8   5   6        592.71        620.37        27.00 o                         
  -7   5   6          0.13          0.15         5.63 o                         
  -6   5   6         12.12         11.61         5.82 o                         
  -5   5   6         42.96         38.01         5.42 o                         
  -4   5   6       1045.77        968.74        32.05 o                         
  -3   5   6        467.04        416.32        15.37 o                         
  -2   5   6        185.44        156.02         8.59 o                         
  -1   5   6        402.76        411.77        13.12 o                         
   0   5   6        349.56        347.37        19.08 o                         
   1   5   6        250.76        244.04        17.28 o                         
   2   5   6         42.93         43.84         6.09 o                         
   3   5   6         18.39         20.49         6.17 o                         
   4   5   6         99.80         81.41         7.00 o                         
   5   5   6        299.19        356.72        16.08 o                         
 -10   6   6          2.49         -3.61         3.61 o                         
  -9   6   6         89.49         99.24         9.61 o                         
  -8   6   6        109.47        131.07        12.94 o                         
  -7   6   6          8.44          9.75         4.66 o                         
  -6   6   6         12.41         12.52         7.05 o                         
  -5   6   6          9.42          6.63         3.99 o                         
  -4   6   6       1054.34       1060.29        59.53 o                         
  -3   6   6        368.81        375.25        16.18 o                         
  -2   6   6        114.44        125.51         9.82 o                         
  -1   6   6         83.91         86.59         8.41 o                         
   0   6   6          0.45          2.47         6.08 o                         
   1   6   6         16.11         14.74         4.29 o                         
   2   6   6        349.05        343.18        18.82 o                         
   3   6   6         24.60         38.70         7.94 o                         
   4   6   6          5.67         26.11         6.07 o                         
  -9   7   6          1.26         26.76         5.78 o                         
  -8   7   6          3.85          7.24         5.52 o                         
  -7   7   6        160.61        174.75        15.71 o                         
  -6   7   6         32.55         37.77         9.13 o                         
  -5   7   6        102.05         95.58         8.28 o                         
  -4   7   6         17.76         24.03         5.63 o                         
  -3   7   6        493.04        561.88        19.56 o                         
  -2   7   6        298.02        318.89        14.99 o                         
  -1   7   6        375.10        387.63        21.86 o                         
   0   7   6         40.29         37.38         8.27 o                         
   1   7   6         92.46        116.48        11.46 o                         
   2   7   6         87.89         80.27         6.21 o                         
   3   7   6        188.98        204.61        11.27 o                         
  -8   8   6         36.90         38.53         6.12 o                         
  -7   8   6         64.77         71.02         9.18 o                         
  -6   8   6        154.23        178.08        14.37 o                         
  -5   8   6        458.61        445.35        37.68 o                         
  -4   8   6         84.99         89.86         7.63 o                         
  -3   8   6        114.03        121.08         8.81 o                         
  -2   8   6        193.52        205.92        15.30 o                         
  -1   8   6         31.12         29.35         7.53 o                         
   0   8   6         74.70         82.95         6.02 o                         
   1   8   6         39.88         44.49         4.29 o                         
  -7   9   6         74.33         71.78         6.78 o                         
  -6   9   6          3.32          6.65         3.39 o                         
  -5   9   6         75.61         62.05        10.27 o                         
  -4   9   6         19.90         18.27         4.52 o                         
  -3   9   6         35.87         29.77         6.03 o                         
  -2   9   6          0.10          9.31         4.37 o                         
  -1   9   6          0.02         -1.47         3.29 o                         
  -1 -11   7         44.92         27.55         4.38 o                         
   0 -11   7        247.02        220.11        13.02 o                         
   1 -11   7        123.57        149.03        11.95 o                         
   2 -11   7         14.89         24.02         6.47 o                         
   3 -11   7          0.29          3.23         5.15 o                         
   4 -11   7        124.62        167.52        13.50 o                         
   5 -11   7        454.07        587.17        21.57 o                         
   6 -11   7         12.16         23.69         6.08 o                         
  -3 -10   7         40.34         26.38         4.29 o                         
  -2 -10   7        148.56        168.89        12.91 o                         
  -1 -10   7        214.00        211.94        10.79 o                         
   0 -10   7         16.72         11.80         4.68 o                         
   1 -10   7        351.19        371.07        14.87 o                         
   2 -10   7          2.97         32.13         6.91 o                         
   3 -10   7         11.33          6.10         4.55 o                         
   4 -10   7         31.67         28.93        11.15 o                         
   5 -10   7        253.89        304.15        18.96 o                         
   6 -10   7        192.44        239.26        15.26 o                         
   7 -10   7        152.16        135.62        10.08 o                         
  -4  -9   7         36.22         41.05         6.62 o                         
  -3  -9   7         95.41         98.89         9.13 o                         
  -2  -9   7       1023.09       1151.14        25.84 o                         
  -1  -9   7        361.28        420.45        16.54 o                         
   0  -9   7          4.64          2.61         5.53 o                         
   1  -9   7         34.37         45.71         5.34 o                         
   2  -9   7         27.13         36.36         7.08 o                         
   3  -9   7        261.87        295.83        14.55 o                         
   4  -9   7        107.06        123.66         9.76 o                         
   5  -9   7         88.75         85.02        11.92 o                         
   6  -9   7        621.53        672.65        27.30 o                         
   7  -9   7        424.86        481.09        21.02 o                         
   8  -9   7         92.38         84.03         7.79 o                         
  -5  -8   7        219.15        230.41        14.95 o                         
  -4  -8   7          0.02          3.46         4.52 o                         
  -3  -8   7        109.53         94.51         8.59 o                         
  -2  -8   7        980.96        969.06        25.05 o                         
  -1  -8   7        210.19        248.04        13.26 o                         
   0  -8   7          6.51          0.40         3.25 o                         
   1  -8   7         49.05         68.90         6.07 o                         
   2  -8   7          7.52         12.15         4.42 o                         
   3  -8   7        272.99        296.56        14.40 o                         
   4  -8   7       1101.66       1166.69        27.94 o                         
   5  -8   7        515.21        536.23        19.40 o                         
   6  -8   7         24.67         17.41         7.82 o                         
   7  -8   7          0.05          2.29         4.73 o                         
   8  -8   7         27.81         23.23        12.95 o                         
  -6  -7   7          7.54         13.29         5.77 o                         
  -5  -7   7        400.43        430.96        15.05 o                         
  -4  -7   7        658.74        749.36        21.71 o                         
  -3  -7   7         45.99         39.18         6.40 o                         
  -2  -7   7         35.62         40.14         5.81 o                         
  -1  -7   7         17.53         14.54         4.65 o                         
   0  -7   7         99.77        114.44         7.03 o                         
   1  -7   7       1356.77       1294.33        21.87 o                         
   2  -7   7        131.90        121.83         8.72 o                         
   3  -7   7          4.77          1.40         2.32 o                         
   4  -7   7        378.65        421.94        17.38 o                         
   5  -7   7        834.58        811.78        20.27 o                         
   6  -7   7        107.27        105.88        14.14 o                         
   7  -7   7        210.78        212.55        29.62 o                         
   8  -7   7         32.28         28.68         5.36 o                         
   9  -7   7        367.02        108.22         9.36 o                         
  -7  -6   7         39.53         30.85         3.30 o                         
  -6  -6   7        125.29        105.61         6.31 o                         
  -5  -6   7          0.19          2.83         3.93 o                         
  -4  -6   7        823.80        877.86        23.67 o                         
  -3  -6   7         49.03         69.66         7.10 o                         
  -2  -6   7         57.67         35.77         5.06 o                         
  -1  -6   7         40.72         52.68         5.50 o                         
   0  -6   7          0.05         -1.69         2.89 o                         
   1  -6   7       1136.86        991.60        68.78 o                         
   2  -6   7       1826.87       1762.29        30.20 o                         
   3  -6   7        298.75        300.44        10.62 o                         
   4  -6   7        116.67        118.67         6.41 o                         
   5  -6   7          1.15          1.70         3.50 o                         
   6  -6   7         11.84         13.11         4.73 o                         
   7  -6   7         60.83         56.68         7.55 o                         
   8  -6   7        121.96        120.64         8.81 o                         
   9  -6   7         33.72         21.53         5.44 o                         
  -8  -5   7         23.31         23.91         4.01 o                         
  -7  -5   7         97.97        106.87         7.62 o                         
  -6  -5   7        757.64        791.36        20.67 o                         
  -5  -5   7         92.26         77.15        10.65 o                         
  -4  -5   7        657.50        608.19        27.31 o                         
  -3  -5   7       1982.60       1896.54        39.92 o                         
  -2  -5   7        459.05        420.36        31.80 o                         
  -1  -5   7        287.14        268.52        24.00 o                         
   0  -5   7        120.98        116.44        15.82 o                         
   1  -5   7          5.90         24.33         8.22 o                         
   2  -5   7       2477.42       2670.84       110.80 o                         
   3  -5   7       1335.66       1368.11        96.49 o                         
   4  -5   7         40.82         29.81         3.92 o                         
   5  -5   7         54.53         68.43         7.46 o                         
   6  -5   7         60.40         47.77         9.89 o                         
   7  -5   7        244.81        281.67        30.92 o                         
   8  -5   7        875.54        855.56        61.07 o                         
   9  -5   7         22.28         10.61         3.28 o                         
  -9  -4   7        173.83        146.57        10.04 o                         
  -8  -4   7         10.11         15.08         6.71 o                         
  -7  -4   7         48.97         40.64         5.76 o                         
  -6  -4   7        330.72        364.24        14.70 o                         
  -5  -4   7        277.24        256.98        16.97 o                         
  -4  -4   7        438.58        302.37        18.37 o                         
  -3  -4   7         90.03         96.34        16.08 o                         
  -2  -4   7         10.08         35.34        10.14 o                         
  -1  -4   7       1095.67       1015.65        43.28 o                         
   0  -4   7       1695.34       1903.58        64.60 o                         
   1  -4   7        549.32        568.14        47.78 o                         
   2  -4   7        116.04        109.92        17.54 o                         
   3  -4   7        206.81        163.58        21.71 o                         
   4  -4   7        545.95        512.60        16.23 o                         
   5  -4   7       1484.11       1445.65        29.56 o                         
   6  -4   7        390.35        365.03        20.06 o                         
   7  -4   7          5.46          7.57         6.21 o                         
   8  -4   7        929.28        962.41        27.54 o                         
   9  -4   7        170.24        155.91        11.85 o                         
  -9  -3   7         18.17         29.28         6.85 o                         
  -8  -3   7        252.56        259.36        18.90 o                         
  -7  -3   7        689.83        640.11        40.51 o                         
  -6  -3   7         13.58          3.45         3.23 o                         
  -5  -3   7         10.51         15.28         5.90 o                         
  -4  -3   7        160.25        143.62        19.11 o                         
  -3  -3   7         44.78         26.92         9.65 o                         
  -2  -3   7        308.38        396.30        37.57 o                         
  -1  -3   7        632.64        605.27        43.79 o                         
   0  -3   7       3015.01       3181.86        69.18 o                         
   1  -3   7        146.54        175.20        26.60 o                         
   2  -3   7        188.39        180.97        21.17 o                         
   3  -3   7         49.67         32.89        10.65 o                         
   4  -3   7        101.38         96.88         7.49 o                         
   5  -3   7        648.15        638.34        16.09 o                         
   6  -3   7        668.68        619.52        26.17 o                         
   7  -3   7         26.85         35.30         9.23 o                         
   8  -3   7          1.46          3.16         6.86 o                         
   9  -3   7          4.89         13.13         5.51 o                         
 -10  -2   7         36.19         32.56         3.61 o                         
  -9  -2   7         29.39         30.37         7.77 o                         
  -8  -2   7        282.56        303.81        20.92 o                         
  -7  -2   7        774.28        795.68        33.04 o                         
  -6  -2   7         49.65         48.02         5.64 o                         
  -5  -2   7          0.72         10.00         5.47 o                         
  -4  -2   7        664.57        652.57        52.93 o                         
  -3  -2   7        182.42        141.32        25.11 o                         
  -2  -2   7        570.38        668.71        48.10 o                         
  -1  -2   7         96.85         94.72        18.58 o                         
   0  -2   7        271.95        215.39        23.72 o                         
   1  -2   7       3440.06       3574.31        90.53 o                         
   2  -2   7        174.57        158.64        19.01 o                         
   3  -2   7        207.24        194.77        21.51 o                         
   4  -2   7        207.31        202.16         8.62 o                         
   5  -2   7         70.97         64.64         6.98 o                         
   6  -2   7       1077.21       1077.80        37.35 o                         
   7  -2   7        495.49        548.83        27.00 o                         
   8  -2   7         19.96         40.80         9.29 o                         
   9  -2   7          6.85         12.65         5.08 o                         
 -10  -1   7        200.86        167.44         8.21 o                         
  -9  -1   7         42.07         40.76         9.02 o                         
  -8  -1   7          9.14          1.30         6.38 o                         
  -7  -1   7         34.91         37.91         8.89 o                         
  -6  -1   7        166.64        166.45        13.82 o                         
  -5  -1   7        742.15        830.79        27.74 o                         
  -4  -1   7        381.59        384.27        40.42 o                         
  -3  -1   7        715.72        703.64        51.08 o                         
  -2  -1   7       1199.47       1349.38        65.29 o                         
  -1  -1   7         61.95         94.67        17.82 o                         
   0  -1   7        404.85        646.40        43.44 o                         
   1  -1   7        854.36        860.62        50.37 o                         
   2  -1   7        405.23        433.67        28.48 o                         
   3  -1   7       1450.69       1497.30        90.48 o                         
   4  -1   7        282.04        256.90         9.91 o                         
   5  -1   7        155.80        120.78        12.44 o                         
   6  -1   7         20.64         28.41         8.91 o                         
   7  -1   7        310.29        329.34        21.17 o                         
   8  -1   7         70.86         91.56        11.02 o                         
   9  -1   7        231.88        233.34        12.20 o                         
 -10   0   7        123.62        117.39         7.44 o                         
  -9   0   7         26.26         29.84         8.13 o                         
  -8   0   7         94.70         91.94        12.92 o                         
  -7   0   7         39.81         24.96         6.77 o                         
  -6   0   7        580.55        541.69        23.76 o                         
  -5   0   7       1319.36       1386.64        64.54 o                         
  -4   0   7       1318.29       1508.50        77.63 o                         
  -3   0   7        289.89        338.02        35.44 o                         
  -2   0   7         87.95         91.78        19.35 o                         
  -1   0   7       1367.53       1527.75        69.97 o                         
   0   0   7       1258.35       1368.18        66.56 o                         
   1   0   7       1298.13       1691.65        76.12 o                         
   2   0   7        233.35        261.90        32.07 o                         
   3   0   7        549.79        570.95        23.80 o                         
   4   0   7       2376.54       2152.77        34.94 o                         
   5   0   7         26.64         21.49         8.75 o                         
   6   0   7          0.03         13.61         8.74 o                         
   7   0   7          1.91          1.71         7.74 o                         
   8   0   7          8.36          7.39         5.80 o                         
 -10   1   7        109.36        119.47         7.67 o                         
  -9   1   7         55.48         57.30         7.33 o                         
  -8   1   7        449.00        511.85        27.08 o                         
  -7   1   7        531.70        501.54        72.35 o                         
  -6   1   7         18.89         12.66         5.23 o                         
  -5   1   7        188.82        190.86        14.85 o                         
  -4   1   7        288.74        279.71        34.69 o                         
  -3   1   7        524.69        468.15        41.55 o                         
  -2   1   7          2.69         -1.56        10.34 o                         
  -1   1   7          3.61          6.38         9.56 o                         
   0   1   7         60.79         78.90        20.44 o                         
   1   1   7       2276.00       2365.28        96.76 o                         
   2   1   7         87.36         99.19        22.75 o                         
   3   1   7        495.34        526.81        22.10 o                         
   4   1   7         29.72         38.78         8.60 o                         
   5   1   7         43.41         48.91        10.99 o                         
   6   1   7        114.57        119.89         8.44 o                         
   7   1   7         62.10         49.61         8.90 o                         
   8   1   7          0.29          1.78         3.57 o                         
 -10   2   7          3.92          4.71         2.83 o                         
  -9   2   7         97.73         90.19         7.98 o                         
  -8   2   7        260.72        275.20        13.76 o                         
  -7   2   7        255.24        237.11        12.79 o                         
  -6   2   7        940.77        869.33        22.01 o                         
  -5   2   7        128.32        136.09         8.43 o                         
  -4   2   7         33.07         34.37        15.42 o                         
  -3   2   7        270.58        254.42        33.00 o                         
  -2   2   7        829.71        754.91        55.00 o                         
  -1   2   7         13.94          2.72         9.39 o                         
   0   2   7       1432.68       1556.41        81.99 o                         
   1   2   7        335.36        328.00        40.47 o                         
   2   2   7        635.52        617.21        58.86 o                         
   3   2   7        108.61        133.98        12.80 o                         
   4   2   7        457.12        451.01        24.71 o                         
   5   2   7         30.48         51.14        10.47 o                         
   6   2   7        332.15        363.78        14.04 o                         
   7   2   7        244.74        217.29        13.53 o                         
 -10   3   7        184.24        190.69        13.16 o                         
  -9   3   7          1.01          3.15         3.33 o                         
  -8   3   7         27.12         36.55         5.98 o                         
  -7   3   7        461.67        501.35        18.01 o                         
  -6   3   7        619.31        584.22        18.31 o                         
  -5   3   7          0.76          4.08         3.03 o                         
  -4   3   7        353.17        315.83        21.36 o                         
  -3   3   7        227.47        222.14        32.79 o                         
  -2   3   7        292.66        234.89        33.76 o                         
  -1   3   7       3030.54       3092.38       119.98 o                         
   0   3   7        405.72        408.29        15.12 o                         
   1   3   7         71.44         69.47         9.57 o                         
   2   3   7         13.67         18.77         5.57 o                         
   3   3   7         11.92         15.68         7.69 o                         
   4   3   7        265.58        296.20        19.79 o                         
   5   3   7          3.04         17.09         6.86 o                         
   6   3   7         18.96         18.53         3.64 o                         
 -10   4   7          0.58          0.22         2.51 o                         
  -9   4   7        416.02        425.37        21.08 o                         
  -8   4   7        268.41        292.70        13.15 o                         
  -7   4   7        306.01        304.09        13.88 o                         
  -6   4   7          4.88         15.50         4.22 o                         
  -5   4   7        182.98        169.46         8.33 o                         
  -4   4   7        729.20        705.74        16.34 o                         
  -3   4   7        447.11        453.34        15.86 o                         
  -2   4   7          9.43         10.42         3.72 o                         
  -1   4   7        725.75        676.89        20.23 o                         
   0   4   7        291.95        311.25        14.32 o                         
   1   4   7          6.36          7.30         5.15 o                         
   2   4   7          0.96         25.36         5.88 o                         
   3   4   7         47.86         49.52         9.86 o                         
   4   4   7         78.64         89.16        10.91 o                         
   5   4   7        171.15        170.66        17.00 o                         
   6   4   7        129.23        119.07         7.66 o                         
 -10   5   7          7.11          7.67         2.68 o                         
  -9   5   7        154.97        181.77         9.79 o                         
  -8   5   7        430.72        452.31        22.39 o                         
  -7   5   7          0.21          5.53         4.78 o                         
  -6   5   7        114.08        110.61         9.09 o                         
  -5   5   7        644.63        621.80        20.08 o                         
  -4   5   7        605.56        590.08        18.66 o                         
  -3   5   7          3.05          1.50         3.26 o                         
  -2   5   7         88.60         96.55         8.24 o                         
  -1   5   7         68.80         71.38         6.19 o                         
   0   5   7         97.62        114.34        12.91 o                         
   1   5   7        231.61        249.12        12.75 o                         
   2   5   7         23.36         29.47         5.07 o                         
   3   5   7          0.78          9.41         5.68 o                         
   4   5   7         48.28         34.34         8.27 o                         
   5   5   7        447.70        400.58        14.34 o                         
  -9   6   7          4.57          3.47         4.26 o                         
  -8   6   7         47.58         56.09         9.90 o                         
  -7   6   7         22.10         10.00         7.60 o                         
  -6   6   7        211.24        209.04        16.87 o                         
  -5   6   7         56.59         45.42         6.27 o                         
  -4   6   7         55.99         89.31         8.89 o                         
  -3   6   7        618.26        663.38        21.54 o                         
  -2   6   7       1558.75       1671.41        27.37 o                         
  -1   6   7          0.10         12.30         7.54 o                         
   0   6   7        214.97        202.86        16.56 o                         
   1   6   7         44.79         38.16         5.11 o                         
   2   6   7        545.44        480.33        14.04 o                         
   3   6   7        315.66        340.85        16.25 o                         
  -9   7   7         39.37         53.02         6.53 o                         
  -8   7   7         13.84         15.49         5.72 o                         
  -7   7   7          0.83          6.08         6.10 o                         
  -6   7   7         51.08         51.02         9.47 o                         
  -5   7   7        296.56        295.27        13.20 o                         
  -4   7   7         27.57         47.37         6.62 o                         
  -3   7   7         85.09         91.92         8.56 o                         
  -2   7   7        267.75        290.73        18.78 o                         
  -1   7   7        205.21        246.50        17.27 o                         
   0   7   7         97.12        100.06        10.75 o                         
   1   7   7         17.09         26.17         5.71 o                         
   2   7   7         10.79          6.31         2.33 o                         
  -7   8   7         27.40         26.02         5.39 o                         
  -6   8   7         47.29         45.29         7.49 o                         
  -5   8   7        248.33        245.07        19.24 o                         
  -4   8   7         65.71         78.65         6.88 o                         
  -3   8   7          3.31          7.83         5.32 o                         
  -2   8   7         26.71         25.31         6.60 o                         
  -1   8   7         54.83         55.00         7.76 o                         
   0   8   7        225.77        169.56        11.87 o                         
  -4   9   7         13.46         11.23         3.26 o                         
  -3   9   7         63.53         55.15         6.01 o                         
  -1 -11   8         19.20         22.34         4.34 o                         
   0 -11   8          6.01          2.34         3.81 o                         
   1 -11   8         91.45        108.09        10.40 o                         
   2 -11   8        109.58        109.26        10.96 o                         
   3 -11   8          1.79          9.98         5.77 o                         
   4 -11   8         16.41         37.40         8.04 o                         
   5 -11   8        125.17        154.62        11.28 o                         
   6 -11   8        271.54        259.51        12.57 o                         
  -3 -10   8         55.97         53.66         6.13 o                         
  -2 -10   8        490.99        400.82        18.63 o                         
  -1 -10   8         17.99         19.57         6.17 o                         
   0 -10   8          8.11          0.13         6.11 o                         
   1 -10   8        390.99        399.20        21.98 o                         
   2 -10   8        135.79        183.65        10.90 o                         
   3 -10   8         30.31         29.64         5.95 o                         
   4 -10   8         14.69         14.44         5.38 o                         
   5 -10   8        668.96        673.36        25.90 o                         
   6 -10   8        145.46        137.77        11.71 o                         
   7 -10   8        136.42        119.13         9.16 o                         
  -4  -9   8         18.58          7.16         4.40 o                         
  -3  -9   8        308.65        292.00        18.30 o                         
  -2  -9   8        441.61        432.26        15.94 o                         
  -1  -9   8        273.32        279.19        13.95 o                         
   0  -9   8         20.13         32.82         8.20 o                         
   1  -9   8         40.39         21.62         5.44 o                         
   2  -9   8          0.44         11.69        10.46 o                         
   3  -9   8        401.28        427.85        16.97 o                         
   4  -9   8        531.57        601.03        23.65 o                         
   5  -9   8         15.20         11.40         7.63 o                         
   6  -9   8         15.69          4.28         6.08 o                         
   7  -9   8         76.07         73.34         8.82 o                         
   8  -9   8        153.28        133.54         8.94 o                         
  -5  -8   8        154.28        163.47        12.80 o                         
  -4  -8   8        421.42        426.75        23.00 o                         
  -3  -8   8        195.58        229.93        12.57 o                         
  -2  -8   8          3.83          1.34         4.97 o                         
  -1  -8   8         60.49         55.14         7.26 o                         
   0  -8   8        459.10        449.76        13.96 o                         
   1  -8   8          0.90          0.19         3.73 o                         
   2  -8   8         58.34         57.42         7.28 o                         
   3  -8   8        173.86        154.71        10.77 o                         
   4  -8   8        916.78        985.54        28.01 o                         
   5  -8   8        202.83        223.45        18.27 o                         
   6  -8   8         53.21         43.40         9.08 o                         
   7  -8   8         28.70         40.76         8.37 o                         
   8  -8   8         39.13         36.95         6.26 o                         
  -6  -7   8         16.46         21.17         6.27 o                         
  -5  -7   8        316.70        312.50        19.95 o                         
  -4  -7   8        438.62        442.76        16.68 o                         
  -3  -7   8        319.29        368.71        15.84 o                         
  -2  -7   8        264.98        222.43        12.57 o                         
  -1  -7   8        117.62        116.10         7.28 o                         
   0  -7   8        243.38        197.66         7.86 o                         
   1  -7   8        641.62        579.99        17.02 o                         
   2  -7   8        671.26        600.01        15.35 o                         
   3  -7   8        214.75        195.58         9.08 o                         
   4  -7   8         60.95         55.98         5.78 o                         
   5  -7   8        675.69        714.91        22.22 o                         
   6  -7   8        161.92        181.81        16.85 o                         
   7  -7   8         10.08         24.09         8.32 o                         
   8  -7   8         47.25         54.93         8.21 o                         
  -7  -6   8         38.04         32.66         7.20 o                         
  -6  -6   8        268.68        291.62        20.09 o                         
  -5  -6   8          4.67         10.25         8.73 o                         
  -4  -6   8        294.64        293.55        16.62 o                         
  -3  -6   8         23.20         14.95         4.46 o                         
  -2  -6   8        233.99        261.82        12.33 o                         
  -1  -6   8         32.19         39.47         4.36 o                         
   0  -6   8          4.90         11.94         3.00 o                         
   1  -6   8         11.49          6.03         2.31 o                         
   2  -6   8       3048.67       3013.16        33.15 o                         
   3  -6   8        761.13        680.50        14.39 o                         
   4  -6   8         22.09         11.95         2.82 o                         
   5  -6   8         20.10         15.09         4.38 o                         
   6  -6   8         81.48         67.59        11.72 o                         
   7  -6   8         99.89         96.82        12.83 o                         
   8  -6   8        382.97        373.04        19.56 o                         
   9  -6   8         20.37         11.92         3.15 o                         
  -8  -5   8         66.02         69.09        10.60 o                         
  -7  -5   8         65.65         57.62         9.37 o                         
  -6  -5   8        698.69        652.16        28.49 o                         
  -5  -5   8         70.59         80.37        10.90 o                         
  -4  -5   8        166.46        166.05        12.72 o                         
  -3  -5   8        624.84        540.87        19.72 o                         
  -2  -5   8        206.06        203.21         9.80 o                         
  -1  -5   8        414.37        408.50        16.71 o                         
   0  -5   8        543.78        524.31        52.01 o                         
   1  -5   8        545.99        547.11        36.22 o                         
   2  -5   8         58.03         60.29        13.73 o                         
   3  -5   8        530.04        513.28        16.54 o                         
   4  -5   8        313.82        284.10        14.04 o                         
   5  -5   8         44.71         49.74         7.07 o                         
   6  -5   8          6.35         13.91         7.09 o                         
   7  -5   8        278.95        293.82        20.24 o                         
   8  -5   8        391.86        385.36        45.52 o                         
   9  -5   8         30.18         27.61         4.26 o                         
  -8  -4   8         41.20         52.02         8.30 o                         
  -7  -4   8         78.94         81.02        11.64 o                         
  -6  -4   8          1.06          3.93         5.07 o                         
  -5  -4   8        158.25        168.00        18.13 o                         
  -4  -4   8        436.60        456.78        21.61 o                         
  -3  -4   8        145.42        138.55        19.73 o                         
  -2  -4   8          9.53         47.25        15.82 o                         
  -1  -4   8        123.25        116.17        16.30 o                         
   0  -4   8       2563.89       2452.78        67.45 o                         
   1  -4   8        633.98        555.21        50.61 o                         
   2  -4   8        249.99        249.17        34.58 o                         
   3  -4   8         68.31         46.92         5.04 o                         
   4  -4   8        190.77        202.44        10.99 o                         
   5  -4   8        562.08        601.44        26.15 o                         
   6  -4   8        510.90        414.60        22.77 o                         
   7  -4   8         29.09         26.50         7.36 o                         
   8  -4   8          9.41         10.57         3.89 o                         
   9  -4   8        131.97        102.54        11.40 o                         
  -9  -3   8          4.08          0.19         4.30 o                         
  -8  -3   8        406.00        482.87        24.31 o                         
  -7  -3   8        637.08        753.20        32.28 o                         
  -6  -3   8         40.31         44.66         9.56 o                         
  -5  -3   8        111.46        126.12        12.11 o                         
  -4  -3   8        433.42        445.10        19.12 o                         
  -3  -3   8          2.61         -0.41        12.76 o                         
  -2  -3   8        315.50        296.67        36.30 o                         
  -1  -3   8         21.26         20.96        12.10 o                         
   0  -3   8       1081.48       1130.10        49.61 o                         
   1  -3   8       2486.51       2582.23       102.77 o                         
   2  -3   8         47.95         70.56        13.58 o                         
   3  -3   8         12.91         16.07         3.44 o                         
   4  -3   8         77.76         86.68         6.16 o                         
   5  -3   8        161.21        139.84         8.34 o                         
   6  -3   8        586.31        592.84        27.96 o                         
   7  -3   8        229.78        271.41        18.61 o                         
   8  -3   8          3.25          5.45         3.60 o                         
   9  -3   8          8.66          8.84         3.88 o                         
  -9  -2   8          4.69         10.24         5.03 o                         
  -8  -2   8          5.88          3.98         6.83 o                         
  -7  -2   8        661.15        785.94        33.06 o                         
  -6  -2   8        229.63        215.98        23.65 o                         
  -5  -2   8          8.64         10.63         5.27 o                         
  -4  -2   8        452.37        487.30        48.77 o                         
  -3  -2   8         56.62         40.66        16.26 o                         
  -2  -2   8        542.84        485.41        45.01 o                         
  -1  -2   8         28.17         10.17         6.82 o                         
   0  -2   8          1.28          8.77         8.79 o                         
   1  -2   8        340.94        355.32        54.59 o                         
   2  -2   8       1036.26       1033.80        63.45 o                         
   3  -2   8        804.01        887.22        94.34 o                         
   4  -2   8        253.01        225.85         9.94 o                         
   5  -2   8        610.03        688.30        21.24 o                         
   6  -2   8        111.48        120.53        14.34 o                         
   7  -2   8       1152.25       1252.89        38.48 o                         
   8  -2   8          7.28         19.47         7.03 o                         
 -10  -1   8         16.87         16.23         3.08 o                         
  -9  -1   8        125.33        126.72         8.52 o                         
  -8  -1   8         20.28         12.87         7.57 o                         
  -7  -1   8        104.98         92.49        12.48 o                         
  -6  -1   8        434.88        406.55        21.89 o                         
  -5  -1   8        590.55        540.01        23.27 o                         
  -4  -1   8        174.77        177.10        30.51 o                         
  -3  -1   8        207.93        219.76        31.94 o                         
  -2  -1   8         15.05         33.55        13.70 o                         
  -1  -1   8       3033.71       3004.05       102.35 o                         
   0  -1   8         97.03        135.94        22.33 o                         
   1  -1   8        124.48        144.33        23.05 o                         
   2  -1   8        741.83        851.47        56.06 o                         
   3  -1   8        661.81        739.21        20.38 o                         
   4  -1   8       1929.49       1848.00        27.87 o                         
   5  -1   8         49.45         51.95        10.61 o                         
   6  -1   8          6.70          4.26         7.28 o                         
   7  -1   8         16.81          2.05         7.32 o                         
   8  -1   8          1.34          0.13         5.07 o                         
 -10   0   8          1.05          5.10         4.41 o                         
  -9   0   8        442.48        493.71        16.38 o                         
  -8   0   8         35.69         47.74         9.80 o                         
  -7   0   8        206.20        180.60        16.71 o                         
  -6   0   8        596.59        546.65        28.59 o                         
  -5   0   8        780.06        689.69        26.00 o                         
  -4   0   8        645.49        554.11        50.65 o                         
  -3   0   8          1.01         11.67        11.16 o                         
  -2   0   8          1.51         -2.57         8.86 o                         
  -1   0   8        745.11        708.94        53.13 o                         
   0   0   8       1348.12       1531.55        78.04 o                         
   1   0   8        449.89        521.32        46.16 o                         
   2   0   8        906.47        888.94        62.11 o                         
   3   0   8         40.38         46.76         6.05 o                         
   4   0   8          1.75         -3.33         4.31 o                         
   5   0   8        767.31        772.46        32.23 o                         
   6   0   8        364.27        391.66        22.50 o                         
   7   0   8         79.56         69.25        10.39 o                         
   8   0   8         12.62         17.34         4.94 o                         
 -10   1   8         54.43         57.09         5.21 o                         
  -9   1   8         41.56         55.15         6.36 o                         
  -8   1   8        646.36        676.45        24.65 o                         
  -7   1   8        413.60        428.48        17.27 o                         
  -6   1   8          0.07         -0.50         3.11 o                         
  -5   1   8        226.79        184.91        10.23 o                         
  -4   1   8          0.76         14.61         4.72 o                         
  -3   1   8       1030.77       1052.17        67.48 o                         
  -2   1   8         25.66         27.11        12.64 o                         
  -1   1   8          1.43         10.29         9.67 o                         
   0   1   8        156.70        193.35        32.95 o                         
   1   1   8        935.52        985.90        72.07 o                         
   2   1   8       1888.09       1827.91        43.26 o                         
   3   1   8        143.87        148.23        13.99 o                         
   4   1   8        175.47        163.27        15.76 o                         
   5   1   8        776.58        874.29        33.72 o                         
   6   1   8        117.27        151.22        14.31 o                         
   7   1   8         53.14         75.32         9.36 o                         
 -10   2   8         24.24         23.38         5.27 o                         
  -9   2   8          0.95          7.34         3.85 o                         
  -8   2   8        194.15        199.66        11.58 o                         
  -7   2   8        711.08        627.73        20.25 o                         
  -6   2   8        957.43        950.83        23.47 o                         
  -5   2   8        277.71        270.23        12.01 o                         
  -4   2   8        542.98        579.42        17.53 o                         
  -3   2   8        272.50        337.05        17.66 o                         
  -2   2   8       1505.04       1603.40        85.56 o                         
  -1   2   8        554.05        508.50        21.70 o                         
   0   2   8        195.78        186.27        10.29 o                         
   1   2   8        289.03        316.79        18.71 o                         
   2   2   8         30.28         31.10        13.73 o                         
   3   2   8        147.47        115.80        13.67 o                         
   4   2   8         49.61         48.50         9.80 o                         
   5   2   8          6.14          7.31         4.26 o                         
   6   2   8         20.21         16.95         3.65 o                         
 -10   3   8        217.77        182.99        40.87 o                         
  -9   3   8        208.08        239.25        16.52 o                         
  -8   3   8        113.43        114.17         9.12 o                         
  -7   3   8          0.69          2.42         3.75 o                         
  -6   3   8         11.19          9.57         3.98 o                         
  -5   3   8        400.49        376.67        12.16 o                         
  -4   3   8        409.30        371.75        11.77 o                         
  -3   3   8        498.53        450.48        15.81 o                         
  -2   3   8        410.88        442.52        15.86 o                         
  -1   3   8       1365.25       1388.05        28.26 o                         
   0   3   8        701.17        619.39        19.74 o                         
   1   3   8         27.27         27.41         7.13 o                         
   2   3   8        263.30        242.32        12.31 o                         
   3   3   8         68.75         86.91        12.28 o                         
   4   3   8        218.17        229.65        17.21 o                         
   5   3   8         99.08        105.83         7.39 o                         
   6   3   8          0.06         -2.14         2.14 o                         
 -10   4   8         27.26         28.61         7.21 o                         
  -9   4   8         71.02         72.55         6.53 o                         
  -8   4   8         52.00         57.87         5.24 o                         
  -7   4   8         20.88         18.56         3.87 o                         
  -6   4   8         50.24         64.20         5.91 o                         
  -5   4   8       1150.12       1127.58        27.57 o                         
  -4   4   8        237.79        229.93        11.91 o                         
  -3   4   8         32.59         35.61         5.56 o                         
  -2   4   8         10.64          9.24         3.74 o                         
  -1   4   8        246.67        234.10        12.71 o                         
   0   4   8        220.99        191.02        11.98 o                         
   1   4   8          4.08          7.35         6.05 o                         
   2   4   8         35.51         50.64         8.07 o                         
   3   4   8         17.87         23.22         7.49 o                         
   4   4   8        169.27        199.22         9.79 o                         
   5   4   8        188.91        197.24        21.26 o                         
  -9   5   8          5.79          5.31         2.91 o                         
  -8   5   8        281.54        318.48        13.07 o                         
  -7   5   8          6.76         -1.09         4.41 o                         
  -6   5   8          9.55         10.04         3.94 o                         
  -5   5   8         51.62         52.45         6.69 o                         
  -4   5   8        507.26        543.35        20.04 o                         
  -3   5   8        404.54        384.40        16.39 o                         
  -2   5   8        276.21        275.17        14.33 o                         
  -1   5   8          3.70         19.98         4.44 o                         
   0   5   8        315.92        353.00        20.98 o                         
   1   5   8        323.33        307.89        13.30 o                         
   2   5   8        216.62        220.58        10.49 o                         
   3   5   8        132.38        128.33        10.93 o                         
   4   5   8         40.13         27.62         3.40 o                         
  -9   6   8        118.59        105.99         9.01 o                         
  -8   6   8          8.67          6.49         4.41 o                         
  -7   6   8          0.67          3.68         5.58 o                         
  -6   6   8        154.82        171.11        15.91 o                         
  -5   6   8         74.95         83.84         9.42 o                         
  -4   6   8          0.26          4.10         4.60 o                         
  -3   6   8         94.16         96.54         7.20 o                         
  -2   6   8       1027.86       1073.99        26.45 o                         
  -1   6   8          2.10         21.00         8.44 o                         
   0   6   8          0.87          0.70         3.83 o                         
   1   6   8          3.16         11.10         3.72 o                         
   2   6   8         76.49         59.24         4.60 o                         
   3   6   8        285.41        277.72        12.15 o                         
  -8   7   8          0.09          4.37         3.83 o                         
  -7   7   8          8.40         25.15         6.04 o                         
  -6   7   8        205.02        222.82        15.45 o                         
  -5   7   8        134.06        140.38         8.87 o                         
  -4   7   8          0.25         14.13         4.74 o                         
  -3   7   8         14.56         18.89         5.14 o                         
  -2   7   8         19.79         19.96         7.13 o                         
  -1   7   8        351.85        382.99        33.56 o                         
   0   7   8         54.51         70.19         8.14 o                         
   1   7   8          1.64          3.73         3.73 o                         
  -6   8   8         23.76         38.60         6.20 o                         
  -5   8   8         62.53         54.69         7.02 o                         
  -4   8   8        182.85        166.38        11.07 o                         
  -3   8   8        139.35        148.12        10.81 o                         
  -2   8   8         76.94         70.27         7.47 o                         
  -1   8   8         13.14          8.57         3.49 o                         
   0 -11   9          2.29          3.24         3.68 o                         
   1 -11   9         35.90         45.30         7.25 o                         
   2 -11   9        258.87        255.25        14.89 o                         
   3 -11   9          0.25          6.82         4.94 o                         
   4 -11   9         42.20         65.65         8.36 o                         
   5 -11   9        185.01        171.48        10.88 o                         
  -2 -10   9        204.32        216.63        13.62 o                         
  -1 -10   9         13.56          9.95         5.97 o                         
   0 -10   9         13.42          5.39         6.08 o                         
   1 -10   9         48.25         32.54         8.46 o                         
   2 -10   9        104.98        121.54        13.45 o                         
   3 -10   9        259.19        291.12        12.92 o                         
   4 -10   9         66.06         78.22         7.35 o                         
   5 -10   9         16.81         21.28         6.33 o                         
   6 -10   9          1.36          0.78         4.30 o                         
  -4  -9   9        113.65        108.46         9.72 o                         
  -3  -9   9          0.20          0.84         5.44 o                         
  -2  -9   9         15.87         22.34         8.61 o                         
  -1  -9   9        314.70        391.55        22.93 o                         
   0  -9   9        423.56        449.65        16.63 o                         
   1  -9   9         13.19          2.58         4.20 o                         
   2  -9   9        127.50        135.07        10.24 o                         
   3  -9   9        416.79        438.45        16.87 o                         
   4  -9   9        247.05        265.81        14.49 o                         
   5  -9   9        128.66        145.48        13.85 o                         
   6  -9   9         94.84         94.19        11.02 o                         
   7  -9   9          4.19          4.81         4.24 o                         
  -5  -8   9        255.82        282.12        15.95 o                         
  -4  -8   9        131.68        160.44        14.88 o                         
  -3  -8   9         30.26         33.44         9.81 o                         
  -2  -8   9          2.54         -6.41         7.93 o                         
  -1  -8   9         33.18         71.29        12.29 o                         
   0  -8   9        844.25        875.16        58.45 o                         
   1  -8   9         67.27         57.50         6.84 o                         
   2  -8   9          0.66         -0.35         2.85 o                         
   3  -8   9         34.06         37.53         4.74 o                         
   4  -8   9        366.39        375.46        12.86 o                         
   5  -8   9          4.28         -5.52         8.57 o                         
   6  -8   9        240.25        262.92        18.27 o                         
   7  -8   9         25.15         30.83         7.18 o                         
   8  -8   9         38.96         35.77         5.48 o                         
  -6  -7   9          5.03          4.98         4.70 o                         
  -5  -7   9          1.89         10.82         7.69 o                         
  -4  -7   9        373.80        400.11        15.44 o                         
  -3  -7   9       1139.79       1130.03        78.24 o                         
  -2  -7   9         43.60         62.45         7.15 o                         
  -1  -7   9        165.56        179.98        11.51 o                         
   0  -7   9        181.06        149.31        10.14 o                         
   1  -7   9       1487.16       1395.83        24.28 o                         
   2  -7   9       1547.95       1488.98        25.27 o                         
   3  -7   9        134.43        152.52         8.64 o                         
   4  -7   9         85.08        108.09         6.57 o                         
   5  -7   9          3.03          3.13         4.70 o                         
   6  -7   9        126.27        128.76        14.94 o                         
   7  -7   9        311.90        348.61        20.25 o                         
   8  -7   9          1.77          0.07         3.63 o                         
  -7  -6   9         77.96         89.41         9.53 o                         
  -6  -6   9        213.31        228.35        16.92 o                         
  -5  -6   9        140.14        119.90        14.55 o                         
  -4  -6   9         70.20         66.69        11.82 o                         
  -3  -6   9         85.17         63.13        11.36 o                         
  -2  -6   9       1153.70       1042.44       131.61 o                         
  -1  -6   9        129.23        135.33         9.13 o                         
   0  -6   9         76.43         50.18         5.79 o                         
   1  -6   9          6.47          6.72         2.90 o                         
   2  -6   9       1034.88        953.33        17.29 o                         
   3  -6   9        804.78        775.95        15.86 o                         
   4  -6   9        393.97        387.11        11.67 o                         
   5  -6   9         90.19         93.32         7.53 o                         
   6  -6   9         64.10         90.47        13.18 o                         
   7  -6   9        395.02        422.13        22.55 o                         
   8  -6   9         69.24         55.71         7.63 o                         
  -8  -5   9         21.36         12.37         2.54 o                         
  -7  -5   9         20.67         19.40         4.15 o                         
  -6  -5   9         92.99         95.81         8.48 o                         
  -5  -5   9        221.55        186.18        15.27 o                         
  -4  -5   9         54.46         47.98        10.02 o                         
  -3  -5   9          1.09          0.59         5.39 o                         
  -2  -5   9        225.39        215.95        14.17 o                         
  -1  -5   9        909.97        860.55        21.11 o                         
   0  -5   9        466.31        448.70        15.81 o                         
   1  -5   9        150.31        165.02        12.03 o                         
   2  -5   9         22.74         32.53         3.45 o                         
   3  -5   9         98.73         76.95         6.22 o                         
   4  -5   9        366.40        364.44        15.50 o                         
   5  -5   9        123.59        107.41         8.06 o                         
   6  -5   9         26.13         24.99         8.90 o                         
   7  -5   9          7.40         10.37         6.70 o                         
   8  -5   9        166.69        185.28        13.01 o                         
  -8  -4   9        183.62        164.23         9.13 o                         
  -7  -4   9         12.56         18.36         6.15 o                         
  -6  -4   9          0.52          9.61         5.14 o                         
  -5  -4   9        275.57        241.70        18.52 o                         
  -4  -4   9        118.25         80.32         9.97 o                         
  -3  -4   9        488.22        490.46        43.37 o                         
  -2  -4   9         92.24        101.52         9.24 o                         
  -1  -4   9          0.13         10.82        20.26 o                         
   0  -4   9        771.92        753.73        62.39 o                         
   1  -4   9       1518.79       1524.12       139.26 o                         
   2  -4   9         18.04         26.60         8.77 o                         
   3  -4   9        226.14        269.45        12.33 o                         
   4  -4   9         69.31         68.30         7.50 o                         
   5  -4   9        263.02        270.57        14.76 o                         
   6  -4   9        444.19        449.83        22.93 o                         
   7  -4   9        190.84        199.76        11.35 o                         
   8  -4   9         14.00         10.64         3.20 o                         
  -9  -3   9          0.78         -0.59         3.40 o                         
  -8  -3   9        222.57        228.38        16.38 o                         
  -7  -3   9        381.95        435.81        24.39 o                         
  -6  -3   9        166.30        177.80        16.69 o                         
  -5  -3   9          4.44         12.22         6.54 o                         
  -4  -3   9        314.17        258.64        16.46 o                         
  -3  -3   9        225.82        177.16        31.17 o                         
  -2  -3   9        130.76        170.44        29.23 o                         
  -1  -3   9        130.48         95.92        16.22 o                         
   0  -3   9        776.14        741.06        40.54 o                         
   1  -3   9        515.36        593.15        53.59 o                         
   2  -3   9        513.10        512.95        21.16 o                         
   3  -3   9          1.76         24.38         5.22 o                         
   4  -3   9         24.96         23.75         3.87 o                         
   5  -3   9         86.55         93.79         8.75 o                         
   6  -3   9        424.76        445.58        23.43 o                         
   7  -3   9        329.16        378.31        20.39 o                         
   8  -3   9         11.44         19.84         3.85 o                         
  -9  -2   9          0.58         -1.54         2.27 o                         
  -8  -2   9         39.73         43.01         8.79 o                         
  -7  -2   9        565.76        587.84        28.75 o                         
  -6  -2   9        292.35        313.53        22.11 o                         
  -5  -2   9         74.52         94.98        10.84 o                         
  -4  -2   9          2.81          3.26         5.20 o                         
  -3  -2   9        255.82        303.25        39.54 o                         
  -2  -2   9        862.66       1005.20        68.19 o                         
  -1  -2   9       1754.88       1694.78        82.54 o                         
   0  -2   9         16.52          0.57         8.07 o                         
   1  -2   9        163.08        237.76        33.79 o                         
   2  -2   9       1397.16       1405.88        43.59 o                         
   3  -2   9       1150.64       1065.69        27.67 o                         
   4  -2   9         66.74         78.07         6.34 o                         
   5  -2   9        102.29         86.24         9.02 o                         
   6  -2   9         34.41         50.97         9.61 o                         
   7  -2   9        128.75        116.17        11.96 o                         
   8  -2   9        187.21        193.93         8.69 o                         
  -9  -1   9        344.09        317.60        33.97 o                         
  -8  -1   9        206.01        207.25        19.95 o                         
  -7  -1   9         51.57         52.39         9.99 o                         
  -6  -1   9        149.80        164.01        15.88 o                         
  -5  -1   9        194.44        219.22        15.77 o                         
  -4  -1   9         75.91         61.31         8.23 o                         
  -3  -1   9        474.94        413.04        45.33 o                         
  -2  -1   9          5.71          2.91         9.05 o                         
  -1  -1   9        927.78        918.88        62.90 o                         
   0  -1   9        981.30        854.84        59.77 o                         
   1  -1   9          2.33         11.19         9.28 o                         
   2  -1   9        114.23        100.05         6.38 o                         
   3  -1   9        604.95        616.35        19.66 o                         
   4  -1   9        119.61        121.65         9.88 o                         
   5  -1   9        596.23        671.69        29.56 o                         
   6  -1   9         37.22         39.69         9.44 o                         
   7  -1   9         30.38         25.46         7.32 o                         
 -10   0   9         53.33         39.18         6.97 o                         
  -9   0   9         58.74         42.92         7.93 o                         
  -8   0   9        257.03        275.81        22.84 o                         
  -7   0   9         37.16         36.26         5.81 o                         
  -6   0   9          1.32         -2.76         3.32 o                         
  -5   0   9        356.77        368.80        20.00 o                         
  -4   0   9        710.88        671.42        25.34 o                         
  -3   0   9        774.34        643.91        23.94 o                         
  -2   0   9          2.39          5.80        11.04 o                         
  -1   0   9         69.45        101.75        23.23 o                         
   0   0   9        150.45        137.09        25.92 o                         
   1   0   9        288.48        248.19        15.39 o                         
   2   0   9        640.23        668.10        20.39 o                         
   3   0   9        380.14        327.85        14.80 o                         
   4   0   9         23.69         20.96         8.93 o                         
   5   0   9        850.27        889.11        34.05 o                         
   6   0   9        525.45        538.55        24.59 o                         
   7   0   9         83.00         78.82         9.11 o                         
 -10   1   9          5.98          4.36         2.17 o                         
  -9   1   9          0.13         -1.36         2.99 o                         
  -8   1   9        348.94        361.97        14.75 o                         
  -7   1   9        618.38        658.21        20.38 o                         
  -6   1   9         14.17         14.57         3.94 o                         
  -5   1   9         60.20         53.87         8.85 o                         
  -4   1   9        101.08        102.63        10.60 o                         
  -3   1   9        608.60        484.88        21.69 o                         
  -2   1   9       2260.26       2044.19        65.92 o                         
  -1   1   9         74.04         64.83         6.04 o                         
   0   1   9        269.92        269.20        17.12 o                         
   1   1   9         21.06         17.00         5.41 o                         
   2   1   9        281.49        278.19        13.34 o                         
   3   1   9       1093.18       1144.96        38.30 o                         
   4   1   9         15.97         20.79         8.74 o                         
   5   1   9          3.15         12.65         4.15 o                         
   6   1   9        119.11        122.38        11.71 o                         
 -10   2   9        220.25        179.92        11.43 o                         
  -9   2   9         83.56         99.94         7.10 o                         
  -8   2   9         15.19         19.95         3.40 o                         
  -7   2   9        622.80        643.88        16.34 o                         
  -6   2   9        112.20        123.83         7.45 o                         
  -5   2   9        487.71        411.19        15.55 o                         
  -4   2   9         25.69         35.62         6.24 o                         
  -3   2   9         80.71        133.63         9.08 o                         
  -2   2   9        953.15        820.30        31.76 o                         
  -1   2   9        399.61        370.27        14.93 o                         
   0   2   9         59.60         50.43         8.57 o                         
   1   2   9        227.39        213.58        16.45 o                         
   2   2   9         44.81         54.97        11.35 o                         
   3   2   9         13.86         14.14         8.35 o                         
   4   2   9        160.41        161.68        15.38 o                         
   5   2   9         78.46         83.86        10.03 o                         
   6   2   9          0.77         -3.98         4.67 o                         
 -10   3   9        205.40        179.84         9.93 o                         
  -9   3   9        266.94        255.43         9.75 o                         
  -8   3   9         17.62         18.59         3.29 o                         
  -7   3   9        279.76        248.42        10.19 o                         
  -6   3   9        822.48        819.53        32.33 o                         
  -5   3   9        449.89        406.41        13.07 o                         
  -4   3   9         17.80         13.81         4.01 o                         
  -3   3   9         39.01        111.19         8.86 o                         
  -2   3   9        132.29        126.83         9.34 o                         
  -1   3   9        227.26        209.48        11.75 o                         
   0   3   9        514.28        578.81        26.13 o                         
   1   3   9        440.43        506.92        24.90 o                         
   2   3   9        146.35        165.47        15.96 o                         
   3   3   9          7.62         11.54         8.05 o                         
   4   3   9        348.29        364.27        19.57 o                         
   5   3   9         22.88         27.39         3.84 o                         
  -9   4   9         61.46         51.49         4.80 o                         
  -8   4   9         25.83         26.91         3.57 o                         
  -7   4   9        278.07        315.41        11.08 o                         
  -6   4   9          3.89         15.94         3.87 o                         
  -5   4   9         46.77         54.86         6.89 o                         
  -4   4   9        805.87        844.42        24.00 o                         
  -3   4   9        990.72       1023.23        28.36 o                         
  -2   4   9          0.00         -0.22         4.07 o                         
  -1   4   9         80.69         81.04         8.99 o                         
   0   4   9          3.12          0.79         4.35 o                         
   1   4   9        359.90        392.20        15.54 o                         
   2   4   9        448.72        471.62        16.35 o                         
   3   4   9          0.15          0.85         5.54 o                         
   4   4   9          8.55          7.26         4.21 o                         
  -9   5   9          3.70          4.84         3.38 o                         
  -8   5   9         22.05         17.71         5.83 o                         
  -7   5   9        111.87        139.55        13.21 o                         
  -6   5   9         67.99         66.60         6.73 o                         
  -5   5   9         38.61         32.63        10.27 o                         
  -4   5   9         28.86         27.46         5.23 o                         
  -3   5   9        756.60        818.29        23.71 o                         
  -2   5   9        112.94        137.29         8.42 o                         
  -1   5   9         40.10         57.20        10.45 o                         
   0   5   9          5.05         21.43         7.16 o                         
   1   5   9         31.76         36.56         7.66 o                         
   2   5   9        207.71        221.44        14.21 o                         
   3   5   9        315.18        331.15        47.29 o                         
  -8   6   9         12.69         11.05         4.55 o                         
  -7   6   9          0.24          8.91         5.53 o                         
  -6   6   9        184.42        209.38        17.32 o                         
  -5   6   9         38.63         35.52         5.54 o                         
  -4   6   9          0.09          0.71         3.22 o                         
  -3   6   9         52.29         64.73         5.85 o                         
  -2   6   9         63.92         80.37        10.97 o                         
  -1   6   9        231.82        242.37        15.97 o                         
   0   6   9        144.17        159.07         8.60 o                         
   1   6   9         19.23         14.01         2.86 o                         
   2   6   9         14.48         10.29         4.13 o                         
  -7   7   9        144.62        169.01        11.14 o                         
  -6   7   9         75.48         59.14         7.53 o                         
  -5   7   9        103.82        120.05        15.40 o                         
  -4   7   9        106.82        142.53         8.60 o                         
  -3   7   9         25.25         32.04         6.72 o                         
  -2   7   9         15.70         18.72         3.81 o                         
  -1   7   9          6.42          4.76         2.93 o                         
   0   7   9        200.88        161.71         9.47 o                         
   0 -11  10          1.24         -1.32         3.18 o                         
   1 -11  10          6.03          3.80         3.94 o                         
   2 -11  10        163.75        148.44        10.87 o                         
   3 -11  10        228.04        235.90        13.36 o                         
   4 -11  10         32.37         57.13         7.45 o                         
  -2 -10  10         34.28         24.08         5.52 o                         
  -1 -10  10         47.53         40.82         7.32 o                         
   0 -10  10        168.73        212.68        14.86 o                         
   1 -10  10          0.54         -5.66         6.22 o                         
   2 -10  10        134.37        120.41        13.41 o                         
   3 -10  10        267.96        252.03        18.18 o                         
   4 -10  10         83.84        103.19        10.33 o                         
   5 -10  10          0.76          3.93         4.43 o                         
   6 -10  10          1.71          3.44         3.51 o                         
  -4  -9  10        128.42        183.78        11.53 o                         
  -3  -9  10         73.27         70.52         9.45 o                         
  -2  -9  10          0.74          5.46         6.19 o                         
  -1  -9  10        417.30        422.50        22.94 o                         
   0  -9  10        300.04        306.83        20.37 o                         
   1  -9  10        424.27        432.34        27.12 o                         
   2  -9  10         17.61         19.39         5.01 o                         
   3  -9  10          1.46         -2.72         4.19 o                         
   4  -9  10        122.30        134.79         9.49 o                         
   5  -9  10        336.61        348.44        19.17 o                         
   6  -9  10         55.84         47.47         7.61 o                         
   7  -9  10          7.48          6.68         3.43 o                         
  -5  -8  10          5.13          4.21         4.61 o                         
  -4  -8  10        352.51        363.26        19.84 o                         
  -3  -8  10         35.20         65.72        11.06 o                         
  -2  -8  10         67.01         82.91        12.35 o                         
  -1  -8  10         15.67         24.97         5.02 o                         
   0  -8  10        148.77        128.35         9.49 o                         
   1  -8  10        624.29        615.63        21.80 o                         
   2  -8  10         65.75         62.70         5.74 o                         
   3  -8  10         13.78         13.23         3.67 o                         
   4  -8  10         60.14         71.71         6.22 o                         
   5  -8  10         65.90         61.22        10.77 o                         
   6  -8  10        432.94        485.15        22.35 o                         
   7  -8  10        360.64        340.30        16.55 o                         
  -6  -7  10          1.68         10.56         4.91 o                         
  -5  -7  10          8.29          4.32         2.92 o                         
  -4  -7  10        276.68        248.22        14.98 o                         
  -3  -7  10        754.25        766.99        49.69 o                         
  -2  -7  10         19.25         29.33         6.02 o                         
  -1  -7  10        103.85        124.96        10.06 o                         
   0  -7  10         83.96         89.40         8.28 o                         
   1  -7  10          0.10          5.92         3.39 o                         
   2  -7  10        558.55        534.17        15.54 o                         
   3  -7  10        591.16        591.48        13.93 o                         
   4  -7  10         17.59         19.51         3.67 o                         
   5  -7  10         26.54         22.60         5.68 o                         
   6  -7  10        249.76        267.43        18.68 o                         
   7  -7  10        354.51        357.35        18.64 o                         
   8  -7  10          4.15          1.64         2.91 o                         
  -7  -6  10          7.10          2.26         7.75 o                         
  -6  -6  10        146.82        188.55        15.27 o                         
  -5  -6  10        507.18        622.00        28.58 o                         
  -4  -6  10          1.60         12.62         7.37 o                         
  -3  -6  10         11.01         24.70         7.91 o                         
  -2  -6  10        147.11        142.30        10.27 o                         
  -1  -6  10        752.25        757.99        23.76 o                         
   0  -6  10        115.69         97.79         8.09 o                         
   1  -6  10        135.47        120.16         7.30 o                         
   2  -6  10        124.70        138.41         7.00 o                         
   3  -6  10        293.71        319.90        10.36 o                         
   4  -6  10        460.18        470.03        14.92 o                         
   5  -6  10        449.48        439.94        14.44 o                         
   6  -6  10         20.49         38.16         9.84 o                         
   7  -6  10          5.28          0.86         5.74 o                         
   8  -6  10         10.88         11.75         3.92 o                         
  -7  -5  10         69.25         86.00        11.03 o                         
  -6  -5  10         86.98         79.97         7.45 o                         
  -5  -5  10        470.30        614.93        29.18 o                         
  -4  -5  10        384.92        448.72        25.57 o                         
  -3  -5  10         51.65         64.60         9.51 o                         
  -2  -5  10         21.01         10.44         6.33 o                         
  -1  -5  10        224.10        194.14        10.64 o                         
   0  -5  10       1933.44       1665.73        49.32 o                         
   1  -5  10         33.38         41.06         4.43 o                         
   2  -5  10         18.22         31.97         4.45 o                         
   3  -5  10         80.00         90.54         7.11 o                         
   4  -5  10         47.46         34.32         5.18 o                         
   5  -5  10        308.83        299.85        12.60 o                         
   6  -5  10         14.64         19.14         8.54 o                         
   7  -5  10          0.18          1.69         5.59 o                         
   8  -5  10         73.80         84.39         8.27 o                         
  -8  -4  10        187.07        189.80        21.79 o                         
  -7  -4  10        292.65        284.16        12.83 o                         
  -6  -4  10         15.50          8.31         5.41 o                         
  -5  -4  10         20.20         23.54         6.97 o                         
  -4  -4  10         25.22         27.80         5.19 o                         
  -3  -4  10        848.71        772.96        26.68 o                         
  -2  -4  10          5.10          5.14         3.79 o                         
  -1  -4  10          6.32          0.67         4.17 o                         
   0  -4  10        316.61        286.41        20.68 o                         
   1  -4  10       1164.69       1061.52        69.82 o                         
   2  -4  10        145.90        141.23         9.23 o                         
   3  -4  10         87.74         85.45         8.53 o                         
   4  -4  10        156.77        176.24        11.87 o                         
   5  -4  10          0.47          4.81         5.26 o                         
   6  -4  10       1293.13       1260.27        35.68 o                         
   7  -4  10         18.37         12.85         3.82 o                         
   8  -4  10         18.30         11.67         4.17 o                         
  -8  -3  10         57.93         56.05         8.39 o                         
  -7  -3  10        365.12        450.00        23.50 o                         
  -6  -3  10        797.31        766.52        32.03 o                         
  -5  -3  10          5.99          2.58         5.42 o                         
  -4  -3  10         39.85         24.01         5.78 o                         
  -3  -3  10         70.48         49.37         5.29 o                         
  -2  -3  10        421.27        326.04        61.76 o                         
  -1  -3  10        503.76        473.54        23.23 o                         
   0  -3  10        176.93        170.70        11.48 o                         
   1  -3  10         48.82         70.56         8.74 o                         
   2  -3  10        208.39        200.44        11.23 o                         
   3  -3  10       1307.60       1351.23        29.09 o                         
   4  -3  10         33.42         42.30         5.29 o                         
   5  -3  10         40.02         28.28         5.90 o                         
   6  -3  10         50.45         46.16         8.08 o                         
   7  -3  10        116.05        120.69        11.31 o                         
   8  -3  10        104.39         76.85         9.25 o                         
  -9  -2  10         49.37         43.46         6.66 o                         
  -8  -2  10          0.49         -1.14         5.96 o                         
  -7  -2  10        391.34        414.81        23.43 o                         
  -6  -2  10        264.07        264.98        19.07 o                         
  -5  -2  10        137.61        133.34        14.23 o                         
  -4  -2  10         36.82         41.29         7.86 o                         
  -3  -2  10         32.61         38.57         7.38 o                         
  -2  -2  10        540.26        492.48        30.91 o                         
  -1  -2  10       1362.30       1204.15        33.01 o                         
   0  -2  10        213.04        219.29        15.07 o                         
   1  -2  10         46.80         52.98         7.65 o                         
   2  -2  10        574.78        513.33        14.37 o                         
   3  -2  10          9.93          7.20         3.41 o                         
   4  -2  10        547.66        565.25        16.09 o                         
   5  -2  10        127.03        113.31        13.22 o                         
   6  -2  10          0.15          0.07         6.19 o                         
   7  -2  10         19.55         23.66         6.22 o                         
  -9  -1  10        329.96        327.62        16.37 o                         
  -8  -1  10        115.70        110.71        12.19 o                         
  -7  -1  10          4.94          1.15         6.73 o                         
  -6  -1  10          0.50          3.04         6.09 o                         
  -5  -1  10         50.45         98.73        11.13 o                         
  -4  -1  10        641.10        608.97        25.11 o                         
  -3  -1  10         58.14         60.10        10.38 o                         
  -2  -1  10         24.90         18.39         3.61 o                         
  -1  -1  10        675.18        580.34        32.97 o                         
   0  -1  10        943.14        805.57        33.53 o                         
   1  -1  10        564.29        455.80        28.85 o                         
   2  -1  10        610.56        597.12        13.56 o                         
   3  -1  10          0.66         -1.21         3.04 o                         
   4  -1  10        459.12        495.61        18.55 o                         
   5  -1  10        303.09        324.63        20.57 o                         
   6  -1  10         86.52        110.17        12.10 o                         
   7  -1  10          6.07          7.46         4.99 o                         
  -9   0  10        165.62        133.14        35.58 o                         
  -8   0  10        380.64        341.80        50.38 o                         
  -7   0  10         24.80         28.34         8.26 o                         
  -6   0  10        564.56        546.28        26.80 o                         
  -5   0  10          6.93         11.96         5.16 o                         
  -4   0  10       1111.48       1023.59        30.43 o                         
  -3   0  10       1561.69       1577.09        39.63 o                         
  -2   0  10        856.57        853.54        28.88 o                         
  -1   0  10         45.46         48.16         7.58 o                         
   0   0  10         40.41         34.61        12.79 o                         
   1   0  10        249.76        235.53        11.54 o                         
   2   0  10         15.61          7.61         3.37 o                         
   3   0  10        178.46        173.39        23.08 o                         
   4   0  10         31.10         46.75        10.27 o                         
   5   0  10        190.21        229.90        17.12 o                         
   6   0  10        100.42         91.32        10.14 o                         
  -9   1  10         12.86         11.28         2.85 o                         
  -8   1  10         14.91         23.04         4.46 o                         
  -7   1  10          1.81          3.64         3.42 o                         
  -6   1  10        369.31        412.13        23.66 o                         
  -5   1  10        341.14        346.39        21.82 o                         
  -4   1  10         63.31         58.69         8.58 o                         
  -3   1  10         41.27         47.98         5.73 o                         
  -2   1  10       2046.13       1931.24        61.55 o                         
  -1   1  10        339.89        286.99        13.20 o                         
   0   1  10        240.88        215.62        15.94 o                         
   1   1  10        222.11        188.19        15.10 o                         
   2   1  10        469.15        519.57        26.61 o                         
   3   1  10        275.18        265.30        19.09 o                         
   4   1  10        411.51        406.62        22.27 o                         
   5   1  10          0.40          0.24         6.38 o                         
   6   1  10         65.09         76.01         8.01 o                         
  -9   2  10         49.83         48.83         4.59 o                         
  -8   2  10         95.31        100.35         7.35 o                         
  -7   2  10        212.08        192.33         8.70 o                         
  -6   2  10        868.97        901.98        23.93 o                         
  -5   2  10        469.90        464.32        17.47 o                         
  -4   2  10         58.92         67.31         6.81 o                         
  -3   2  10         14.97          7.71         3.71 o                         
  -2   2  10         87.83         82.86         7.62 o                         
  -1   2  10        479.93        412.09        16.20 o                         
   0   2  10          2.33          2.12         5.55 o                         
   1   2  10        324.64        346.88        22.97 o                         
   2   2  10         62.49         91.71        12.81 o                         
   3   2  10         64.49         79.20        12.39 o                         
   4   2  10        381.83        408.68        21.10 o                         
   5   2  10         67.59         55.02         6.38 o                         
  -9   3  10        293.29        246.42         8.84 o                         
  -8   3  10         11.60         12.40         2.75 o                         
  -7   3  10         36.98         51.52         4.74 o                         
  -6   3  10        259.27        269.61        10.41 o                         
  -5   3  10        119.14        111.83         9.08 o                         
  -4   3  10        356.80        336.57        15.30 o                         
  -3   3  10        217.11        222.71        12.73 o                         
  -2   3  10          0.23          2.71         4.15 o                         
  -1   3  10        397.84        351.94        22.57 o                         
   0   3  10        615.87        579.16        29.23 o                         
   1   3  10        883.57        859.45        22.54 o                         
   2   3  10         36.00         48.44        10.13 o                         
   3   3  10         12.63         18.34         7.16 o                         
   4   3  10         20.01         36.15         7.07 o                         
  -9   4  10          0.99          2.39         1.91 o                         
  -8   4  10         55.23         59.92         5.20 o                         
  -7   4  10         60.31         61.32         6.12 o                         
  -6   4  10        169.44        214.37        11.51 o                         
  -5   4  10          2.12          4.20         4.66 o                         
  -4   4  10         34.27         29.95         5.63 o                         
  -3   4  10        979.40       1028.02        26.78 o                         
  -2   4  10          0.47         -2.70         4.32 o                         
  -1   4  10          1.50         15.96         7.70 o                         
   0   4  10         90.58         75.58        10.38 o                         
   1   4  10         15.69         12.54         3.99 o                         
   2   4  10        229.92        273.55        16.79 o                         
   3   4  10         69.01         65.93         8.14 o                         
  -8   5  10        103.51        126.52         9.96 o                         
  -7   5  10        180.41        186.46        13.57 o                         
  -6   5  10         72.37         80.58         5.53 o                         
  -5   5  10         14.37          7.57         3.78 o                         
  -4   5  10          1.57          5.73         4.23 o                         
  -3   5  10        201.20        189.57         9.42 o                         
  -2   5  10        255.21        320.62        14.01 o                         
  -1   5  10        150.27        197.08        15.34 o                         
   0   5  10          0.03         -0.04         3.83 o                         
   1   5  10         12.16          6.24         2.92 o                         
   2   5  10         91.12         77.05         7.87 o                         
  -7   6  10          4.97          4.04         3.48 o                         
  -6   6  10          1.76          6.80         2.77 o                         
  -5   6  10        212.08        227.02        10.39 o                         
  -4   6  10         54.31         77.10         7.02 o                         
  -3   6  10          8.80          8.56         5.81 o                         
  -2   6  10          0.02         -1.57         5.07 o                         
  -1   6  10        329.63        340.61        15.74 o                         
   0   6  10        221.88        208.62         8.17 o                         
  -5   7  10         23.43         15.26         3.42 o                         
  -4   7  10        250.20        277.23        12.87 o                         
  -3   7  10          1.16         -1.53         3.14 o                         
  -2   7  10         82.75         70.21        16.40 o                         
  -1 -10  11        203.12        195.35        12.68 o                         
   0 -10  11        139.91        141.60        11.60 o                         
   1 -10  11          8.08          8.38         5.07 o                         
   2 -10  11        122.38        126.78        12.48 o                         
   3 -10  11         54.24         53.07        10.58 o                         
   4 -10  11         73.15         36.55         5.96 o                         
   5 -10  11         32.41         19.98         4.32 o                         
  -3  -9  11          0.69          2.56         4.20 o                         
  -2  -9  11         11.83          9.82         5.62 o                         
  -1  -9  11         23.49         32.11         8.61 o                         
   0  -9  11        601.65        650.16        26.95 o                         
   1  -9  11        973.11       1048.62        33.96 o                         
   2  -9  11          5.59          2.18         3.18 o                         
   3  -9  11        128.69        109.44         6.41 o                         
   4  -9  11         11.73          5.06         5.03 o                         
   5  -9  11        210.67        192.54        13.22 o                         
   6  -9  11          7.03         10.21         4.21 o                         
  -4  -8  11        103.21        111.02        11.18 o                         
  -3  -8  11        249.28        251.01        25.69 o                         
  -2  -8  11        103.16         86.68        11.54 o                         
  -1  -8  11          9.64         14.60         4.43 o                         
   0  -8  11        122.63        130.21         9.31 o                         
   1  -8  11        178.81        168.53         8.98 o                         
   2  -8  11        156.49        148.67         8.04 o                         
   3  -8  11         10.84         14.62         3.73 o                         
   4  -8  11         21.46         26.64         5.49 o                         
   5  -8  11          6.54          9.72         6.76 o                         
   6  -8  11        405.30        394.48        18.37 o                         
  -5  -7  11         27.28         34.53         4.54 o                         
  -4  -7  11         37.32         71.81         8.34 o                         
  -3  -7  11        326.60        356.43        16.79 o                         
  -2  -7  11        272.97        272.52        13.48 o                         
  -1  -7  11        140.19        145.87        10.20 o                         
   0  -7  11          0.06         -2.74         3.80 o                         
   1  -7  11        222.13        231.62         8.54 o                         
   2  -7  11         77.14         62.92         5.04 o                         
   3  -7  11        749.70        776.40        15.52 o                         
   4  -7  11        242.93        273.61        11.31 o                         
   5  -7  11          0.57         -0.88         6.47 o                         
   6  -7  11         70.70         73.99        10.15 o                         
   7  -7  11        139.69        128.80        10.56 o                         
  -6  -6  11        141.55        120.70        15.23 o                         
  -5  -6  11        600.99        591.99        26.31 o                         
  -4  -6  11          3.60         35.62         5.98 o                         
  -3  -6  11        214.31        253.89        13.10 o                         
  -2  -6  11        108.77        104.95         9.22 o                         
  -1  -6  11        148.67        139.15        10.18 o                         
   0  -6  11        561.82        558.12        29.60 o                         
   1  -6  11          0.31          2.32         3.65 o                         
   2  -6  11          5.24          5.11         2.66 o                         
   3  -6  11        387.91        403.52        13.64 o                         
   4  -6  11        148.22        167.06         9.18 o                         
   5  -6  11        305.03        325.09        12.20 o                         
   6  -6  11        147.24        162.74        14.11 o                         
   7  -6  11         41.85         39.74         7.10 o                         
  -7  -5  11          4.65          9.82         4.48 o                         
  -6  -5  11          2.38          0.92         5.66 o                         
  -5  -5  11        423.38        384.27        22.33 o                         
  -4  -5  11        350.58        367.02        22.87 o                         
  -3  -5  11        287.41        236.84        18.76 o                         
  -2  -5  11        212.60        224.69        12.25 o                         
  -1  -5  11         42.57         42.49         6.10 o                         
   0  -5  11        463.92        441.13        21.94 o                         
   1  -5  11        291.57        284.15        17.64 o                         
   2  -5  11        248.93        213.73        10.06 o                         
   3  -5  11         24.57         11.90         4.21 o                         
   4  -5  11          6.97          7.38         4.41 o                         
   5  -5  11        374.51        424.28        17.36 o                         
   6  -5  11         89.85        117.57        12.91 o                         
   7  -5  11          8.88          1.38         4.35 o                         
  -8  -4  11        139.90        107.45         7.35 o                         
  -7  -4  11        507.95        527.53        21.33 o                         
  -6  -4  11         59.22         74.25         7.25 o                         
  -5  -4  11          8.57          8.17         3.85 o                         
  -4  -4  11        190.43        180.60        10.84 o                         
  -3  -4  11        323.57        331.91        20.84 o                         
  -2  -4  11       1331.90       1322.39        36.13 o                         
  -1  -4  11         55.09         45.68         7.63 o                         
   0  -4  11          1.07          4.20         4.55 o                         
   1  -4  11        635.08        639.58        34.85 o                         
   2  -4  11        477.16        470.44        17.68 o                         
   3  -4  11         21.05         16.76         6.04 o                         
   4  -4  11         80.84         80.23         8.65 o                         
   5  -4  11          0.44         -2.46         8.63 o                         
   6  -4  11        356.58        399.23        22.24 o                         
   7  -4  11         97.43        120.25        10.29 o                         
  -8  -3  11          5.39          3.98         2.91 o                         
  -7  -3  11        223.52        223.21        11.22 o                         
  -6  -3  11        658.90        672.63        29.02 o                         
  -5  -3  11          0.19         -2.89         3.54 o                         
  -4  -3  11         11.03          8.48         3.58 o                         
  -3  -3  11          0.68          2.82         5.34 o                         
  -2  -3  11        135.04        121.40         7.88 o                         
  -1  -3  11        857.37        753.62        34.15 o                         
   0  -3  11          0.54          1.29         4.29 o                         
   1  -3  11        944.28        928.73        30.38 o                         
   2  -3  11         78.60         78.54         8.04 o                         
   3  -3  11        212.44        211.11        12.48 o                         
   4  -3  11        198.41        218.78        10.04 o                         
   5  -3  11        100.19         85.61        10.24 o                         
   6  -3  11         50.37         32.40         6.40 o                         
   7  -3  11        146.14        126.63        30.86 o                         
  -8  -2  11         26.30         27.00         4.35 o                         
  -7  -2  11          3.83         -2.44         5.74 o                         
  -6  -2  11         71.32         63.33        10.11 o                         
  -5  -2  11        255.19        262.21        18.72 o                         
  -4  -2  11        266.03        245.81        18.50 o                         
  -3  -2  11         16.69         17.69         5.64 o                         
  -2  -2  11         11.04         10.62         3.38 o                         
  -1  -2  11        420.17        378.01        14.08 o                         
   0  -2  11        603.78        518.06        17.33 o                         
   1  -2  11        292.36        273.98        12.29 o                         
   2  -2  11        167.25        163.95         8.66 o                         
   3  -2  11          3.87         -1.75         3.51 o                         
   4  -2  11       1009.42       1083.28        26.63 o                         
   5  -2  11        394.70        452.75        22.26 o                         
   6  -2  11         41.17         49.55         7.84 o                         
   7  -2  11          0.24          2.34         2.30 o                         
  -9  -1  11        256.10        228.34        12.71 o                         
  -8  -1  11        381.85        439.50        20.75 o                         
  -7  -1  11          0.03          9.62         6.87 o                         
  -6  -1  11        595.81        673.61        29.58 o                         
  -5  -1  11         53.23         67.05        11.43 o                         
  -4  -1  11        984.29        954.92        32.56 o                         
  -3  -1  11        657.29        574.31        24.76 o                         
  -2  -1  11        395.92        348.78        14.08 o                         
  -1  -1  11          3.94          3.50         2.76 o                         
   0  -1  11          0.62          3.82         3.21 o                         
   1  -1  11          2.19         -0.32         2.57 o                         
   2  -1  11       1171.89       1183.86        19.27 o                         
   3  -1  11          0.51          2.47         3.30 o                         
   4  -1  11         27.08         15.96         4.94 o                         
   5  -1  11        162.17        173.17        14.47 o                         
   6  -1  11         55.41         53.21         7.64 o                         
  -9   0  11         63.54         59.98         7.35 o                         
  -8   0  11        182.84        208.15        14.92 o                         
  -7   0  11         81.14         82.89        11.55 o                         
  -6   0  11          2.90         -3.89         6.56 o                         
  -5   0  11         67.21        106.45        14.10 o                         
  -4   0  11          0.75         -0.25         5.43 o                         
  -3   0  11       1695.28       1572.10        41.08 o                         
  -2   0  11        747.02        685.48        42.58 o                         
  -1   0  11         52.59         56.90         8.57 o                         
   0   0  11        126.79        123.20        12.17 o                         
   1   0  11         66.04         57.17         7.02 o                         
   2   0  11         27.44         18.10         4.85 o                         
   3   0  11        374.38        394.26        15.85 o                         
   4   0  11        133.62        157.99        14.66 o                         
   5   0  11         75.26         89.11        10.32 o                         
   6   0  11        140.11        142.47         9.90 o                         
  -9   1  11          3.59         -1.36         3.44 o                         
  -8   1  11        153.65        136.56        12.11 o                         
  -7   1  11         72.66         85.91        11.53 o                         
  -6   1  11       1572.14       1565.43        44.29 o                         
  -5   1  11         10.18         12.38         7.31 o                         
  -4   1  11          0.42         -6.38         6.38 o                         
  -3   1  11          0.31          2.11         5.63 o                         
  -2   1  11        616.72        565.23        18.30 o                         
  -1   1  11        298.69        310.42        21.02 o                         
   0   1  11         62.12         64.91        11.02 o                         
   1   1  11        218.15        240.59        19.30 o                         
   2   1  11        105.14        121.99        14.02 o                         
   3   1  11        415.37        454.19        23.42 o                         
   4   1  11        103.18        132.00        13.02 o                         
   5   1  11         97.52        110.11        10.12 o                         
  -9   2  11         82.54         76.01         7.30 o                         
  -8   2  11         25.11         38.91         6.86 o                         
  -7   2  11          4.31          8.67         5.49 o                         
  -6   2  11          4.97         -0.87         5.88 o                         
  -5   2  11       1462.82       1473.22        30.11 o                         
  -4   2  11        209.76        194.87        11.53 o                         
  -3   2  11          3.27          2.86         4.88 o                         
  -2   2  11        437.36        420.35        17.20 o                         
  -1   2  11          0.70          1.50         6.39 o                         
   0   2  11        491.46        551.07        28.50 o                         
   1   2  11        661.21        676.18        19.69 o                         
   2   2  11        171.32        150.09        14.29 o                         
   3   2  11          3.97         -2.15         6.73 o                         
   4   2  11         52.77         53.51         4.82 o                         
  -8   3  11        162.57        159.32        11.24 o                         
  -7   3  11        122.04        118.97         7.78 o                         
  -6   3  11         49.79         60.65         6.55 o                         
  -5   3  11          2.75         -0.13         3.43 o                         
  -4   3  11        369.85        413.37        16.73 o                         
  -3   3  11        344.87        359.66        15.95 o                         
  -2   3  11        142.55        148.63        15.30 o                         
  -1   3  11         54.13         62.33        11.07 o                         
   0   3  11        334.82        406.25        17.75 o                         
   1   3  11        568.49        660.91        19.00 o                         
   2   3  11        329.76        346.14        18.92 o                         
   3   3  11          0.04          3.88         5.26 o                         
  -8   4  11         13.96          8.38         2.05 o                         
  -7   4  11        186.39        184.22         8.78 o                         
  -6   4  11        121.19        127.12         8.39 o                         
  -5   4  11          9.96          6.85         3.94 o                         
  -4   4  11         15.85         21.00         5.06 o                         
  -3   4  11         91.92        131.52        10.03 o                         
  -2   4  11        309.79        321.87        20.42 o                         
  -1   4  11         38.59         37.14         8.32 o                         
   0   4  11         24.73         26.69         5.06 o                         
   1   4  11         73.02         86.40         8.10 o                         
   2   4  11          3.90          1.29         4.44 o                         
  -7   5  11        162.17        151.21        10.59 o                         
  -6   5  11         98.39        102.26         5.33 o                         
  -5   5  11         22.28         22.25         3.65 o                         
  -4   5  11         74.47         94.32         6.12 o                         
  -3   5  11          9.39         14.89         5.19 o                         
  -2   5  11         25.12         36.81         7.85 o                         
  -1   5  11        269.57        292.29        15.33 o                         
   0   5  11        124.48        113.62         6.72 o                         
   1   5  11         37.56         26.41         4.96 o                         
  -6   6  11        114.46        103.26         8.59 o                         
  -5   6  11        347.33        346.83        14.49 o                         
  -4   6  11        309.50        318.49        14.97 o                         
  -3   6  11         34.32         33.36         5.87 o                         
  -2   6  11          6.27          1.16         2.49 o                         
  -1   6  11        192.76        165.52         6.65 o                         
   0 -10  12        292.94        287.39        14.56 o                         
   1 -10  12         40.99         53.70         7.11 o                         
   2 -10  12         11.28          8.06         4.59 o                         
   3 -10  12          5.30          1.31         2.49 o                         
  -3  -9  12         65.38         68.89         7.35 o                         
  -2  -9  12          4.62         12.07         5.25 o                         
  -1  -9  12          0.13          1.89         5.22 o                         
   0  -9  12        196.21        200.19        14.43 o                         
   1  -9  12        423.31        432.76        32.89 o                         
   2  -9  12        116.99        100.59         6.60 o                         
   3  -9  12         48.08         43.11         3.95 o                         
   4  -9  12          9.94          6.25         4.79 o                         
   5  -9  12        221.65        212.93        11.96 o                         
  -4  -8  12          1.64          1.48         4.06 o                         
  -3  -8  12        152.47        147.76        16.47 o                         
  -2  -8  12        293.45        328.14        20.78 o                         
  -1  -8  12         69.41         79.99         7.00 o                         
   0  -8  12          3.90          2.70         3.71 o                         
   1  -8  12         60.15         63.48         6.67 o                         
   2  -8  12         76.08         81.75         6.09 o                         
   3  -8  12        117.25        108.34         8.61 o                         
   4  -8  12          7.53         13.24         4.11 o                         
   5  -8  12         44.82         33.32         6.62 o                         
   6  -8  12          4.15         11.79         4.28 o                         
  -5  -7  12        139.45        156.19        13.14 o                         
  -4  -7  12         23.85         13.54         3.88 o                         
  -3  -7  12         29.73         51.85         6.36 o                         
  -2  -7  12        501.35        562.00        18.12 o                         
  -1  -7  12        503.07        543.43        32.18 o                         
   0  -7  12         31.42         26.44         4.12 o                         
   1  -7  12        300.15        278.25        10.56 o                         
   2  -7  12         12.81         19.93         3.26 o                         
   3  -7  12        559.01        564.94        16.08 o                         
   4  -7  12        236.41        218.40         9.56 o                         
   5  -7  12          3.34          1.31         5.45 o                         
   6  -7  12         91.12         86.86         9.16 o                         
  -6  -6  12          1.11          0.82         2.49 o                         
  -5  -6  12        308.95        356.84        12.97 o                         
  -4  -6  12        201.43        221.86        11.47 o                         
  -3  -6  12         91.43         76.56         7.81 o                         
  -2  -6  12        135.43        153.05        10.35 o                         
  -1  -6  12        226.04        222.81        12.04 o                         
   0  -6  12        176.05        174.95        13.37 o                         
   1  -6  12        107.92        109.91         9.02 o                         
   2  -6  12          4.08          7.73         3.67 o                         
   3  -6  12        103.11        112.59         7.61 o                         
   4  -6  12         31.12         26.21         4.72 o                         
   5  -6  12        575.07        585.54        25.79 o                         
   6  -6  12        119.29         99.54        10.48 o                         
  -7  -5  12        113.92         92.35         5.55 o                         
  -6  -5  12          4.73          6.96         5.05 o                         
  -5  -5  12          0.03         -0.70         4.94 o                         
  -4  -5  12        150.21        166.70        10.57 o                         
  -3  -5  12         23.15         12.14         4.53 o                         
  -2  -5  12        507.96        487.47        19.95 o                         
  -1  -5  12         37.04         32.08         8.12 o                         
   0  -5  12         79.86         91.11        11.89 o                         
   1  -5  12        344.14        363.62        21.64 o                         
   2  -5  12       1399.07       1536.45        31.38 o                         
   3  -5  12         66.49         69.69         6.64 o                         
   4  -5  12         20.92         19.13         4.72 o                         
   5  -5  12        145.03        179.21        15.25 o                         
   6  -5  12         26.48         30.77         6.80 o                         
  -7  -4  12        354.60        313.89        10.76 o                         
  -6  -4  12        101.79         88.36         6.87 o                         
  -5  -4  12         27.96         34.10         5.05 o                         
  -4  -4  12          0.70          0.07         2.83 o                         
  -3  -4  12         22.08         12.02         6.33 o                         
  -2  -4  12        884.92        892.09        32.71 o                         
  -1  -4  12        377.47        403.36        22.69 o                         
   0  -4  12         18.27         21.19         7.73 o                         
   1  -4  12        517.92        502.73        25.52 o                         
   2  -4  12         81.72         86.92         6.90 o                         
   3  -4  12          1.54         15.57         6.22 o                         
   4  -4  12         59.29         44.18         6.95 o                         
   5  -4  12          0.45         -1.62         6.57 o                         
   6  -4  12         47.88         72.74         9.42 o                         
  -8  -3  12         21.48          9.60         2.22 o                         
  -7  -3  12         40.24         64.47         5.68 o                         
  -6  -3  12        284.96        272.61        18.74 o                         
  -5  -3  12         99.60         81.24        11.30 o                         
  -4  -3  12         34.13         26.79         7.11 o                         
  -3  -3  12         26.08         27.41         5.06 o                         
  -2  -3  12        140.98        155.03         9.85 o                         
  -1  -3  12        419.30        403.75        22.63 o                         
   0  -3  12        249.96        239.84        18.12 o                         
   1  -3  12         27.83         35.85         8.35 o                         
   2  -3  12          2.85          5.24         5.33 o                         
   3  -3  12        222.92        244.79        13.41 o                         
   4  -3  12        160.45        157.41        15.75 o                         
   5  -3  12         41.80         39.26         6.58 o                         
   6  -3  12          3.29          3.47         4.16 o                         
  -8  -2  12        125.55        107.36         9.42 o                         
  -7  -2  12        276.94        273.29        17.03 o                         
  -6  -2  12         19.53         19.11         6.99 o                         
  -5  -2  12        374.01        381.89        22.13 o                         
  -4  -2  12        310.99        314.08        20.50 o                         
  -3  -2  12        748.56        715.46        20.85 o                         
  -2  -2  12        185.03        188.01        10.74 o                         
  -1  -2  12         18.99         16.78         4.30 o                         
   0  -2  12        256.98        274.35        12.88 o                         
   1  -2  12         52.67         50.91         5.18 o                         
   2  -2  12         29.33         23.09         4.18 o                         
   3  -2  12         64.46         57.40         5.57 o                         
   4  -2  12        229.60        225.33        11.69 o                         
   5  -2  12        198.90        188.23        13.05 o                         
   6  -2  12          1.20          0.79         2.89 o                         
  -8  -1  12         65.42         58.22         7.62 o                         
  -7  -1  12         93.48        119.18        12.05 o                         
  -6  -1  12         28.02         28.65         8.10 o                         
  -5  -1  12         25.51         87.79        12.47 o                         
  -4  -1  12         46.46         48.72         6.07 o                         
  -3  -1  12        783.99        761.62        41.99 o                         
  -2  -1  12        618.71        574.56        18.40 o                         
  -1  -1  12        103.05        114.29         8.71 o                         
   0  -1  12         24.17         20.31         4.37 o                         
   1  -1  12         18.93         26.83         4.26 o                         
   2  -1  12        382.19        377.59        15.50 o                         
   3  -1  12        120.86        120.11         9.28 o                         
   4  -1  12         37.83         46.51         8.67 o                         
   5  -1  12         40.92         36.67         6.74 o                         
  -8   0  12         26.81         12.49         4.86 o                         
  -7   0  12        475.23        500.87        22.72 o                         
  -6   0  12          2.61          5.02         6.86 o                         
  -5   0  12          2.03         49.30        10.26 o                         
  -4   0  12          7.62          7.39         6.47 o                         
  -3   0  12        709.20        766.57        31.44 o                         
  -2   0  12        524.14        479.29        25.58 o                         
  -1   0  12          3.06          0.36         5.47 o                         
   0   0  12         49.68         50.75         6.50 o                         
   1   0  12         15.29         13.14         3.52 o                         
   2   0  12          0.81         -1.84         4.08 o                         
   3   0  12        859.85        871.38        30.75 o                         
   4   0  12          5.65         18.94         6.80 o                         
   5   0  12          1.08          2.99         4.04 o                         
  -8   1  12         38.38         43.37         6.77 o                         
  -7   1  12          0.18          0.25         5.60 o                         
  -6   1  12        386.35        434.58        22.67 o                         
  -5   1  12        279.76        305.08        19.87 o                         
  -4   1  12        393.42        411.43        23.23 o                         
  -3   1  12          0.34         -3.44         6.61 o                         
  -2   1  12         98.88         81.30        12.27 o                         
  -1   1  12         87.81         73.86        11.14 o                         
   0   1  12        556.06        534.09        27.41 o                         
   1   1  12         18.62         27.68         8.85 o                         
   2   1  12         12.45         21.80         8.28 o                         
   3   1  12        115.91        129.27        12.18 o                         
   4   1  12         75.21         90.83         9.45 o                         
  -8   2  12         31.49         39.69         6.08 o                         
  -7   2  12         27.50         23.41         6.36 o                         
  -6   2  12         64.97         73.21        10.01 o                         
  -5   2  12        117.20        140.33        13.94 o                         
  -4   2  12        557.28        528.27        17.86 o                         
  -3   2  12          0.52          7.56         7.29 o                         
  -2   2  12         16.35         13.49         7.37 o                         
  -1   2  12         36.19         33.85         8.90 o                         
   0   2  12          0.76          0.69         6.65 o                         
   1   2  12        334.02        382.15        20.79 o                         
   2   2  12        325.38        387.75        19.83 o                         
   3   2  12          6.88         11.07         5.47 o                         
  -8   3  12         69.34         63.21         6.28 o                         
  -7   3  12        473.26        455.36        19.03 o                         
  -6   3  12         16.37         19.47         3.95 o                         
  -5   3  12          0.39          0.20         2.99 o                         
  -4   3  12         59.99         59.00         6.58 o                         
  -3   3  12        240.17        282.52        18.83 o                         
  -2   3  12         57.38         68.61        10.92 o                         
  -1   3  12          0.63          8.26         7.33 o                         
   0   3  12          3.11          3.89         3.68 o                         
   1   3  12        339.17        375.55        18.59 o                         
   2   3  12        227.27        207.67        12.74 o                         
  -7   4  12         40.08         29.27         3.13 o                         
  -6   4  12        301.60        288.92        10.61 o                         
  -5   4  12         27.38         29.70         4.56 o                         
  -4   4  12          0.45         -1.17         4.63 o                         
  -3   4  12          0.07          2.46         5.48 o                         
  -2   4  12        243.39        293.68        12.19 o                         
  -1   4  12        168.21        216.50        13.80 o                         
   0   4  12         41.44         39.62         7.23 o                         
   1   4  12         12.35         15.44         4.86 o                         
  -6   5  12         31.71         31.72         4.15 o                         
  -5   5  12        128.64        143.65         6.87 o                         
  -4   5  12         53.87         51.02         6.97 o                         
  -3   5  12          9.27         11.31         5.15 o                         
  -2   5  12         12.91         10.63         3.25 o                         
  -1   5  12         58.89         62.23         4.60 o                         
  -2  -9  13         12.59          5.44         3.41 o                         
  -1  -9  13          0.92          2.90         3.51 o                         
   0  -9  13         32.91         32.23         3.85 o                         
   1  -9  13        109.44         84.60         6.15 o                         
   2  -9  13        353.82        309.80        10.30 o                         
   3  -9  13         13.19         10.69         2.81 o                         
   4  -9  13          0.11          0.35         2.25 o                         
  -3  -8  13          6.53          6.54         2.68 o                         
  -2  -8  13         57.27         33.90         4.33 o                         
  -1  -8  13        425.92        432.18        13.78 o                         
   0  -8  13          6.90         12.16         3.50 o                         
   1  -8  13         32.23         29.87         4.81 o                         
   2  -8  13         87.89         83.34         9.69 o                         
   3  -8  13         53.81         52.21        11.16 o                         
   4  -8  13         10.77         14.58         4.62 o                         
   5  -8  13        157.84        122.31         8.85 o                         
  -4  -7  13          2.82         10.99         3.14 o                         
  -3  -7  13          2.57          3.30         3.18 o                         
  -2  -7  13        493.76        456.64        15.10 o                         
  -1  -7  13        213.84        203.25        19.35 o                         
   0  -7  13        175.88        190.77         9.34 o                         
   1  -7  13         41.08         45.61         6.14 o                         
   2  -7  13          0.40          2.45         2.54 o                         
   3  -7  13          1.77         -0.44         2.88 o                         
   4  -7  13        439.56        465.40        18.37 o                         
   5  -7  13        125.20        124.92        10.39 o                         
  -5  -6  13         11.49         12.33         3.13 o                         
  -4  -6  13        426.75        428.24        17.98 o                         
  -3  -6  13        703.27        772.38        46.18 o                         
  -2  -6  13          8.10          6.73         3.71 o                         
  -1  -6  13         28.33         34.43         8.89 o                         
   0  -6  13          8.19          8.36         6.79 o                         
   1  -6  13        256.41        280.88        13.48 o                         
   2  -6  13          1.73          2.40         3.13 o                         
   3  -6  13          1.44          0.00         3.33 o                         
   4  -6  13         91.89        106.76         7.95 o                         
   5  -6  13        245.86        236.11        14.45 o                         
  -6  -5  13          1.90          0.98         2.26 o                         
  -5  -5  13          1.38          5.84         3.16 o                         
  -4  -5  13          5.91          1.07         3.31 o                         
  -3  -5  13        227.32        252.62        17.64 o                         
  -2  -5  13        299.53        310.98        19.61 o                         
  -1  -5  13          2.30         -0.03         6.35 o                         
   0  -5  13        103.64        122.19        13.09 o                         
   1  -5  13        186.08        217.09        12.27 o                         
   2  -5  13          1.12          5.66         3.59 o                         
   3  -5  13         53.97         58.73         5.83 o                         
   4  -5  13        129.12        128.94         7.57 o                         
   5  -5  13         97.01         89.51         9.62 o                         
   6  -5  13         45.15         43.23         5.79 o                         
  -7  -4  13          1.20         11.19         3.51 o                         
  -6  -4  13        338.19        327.50        27.45 o                         
  -5  -4  13        250.93        289.96        33.62 o                         
  -4  -4  13         33.79         33.82         8.10 o                         
  -3  -4  13         14.48         11.85         6.66 o                         
  -2  -4  13        350.92        347.41        20.88 o                         
  -1  -4  13        446.67        448.56        23.88 o                         
   0  -4  13        136.34        133.42        13.85 o                         
   1  -4  13         99.17         90.89         8.57 o                         
   2  -4  13        215.22        246.43        12.90 o                         
   3  -4  13        310.80        350.98        15.92 o                         
   4  -4  13        135.37        134.81         9.80 o                         
   5  -4  13          4.38         18.28         5.88 o                         
  -7  -3  13        174.54        205.46         9.34 o                         
  -6  -3  13        142.30        153.29         8.64 o                         
  -5  -3  13        727.49        794.37        20.25 o                         
  -4  -3  13         99.75        108.56         8.22 o                         
  -3  -3  13        212.56        212.70        11.27 o                         
  -2  -3  13          9.50         19.61         4.53 o                         
  -1  -3  13         95.90         97.29        12.20 o                         
   0  -3  13         78.71         80.90        11.12 o                         
   1  -3  13        564.22        569.71        28.34 o                         
   2  -3  13         25.12         24.46         5.72 o                         
   3  -3  13         23.13         41.74         6.52 o                         
   4  -3  13        159.67        191.24        15.91 o                         
   5  -3  13          5.63         11.76         5.01 o                         
  -7  -2  13          9.61         10.54         3.24 o                         
  -6  -2  13        183.73        163.25         9.05 o                         
  -5  -2  13          0.05         -3.95         3.95 o                         
  -4  -2  13        287.89        293.81        13.10 o                         
  -3  -2  13        825.85        790.06        21.41 o                         
  -2  -2  13         20.04         17.70         5.62 o                         
  -1  -2  13        118.47        117.27         8.61 o                         
   0  -2  13        195.61        177.28        10.27 o                         
   1  -2  13        173.78        186.29        10.95 o                         
   2  -2  13          9.33          6.57         5.33 o                         
   3  -2  13        411.37        368.96        37.95 o                         
   4  -2  13          9.75         13.26         5.02 o                         
   5  -2  13        370.06        254.25        11.89 o                         
  -7  -1  13        778.73        697.04        57.87 o                         
  -6  -1  13          1.95          3.13         3.78 o                         
  -5  -1  13         48.23         40.25         5.08 o                         
  -4  -1  13          1.09         -0.86         3.04 o                         
  -3  -1  13        344.82        314.51        16.27 o                         
  -2  -1  13        509.55        512.86        39.87 o                         
  -1  -1  13          2.29          6.04         5.82 o                         
   0  -1  13          6.51          9.44         3.21 o                         
   1  -1  13         56.03         53.35         5.30 o                         
   2  -1  13        369.77        349.62        14.00 o                         
   3  -1  13          5.90         16.06         4.46 o                         
   4  -1  13        209.87        170.16        11.65 o                         
  -8   0  13          3.28          3.60         2.72 o                         
  -7   0  13         71.12         62.46         8.18 o                         
  -6   0  13        156.72        147.79        13.15 o                         
  -5   0  13         62.04         84.58        10.93 o                         
  -4   0  13         15.60         10.44         6.47 o                         
  -3   0  13         38.12         47.88         9.51 o                         
  -2   0  13         52.04         66.56        10.15 o                         
  -1   0  13        968.80       1024.52        24.49 o                         
   0   0  13        172.17        182.08         8.76 o                         
   1   0  13          7.21          8.48         5.32 o                         
   2   0  13          0.04          4.00         5.78 o                         
   3   0  13        124.55        132.83        11.41 o                         
   4   0  13         26.28         34.94         5.77 o                         
  -7   1  13          3.06          2.48         3.91 o                         
  -6   1  13          5.33          5.25         5.20 o                         
  -5   1  13        292.88        301.19        18.55 o                         
  -4   1  13        660.57        721.87        28.82 o                         
  -3   1  13         89.75         68.93        10.72 o                         
  -2   1  13         11.41          2.96         6.12 o                         
  -1   1  13        330.09        389.70        22.21 o                         
   0   1  13        214.31        256.67        12.65 o                         
   1   1  13        159.59        179.36        14.40 o                         
   2   1  13         12.90         13.92         6.53 o                         
   3   1  13         12.40          9.71         4.88 o                         
  -7   2  13          1.79          2.37         3.60 o                         
  -6   2  13         92.47        102.97        10.44 o                         
  -5   2  13         11.79         18.19         6.42 o                         
  -4   2  13        259.78        296.26        18.22 o                         
  -3   2  13         91.36        122.92        13.04 o                         
  -2   2  13          1.61         -2.40         6.47 o                         
  -1   2  13          2.95         13.23         7.10 o                         
   0   2  13         26.75         32.96         4.86 o                         
   1   2  13         20.39         14.59         6.09 o                         
   2   2  13        154.08        128.85         9.84 o                         
  -6   3  13         13.72         12.49         4.59 o                         
  -5   3  13        164.13        191.33        13.28 o                         
  -4   3  13          0.06         -3.40         5.45 o                         
  -3   3  13         11.08         16.13         6.18 o                         
  -2   3  13         75.89         79.57        10.04 o                         
  -1   3  13         94.17         64.59         6.37 o                         
   0   3  13         32.87         33.42         4.14 o                         
   1   3  13         43.80         42.16         6.22 o                         
  -5   4  13        235.16        219.92         8.47 o                         
  -4   4  13         39.75         43.34         4.57 o                         
  -3   4  13          5.66         13.98         4.90 o                         
  -2   4  13         98.17        101.67         6.15 o                         
  -1   4  13         37.93         35.46         3.70 o                         
   1  -9  14         46.04         37.99         4.65 o                         
  -2  -8  14         66.98         59.83         9.99 o                         
  -1  -8  14        287.25        217.69        29.90 o                         
   0  -8  14         21.65         13.47         4.78 o                         
   1  -8  14         70.82         86.01         8.75 o                         
   2  -8  14         34.08         41.02         6.63 o                         
   3  -8  14          2.25          3.70         3.94 o                         
  -3  -7  14        136.59        104.75        24.75 o                         
  -2  -7  14        287.06        287.87        30.35 o                         
  -1  -7  14          3.50          1.81         3.60 o                         
   0  -7  14        318.05        303.94        14.91 o                         
   1  -7  14        159.53        167.87        22.10 o                         
   2  -7  14        156.38        144.58        10.05 o                         
   3  -7  14         10.94         10.63         2.50 o                         
   4  -7  14        329.45        238.87        12.01 o                         
  -4  -6  14        233.79        221.42        13.28 o                         
  -3  -6  14        297.72        293.49        16.63 o                         
  -2  -6  14        242.56        265.70        16.71 o                         
  -1  -6  14          7.15         -2.70         6.17 o                         
   0  -6  14         91.44         88.80         7.84 o                         
   1  -6  14          1.01         11.96         5.00 o                         
   2  -6  14         19.01         20.92         5.31 o                         
   3  -6  14        151.13        156.13         9.32 o                         
   4  -6  14         62.07         48.82         6.64 o                         
  -5  -5  14         47.28         42.99         6.51 o                         
  -4  -5  14          2.28          6.74         5.12 o                         
  -3  -5  14        321.59        351.10        19.09 o                         
  -2  -5  14         59.29         75.91        10.60 o                         
  -1  -5  14         73.51         80.74        10.82 o                         
   0  -5  14         64.75         66.02         7.47 o                         
   1  -5  14         20.94         19.36         5.20 o                         
   2  -5  14        202.77        231.45        11.81 o                         
   3  -5  14        323.56        361.15        13.98 o                         
   4  -5  14         39.47         29.76         4.41 o                         
  -6  -4  14        444.08        361.75        15.12 o                         
  -5  -4  14        357.63        326.20        16.63 o                         
  -4  -4  14        145.24        165.95        13.29 o                         
  -3  -4  14         95.64         95.92        11.07 o                         
  -2  -4  14         39.77         63.40        10.00 o                         
  -1  -4  14         71.01         87.04        11.09 o                         
   0  -4  14         15.80         20.37         5.13 o                         
   1  -4  14        112.64         98.91         8.48 o                         
   2  -4  14        214.11        215.13        11.45 o                         
   3  -4  14        211.99        210.93        15.01 o                         
   4  -4  14         34.73         26.87         5.41 o                         
  -6  -3  14          0.02         -1.20         2.33 o                         
  -5  -3  14        161.25        138.64         7.86 o                         
  -4  -3  14        208.02        208.10        10.18 o                         
  -3  -3  14        167.87        174.83         9.56 o                         
  -2  -3  14          2.32          4.89         5.34 o                         
  -1  -3  14         35.30         21.91         6.46 o                         
   0  -3  14        140.75        160.27        10.23 o                         
   1  -3  14        149.42        154.77         9.73 o                         
   2  -3  14        244.03        235.29        11.37 o                         
   3  -3  14          2.10          1.03         3.01 o                         
   4  -3  14         73.92         54.37         6.81 o                         
  -7  -2  14        169.79        148.49        14.57 o                         
  -6  -2  14         16.86         16.55         3.32 o                         
  -5  -2  14         22.46         28.50         4.26 o                         
  -4  -2  14        328.32        355.26        13.13 o                         
  -3  -2  14        307.41        326.22        12.92 o                         
  -2  -2  14         51.84         52.97         5.81 o                         
  -1  -2  14         15.67          4.96         2.92 o                         
   0  -2  14         39.90         37.50         4.30 o                         
   1  -2  14        271.14        300.26        15.81 o                         
   2  -2  14        165.88        180.17        14.61 o                         
   3  -2  14         36.21         31.65         4.53 o                         
   4  -2  14         29.43         14.86         3.64 o                         
  -7  -1  14        268.82        250.80        12.58 o                         
  -6  -1  14        177.72        175.39        12.38 o                         
  -5  -1  14          1.70         -0.79         4.74 o                         
  -4  -1  14         31.25         33.47         7.50 o                         
  -3  -1  14         30.41         25.73         6.96 o                         
  -2  -1  14         23.04         29.70         7.20 o                         
  -1  -1  14        471.09        460.18        15.98 o                         
   0  -1  14         93.31         94.10         5.97 o                         
   1  -1  14         48.82         51.29         5.51 o                         
   2  -1  14         59.77         60.58         5.59 o                         
   3  -1  14         16.14         17.43         4.37 o                         
  -7   0  14         45.24         32.49         5.20 o                         
  -6   0  14          1.27          4.00         4.60 o                         
  -5   0  14         64.77         77.60         9.67 o                         
  -4   0  14         42.50         55.82         8.92 o                         
  -3   0  14          7.24          5.96         5.67 o                         
  -2   0  14        127.22        110.04         7.90 o                         
  -1   0  14        236.70        225.58        12.05 o                         
   0   0  14        195.35        222.98        10.76 o                         
   1   0  14         14.73         21.39         6.40 o                         
   2   0  14         18.83          4.39         4.07 o                         
   3   0  14          0.22          0.08         2.81 o                         
  -6   1  14        133.52        127.43        10.15 o                         
  -5   1  14        178.60        195.63        13.42 o                         
  -4   1  14        276.42        323.43        18.05 o                         
  -3   1  14        195.12        216.28        15.40 o                         
  -2   1  14         23.86         33.45         7.85 o                         
  -1   1  14         71.81         72.78         6.70 o                         
   0   1  14        179.86        179.00         8.54 o                         
   1   1  14         42.16         34.29         6.56 o                         
   2   1  14         19.00         15.71         4.40 o                         
  -6   2  14        221.12        227.34        12.12 o                         
  -5   2  14          1.44          7.73         4.29 o                         
  -4   2  14         50.90         40.34         6.89 o                         
  -3   2  14         87.09         98.36        10.12 o                         
  -2   2  14        123.97        128.33        11.25 o                         
  -1   2  14          9.07          6.97         6.90 o                         
   0   2  14         14.74         17.98         5.10 o                         
  -4   3  14         19.18         24.60         3.99 o                         
  -3   3  14          3.34          3.13         3.86 o                         
  -2   3  14         33.14         37.74         4.12 o                         
  -2  -7  15         13.53          5.27         2.16 o                         
  -1  -7  15         57.66         54.57        12.75 o                         
   0  -7  15        273.25        270.00        39.18 o                         
   1  -7  15          5.16          6.30         3.06 o                         
   2  -7  15         79.39         80.03        13.80 o                         
  -3  -6  15        121.12        115.82         9.24 o                         
  -2  -6  15        665.83        623.18        30.21 o                         
  -1  -6  15          2.03         -0.36         3.30 o                         
   0  -6  15         92.48         76.04         6.55 o                         
   1  -6  15         14.51         33.81         4.98 o                         
   2  -6  15        140.07        134.98         7.87 o                         
   3  -6  15        130.53        124.07         7.07 o                         
  -4  -5  15         96.97         93.28         8.51 o                         
  -3  -5  15        117.52        112.00        10.29 o                         
  -2  -5  15        111.11        128.61        10.98 o                         
  -1  -5  15         70.25         70.19         6.62 o                         
   0  -5  15         55.69         63.19         6.47 o                         
   1  -5  15          5.36         25.09         5.06 o                         
   2  -5  15         52.95         65.78         6.13 o                         
   3  -5  15        498.71        501.05        19.99 o                         
  -5  -4  15        120.70        116.92         8.74 o                         
  -4  -4  15        366.34        336.57        15.88 o                         
  -3  -4  15         13.27         16.11         5.37 o                         
  -2  -4  15        150.09        159.18        12.64 o                         
  -1  -4  15        187.01        192.84         9.98 o                         
   0  -4  15        101.00        102.60         7.70 o                         
   1  -4  15          7.14         15.64         4.28 o                         
   2  -4  15        333.74        324.69        19.59 o                         
   3  -4  15         63.61         68.97         8.44 o                         
  -5  -3  15         78.84         72.36         9.90 o                         
  -4  -3  15        171.87        160.24        11.19 o                         
  -3  -3  15        116.48        100.63         9.72 o                         
  -2  -3  15          9.42         27.77         6.05 o                         
  -1  -3  15          1.13         -0.34         3.46 o                         
   0  -3  15        147.56        140.83         8.39 o                         
   1  -3  15        209.82        208.06        11.11 o                         
   2  -3  15        142.14        147.61        12.42 o                         
  -5  -2  15          8.49          6.28         2.32 o                         
  -4  -2  15          0.65         -2.06         2.36 o                         
  -3  -2  15         26.58         30.62         4.00 o                         
  -2  -2  15        341.44        364.00        12.15 o                         
  -1  -2  15         12.28         10.94         3.25 o                         
   0  -2  15          9.15         14.35         5.92 o                         
   1  -2  15         94.89         93.29         9.99 o                         
   2  -2  15        140.26        133.59        10.56 o                         
  -5  -1  15         72.48         75.27         7.82 o                         
  -4  -1  15         78.21         73.66         8.54 o                         
  -3  -1  15         26.38         17.08         5.34 o                         
  -2  -1  15        105.58        100.40         7.07 o                         
  -1  -1  15        224.40        246.49        10.49 o                         
   0  -1  15        149.32        160.53        11.54 o                         
   1  -1  15          2.42         -0.66         2.72 o                         
  -5   0  15         14.26         21.54         4.89 o                         
  -4   0  15         53.43         58.61         7.85 o                         
  -3   0  15         11.64         10.20         3.01 o                         
  -2   0  15        117.11        125.76        10.96 o                         
  -1   0  15        152.81        122.76        23.45 o                         
   0   0  15        162.76        115.62         8.66 o                         
   1   0  15          0.39          2.04         2.48 o                         
  -5   1  15        153.28        169.84        10.42 o                         
  -4   1  15          0.72          0.42         3.64 o                         
  -3   1  15        188.64        155.37        37.57 o                         
  -2   1  15         26.80         18.57         3.32 o                         
  -1   1  15          1.70          1.61         1.84 o                         
   0   1  15         23.48         15.09         3.80 o                         
  -1  -6  16          1.16         -0.17         2.20 o                         
   0  -6  16         56.30         40.41         4.12 o                         
  -2  -5  16         69.34         65.40         5.28 o                         
  -1  -5  16        194.74        195.31         8.43 o                         
   0  -5  16         39.90         35.59         4.23 o                         
   1  -5  16          3.91          7.01         3.10 o                         
  -3  -4  16         18.87         16.59         4.04 o                         
  -2  -4  16         43.38         42.40         4.44 o                         
  -1  -4  16         46.54         46.36         4.83 o                         
   0  -4  16        210.98        235.43         9.24 o                         
   1  -4  16        154.94        131.07        10.29 o                         
  -4  -3  16          5.01          1.17         1.78 o                         
  -3  -3  16          4.25          4.55         2.68 o                         
  -2  -3  16        225.34        185.35        11.05 o                         
  -1  -3  16         24.72         19.34         3.21 o                         
   0  -3  16         22.03         20.41         5.30 o                         
   1  -3  16        113.32        128.22         9.99 o                         
  -3  -2  16         29.09         25.57         4.96 o                         
  -2  -2  16        444.00        391.32        16.25 o                         
  -1  -2  16          1.45          4.38         3.54 o                         
   0  -2  16          5.15          4.24         3.69 o                         
  -3  -1  16          4.43         -1.00         1.69 o                         
  -2  -1  16         13.78         11.73         2.37 o                         
                                                                                
