# Supplementary material for: Solvatomorphism in a series of copper(II) complexes with the 5-phenyl­imidazole/perchlorate system as ligands
Source: Acta Crystallogr B Struct Sci Cryst Eng Mater. 2024 Jul 30;80(Pt 4):347–59. doi: 10.1107/S2052520624005948 (PMC11301897; doi:10.1107/S2052520624005948)
Supplement: Supplementary file 7 [file b-80-00347-7sup7.hkl]

data_7                                                                          
_shelx_title '  EL105B in P-1'                                                  
_shelx_refln_list_code          4                                               
_shelx_F_calc_maximum      184.64                                               
_exptl_crystal_F_000       511.00                                               
_reflns_d_resolution_high  0.7830                                               
                                                                                
loop_                                                                           
 _space_group_symop_operation_xyz                                               
 'x, y, z'                                                                      
 '-x, -y, -z'                                                                   
                                                                                
_cell_length_a     9.1544                                                       
_cell_length_b     9.8343                                                       
_cell_length_c    14.2557                                                       
_cell_angle_alpha  91.493                                                       
_cell_angle_beta  107.948                                                       
_cell_angle_gamma 109.075                                                       
                                                                                
_shelx_F_squared_multiplier     1.000                                           
                                                                                
loop_                                                                           
 _refln_index_h                                                                 
 _refln_index_k                                                                 
 _refln_index_l                                                                 
 _refln_F_squared_calc                                                          
 _refln_F_squared_meas                                                          
 _refln_F_squared_sigma                                                         
 _refln_observed_status                                                         
   2   0   0        445.85        520.02         8.27 o                         
   3   0   0       3505.05       3397.31        28.46 o                         
   4   0   0        679.97        799.84         8.80 o                         
   5   0   0         63.01         43.14         2.37 o                         
   6   0   0       1453.87       1461.67        32.96 o                         
   7   0   0         72.79         67.39         3.63 o                         
   8   0   0         36.16         54.82         5.72 o                         
   9   0   0        141.13        141.54        11.66 o                         
  10   0   0          0.42         12.89         3.49 o                         
 -10   1   0          0.44          1.13         3.48 o                         
  -9   1   0        108.41        104.94         8.12 o                         
  -8   1   0        450.13        485.63        24.27 o                         
  -7   1   0        390.14        363.26        12.85 o                         
  -6   1   0        399.08        383.65        12.27 o                         
  -5   1   0        517.70        471.75        16.60 o                         
  -4   1   0         27.53         25.32         1.55 o                         
  -3   1   0        833.09        880.07        17.87 o                         
  -2   1   0       8753.20       8945.06        73.31 o                         
   1   1   0       5614.69       5912.08        84.01 o                         
   2   1   0        961.84        909.34        10.63 o                         
   3   1   0          5.44          4.49         1.70 o                         
   4   1   0        539.70        547.31         9.36 o                         
   5   1   0        477.65        471.13         9.24 o                         
   6   1   0        513.70        499.51        25.77 o                         
   7   1   0         24.86         13.66         2.80 o                         
   8   1   0        103.80         91.13         7.22 o                         
   9   1   0        498.89        478.59        21.50 o                         
  10   1   0          6.58          0.54         2.91 o                         
 -10   2   0         13.59         16.55         4.28 o                         
  -9   2   0         43.73         29.73         5.84 o                         
  -8   2   0        991.16       1016.86        28.97 o                         
  -7   2   0         26.95         18.61         3.10 o                         
  -6   2   0          1.77          2.10         1.38 o                         
  -5   2   0        244.34        193.15         9.38 o                         
  -4   2   0       2859.71       3046.75        23.82 o                         
  -3   2   0         21.40         29.88         1.09 o                         
  -2   2   0       7721.21       8155.90        51.28 o                         
  -1   2   0       1689.44       1806.04        75.36 o                         
   0   2   0        245.88        282.48         6.61 o                         
   1   2   0       2995.90       2927.52        45.78 o                         
   2   2   0       2545.24       2500.94        30.82 o                         
   3   2   0       1174.77       1219.21        15.26 o                         
   4   2   0        111.52        106.50         4.13 o                         
   5   2   0          1.00          0.17         0.99 o                         
   6   2   0          1.49         -0.10         1.07 o                         
   7   2   0       1677.81       1689.27        61.54 o                         
   8   2   0         30.21         28.10         4.22 o                         
   9   2   0        227.83        233.63        14.15 o                         
 -11   3   0          3.57          3.50         2.54 o                         
 -10   3   0        204.01        219.48        12.31 o                         
  -9   3   0          8.61          9.46         3.07 o                         
  -8   3   0        151.67        141.83         6.73 o                         
  -7   3   0       1944.59       1979.45        34.02 o                         
  -6   3   0         25.21        107.98        14.71 o                         
  -5   3   0       1488.50       1679.11        20.23 o                         
  -4   3   0       4691.12       5457.10        51.39 o                         
  -3   3   0         41.20         79.30         2.08 o                         
  -2   3   0        486.92        457.78         5.32 o                         
  -1   3   0        543.04        507.78        27.71 o                         
   0   3   0        209.50        314.17         8.32 o                         
   1   3   0       1344.05       1310.90        25.18 o                         
   2   3   0       3800.65       4195.83        70.21 o                         
   3   3   0        446.79        505.14         9.20 o                         
   4   3   0         40.94         29.29         3.26 o                         
   5   3   0         98.37         96.01         6.23 o                         
   6   3   0          2.72          7.12         2.46 o                         
   7   3   0        610.88        640.66        18.49 o                         
   8   3   0        118.96        121.68         8.44 o                         
 -11   4   0          0.74         -0.03         2.76 o                         
 -10   4   0        126.75        127.39         9.20 o                         
  -9   4   0        159.06        139.61         8.36 o                         
  -8   4   0        343.75        353.86        14.60 o                         
  -7   4   0         23.50         32.01         3.01 o                         
  -6   4   0         78.17        101.61         4.73 o                         
  -5   4   0       1020.91       1049.39        16.01 o                         
  -4   4   0        604.92        567.47        11.25 o                         
  -3   4   0          9.98         20.53         1.15 o                         
  -2   4   0       1469.30       1543.46        36.60 o                         
  -1   4   0       1447.53       1325.28        45.20 o                         
   0   4   0       1534.61       1792.28        30.50 o                         
   1   4   0       1890.10       1906.55        35.07 o                         
   2   4   0        197.70        191.61         9.33 o                         
   3   4   0        402.50        366.29         9.73 o                         
   4   4   0        390.58        406.12        11.79 o                         
   5   4   0        558.35        592.84        16.07 o                         
   6   4   0          2.77          0.24         1.64 o                         
   7   4   0        291.22        283.15        11.94 o                         
   8   4   0        287.10        281.89        19.36 o                         
 -11   5   0          1.53          6.67         3.65 o                         
 -10   5   0         74.54         81.72         5.82 o                         
  -9   5   0         65.86         61.64         4.69 o                         
  -8   5   0        204.33        191.90         8.05 o                         
  -7   5   0        560.20        611.51        17.12 o                         
  -6   5   0        468.15        521.77        10.80 o                         
  -5   5   0         14.46         25.56         2.03 o                         
  -4   5   0       4376.91       4643.42        59.75 o                         
  -3   5   0         82.97         61.20         2.33 o                         
  -2   5   0        182.09        232.55         7.06 o                         
  -1   5   0       1028.95        910.96        50.52 o                         
   0   5   0        871.79        931.74        16.22 o                         
   1   5   0          5.76          8.57         2.25 o                         
   2   5   0        634.12        627.15        18.99 o                         
   3   5   0       2029.78       2109.95        65.63 o                         
   4   5   0         65.15         52.06         4.25 o                         
   5   5   0        165.56        182.49        12.92 o                         
   6   5   0         58.09         51.61         7.59 o                         
   7   5   0          1.78          2.50         3.20 o                         
 -11   6   0         99.59        101.49        11.88 o                         
 -10   6   0         25.56         32.14         7.18 o                         
  -9   6   0         12.18         11.19         2.70 o                         
  -8   6   0        677.29        637.90        18.67 o                         
  -7   6   0        422.70        397.06        13.70 o                         
  -6   6   0       1204.91       1153.47        28.05 o                         
  -5   6   0        231.35        243.64         6.06 o                         
  -4   6   0        163.58        155.35         4.62 o                         
  -3   6   0       1165.03       1072.86        19.84 o                         
  -2   6   0        121.35        118.01         5.50 o                         
  -1   6   0       1092.03       1122.72        22.68 o                         
   0   6   0        166.77        147.45         6.47 o                         
   1   6   0          9.73         14.29         2.93 o                         
   2   6   0         98.97         99.29         7.47 o                         
   3   6   0          1.46         21.51         2.56 o                         
   4   6   0         81.92         72.31         4.97 o                         
   5   6   0        464.87        448.21        21.37 o                         
   6   6   0        159.90        170.81        14.05 o                         
   7   6   0         11.96          6.08         4.02 o                         
 -10   7   0         35.03         21.75         5.49 o                         
  -9   7   0        103.72        104.02        10.55 o                         
  -8   7   0          4.88          5.74         3.10 o                         
  -7   7   0         83.76         94.17         9.23 o                         
  -6   7   0       1074.32       1001.37       120.63 o                         
  -5   7   0        166.21        157.22         6.16 o                         
  -4   7   0         33.30         34.29         2.69 o                         
  -3   7   0        451.64        471.13        19.08 o                         
  -2   7   0        673.49        603.26        26.84 o                         
  -1   7   0          1.24          3.14         0.91 o                         
   0   7   0         22.61         24.30         2.02 o                         
   1   7   0         62.41         74.72         5.16 o                         
   2   7   0         37.81         38.72         2.81 o                         
   3   7   0       1047.67       1024.95        30.62 o                         
   4   7   0        268.40        240.15        14.99 o                         
   5   7   0         17.99         15.01         4.51 o                         
   6   7   0        598.21        628.10        28.65 o                         
 -10   8   0         11.47          9.07         3.54 o                         
  -9   8   0          5.85          6.36         3.62 o                         
  -8   8   0        199.45        222.39        15.12 o                         
  -7   8   0        114.43        121.93        10.75 o                         
  -6   8   0         24.73         27.97         5.13 o                         
  -5   8   0       1289.94       1234.61        34.95 o                         
  -4   8   0        499.48        420.86        28.82 o                         
  -3   8   0        171.35        167.01        12.32 o                         
  -2   8   0        600.31        591.36        23.70 o                         
  -1   8   0        113.65        129.76         9.28 o                         
   0   8   0         50.52         48.33         4.11 o                         
   1   8   0        125.69        144.46         7.62 o                         
   2   8   0        186.47        187.86         9.56 o                         
   3   8   0        133.65        157.43        11.83 o                         
   4   8   0        275.54        285.29        17.07 o                         
   5   8   0          3.73          5.74         3.29 o                         
 -10   9   0        181.02        194.80        16.10 o                         
  -9   9   0          1.66          5.40         3.88 o                         
  -8   9   0        257.78        244.33        16.22 o                         
  -7   9   0         20.82         15.40         4.56 o                         
  -6   9   0         83.16         75.32         8.68 o                         
  -5   9   0       1068.52       1049.26        33.65 o                         
  -4   9   0          8.11         17.12         4.95 o                         
  -3   9   0          9.63         12.21         4.74 o                         
  -2   9   0        263.95        265.98         8.42 o                         
  -1   9   0         54.87         42.90         3.66 o                         
   0   9   0          7.31          7.40         3.19 o                         
   1   9   0        821.32        872.45        21.24 o                         
   2   9   0         81.59         73.19         6.83 o                         
   3   9   0          0.66          4.63         5.72 o                         
   4   9   0        103.36         95.75        10.33 o                         
  -9  10   0         16.44          6.19         4.29 o                         
  -8  10   0          0.63         -4.15         4.15 o                         
  -7  10   0        127.24        117.88        11.49 o                         
  -6  10   0         13.51          8.52         3.73 o                         
  -5  10   0        252.85        245.17        16.41 o                         
  -4  10   0        696.26        677.01        27.78 o                         
  -3  10   0          1.31          4.51         3.04 o                         
  -2  10   0         77.02         77.71         9.40 o                         
  -1  10   0        520.15        519.35        26.47 o                         
   0  10   0          9.09          3.40         3.53 o                         
   1  10   0         35.02         39.13         8.17 o                         
   2  10   0         69.03         66.37        11.53 o                         
  -8  11   0          0.34         -0.05         2.86 o                         
  -7  11   0         85.55         87.28        10.43 o                         
  -6  11   0         15.90         16.65         5.25 o                         
  -5  11   0        126.55        133.82        12.84 o                         
  -4  11   0         10.55         12.84         4.79 o                         
  -3  11   0        358.90        342.87        21.06 o                         
  -2  11   0         62.78         57.46         9.02 o                         
  -1  11   0        171.24        186.75        16.61 o                         
   0  11   0          4.92          7.37         4.67 o                         
   1  11   0          0.82          1.30         3.80 o                         
  -6  12   0        188.03        203.38        16.31 o                         
  -5  12   0         11.07          6.76         3.43 o                         
  -4  12   0          1.97         13.69         5.26 o                         
  -3  12   0        163.78        159.31        15.42 o                         
  -2  12   0         12.21          9.19         4.77 o                         
   2 -12   1         13.08         11.15         5.08 o                         
   3 -12   1        168.82        157.19        15.01 o                         
   4 -12   1          7.51          4.94         3.91 o                         
   5 -12   1          0.64         -1.24         3.80 o                         
   6 -12   1        147.99        118.84        12.59 o                         
  -1 -11   1         27.81         36.49         8.47 o                         
   0 -11   1          3.29          4.87         5.14 o                         
   1 -11   1        100.01        116.19        13.06 o                         
   2 -11   1          2.63          6.01         4.22 o                         
   3 -11   1          2.44          2.82         4.33 o                         
   4 -11   1        466.63        431.83        23.29 o                         
   5 -11   1         11.90         18.53         5.73 o                         
   6 -11   1         16.39         17.77         5.21 o                         
   7 -11   1         24.85         15.72         5.15 o                         
   8 -11   1          5.63          4.38         4.03 o                         
  -3 -10   1        203.66        180.31        18.83 o                         
  -2 -10   1        189.47        187.49        18.14 o                         
  -1 -10   1         42.71         39.02         8.20 o                         
   0 -10   1          5.90         -1.04         4.42 o                         
   1 -10   1        201.62        220.80        16.79 o                         
   2 -10   1         10.06          9.35         3.98 o                         
   3 -10   1        195.39        183.43        14.41 o                         
   4 -10   1        873.52        854.86        31.76 o                         
   5 -10   1         56.43         49.96         7.62 o                         
   6 -10   1        110.02        104.60        10.76 o                         
   7 -10   1         90.53         85.08         9.67 o                         
   8 -10   1         24.88         14.44         4.62 o                         
   9 -10   1          2.98          4.94         3.18 o                         
  -4  -9   1        199.49        227.27        24.26 o                         
  -3  -9   1          6.17          9.82         2.70 o                         
  -2  -9   1        348.80        374.28        27.62 o                         
  -1  -9   1         50.37         76.61         5.85 o                         
   0  -9   1         38.54         31.25         3.68 o                         
   1  -9   1          5.80          6.17         1.84 o                         
   2  -9   1         66.09         66.52         8.43 o                         
   3  -9   1        662.90        614.44        25.14 o                         
   4  -9   1        240.32        236.48        15.19 o                         
   5  -9   1        248.36        232.68        14.90 o                         
   6  -9   1          0.65         -3.65         3.65 o                         
   7  -9   1          1.37         -2.71         3.37 o                         
   8  -9   1          5.36          8.13         4.12 o                         
   9  -9   1          0.39          2.18         3.46 o                         
  -5  -8   1          1.65          1.57         2.61 o                         
  -4  -8   1        304.52        311.37        17.50 o                         
  -3  -8   1         18.63         17.51         4.11 o                         
  -2  -8   1        252.93        235.58        10.45 o                         
  -1  -8   1        432.00        458.51        17.16 o                         
   0  -8   1        113.07        115.79         6.25 o                         
   1  -8   1         14.63         16.23         1.73 o                         
   2  -8   1        700.11        689.15        28.60 o                         
   3  -8   1          2.09          1.98         1.48 o                         
   4  -8   1       1783.35       1551.50        84.76 o                         
   5  -8   1        538.96        553.43        22.15 o                         
   6  -8   1         14.86          7.05         2.89 o                         
   7  -8   1        104.32        105.43         9.90 o                         
   8  -8   1        229.84        257.51        16.29 o                         
   9  -8   1         21.74         27.40         6.02 o                         
  10  -8   1         39.85         30.25         6.57 o                         
  -6  -7   1         56.30         77.56         9.75 o                         
  -5  -7   1          0.55          0.42         2.95 o                         
  -4  -7   1        705.53        656.45        24.90 o                         
  -3  -7   1        242.20        258.04         8.85 o                         
  -2  -7   1         30.43         29.16         4.43 o                         
  -1  -7   1       1135.35       1138.32        21.94 o                         
   0  -7   1       1237.87       1190.74        20.79 o                         
   1  -7   1         15.02         13.41         1.51 o                         
   2  -7   1        503.62        497.36         8.41 o                         
   3  -7   1       1395.57       1403.83        21.00 o                         
   4  -7   1        141.58        149.76         8.56 o                         
   5  -7   1        957.11        924.23        16.23 o                         
   6  -7   1        332.85        304.82         9.20 o                         
   7  -7   1          1.54         -3.50         3.50 o                         
   8  -7   1        317.41        322.79        17.99 o                         
   9  -7   1         22.28         10.13         3.74 o                         
  10  -7   1          5.02          2.62         3.38 o                         
  -7  -6   1         22.00         11.65         4.18 o                         
  -6  -6   1        476.64        488.18        23.72 o                         
  -5  -6   1         86.86         74.39         8.80 o                         
  -4  -6   1        428.61        422.43        19.47 o                         
  -3  -6   1        114.09        132.20         9.52 o                         
  -2  -6   1        107.25         98.77         7.32 o                         
  -1  -6   1        107.66        110.51         5.69 o                         
   0  -6   1       2843.36       2887.15        37.50 o                         
   1  -6   1        629.90        637.74        11.75 o                         
   2  -6   1        166.82        181.69         4.20 o                         
   3  -6   1        319.64        306.49         6.71 o                         
   4  -6   1        234.71        240.93         5.58 o                         
   5  -6   1        556.77        535.10         9.32 o                         
   6  -6   1       1060.43        945.68        38.80 o                         
   7  -6   1         30.29         27.02         1.95 o                         
   8  -6   1        133.92        118.92        10.70 o                         
   9  -6   1        109.03         85.50         9.79 o                         
  10  -6   1         60.95         65.13         9.18 o                         
  -8  -5   1        300.97        312.18        20.70 o                         
  -7  -5   1         83.17         94.38        10.84 o                         
  -6  -5   1        395.88        403.49        22.10 o                         
  -5  -5   1        122.18        123.73         7.20 o                         
  -4  -5   1        854.19        859.31        20.48 o                         
  -3  -5   1       2321.69       2483.39        50.04 o                         
  -2  -5   1        597.98        550.77        17.28 o                         
  -1  -5   1        226.66        185.11         8.27 o                         
   0  -5   1       3744.08       4014.60        46.92 o                         
   1  -5   1       3189.31       3319.94        39.95 o                         
   2  -5   1         68.90         79.20         3.49 o                         
   3  -5   1       1073.49       1101.83        14.66 o                         
   4  -5   1        556.84        574.27         9.05 o                         
   5  -5   1         74.84         71.60         2.97 o                         
   6  -5   1       1607.07       1676.23        19.39 o                         
   7  -5   1        166.85        159.63         6.41 o                         
   8  -5   1         44.19         37.28         3.50 o                         
   9  -5   1        475.41        466.65        15.48 o                         
  10  -5   1          6.72         19.77        12.34 o                         
  -8  -4   1        429.46        439.11        24.08 o                         
  -7  -4   1         65.91         60.59         5.68 o                         
  -6  -4   1         44.09         57.73         5.36 o                         
  -5  -4   1        327.42        327.35        12.34 o                         
  -4  -4   1        469.43        445.67        12.36 o                         
  -3  -4   1         19.17         19.44         3.70 o                         
  -2  -4   1       1060.72       1171.63        34.98 o                         
  -1  -4   1       2694.73       2971.67        34.53 o                         
   0  -4   1        281.01        222.57         5.89 o                         
   1  -4   1       4328.58       4250.50        45.39 o                         
   2  -4   1       1414.06       1472.09        36.44 o                         
   3  -4   1       4103.93       4344.54        45.88 o                         
   4  -4   1        161.79        249.65         4.53 o                         
   5  -4   1         31.28         34.27         1.92 o                         
   6  -4   1        785.23        818.92        14.60 o                         
   7  -4   1        190.13        175.44         6.84 o                         
   8  -4   1         40.71         25.41         2.97 o                         
   9  -4   1        144.69        141.89         7.32 o                         
  10  -4   1         16.12         23.32         4.26 o                         
  -9  -3   1         76.79         90.86        11.25 o                         
  -8  -3   1        158.36        159.69         9.90 o                         
  -7  -3   1        418.74        390.43        24.43 o                         
  -6  -3   1          6.24          1.18         1.83 o                         
  -5  -3   1         53.64         48.09         4.32 o                         
  -4  -3   1         85.93         88.23         5.12 o                         
  -3  -3   1         12.63         11.14         1.75 o                         
  -2  -3   1       1016.95       1005.49        16.02 o                         
  -1  -3   1      11159.28      11668.34       157.71 o                         
   0  -3   1       1997.63       2212.17        40.24 o                         
   1  -3   1       6440.89       5999.81        90.67 o                         
   2  -3   1       1948.61       1923.98        37.56 o                         
   3  -3   1        234.38        210.77         4.82 o                         
   4  -3   1       1838.66       1743.54        39.13 o                         
   5  -3   1        869.94        977.60        14.31 o                         
   6  -3   1         92.30         74.92         4.17 o                         
   7  -3   1       2913.05       2928.95        35.69 o                         
   8  -3   1        125.12        119.66         6.31 o                         
   9  -3   1          2.31          1.80         2.28 o                         
  10  -3   1        484.85        518.67        27.09 o                         
  -9  -2   1          3.33          2.40         2.37 o                         
  -8  -2   1        179.74        212.35        11.28 o                         
  -7  -2   1        949.56        891.17        46.54 o                         
  -6  -2   1         13.40         20.16         2.20 o                         
  -5  -2   1         32.24         25.40         2.23 o                         
  -4  -2   1        350.69        323.91         7.34 o                         
  -3  -2   1        651.64        730.31        21.70 o                         
  -2  -2   1        384.13        438.29        12.69 o                         
  -1  -2   1      34092.13      35670.38       481.63 o                         
   0  -2   1        885.51        824.16        10.71 o                         
   1  -2   1       1575.68       1539.88        27.20 o                         
   2  -2   1       5307.63       5100.94        39.69 o                         
   3  -2   1         11.75         14.04         0.74 o                         
   4  -2   1       1100.71       1030.47        12.37 o                         
   5  -2   1         70.31         45.91         4.41 o                         
   6  -2   1          4.60          6.24         1.78 o                         
   7  -2   1        310.67        310.93        28.36 o                         
   8  -2   1        283.80        273.12        26.18 o                         
   9  -2   1         13.24         18.88         5.38 o                         
  10  -2   1        185.70        178.20        11.32 o                         
 -10  -1   1        144.35        150.73        10.68 o                         
  -9  -1   1         59.38         42.67         5.35 o                         
  -8  -1   1         51.49         42.83         5.02 o                         
  -7  -1   1        280.52        303.80        12.15 o                         
  -6  -1   1         48.43         47.36         4.48 o                         
  -5  -1   1        664.69        737.71        23.54 o                         
  -4  -1   1       2846.57       2936.21        52.22 o                         
  -3  -1   1        311.14        300.14         7.90 o                         
  -2  -1   1       2689.61       2790.92        45.02 o                         
  -1  -1   1       5440.05       5591.25        79.09 o                         
   1  -1   1        253.53        206.62         6.45 o                         
   2  -1   1       4667.56       4543.91        36.17 o                         
   3  -1   1       1529.48       1625.22        21.32 o                         
   4  -1   1        281.69        232.71         5.30 o                         
   5  -1   1       1609.23       1620.50        31.84 o                         
   6  -1   1         15.22         17.46         2.94 o                         
   7  -1   1        146.92        154.67         9.53 o                         
   8  -1   1       1244.74       1314.26        28.83 o                         
   9  -1   1          9.73          3.54         2.32 o                         
  10  -1   1        106.34        123.67         9.51 o                         
 -10   0   1         23.83         17.14         4.12 o                         
  -9   0   1        252.62        254.96        12.77 o                         
  -8   0   1        501.64        472.80        16.41 o                         
  -7   0   1        509.41        473.51        21.43 o                         
  -6   0   1       2137.69       2211.04        24.57 o                         
  -5   0   1        660.20        736.56        11.12 o                         
  -4   0   1         12.00         10.34         1.60 o                         
  -3   0   1       1130.70       1037.13        26.17 o                         
  -2   0   1        151.22        121.27         5.31 o                         
   1   0   1        914.57        792.43        21.12 o                         
   2   0   1       3242.35       3148.14        23.76 o                         
   3   0   1        540.55        540.66         7.02 o                         
   4   0   1         43.47         42.29         2.06 o                         
   5   0   1        927.53        919.40        21.73 o                         
   6   0   1       1479.73       1448.01        17.94 o                         
   7   0   1         38.01         43.48         5.74 o                         
   8   0   1        188.04        182.11        10.11 o                         
   9   0   1        387.55        407.86        16.46 o                         
  10   0   1          0.43          2.24         2.29 o                         
 -10   1   1         17.26         19.13         4.04 o                         
  -9   1   1        229.98        233.75        14.52 o                         
  -8   1   1         76.99         79.92         6.67 o                         
  -7   1   1        147.92        151.30         8.20 o                         
  -6   1   1       4221.31       4620.60       174.67 o                         
  -5   1   1       1427.47       1341.97        27.54 o                         
  -4   1   1        241.26        273.21         5.35 o                         
  -3   1   1       1424.48       1335.82        11.04 o                         
  -2   1   1        278.48        269.09         5.39 o                         
   1   1   1        116.58        114.23         2.54 o                         
   2   1   1       1936.14       1873.95        14.30 o                         
   3   1   1         20.77          3.37         0.75 o                         
   4   1   1        641.30        720.30        15.14 o                         
   5   1   1        662.92        636.93        17.84 o                         
   6   1   1        694.90        674.15        20.76 o                         
   7   1   1         42.05         43.71         4.78 o                         
   8   1   1         23.01         22.32         3.84 o                         
   9   1   1        344.07        340.04        15.04 o                         
 -11   2   1        301.60        324.29        16.11 o                         
 -10   2   1         11.88         19.42         6.15 o                         
  -9   2   1         80.60         74.80         6.70 o                         
  -8   2   1        610.83        636.14        50.89 o                         
  -7   2   1        133.27        133.84         7.59 o                         
  -6   2   1        109.05        132.34         6.28 o                         
  -5   2   1       3286.80       3324.18        50.87 o                         
  -4   2   1          9.81          6.94         0.46 o                         
  -3   2   1        305.96        308.31         4.63 o                         
  -2   2   1       2297.69       2484.25        19.84 o                         
  -1   2   1      12935.65      13287.46        91.37 o                         
   0   2   1       2045.42       2014.06        32.88 o                         
   1   2   1        712.41        690.20        17.79 o                         
   2   2   1        795.44        858.85        23.16 o                         
   3   2   1       2914.94       3142.22        30.85 o                         
   4   2   1        639.26        665.14        14.33 o                         
   5   2   1          4.79          2.73         1.38 o                         
   6   2   1        134.67        145.51         9.20 o                         
   7   2   1        759.12        748.71        19.92 o                         
   8   2   1         14.09          6.58         4.94 o                         
   9   2   1        235.60        228.47        12.18 o                         
 -11   3   1        124.94        115.27        15.22 o                         
 -10   3   1         41.08         46.62         7.96 o                         
  -9   3   1        399.49        362.13        25.12 o                         
  -8   3   1        109.54        119.01         6.04 o                         
  -7   3   1        137.94        138.91         6.00 o                         
  -6   3   1         76.35         75.30         4.68 o                         
  -5   3   1       1903.03       1926.55        28.18 o                         
  -4   3   1       2806.55       3247.18        39.24 o                         
  -3   3   1        325.94        345.41         4.86 o                         
  -2   3   1        988.16        977.16         9.35 o                         
  -1   3   1        477.80        483.54        14.40 o                         
   0   3   1         43.21         31.11         3.12 o                         
   1   3   1       2330.14       2216.51        84.63 o                         
   2   3   1        418.98        433.67        12.26 o                         
   3   3   1       1423.26       1376.43        16.31 o                         
   4   3   1        422.90        415.49        11.08 o                         
   5   3   1          8.99          7.46         2.96 o                         
   6   3   1        418.75        372.95        18.01 o                         
   7   3   1        476.78        486.09        17.25 o                         
   8   3   1          8.64         11.40         4.15 o                         
 -11   4   1         48.34         61.71        10.85 o                         
 -10   4   1        163.53        189.83        16.12 o                         
  -9   4   1        183.61        179.30         8.01 o                         
  -8   4   1        647.13        649.47        19.83 o                         
  -7   4   1        122.39        144.36         9.77 o                         
  -6   4   1         27.11         35.83         2.56 o                         
  -5   4   1         42.26         41.20         2.01 o                         
  -4   4   1        411.64        412.72         5.68 o                         
  -3   4   1       1275.28       1355.27        11.68 o                         
  -2   4   1       1816.04       1687.37        15.88 o                         
  -1   4   1        328.84        400.62        13.36 o                         
   0   4   1         40.53         43.03         9.09 o                         
   1   4   1        441.57        447.57        13.82 o                         
   2   4   1         41.03         35.15         2.43 o                         
   3   4   1         86.92         89.28         5.38 o                         
   4   4   1        312.16        321.35        10.30 o                         
   5   4   1        276.34        258.47        14.98 o                         
   6   4   1         15.84         23.76         3.29 o                         
   7   4   1        478.53        464.15        23.42 o                         
   8   4   1        255.63        237.27        17.98 o                         
 -11   5   1          3.81          0.52         3.24 o                         
 -10   5   1        150.04        162.84        14.78 o                         
  -9   5   1          7.28          4.09         4.00 o                         
  -8   5   1        422.98        401.16        14.34 o                         
  -7   5   1        599.65        584.15        15.87 o                         
  -6   5   1          5.66          6.12         1.17 o                         
  -5   5   1         73.19         57.81         2.58 o                         
  -4   5   1        637.78        696.34        14.06 o                         
  -3   5   1        418.75        448.62         9.74 o                         
  -2   5   1        389.29        377.74        12.71 o                         
  -1   5   1         21.14         35.48         4.82 o                         
   0   5   1        453.20        427.52        50.45 o                         
   1   5   1        218.61        222.98        10.03 o                         
   2   5   1        688.94        714.72        12.65 o                         
   3   5   1        355.11        355.98         9.03 o                         
   4   5   1        198.49        232.79        16.43 o                         
   5   5   1       1392.81       1390.26        25.08 o                         
   6   5   1         39.13         32.98         6.61 o                         
   7   5   1        113.85        102.47        11.41 o                         
 -11   6   1          0.36          3.48         3.63 o                         
 -10   6   1        113.87        130.11        11.13 o                         
  -9   6   1         62.00         50.79        11.23 o                         
  -8   6   1        156.78        157.88         8.99 o                         
  -7   6   1        128.67        142.82         8.01 o                         
  -6   6   1        726.27        716.86        13.67 o                         
  -5   6   1         32.67         35.03         2.11 o                         
  -4   6   1        140.72        143.50         5.62 o                         
  -3   6   1        104.23         74.00         4.79 o                         
  -2   6   1          3.38         10.15         1.67 o                         
  -1   6   1       2816.88       2797.17        66.62 o                         
   0   6   1         63.65         56.23         2.45 o                         
   1   6   1         18.10         16.78         3.16 o                         
   2   6   1        842.77        888.48        25.34 o                         
   3   6   1          1.15          2.94         1.06 o                         
   4   6   1          1.26          5.02         3.04 o                         
   5   6   1       1112.77       1124.44        36.59 o                         
   6   6   1         69.60         48.16         7.74 o                         
   7   6   1          5.26          0.36         3.44 o                         
 -11   7   1          6.55          4.62         3.50 o                         
 -10   7   1          3.90          3.02         3.57 o                         
  -9   7   1        291.86        323.39        27.38 o                         
  -8   7   1         24.00         21.19         3.46 o                         
  -7   7   1        129.98        115.58         7.31 o                         
  -6   7   1        392.24        383.71        34.82 o                         
  -5   7   1         40.28         39.14         3.19 o                         
  -4   7   1        114.09        107.02         5.01 o                         
  -3   7   1        448.14        434.61        12.73 o                         
  -2   7   1          7.08          9.90         2.01 o                         
  -1   7   1        163.48        136.92         4.48 o                         
   0   7   1       1458.47       1564.40        25.93 o                         
   1   7   1         68.39         82.33         7.07 o                         
   2   7   1         73.78         55.87         6.30 o                         
   3   7   1        973.93        951.49        29.80 o                         
   4   7   1        254.47        205.62        14.19 o                         
   5   7   1        171.54        189.40        14.54 o                         
   6   7   1        389.77        369.16        21.82 o                         
 -10   8   1          2.01          2.91         3.15 o                         
  -9   8   1        387.11        399.25        21.11 o                         
  -8   8   1        115.61        131.62        11.52 o                         
  -7   8   1         27.58         26.37         5.23 o                         
  -6   8   1        117.33         95.15         9.15 o                         
  -5   8   1         53.64         48.37         6.70 o                         
  -4   8   1          0.65         -1.23         2.65 o                         
  -3   8   1       1137.65       1134.49        23.17 o                         
  -2   8   1        684.54        661.94        14.31 o                         
  -1   8   1         38.75         36.88         3.54 o                         
   0   8   1        590.76        604.20        15.74 o                         
   1   8   1        203.42        209.29         9.58 o                         
   2   8   1          4.58          6.29         2.82 o                         
   3   8   1        507.31        524.39        22.39 o                         
   4   8   1        226.68        208.16        15.01 o                         
   5   8   1          1.36         -2.09         3.58 o                         
 -10   9   1         64.30         87.52        10.90 o                         
  -9   9   1         96.53         97.06        10.77 o                         
  -8   9   1        241.94        206.67        14.95 o                         
  -7   9   1          1.94          0.38         2.52 o                         
  -6   9   1          6.21          6.64         4.19 o                         
  -5   9   1        221.32        248.57        16.13 o                         
  -4   9   1        370.68        341.29        18.26 o                         
  -3   9   1         26.99         30.71         2.84 o                         
  -2   9   1        188.27        207.95         7.99 o                         
  -1   9   1         15.45         13.53         2.49 o                         
   0   9   1         83.11         92.76         8.49 o                         
   1   9   1        571.38        593.31        17.65 o                         
   2   9   1         44.09         34.31         6.32 o                         
   3   9   1         17.63         17.49         4.40 o                         
   4   9   1         84.69         66.55         8.99 o                         
  -9  10   1         14.49          4.96         3.19 o                         
  -8  10   1         87.11         87.10        10.03 o                         
  -7  10   1        175.30        172.96        13.71 o                         
  -6  10   1          0.45          0.03         2.69 o                         
  -5  10   1          5.20          8.76         4.91 o                         
  -4  10   1        431.30        398.88        21.07 o                         
  -3  10   1          8.12          7.85         3.74 o                         
  -2  10   1         34.75         39.52         7.63 o                         
  -1  10   1        336.16        285.98        19.71 o                         
   0  10   1          4.49         10.10         4.87 o                         
   1  10   1         89.54         86.11        12.36 o                         
   2  10   1         67.02         55.36        10.92 o                         
  -8  11   1        131.07        108.06        11.49 o                         
  -7  11   1        452.60        477.58        24.42 o                         
  -6  11   1          2.95          0.89         2.60 o                         
  -5  11   1        136.92        149.77        13.50 o                         
  -4  11   1        137.35        132.24        12.86 o                         
  -3  11   1         24.03         24.62         5.85 o                         
  -2  11   1        259.11        240.40        18.37 o                         
  -1  11   1         48.31         52.40         9.11 o                         
   0  11   1          2.97         -2.74         4.46 o                         
  -6  12   1         89.22         76.87        10.20 o                         
  -5  12   1         10.46          2.97         3.92 o                         
  -4  12   1        236.20        234.15        17.99 o                         
  -3  12   1         90.22         89.52        11.82 o                         
  -2  12   1          0.42          4.45         4.44 o                         
   2 -12   2        158.65        138.18        14.47 o                         
   3 -12   2        326.11        301.45        20.48 o                         
   4 -12   2         16.69         19.03         5.51 o                         
   5 -12   2        115.80        105.32        11.92 o                         
  -1 -11   2          0.53          6.00         4.60 o                         
   0 -11   2        174.20        168.66        16.09 o                         
   1 -11   2         90.83         85.35        11.26 o                         
   2 -11   2        115.54        111.09        12.04 o                         
   3 -11   2        264.98        261.00        17.98 o                         
   4 -11   2         25.67         36.24         7.60 o                         
   5 -11   2         75.53         64.91         9.16 o                         
   6 -11   2        261.39        259.95        17.71 o                         
   7 -11   2          2.57          6.46         3.06 o                         
  -3 -10   2         57.84         50.28        10.20 o                         
  -2 -10   2        334.61        391.14        25.80 o                         
  -1 -10   2         69.80         53.03         9.33 o                         
   0 -10   2        202.53        241.69        18.02 o                         
   1 -10   2        199.35        203.89        15.81 o                         
   2 -10   2          1.50          1.02         2.89 o                         
   3 -10   2        331.77        306.59        18.51 o                         
   4 -10   2         89.54         96.41        10.44 o                         
   5 -10   2         17.47          7.95         3.66 o                         
   6 -10   2        480.18        432.80        21.85 o                         
   7 -10   2        113.97        111.65        10.85 o                         
   8 -10   2          2.36         10.32         4.41 o                         
  -4  -9   2         63.64         66.06         7.83 o                         
  -3  -9   2          6.80          6.32         2.67 o                         
  -2  -9   2        611.29        614.91        17.73 o                         
  -1  -9   2        462.45        478.70        14.13 o                         
   0  -9   2        381.60        360.89        10.89 o                         
   1  -9   2         35.02         28.04         5.81 o                         
   2  -9   2        222.98        207.49        14.43 o                         
   3  -9   2        491.86        458.45        21.48 o                         
   4  -9   2        553.46        536.83        23.36 o                         
   5  -9   2          0.82         -1.63         3.04 o                         
   6  -9   2         23.73         26.49         5.65 o                         
   7  -9   2        277.15        273.55        16.78 o                         
   8  -9   2          9.05         10.84         4.43 o                         
   9  -9   2         60.18         53.22         8.31 o                         
  -5  -8   2         16.82         12.20         4.42 o                         
  -4  -8   2         99.75         99.16         9.60 o                         
  -3  -8   2        111.27         98.94         7.16 o                         
  -2  -8   2        716.45        766.55        19.19 o                         
  -1  -8   2        812.10        800.08        18.06 o                         
   0  -8   2         25.60         35.54         8.80 o                         
   1  -8   2        602.34        598.87        40.43 o                         
   2  -8   2        316.49        340.73        17.61 o                         
   3  -8   2        168.51        168.07        11.88 o                         
   4  -8   2        992.54        972.73        30.63 o                         
   5  -8   2        262.65        281.13        15.69 o                         
   6  -8   2        347.60        340.41        17.46 o                         
   7  -8   2       1367.22       1262.74        37.65 o                         
   8  -8   2        580.08        496.61        23.69 o                         
   9  -8   2         19.30         11.00         4.59 o                         
  10  -8   2        250.42        252.37        18.27 o                         
  -6  -7   2         35.63         36.40         6.58 o                         
  -5  -7   2         18.72         16.92         4.24 o                         
  -4  -7   2        370.68        342.94        17.41 o                         
  -3  -7   2         25.69         31.29         4.83 o                         
  -2  -7   2        443.76        454.63        21.82 o                         
  -1  -7   2       1209.74       1241.70        22.66 o                         
   0  -7   2        758.27        765.16        20.58 o                         
   1  -7   2        664.89        695.62        17.19 o                         
   2  -7   2       1951.67       2009.91        46.21 o                         
   3  -7   2         12.91          8.34         3.52 o                         
   4  -7   2         28.57         32.53         5.13 o                         
   5  -7   2       1322.95       1226.89        27.60 o                         
   6  -7   2        134.82        103.54         9.19 o                         
   7  -7   2         59.08         58.75         7.60 o                         
   8  -7   2        446.80        432.07        21.41 o                         
   9  -7   2          0.61         -2.89         2.89 o                         
  10  -7   2         72.12         73.06         9.90 o                         
  -7  -6   2        103.86         97.51        11.21 o                         
  -6  -6   2        220.25        212.86        15.26 o                         
  -5  -6   2         40.67         39.16         8.65 o                         
  -4  -6   2        424.59        460.63        17.75 o                         
  -3  -6   2        200.26        209.54        11.68 o                         
  -2  -6   2        114.17        140.82         8.60 o                         
  -1  -6   2       2164.09       2233.67        32.33 o                         
   0  -6   2       3206.97       3279.72        40.71 o                         
   1  -6   2        271.37        263.28        11.61 o                         
   2  -6   2        836.66        821.02        24.86 o                         
   3  -6   2         38.57         26.66         4.48 o                         
   4  -6   2        544.50        531.20         8.53 o                         
   5  -6   2       1136.58       1071.41        14.47 o                         
   6  -6   2        746.23        630.92        19.02 o                         
   7  -6   2          5.72          2.92         1.70 o                         
   8  -6   2         39.91         54.88         4.79 o                         
   9  -6   2         73.77         78.47         6.13 o                         
  10  -6   2          0.39         -2.06         2.14 o                         
  -8  -5   2         78.98         65.63         9.89 o                         
  -7  -5   2          1.01          0.11         3.03 o                         
  -6  -5   2        599.42        649.73        30.29 o                         
  -5  -5   2         90.58         92.36         6.25 o                         
  -4  -5   2         98.54         96.67         8.88 o                         
  -3  -5   2        256.96        310.51        13.99 o                         
  -2  -5   2        825.58        858.28        17.63 o                         
  -1  -5   2        289.91        298.33         6.60 o                         
   0  -5   2       5242.88       5317.96        58.96 o                         
   1  -5   2       2329.50       2252.59        26.56 o                         
   2  -5   2        140.37        143.70         6.01 o                         
   3  -5   2       1323.29       1127.67        16.80 o                         
   4  -5   2        485.07        556.31         8.85 o                         
   5  -5   2        206.36        212.48         5.07 o                         
   6  -5   2       1306.20       1240.73        18.72 o                         
   7  -5   2          0.59         -0.11         3.31 o                         
   8  -5   2        120.44        135.22         7.61 o                         
   9  -5   2        455.84        449.33        19.22 o                         
  10  -5   2         36.75         34.70         4.77 o                         
  -8  -4   2        119.16        116.98         8.49 o                         
  -7  -4   2          3.73          2.03         2.05 o                         
  -6  -4   2        271.82        284.95        11.73 o                         
  -5  -4   2        234.66        221.88        11.32 o                         
  -4  -4   2        674.34        728.68        23.23 o                         
  -3  -4   2        280.60        277.93        12.09 o                         
  -2  -4   2       2500.68       2621.22        32.91 o                         
  -1  -4   2       2428.09       2487.34        25.28 o                         
   0  -4   2         17.35          5.57         1.72 o                         
   1  -4   2       2802.71       2864.78        51.43 o                         
   2  -4   2         19.33         15.75         2.05 o                         
   3  -4   2       1035.61       1036.69        24.97 o                         
   4  -4   2        409.54        370.98        17.06 o                         
   5  -4   2         19.25         16.82         0.95 o                         
   6  -4   2        921.79        931.05        18.85 o                         
   7  -4   2         68.23         77.84         5.56 o                         
   8  -4   2         70.01         74.85         8.99 o                         
   9  -4   2        302.50        299.62        12.80 o                         
  10  -4   2          7.84          6.78         3.66 o                         
  -9  -3   2          9.85          7.73         3.17 o                         
  -8  -3   2        577.16        575.98        19.06 o                         
  -7  -3   2        179.45        169.70         9.83 o                         
  -6  -3   2         21.13         32.63         4.12 o                         
  -5  -3   2        836.44        858.46        19.05 o                         
  -4  -3   2         55.06         46.19         5.47 o                         
  -3  -3   2       3721.27       4000.51        47.57 o                         
  -2  -3   2        979.30       1005.77        15.67 o                         
  -1  -3   2        574.56        609.57        12.41 o                         
   0  -3   2         11.44         20.44         1.04 o                         
   1  -3   2       3398.23       3103.42        51.83 o                         
   2  -3   2         94.53         98.46         3.15 o                         
   3  -3   2       1109.97       1105.98        12.04 o                         
   4  -3   2       1521.75       1572.48        14.72 o                         
   5  -3   2        104.08        102.88         5.23 o                         
   6  -3   2         37.07         32.46         2.81 o                         
   7  -3   2       1290.41       1266.22        20.89 o                         
   8  -3   2        243.41        231.06         8.88 o                         
   9  -3   2        297.79        321.15        18.86 o                         
  10  -3   2        267.94        251.56        17.80 o                         
 -10  -2   2        105.01         78.79        11.21 o                         
  -9  -2   2         95.78         75.99         7.37 o                         
  -8  -2   2         64.79         73.11         5.71 o                         
  -7  -2   2        381.37        398.20        14.77 o                         
  -6  -2   2         38.78         37.95         3.55 o                         
  -5  -2   2       1340.86       1457.09        25.68 o                         
  -4  -2   2        346.61        343.69         9.97 o                         
  -3  -2   2        765.16        755.08        19.69 o                         
  -2  -2   2       2257.75       2127.76        37.02 o                         
  -1  -2   2       9571.01       9738.27        96.02 o                         
   0  -2   2       2396.82       2473.17        56.59 o                         
   1  -2   2      11288.88      11853.72       166.53 o                         
   2  -2   2         83.44         65.71         1.63 o                         
   3  -2   2       1931.67       2126.96        16.41 o                         
   4  -2   2       2926.86       3101.32        68.26 o                         
   5  -2   2          1.09          4.62         1.42 o                         
   6  -2   2        682.53        695.80        13.75 o                         
   7  -2   2        237.71        249.99        10.68 o                         
   8  -2   2        415.53        396.75        19.83 o                         
   9  -2   2        146.30        172.42        10.35 o                         
  10  -2   2         66.74         50.42         8.56 o                         
 -10  -1   2         57.14         48.42         7.58 o                         
  -9  -1   2         24.19         19.19         3.92 o                         
  -8  -1   2         45.30         35.69         3.70 o                         
  -7  -1   2        546.29        591.04        11.83 o                         
  -6  -1   2        342.56        320.13        11.95 o                         
  -5  -1   2        968.53       1018.87        20.26 o                         
  -4  -1   2       1250.98       1247.86        42.23 o                         
  -3  -1   2          1.01          1.98         1.83 o                         
  -2  -1   2        107.59        118.71         5.60 o                         
  -1  -1   2       1892.13       1918.54        30.40 o                         
   0  -1   2       1195.74       1136.05        19.42 o                         
   1  -1   2       2990.43       2807.04        20.82 o                         
   2  -1   2       2181.02       2034.21        13.50 o                         
   3  -1   2          2.30         10.05         0.62 o                         
   4  -1   2       1347.31       1345.23        24.21 o                         
   5  -1   2        408.36        381.06         5.61 o                         
   6  -1   2        170.45        163.41         8.01 o                         
   7  -1   2        252.46        241.00        10.59 o                         
   8  -1   2        233.86        219.06        11.01 o                         
   9  -1   2         19.47         12.81         3.28 o                         
  10  -1   2        169.22        187.15        15.86 o                         
 -10   0   2         61.72         78.50         7.61 o                         
  -9   0   2          2.72         -0.60         2.01 o                         
  -8   0   2        362.38        336.77        26.27 o                         
  -7   0   2        836.04        857.32        16.06 o                         
  -6   0   2       1510.68       1558.50        31.89 o                         
  -5   0   2         10.30         14.98         1.49 o                         
  -4   0   2       1015.67        910.53        14.81 o                         
  -3   0   2          8.96          1.14         0.56 o                         
  -2   0   2      12146.04      12321.70       120.09 o                         
  -1   0   2       3520.31       3461.69        49.56 o                         
   0   0   2       2248.20       2153.17        31.53 o                         
   1   0   2       4109.96       3899.46        32.57 o                         
   2   0   2       3852.15       3692.81        25.20 o                         
   3   0   2        316.19        269.45         3.95 o                         
   4   0   2       1231.73       1333.04        14.21 o                         
   5   0   2       2413.92       2556.63        31.53 o                         
   6   0   2        284.73        257.89         9.41 o                         
   7   0   2          5.32          2.96         2.02 o                         
   8   0   2        445.69        442.29        16.08 o                         
   9   0   2        201.32        177.34        10.65 o                         
 -11   1   2         21.28         18.98         6.52 o                         
 -10   1   2        113.05        121.96         9.28 o                         
  -9   1   2        126.21        136.80         9.33 o                         
  -8   1   2         33.81         25.67         3.79 o                         
  -7   1   2          2.64          1.95         0.85 o                         
  -6   1   2        978.59        935.30        22.14 o                         
  -5   1   2         38.26         63.17         2.31 o                         
  -4   1   2        529.51        538.75         6.66 o                         
  -3   1   2       3373.09       3196.53        24.35 o                         
  -2   1   2        225.22        267.01         5.09 o                         
  -1   1   2       4554.18       4705.53        66.86 o                         
   0   1   2       4958.62       5019.60        71.81 o                         
   1   1   2       3567.35       3579.69        48.70 o                         
   2   1   2       1975.29       2012.07        15.50 o                         
   3   1   2        431.13        387.91         5.38 o                         
   4   1   2        340.06        339.12         8.81 o                         
   5   1   2       1108.83       1109.30        18.24 o                         
   6   1   2        437.01        389.85        22.47 o                         
   7   1   2          3.05          2.65         5.85 o                         
   8   1   2        836.85        894.68        23.57 o                         
   9   1   2        146.82        160.41        10.15 o                         
 -11   2   2         80.52         86.72         8.36 o                         
 -10   2   2         15.41          9.66         2.91 o                         
  -9   2   2        186.50        198.29        27.25 o                         
  -8   2   2        206.34        208.74        10.30 o                         
  -7   2   2         13.23         11.20         2.49 o                         
  -6   2   2         27.26         17.22         1.16 o                         
  -5   2   2         18.18          8.29         1.01 o                         
  -4   2   2       1586.97       1672.72        25.50 o                         
  -3   2   2       1869.73       1743.05        12.40 o                         
  -2   2   2          5.50         11.82         1.65 o                         
  -1   2   2       2354.46       2377.06        21.65 o                         
   0   2   2        500.17        471.49        11.68 o                         
   1   2   2        360.64        298.30         4.35 o                         
   2   2   2         42.75         43.06         1.59 o                         
   3   2   2       1078.01       1119.86        19.20 o                         
   4   2   2        732.83        735.89        11.83 o                         
   5   2   2         47.74         44.83         3.54 o                         
   6   2   2        391.81        421.27        13.60 o                         
   7   2   2        392.78        374.96        13.86 o                         
   8   2   2        165.99        158.34         9.47 o                         
 -11   3   2        170.08        173.73        11.50 o                         
 -10   3   2         23.05         30.37         5.22 o                         
  -9   3   2          5.02          4.44         2.31 o                         
  -8   3   2        346.30        333.84        12.70 o                         
  -7   3   2        720.50        769.06        22.57 o                         
  -6   3   2         12.94          7.00         0.88 o                         
  -5   3   2        223.59        198.51         4.57 o                         
  -4   3   2        384.56        456.10         5.33 o                         
  -3   3   2       2027.66       2265.95        17.50 o                         
  -2   3   2       1579.06       1403.18        12.01 o                         
  -1   3   2       2250.97       2370.58        22.56 o                         
   0   3   2         22.68         38.73         3.60 o                         
   1   3   2       2193.74       2295.77        35.69 o                         
   2   3   2        578.99        619.06        11.11 o                         
   3   3   2         42.30         47.25         3.20 o                         
   4   3   2       1431.77       1516.99        24.32 o                         
   5   3   2         81.51         78.70         8.17 o                         
   6   3   2        678.76        641.16        17.11 o                         
   7   3   2        903.29        933.74        22.67 o                         
   8   3   2          0.80         -3.92         4.15 o                         
 -11   4   2         18.39         31.58         7.80 o                         
 -10   4   2        139.71        133.27        24.83 o                         
  -9   4   2         85.93         93.56         5.72 o                         
  -8   4   2        682.63        737.19        19.42 o                         
  -7   4   2          1.40          0.30         1.76 o                         
  -6   4   2          6.54          5.98         1.00 o                         
  -5   4   2        615.08        673.06         7.43 o                         
  -4   4   2         34.79         25.13         1.23 o                         
  -3   4   2        355.68        395.94         5.31 o                         
  -2   4   2        699.48        683.88         7.87 o                         
  -1   4   2        277.39        261.79         5.31 o                         
   0   4   2        245.61        274.70        10.70 o                         
   1   4   2        801.64        775.37        15.20 o                         
   2   4   2        213.56        181.59         4.86 o                         
   3   4   2        692.17        646.06        12.63 o                         
   4   4   2        112.40        121.67         5.73 o                         
   5   4   2         72.91         80.72         5.25 o                         
   6   4   2         94.28        114.56        11.03 o                         
   7   4   2        306.88        293.62        18.89 o                         
 -11   5   2         66.57         77.38        11.96 o                         
 -10   5   2        389.12        383.39        17.76 o                         
  -9   5   2         17.68         13.00         3.09 o                         
  -8   5   2        228.41        233.30        10.62 o                         
  -7   5   2        200.73        203.42         9.82 o                         
  -6   5   2         59.60         73.40         3.46 o                         
  -5   5   2         21.09         38.21         1.87 o                         
  -4   5   2        650.84        681.22         8.13 o                         
  -3   5   2         19.64         24.44         1.42 o                         
  -2   5   2        356.93        367.53         8.52 o                         
  -1   5   2       2169.71       2088.76        34.15 o                         
   0   5   2         45.67         57.40         6.89 o                         
   1   5   2         37.25         34.15         4.28 o                         
   2   5   2        214.90        229.78        11.70 o                         
   3   5   2        153.21        159.80         5.32 o                         
   4   5   2        838.50        851.31        16.33 o                         
   5   5   2        303.28        272.70        16.32 o                         
   6   5   2         18.54         16.93         5.14 o                         
   7   5   2        260.62        304.43        19.97 o                         
 -11   6   2          7.71         14.24         3.88 o                         
 -10   6   2        474.66        526.38        44.72 o                         
  -9   6   2          0.95          1.38         5.03 o                         
  -8   6   2        198.91        205.30        10.25 o                         
  -7   6   2        486.78        527.23        16.88 o                         
  -6   6   2         44.70         57.36         3.36 o                         
  -5   6   2        153.82        159.24         7.38 o                         
  -4   6   2          9.65          7.86         1.98 o                         
  -3   6   2         93.21         66.36         4.43 o                         
  -2   6   2        330.87        411.89        10.58 o                         
  -1   6   2       3192.30       3258.74        42.34 o                         
   0   6   2        161.07        165.75         8.96 o                         
   1   6   2          0.97          1.83         1.96 o                         
   2   6   2       1083.96       1118.10        30.35 o                         
   3   6   2         57.43         48.77         6.55 o                         
   4   6   2        136.71        146.28        11.45 o                         
   5   6   2        209.93        202.89        14.83 o                         
   6   6   2         80.30         93.76        10.91 o                         
 -11   7   2          7.16          4.15         3.65 o                         
 -10   7   2        151.50        162.19        20.75 o                         
  -9   7   2         90.94         80.26         6.95 o                         
  -8   7   2         27.76         35.39         4.49 o                         
  -7   7   2       1333.17       1303.81        30.21 o                         
  -6   7   2         17.20         19.25         3.15 o                         
  -5   7   2         10.09          8.33         1.55 o                         
  -4   7   2        779.48        772.47        24.68 o                         
  -3   7   2        120.99        111.68         6.00 o                         
  -2   7   2         10.35         10.74         1.90 o                         
  -1   7   2        910.89        884.90        12.86 o                         
   0   7   2         52.27         57.58         4.55 o                         
   1   7   2         12.70          6.22         2.28 o                         
   2   7   2         29.40         26.90         4.85 o                         
   3   7   2        497.32        438.57        20.02 o                         
   4   7   2          9.55          3.26         2.51 o                         
   5   7   2         51.94         68.06         9.28 o                         
 -10   8   2          5.87          7.23         3.03 o                         
  -9   8   2        921.02        921.84        24.56 o                         
  -8   8   2        118.30        102.54         7.36 o                         
  -7   8   2         29.71         19.61         4.59 o                         
  -6   8   2        918.59        902.15        29.37 o                         
  -5   8   2        129.86        112.99         9.79 o                         
  -4   8   2        208.13        203.18        12.80 o                         
  -3   8   2        976.13        922.42        26.04 o                         
  -2   8   2         67.57         55.07         6.33 o                         
  -1   8   2        162.57        156.70         7.50 o                         
   0   8   2        716.21        691.44        17.80 o                         
   1   8   2         90.03         75.76         6.12 o                         
   2   8   2        108.42        133.98        10.61 o                         
   3   8   2         98.01         98.09         9.80 o                         
   4   8   2         13.94         13.12         4.36 o                         
   5   8   2          2.40          2.38         2.68 o                         
 -10   9   2          4.09          3.82         3.54 o                         
  -9   9   2        444.01        474.78        23.57 o                         
  -8   9   2        343.91        341.34        18.90 o                         
  -7   9   2         14.69          9.57         3.94 o                         
  -6   9   2        694.13        685.15        26.23 o                         
  -5   9   2       1800.37       1667.50        44.79 o                         
  -4   9   2        196.39        217.78        14.58 o                         
  -3   9   2        172.00        159.64        12.68 o                         
  -2   9   2         33.20         31.17         3.42 o                         
  -1   9   2         67.24         74.95         5.56 o                         
   0   9   2        297.58        338.52        12.76 o                         
   1   9   2        196.46        188.34        10.02 o                         
   2   9   2         24.44         25.13         5.72 o                         
   3   9   2        167.31        187.31        14.18 o                         
  -9  10   2         53.89         40.77         7.28 o                         
  -8  10   2        612.58        603.83        26.46 o                         
  -7  10   2        210.61        177.80        13.99 o                         
  -6  10   2          2.28          3.23         3.46 o                         
  -5  10   2        277.67        273.76        17.46 o                         
  -4  10   2         11.07         10.20         4.42 o                         
  -3  10   2        176.64        139.00        12.73 o                         
  -2  10   2        240.62        221.78        16.70 o                         
  -1  10   2         12.59          9.90         2.66 o                         
   0  10   2        156.26        186.75         9.71 o                         
   1  10   2        173.38        138.00         8.94 o                         
   2  10   2          1.86          5.88         4.15 o                         
  -8  11   2         36.53         24.38         5.64 o                         
  -7  11   2        558.67        534.16        25.86 o                         
  -6  11   2          2.08         -0.12         3.70 o                         
  -5  11   2          5.04         15.29         5.96 o                         
  -4  11   2         38.69         34.72         6.83 o                         
  -3  11   2          0.50          6.71         4.26 o                         
  -2  11   2        340.32        371.18        23.34 o                         
  -1  11   2         28.00         33.40         7.55 o                         
   0  11   2         15.46         17.06         6.00 o                         
  -6  12   2          1.25          0.26         3.22 o                         
  -5  12   2          0.71          1.17         3.22 o                         
  -4  12   2        234.26        229.75        18.09 o                         
  -3  12   2          4.50         -5.21         5.21 o                         
  -2  12   2         59.48         61.80        10.21 o                         
   2 -12   3        121.20        116.53        13.13 o                         
   3 -12   3         98.19        104.97        12.22 o                         
   4 -12   3         13.54          9.92         4.20 o                         
   5 -12   3        184.57        173.12        15.11 o                         
  -1 -11   3        134.86        133.74        14.57 o                         
   0 -11   3        350.46        378.01        23.62 o                         
   1 -11   3        390.09        337.97        21.62 o                         
   2 -11   3         11.16         11.97         4.77 o                         
   3 -11   3         36.12         32.71         6.60 o                         
   4 -11   3         31.51         37.51         6.67 o                         
   5 -11   3          5.70          6.85         3.92 o                         
   6 -11   3        474.78        444.38        23.31 o                         
   7 -11   3         44.88         28.31         6.57 o                         
  -3 -10   3        202.56        258.55        21.53 o                         
  -2 -10   3        172.35        153.08        15.75 o                         
  -1 -10   3        294.23        261.16        19.76 o                         
   0 -10   3        813.76        875.48        34.97 o                         
   1 -10   3         80.48         79.33         9.82 o                         
   2 -10   3          3.62          5.63         3.87 o                         
   3 -10   3         76.15         66.53         8.92 o                         
   4 -10   3          0.86          1.82         2.76 o                         
   5 -10   3          4.24          8.62         4.42 o                         
   6 -10   3        517.95        504.22        23.93 o                         
   7 -10   3         86.13         66.28         8.52 o                         
   8 -10   3         33.11         25.76         6.18 o                         
  -4  -9   3          2.27          0.37         4.34 o                         
  -3  -9   3        349.60        413.63        26.20 o                         
  -2  -9   3        525.87        559.20        28.94 o                         
  -1  -9   3         67.28         85.11        10.39 o                         
   0  -9   3        400.96        422.19        22.33 o                         
   1  -9   3        238.21        247.65        16.33 o                         
   2  -9   3         13.97          6.38         3.32 o                         
   3  -9   3        393.81        395.48        19.83 o                         
   4  -9   3        420.78        407.95        20.23 o                         
   5  -9   3         25.68         14.88         4.10 o                         
   6  -9   3         71.95         78.03         8.65 o                         
   7  -9   3        144.41        146.44        12.29 o                         
   8  -9   3         16.65         21.57         5.31 o                         
   9  -9   3        267.33        279.14        18.78 o                         
  -5  -8   3        177.76        180.36        13.74 o                         
  -4  -8   3         30.18         29.93         4.40 o                         
  -3  -8   3        198.76        207.45        10.18 o                         
  -2  -8   3        907.61        962.44        33.36 o                         
  -1  -8   3        123.71        134.97         7.34 o                         
   0  -8   3        110.94        112.44         6.80 o                         
   1  -8   3        991.16        996.73        15.14 o                         
   2  -8   3        546.19        576.08        23.18 o                         
   3  -8   3        131.05        124.28        10.29 o                         
   4  -8   3        468.77        412.22        19.16 o                         
   5  -8   3         24.29         20.21         4.74 o                         
   6  -8   3          3.87          1.77         2.58 o                         
   7  -8   3        399.40        422.10        20.88 o                         
   8  -8   3        109.25        107.48        11.07 o                         
   9  -8   3        135.33        135.44        12.94 o                         
  -6  -7   3          1.74          4.65         3.31 o                         
  -5  -7   3        446.36        459.82        21.66 o                         
  -4  -7   3        301.73        298.89        16.01 o                         
  -3  -7   3        220.02        214.94         9.82 o                         
  -2  -7   3        453.36        457.63        13.44 o                         
  -1  -7   3        553.85        557.73        13.63 o                         
   0  -7   3        100.32         97.04         4.58 o                         
   1  -7   3        498.42        527.37        21.28 o                         
   2  -7   3        314.09        301.41        15.28 o                         
   3  -7   3          5.68          7.96         3.37 o                         
   4  -7   3        277.62        251.51        13.95 o                         
   5  -7   3        439.82        418.46        18.43 o                         
   6  -7   3          4.37          2.24         2.70 o                         
   7  -7   3        482.62        476.97        22.01 o                         
   8  -7   3        107.03         99.54        10.51 o                         
   9  -7   3          2.44          3.42         3.22 o                         
  10  -7   3        344.05        384.57        23.06 o                         
  -7  -6   3        113.48        124.92        12.40 o                         
  -6  -6   3        216.68        202.87        14.89 o                         
  -5  -6   3          5.14          3.24         2.14 o                         
  -4  -6   3        811.48        819.81        26.44 o                         
  -3  -6   3        325.96        557.82        19.72 o                         
  -2  -6   3         38.99         40.79         4.38 o                         
  -1  -6   3        651.61        653.80        14.11 o                         
   0  -6   3       1474.08       1617.44        23.14 o                         
   1  -6   3         69.67         95.47         8.05 o                         
   2  -6   3        321.70        280.87        13.59 o                         
   3  -6   3        112.59        112.60         8.68 o                         
   4  -6   3        343.18        357.23        15.88 o                         
   5  -6   3       1394.72       1214.10        27.18 o                         
   6  -6   3         16.31         39.39         3.12 o                         
   7  -6   3        184.18        205.00        11.87 o                         
   8  -6   3        320.89        339.24        20.58 o                         
   9  -6   3         50.54         46.98         4.87 o                         
  10  -6   3         66.72         71.24         9.74 o                         
  -8  -5   3          3.00          3.06         3.17 o                         
  -7  -5   3         61.16         67.87         6.49 o                         
  -6  -5   3       1228.63       1267.48        57.95 o                         
  -5  -5   3         63.81         65.87         5.34 o                         
  -4  -5   3       1103.69       1152.11        31.30 o                         
  -3  -5   3        686.23        729.74        21.72 o                         
  -2  -5   3       1792.78       1832.77        22.24 o                         
  -1  -5   3         31.04         61.40         2.82 o                         
   0  -5   3       1131.65       1048.81        20.38 o                         
   1  -5   3        346.46        364.45        14.81 o                         
   2  -5   3        763.29        719.88        21.58 o                         
   3  -5   3       1849.11       1815.86        39.27 o                         
   4  -5   3         10.10         10.07         1.10 o                         
   5  -5   3        638.53        641.96        16.25 o                         
   6  -5   3        406.86        357.18        12.57 o                         
   7  -5   3         12.92         14.21         2.39 o                         
   8  -5   3        847.81        866.75        24.05 o                         
   9  -5   3        126.22        135.46         8.45 o                         
  10  -5   3         28.88         28.39         5.68 o                         
  -9  -4   3          9.00          9.39         4.56 o                         
  -8  -4   3         13.66         10.23         3.16 o                         
  -7  -4   3          2.77         -1.96         1.96 o                         
  -6  -4   3        782.03        774.28        20.13 o                         
  -5  -4   3         67.44         74.40         5.55 o                         
  -4  -4   3        233.37        252.71        12.80 o                         
  -3  -4   3        844.49        716.11        20.64 o                         
  -2  -4   3        959.35        981.72        30.51 o                         
  -1  -4   3        390.15        424.43        10.14 o                         
   0  -4   3       1685.97       1567.37        15.73 o                         
   1  -4   3        302.21        278.33        11.66 o                         
   2  -4   3        267.18        308.19        12.42 o                         
   3  -4   3       2468.81       2496.37        43.82 o                         
   4  -4   3          7.27          5.39         0.76 o                         
   5  -4   3       1768.19       1795.10        35.90 o                         
   6  -4   3        362.89        394.83        11.83 o                         
   7  -4   3        656.60        614.97        16.29 o                         
   8  -4   3        325.02        299.46        11.99 o                         
   9  -4   3         48.55         45.87         5.01 o                         
  10  -4   3          0.40          3.79         3.20 o                         
  -9  -3   3          0.70          3.74         2.41 o                         
  -8  -3   3        224.22        218.04        12.02 o                         
  -7  -3   3        196.46        197.09        10.43 o                         
  -6  -3   3         45.54         70.65         5.86 o                         
  -5  -3   3        533.55        563.75        14.92 o                         
  -4  -3   3         19.65         18.40         3.53 o                         
  -3  -3   3         60.73         99.00        16.38 o                         
  -2  -3   3       1267.32       1163.99        19.99 o                         
  -1  -3   3       1049.11       1046.15        12.36 o                         
   0  -3   3          2.03         10.85         1.15 o                         
   1  -3   3       1218.98       1107.60        24.35 o                         
   2  -3   3       1208.64       1389.77        41.41 o                         
   3  -3   3       3487.33       3795.21        30.62 o                         
   4  -3   3         37.91         27.59         1.43 o                         
   5  -3   3        218.16        185.63         4.02 o                         
   6  -3   3        573.15        600.08        15.14 o                         
   7  -3   3          8.12          8.37         2.26 o                         
   8  -3   3         90.73         97.30         6.93 o                         
   9  -3   3        324.63        340.94        19.57 o                         
  10  -3   3         29.37         30.35         6.51 o                         
 -10  -2   3          1.04          4.71         4.24 o                         
  -9  -2   3          2.95          3.71         2.56 o                         
  -8  -2   3        323.19        314.24        14.04 o                         
  -7  -2   3         11.03         11.45         6.08 o                         
  -6  -2   3        257.76        267.92        10.83 o                         
  -5  -2   3       1217.42       1171.12        22.89 o                         
  -4  -2   3        812.02        878.35        23.86 o                         
  -3  -2   3        237.78        258.51        10.68 o                         
  -2  -2   3       1058.16        929.26        14.25 o                         
  -1  -2   3       1502.55       1421.85        18.51 o                         
   0  -2   3      10301.66      10214.70       144.82 o                         
   1  -2   3       2440.23       2451.19        28.25 o                         
   2  -2   3        122.59         96.71         2.73 o                         
   3  -2   3       3307.26       3473.11        25.95 o                         
   4  -2   3       1153.22       1213.20        12.55 o                         
   5  -2   3        291.81        249.10        16.06 o                         
   6  -2   3       1163.55       1207.92        34.85 o                         
   7  -2   3       1215.22       1150.19        33.81 o                         
   8  -2   3         81.24         75.90         8.66 o                         
   9  -2   3        235.72        277.42        17.97 o                         
  10  -2   3        226.88        218.87        17.11 o                         
 -10  -1   3         28.88         31.35         6.04 o                         
  -9  -1   3         20.38          7.86         2.30 o                         
  -8  -1   3        103.93        115.53        11.11 o                         
  -7  -1   3         15.40         11.63         2.64 o                         
  -6  -1   3         72.59         69.87         4.41 o                         
  -5  -1   3        738.45        703.32        11.64 o                         
  -4  -1   3          3.84          6.03         2.47 o                         
  -3  -1   3        547.84        551.36        15.47 o                         
  -2  -1   3       1412.85       1335.94        17.45 o                         
  -1  -1   3        370.68        346.92         6.32 o                         
   0  -1   3       2713.67       2634.92        29.41 o                         
   1  -1   3       2595.54       2484.40        25.46 o                         
   2  -1   3         20.89         18.65         0.95 o                         
   3  -1   3        592.35        642.39        14.05 o                         
   4  -1   3       1833.47       1729.25        15.64 o                         
   5  -1   3        206.61        212.80         4.79 o                         
   6  -1   3         13.02          8.97         0.93 o                         
   7  -1   3       1974.05       1988.33        48.40 o                         
   8  -1   3        128.66        120.19        11.25 o                         
   9  -1   3         38.57         37.77         6.98 o                         
 -10   0   3        253.40        282.31        14.29 o                         
  -9   0   3          5.84          9.71         4.60 o                         
  -8   0   3         73.46         62.13         6.27 o                         
  -7   0   3       1170.79       1131.50        16.62 o                         
  -6   0   3        111.31        124.29         4.42 o                         
  -5   0   3        690.14        709.51        11.03 o                         
  -4   0   3       1416.21       1265.89        14.67 o                         
  -3   0   3        250.61        257.96         4.78 o                         
  -2   0   3       2925.78       2869.37        43.51 o                         
  -1   0   3       3096.90       3040.37        45.31 o                         
   0   0   3       2712.78       2833.35        51.41 o                         
   1   0   3        720.63        804.23        12.68 o                         
   2   0   3        299.35        227.00         3.74 o                         
   3   0   3        199.81        175.07         3.60 o                         
   4   0   3       1751.89       1842.09        19.16 o                         
   5   0   3       1867.64       1921.24        22.09 o                         
   6   0   3        297.67        288.42         8.89 o                         
   7   0   3         12.01          3.57         3.08 o                         
   8   0   3        447.67        420.85        21.84 o                         
   9   0   3          7.57         10.83         4.23 o                         
 -11   1   3         13.99         13.06         6.68 o                         
 -10   1   3        146.60        141.97        10.10 o                         
  -9   1   3        377.02        405.68        15.85 o                         
  -8   1   3        119.87        133.60         8.50 o                         
  -7   1   3        190.06        200.73         5.32 o                         
  -6   1   3        253.21        216.49         5.41 o                         
  -5   1   3        434.02        452.75         7.62 o                         
  -4   1   3        895.70        811.39        10.78 o                         
  -3   1   3        291.27        214.05         3.33 o                         
  -2   1   3        327.53        307.55         7.95 o                         
  -1   1   3       4663.60       4516.32        65.76 o                         
   0   1   3        393.90        424.19        10.41 o                         
   1   1   3         72.05         81.41         3.02 o                         
   2   1   3        143.93         98.47         2.68 o                         
   3   1   3       1062.42       1076.26        11.86 o                         
   4   1   3        563.92        586.63         8.43 o                         
   5   1   3        567.09        549.67        11.90 o                         
   6   1   3        288.21        289.92        11.03 o                         
   7   1   3          3.78          3.99         2.93 o                         
   8   1   3         88.76         79.98         9.91 o                         
   9   1   3         37.64         38.49         7.31 o                         
 -11   2   3          0.95         -1.67         2.18 o                         
 -10   2   3        217.47        244.28        12.92 o                         
  -9   2   3        670.16        652.32        20.13 o                         
  -8   2   3         82.42         87.96         5.70 o                         
  -7   2   3        210.69        194.97         4.79 o                         
  -6   2   3       1652.06       1470.10        27.16 o                         
  -5   2   3        133.38        161.91         3.46 o                         
  -4   2   3        431.55        477.20         8.65 o                         
  -3   2   3        496.80        496.08         5.83 o                         
  -2   2   3       1237.71       1280.49        13.10 o                         
  -1   2   3        320.51        411.29        11.00 o                         
   0   2   3       3272.66       2989.81        47.93 o                         
   1   2   3        115.21        130.72         4.20 o                         
   2   2   3       1119.74       1155.41        14.40 o                         
   3   2   3        505.22        496.98         7.71 o                         
   4   2   3         37.78         41.97         2.73 o                         
   5   2   3        129.08        109.57         9.19 o                         
   6   2   3        468.07        474.58        21.24 o                         
   7   2   3         91.53         85.55         9.95 o                         
   8   2   3         32.47         15.62         4.94 o                         
 -11   3   3        377.03        388.25        26.78 o                         
 -10   3   3          1.73         -1.23         2.33 o                         
  -9   3   3       1353.22       1356.61        90.03 o                         
  -8   3   3       1279.23       1314.54        27.48 o                         
  -7   3   3        913.76        910.83        18.62 o                         
  -6   3   3         22.70         18.75         1.27 o                         
  -5   3   3       1023.48        992.31        10.60 o                         
  -4   3   3        387.54        539.05         6.40 o                         
  -3   3   3        123.02        136.27         2.92 o                         
  -2   3   3       3500.39       3524.24        32.37 o                         
  -1   3   3        461.02        546.73        11.45 o                         
   0   3   3         13.12         35.71         3.73 o                         
   1   3   3        811.55        774.38        11.33 o                         
   2   3   3        852.09        912.33        13.15 o                         
   3   3   3        403.67        393.72        10.44 o                         
   4   3   3          1.09          1.92         2.11 o                         
   5   3   3         14.77         18.11         4.40 o                         
   6   3   3        491.16        508.62        22.87 o                         
   7   3   3         24.88         27.03         5.67 o                         
   8   3   3          9.17          6.90         4.43 o                         
 -11   4   3        182.43        196.32        18.77 o                         
 -10   4   3         10.61          7.19         4.06 o                         
  -9   4   3        198.56        205.77        17.91 o                         
  -8   4   3       1288.15       1328.61        52.44 o                         
  -7   4   3         89.86         90.36         5.01 o                         
  -6   4   3        302.00        287.96         5.71 o                         
  -5   4   3         28.93         22.45         1.42 o                         
  -4   4   3       1776.52       2063.46        29.70 o                         
  -3   4   3       1030.73       1115.21        10.26 o                         
  -2   4   3         94.54         62.02         2.68 o                         
  -1   4   3        129.01        193.08         4.63 o                         
   0   4   3       1519.38       1666.31        33.78 o                         
   1   4   3       1000.18       1087.16        18.42 o                         
   2   4   3         75.08         70.06         4.35 o                         
   3   4   3       1969.50       1930.73        43.26 o                         
   4   4   3          7.36          4.63         2.80 o                         
   5   4   3        188.23        190.53        13.26 o                         
   6   4   3         34.90         36.72         6.62 o                         
   7   4   3          8.08         13.72         5.04 o                         
 -11   5   3        284.60        310.85        23.53 o                         
 -10   5   3        320.40        299.54        20.45 o                         
  -9   5   3         14.54         15.76         4.01 o                         
  -8   5   3        584.20        633.39        17.73 o                         
  -7   5   3        416.93        422.90        20.39 o                         
  -6   5   3        326.89        323.64         6.32 o                         
  -5   5   3        438.31        424.14         7.31 o                         
  -4   5   3         70.74         59.71         2.21 o                         
  -3   5   3        167.28        169.76         4.02 o                         
  -2   5   3        599.46        612.59         9.89 o                         
  -1   5   3          1.64          4.13         1.90 o                         
   0   5   3         22.99         14.21         3.00 o                         
   1   5   3        993.30        976.50        18.29 o                         
   2   5   3        204.24        204.21        11.58 o                         
   3   5   3        636.64        573.93        21.57 o                         
   4   5   3        203.36        204.58        13.49 o                         
   5   5   3         18.18         13.47         4.03 o                         
   6   5   3         48.97         39.33         7.13 o                         
   7   5   3        165.31        172.74        15.20 o                         
 -11   6   3         17.73         25.07         5.30 o                         
 -10   6   3        287.81        306.59        29.50 o                         
  -9   6   3          2.56          1.37         2.04 o                         
  -8   6   3        402.14        434.09        14.65 o                         
  -7   6   3       1616.14       1697.71        39.03 o                         
  -6   6   3        624.23        709.10        16.83 o                         
  -5   6   3         70.89         81.11         4.87 o                         
  -4   6   3         94.72        116.95         4.03 o                         
  -3   6   3         35.69        158.51        16.25 o                         
  -2   6   3        307.16        277.82         9.30 o                         
  -1   6   3       1053.01       1037.52        20.44 o                         
   0   6   3        143.88        173.81         7.07 o                         
   1   6   3        747.04        831.90        24.64 o                         
   2   6   3         37.51         33.33         4.88 o                         
   3   6   3          4.60          0.96         2.25 o                         
   4   6   3        383.48        353.67        18.77 o                         
   5   6   3        159.70        141.74        12.76 o                         
   6   6   3         28.76         20.86         5.73 o                         
 -11   7   3          5.54          4.79         2.65 o                         
 -10   7   3        347.01        366.05        45.15 o                         
  -9   7   3         70.38         85.95        14.24 o                         
  -8   7   3         49.86         66.47         5.73 o                         
  -7   7   3       1827.54       1808.78        37.51 o                         
  -6   7   3        892.69        895.70        28.55 o                         
  -5   7   3        624.05        656.12        16.14 o                         
  -4   7   3        870.68        827.55        32.42 o                         
  -3   7   3        136.23        139.12         5.29 o                         
  -2   7   3         11.19         19.59         4.61 o                         
  -1   7   3       2008.26       2000.96        50.18 o                         
   0   7   3          1.56          0.30         3.13 o                         
   1   7   3         58.81         64.30         6.84 o                         
   2   7   3        459.92        442.87        19.51 o                         
   3   7   3          0.86         -2.39         2.68 o                         
   4   7   3         21.49         22.34         5.27 o                         
   5   7   3        168.57        178.54        14.87 o                         
 -10   8   3        137.74        170.71        10.67 o                         
  -9   8   3        688.43        740.21        32.44 o                         
  -8   8   3        171.55        158.01         9.06 o                         
  -7   8   3         50.36         55.01         5.15 o                         
  -6   8   3        323.01        331.59        11.95 o                         
  -5   8   3        196.12        187.35        12.70 o                         
  -4   8   3        424.73        445.20        19.75 o                         
  -3   8   3        913.55        859.00        26.11 o                         
  -2   8   3         68.37         68.59         8.44 o                         
  -1   8   3        151.36        176.97        10.22 o                         
   0   8   3        691.61        677.78        18.22 o                         
   1   8   3         16.12         11.47         3.54 o                         
   2   8   3        311.98        353.44        18.06 o                         
   3   8   3         23.43          9.34         3.82 o                         
   4   8   3         49.74         53.38         8.11 o                         
 -10   9   3         37.11         41.19         7.08 o                         
  -9   9   3        184.68        204.18        14.85 o                         
  -8   9   3         12.49          8.41         3.78 o                         
  -7   9   3          2.24          2.82         2.88 o                         
  -6   9   3        108.08        125.15        11.31 o                         
  -5   9   3         73.88         66.13         8.20 o                         
  -4   9   3        312.96        292.66        17.19 o                         
  -3   9   3        552.26        539.78        24.22 o                         
  -2   9   3          3.02         -0.19         1.72 o                         
  -1   9   3        172.59        177.86         9.09 o                         
   0   9   3        793.55        827.41        21.87 o                         
   1   9   3         10.82         11.17         2.63 o                         
   2   9   3         49.11         36.49         6.13 o                         
   3   9   3        210.87        223.19        15.78 o                         
  -9  10   3         14.55         13.82         4.43 o                         
  -8  10   3        145.97        152.32        12.92 o                         
  -7  10   3          8.85         11.39         3.99 o                         
  -6  10   3          3.81         -0.97         2.84 o                         
  -5  10   3        358.10        346.82        19.62 o                         
  -4  10   3        147.04        139.54        12.74 o                         
  -3  10   3        104.91        127.71        12.48 o                         
  -2  10   3        308.81        308.76        11.72 o                         
  -1  10   3          5.14          9.05         2.59 o                         
   0  10   3        149.51        168.84         9.73 o                         
   1  10   3        124.86        101.56         9.50 o                         
   2  10   3          0.62          0.10         5.38 o                         
  -8  11   3         42.89         38.38         6.94 o                         
  -7  11   3         32.18         29.63         5.97 o                         
  -6  11   3          1.93         -4.43         4.43 o                         
  -5  11   3        578.87        557.05        26.81 o                         
  -4  11   3          2.49         -0.76         3.38 o                         
  -3  11   3        184.47        191.56        16.20 o                         
  -2  11   3        332.83        295.48        21.02 o                         
  -1  11   3          3.44         -0.23         4.02 o                         
   0  11   3         47.11         46.31         9.69 o                         
  -6  12   3          5.65          3.30         2.93 o                         
  -5  12   3        114.73        100.04        11.93 o                         
  -4  12   3        233.81        227.69        18.13 o                         
  -3  12   3          4.34          0.92         3.25 o                         
  -2  12   3        455.92        455.01        27.73 o                         
   2 -12   4         52.53         46.81         8.29 o                         
   3 -12   4          1.48         -2.44         3.49 o                         
   4 -12   4         14.72         17.38         5.96 o                         
  -1 -11   4        121.94        149.26        15.13 o                         
   0 -11   4        161.08        194.72        16.96 o                         
   1 -11   4        101.22        111.84        12.39 o                         
   2 -11   4        138.14        147.32        13.75 o                         
   3 -11   4          1.07         -2.57         3.88 o                         
   4 -11   4         42.54         42.27         7.28 o                         
   5 -11   4         72.92         63.69         8.61 o                         
   6 -11   4        140.71        151.31        13.54 o                         
  -3 -10   4        124.92        136.28        15.54 o                         
  -2 -10   4          7.95         14.27         4.97 o                         
  -1 -10   4        142.64        156.35        15.12 o                         
   0 -10   4        552.02        567.68        27.67 o                         
   1 -10   4         20.30         20.77         5.83 o                         
   2 -10   4         40.89         45.86         7.40 o                         
   3 -10   4        374.70        338.56        19.75 o                         
   4 -10   4        171.74        136.99        12.22 o                         
   5 -10   4        211.23        213.33        15.36 o                         
   6 -10   4        158.42        163.10        13.56 o                         
   7 -10   4         18.16          1.64         3.04 o                         
   8 -10   4        178.06        155.48        13.97 o                         
  -4  -9   4          1.66         -3.93         3.93 o                         
  -3  -9   4        187.97        196.33        17.74 o                         
  -2  -9   4        212.87        242.83        18.54 o                         
  -1  -9   4          8.78          5.98         3.93 o                         
   0  -9   4          4.20          3.46         3.23 o                         
   1  -9   4         13.50         20.21         5.29 o                         
   2  -9   4        123.68        134.22        11.57 o                         
   3  -9   4        327.06        305.54        17.53 o                         
   4  -9   4        338.08        311.80        17.57 o                         
   5  -9   4          1.43         -2.58         2.80 o                         
   6  -9   4        265.25        240.35        15.58 o                         
   7  -9   4         89.25         80.69         9.53 o                         
   8  -9   4         60.93         59.40         8.59 o                         
  -6  -8   4          6.23          3.12         2.77 o                         
  -5  -8   4        387.05        392.39        31.64 o                         
  -4  -8   4         59.09         87.88         7.05 o                         
  -3  -8   4        250.20        272.36        11.41 o                         
  -2  -8   4         16.83         55.74        11.43 o                         
  -1  -8   4         40.20         38.63         3.53 o                         
   0  -8   4          2.00         -0.78         3.93 o                         
   1  -8   4        196.88        202.56        13.76 o                         
   2  -8   4        318.21        281.78        15.84 o                         
   3  -8   4       1311.19       1297.28        37.04 o                         
   4  -8   4        477.81        472.63        20.66 o                         
   5  -8   4        539.20        463.16        20.68 o                         
   6  -8   4        256.55        239.27        15.00 o                         
   7  -8   4        659.14        632.23        26.60 o                         
   8  -8   4         23.43         14.72         4.93 o                         
   9  -8   4        254.99        292.57        19.54 o                         
  -7  -7   4        233.38        216.62        16.69 o                         
  -6  -7   4          6.36          0.98         2.53 o                         
  -5  -7   4        790.49        735.03        27.71 o                         
  -4  -7   4        722.25        702.11        19.69 o                         
  -3  -7   4        762.22        718.16        18.51 o                         
  -2  -7   4        117.84        129.92         6.88 o                         
  -1  -7   4         10.30         14.02         2.55 o                         
   0  -7   4        192.66        198.70        13.15 o                         
   1  -7   4       1217.71       1206.72        34.22 o                         
   2  -7   4        104.41        120.25         9.60 o                         
   3  -7   4          0.78         -4.30         4.30 o                         
   4  -7   4       1344.90       1241.18        34.52 o                         
   5  -7   4         76.37         71.09         7.74 o                         
   6  -7   4         68.95         64.84         4.15 o                         
   7  -7   4       1417.48       1380.75        40.71 o                         
   8  -7   4          5.87          0.65         3.04 o                         
   9  -7   4         13.07         15.51         4.75 o                         
  -7  -6   4         70.51         55.54         8.29 o                         
  -6  -6   4         89.89         96.03        11.61 o                         
  -5  -6   4         48.18         62.40         7.64 o                         
  -4  -6   4          1.35         41.14         5.62 o                         
  -3  -6   4         88.97         78.19         5.91 o                         
  -2  -6   4          5.24          3.51         1.40 o                         
  -1  -6   4        482.54        465.10         8.59 o                         
   0  -6   4        137.56        152.33        10.63 o                         
   1  -6   4        133.27        105.78         8.68 o                         
   2  -6   4       1715.89       1669.56        39.27 o                         
   3  -6   4        446.68        431.32        17.45 o                         
   4  -6   4       2170.83       2214.54        48.03 o                         
   5  -6   4       1393.63       1412.94        17.54 o                         
   6  -6   4         30.85         23.77         1.87 o                         
   7  -6   4        254.82        252.05         9.71 o                         
   8  -6   4         28.54         31.28         3.77 o                         
   9  -6   4         36.68         39.73         7.55 o                         
  -8  -5   4         14.33         17.76         4.73 o                         
  -7  -5   4         98.68        102.00         7.84 o                         
  -6  -5   4        182.31        242.52        11.26 o                         
  -5  -5   4         25.36         35.55         5.85 o                         
  -4  -5   4        501.36        552.61        20.48 o                         
  -3  -5   4         59.40         57.65         5.89 o                         
  -2  -5   4          1.91          8.89         1.55 o                         
  -1  -5   4        651.28        676.48        10.27 o                         
   0  -5   4         31.19         31.87         3.80 o                         
   1  -5   4         57.42         57.15         5.98 o                         
   2  -5   4       1714.81       1656.71        37.13 o                         
   3  -5   4        584.38        601.50        18.96 o                         
   4  -5   4          5.04          4.60         0.99 o                         
   5  -5   4       2363.70       2347.04        25.22 o                         
   6  -5   4        124.95        121.27         3.85 o                         
   7  -5   4         68.81         65.09         6.38 o                         
   8  -5   4        278.33        271.47        11.41 o                         
   9  -5   4         44.57         31.27         4.33 o                         
  10  -5   4         40.08         33.46         6.39 o                         
  -9  -4   4        169.93        152.16        10.81 o                         
  -8  -4   4          6.23          6.62         5.23 o                         
  -7  -4   4         53.22         41.30         7.62 o                         
  -6  -4   4        372.20        367.85        13.39 o                         
  -5  -4   4         11.36         16.43         4.24 o                         
  -4  -4   4         10.74         29.76         4.55 o                         
  -3  -4   4        111.95         96.69         6.90 o                         
  -2  -4   4       1593.79       1633.29        19.49 o                         
  -1  -4   4         40.98         71.05         2.75 o                         
   0  -4   4        665.04        600.98        10.01 o                         
   1  -4   4        279.37        297.98        12.24 o                         
   2  -4   4        400.65        400.76         9.93 o                         
   3  -4   4        131.45         85.30         2.97 o                         
   4  -4   4          7.62         19.04         3.29 o                         
   5  -4   4        866.81        891.89        23.85 o                         
   6  -4   4        324.74        298.84        13.22 o                         
   7  -4   4        506.52        482.95        14.58 o                         
   8  -4   4        192.73        198.57         9.87 o                         
   9  -4   4        116.65        118.90         8.34 o                         
  10  -4   4          5.88          8.35         4.39 o                         
  -9  -3   4        203.49        217.46        12.75 o                         
  -8  -3   4         39.98         42.34         4.20 o                         
  -7  -3   4         29.91         31.89         4.54 o                         
  -6  -3   4         77.46         81.45         6.23 o                         
  -5  -3   4          8.39         10.06         3.37 o                         
  -4  -3   4         76.56         71.08         6.44 o                         
  -3  -3   4       4099.74       4094.06        48.35 o                         
  -2  -3   4        296.66        325.62         8.09 o                         
  -1  -3   4        145.46        136.44         4.71 o                         
   0  -3   4        243.04        189.51         6.53 o                         
   1  -3   4          1.69          2.70         1.93 o                         
   2  -3   4        587.92        636.96        11.72 o                         
   3  -3   4       2664.02       2670.20        39.18 o                         
   4  -3   4        104.94        105.22         3.40 o                         
   5  -3   4         23.89         29.79         1.86 o                         
   6  -3   4       1288.84       1282.17        24.30 o                         
   7  -3   4         22.62         19.44         3.04 o                         
   8  -3   4          7.53          7.49         2.77 o                         
   9  -3   4        228.14        212.65        15.73 o                         
 -10  -2   4         83.31        105.31         9.07 o                         
  -9  -2   4         64.69         69.77         8.87 o                         
  -8  -2   4        922.97        917.52        17.38 o                         
  -7  -2   4        381.26        364.49         9.77 o                         
  -6  -2   4          2.32          4.00         1.60 o                         
  -5  -2   4        502.07        502.45        18.55 o                         
  -4  -2   4        508.51        555.84        18.04 o                         
  -3  -2   4       5196.09       5239.93       105.02 o                         
  -2  -2   4         25.97         16.78         1.81 o                         
  -1  -2   4        943.89        884.23         9.64 o                         
   0  -2   4         21.12          6.16         1.24 o                         
   1  -2   4        330.46        265.65         6.30 o                         
   2  -2   4         24.05         37.13         2.13 o                         
   3  -2   4       1929.82       2006.29        20.88 o                         
   4  -2   4         31.05         46.36         3.42 o                         
   5  -2   4         57.29         47.41         2.36 o                         
   6  -2   4        124.76        130.01         7.14 o                         
   7  -2   4        337.57        325.64        16.97 o                         
   8  -2   4         24.72         33.13         6.20 o                         
   9  -2   4        142.32        147.57        13.44 o                         
 -10  -1   4        162.58        142.80        10.33 o                         
  -9  -1   4          3.31          0.08         4.87 o                         
  -8  -1   4         49.88         65.12         4.08 o                         
  -7  -1   4        234.03        222.68         7.05 o                         
  -6  -1   4        111.37        119.71         4.77 o                         
  -5  -1   4        925.60        879.85        15.66 o                         
  -4  -1   4       1520.20       1639.72        31.92 o                         
  -3  -1   4        696.67        767.08        12.88 o                         
  -2  -1   4        814.44        694.42        15.68 o                         
  -1  -1   4       5628.41       5700.74        89.31 o                         
   0  -1   4      10006.35      10268.72        83.12 o                         
   1  -1   4       2877.54       2792.30        26.46 o                         
   2  -1   4         15.38         30.21         1.43 o                         
   3  -1   4       1405.86       1499.64        13.17 o                         
   4  -1   4        398.86        346.14         5.58 o                         
   5  -1   4         72.31         71.49         4.03 o                         
   6  -1   4        164.90        195.54        12.34 o                         
   7  -1   4          4.63          1.92         2.71 o                         
   8  -1   4          0.50         -3.49         3.49 o                         
   9  -1   4         24.13         20.40         5.48 o                         
 -10   0   4        327.48        311.34        14.92 o                         
  -9   0   4          1.99         -0.65         2.54 o                         
  -8   0   4        114.70        115.86         4.83 o                         
  -7   0   4       2009.50       1972.81        24.71 o                         
  -6   0   4          2.79          1.87         1.66 o                         
  -5   0   4        183.77        166.62         4.24 o                         
  -4   0   4          1.72          7.74         1.08 o                         
  -3   0   4         29.10         29.87         3.65 o                         
  -2   0   4       3562.52       3532.20        60.83 o                         
  -1   0   4      19763.11      19288.18       150.44 o                         
   0   0   4       2956.54       2949.41        26.12 o                         
   1   0   4       1173.36       1070.91        14.05 o                         
   2   0   4        640.74        622.06         7.06 o                         
   3   0   4        905.68       1003.04        11.17 o                         
   4   0   4       1090.44       1084.83        13.56 o                         
   5   0   4        823.34        768.70        11.00 o                         
   6   0   4        235.15        227.48        13.91 o                         
   7   0   4        221.81        172.65        13.40 o                         
   8   0   4         15.55         18.72         5.05 o                         
   9   0   4         18.89          9.70         4.24 o                         
 -11   1   4         18.18         21.71         4.69 o                         
 -10   1   4        439.75        438.01        17.64 o                         
  -9   1   4        451.18        462.98        17.47 o                         
  -8   1   4        225.65        229.95         6.35 o                         
  -7   1   4        946.33        921.55        14.22 o                         
  -6   1   4         20.47         14.35         1.43 o                         
  -5   1   4         11.22         13.96         1.51 o                         
  -4   1   4        198.96        146.64         3.68 o                         
  -3   1   4        181.03        163.05         4.86 o                         
  -2   1   4       2006.55       1882.59        31.59 o                         
  -1   1   4       1077.69       1011.24        19.64 o                         
   0   1   4         63.62         64.68         2.80 o                         
   1   1   4          1.28          2.85         0.92 o                         
   2   1   4       3230.82       3202.46        26.56 o                         
   3   1   4         38.05         40.44         2.02 o                         
   4   1   4        180.26        191.62         5.18 o                         
   5   1   4        297.80        271.16        16.84 o                         
   6   1   4       1117.70       1075.44        33.28 o                         
   7   1   4          5.66          6.04         3.36 o                         
   8   1   4        368.01        392.97        21.90 o                         
 -11   2   4          1.09         -0.76         2.67 o                         
 -10   2   4        149.61        146.11         9.91 o                         
  -9   2   4        796.23        798.94        19.08 o                         
  -8   2   4        368.93        350.14        10.67 o                         
  -7   2   4       1519.67       1521.58        36.05 o                         
  -6   2   4        191.27        138.22         4.66 o                         
  -5   2   4         75.04         71.57         2.22 o                         
  -4   2   4       3125.40       3050.03        24.06 o                         
  -3   2   4        542.81        495.90         8.92 o                         
  -2   2   4       1000.34        994.10        17.70 o                         
  -1   2   4        592.93        543.97        13.81 o                         
   0   2   4       4562.82       4703.48        72.34 o                         
   1   2   4         25.11         35.04         1.83 o                         
   2   2   4        605.21        588.08         9.31 o                         
   3   2   4        161.63        132.14         3.89 o                         
   4   2   4        162.73        191.97         6.09 o                         
   5   2   4          7.37          4.78         3.09 o                         
   6   2   4        114.49        106.88        10.03 o                         
   7   2   4          1.61          1.40         2.73 o                         
   8   2   4        260.31        257.20        18.45 o                         
 -11   3   4        133.91        147.93        16.44 o                         
 -10   3   4          4.18         10.74         5.36 o                         
  -9   3   4        756.54        784.41        33.34 o                         
  -8   3   4       1449.47       1256.92        75.72 o                         
  -7   3   4         35.57         31.33         1.85 o                         
  -6   3   4       1401.11       1375.91        16.77 o                         
  -5   3   4        202.54        233.21         4.46 o                         
  -4   3   4         31.76         27.13         1.38 o                         
  -3   3   4        306.41        255.56         4.17 o                         
  -2   3   4         15.07         27.28         1.72 o                         
  -1   3   4         28.06         31.85         3.65 o                         
   0   3   4       2902.20       2766.56        48.17 o                         
   1   3   4        986.80       1022.13        37.03 o                         
   2   3   4        275.58        316.92         6.85 o                         
   3   3   4          5.56          8.88         1.45 o                         
   4   3   4          2.92          0.60         2.67 o                         
   5   3   4         28.20         19.09         4.32 o                         
   6   3   4        213.83        202.83        14.48 o                         
   7   3   4         10.51         15.79         5.00 o                         
 -11   4   4        114.28        124.33        14.74 o                         
 -10   4   4         31.38         31.97         7.35 o                         
  -9   4   4        520.62        518.41        16.81 o                         
  -8   4   4        233.79        243.06         6.22 o                         
  -7   4   4        329.60        329.24         8.71 o                         
  -6   4   4        410.11        397.12         6.95 o                         
  -5   4   4          9.09         18.25         1.35 o                         
  -4   4   4       1124.73       1259.25        31.74 o                         
  -3   4   4        122.69         88.67         2.94 o                         
  -2   4   4        333.95        281.06         6.21 o                         
  -1   4   4       1302.25       1427.94        30.26 o                         
   0   4   4       1644.69       1738.07        35.69 o                         
   1   4   4        146.58        149.01         6.26 o                         
   2   4   4         88.08        109.07         5.70 o                         
   3   4   4       1081.90       1047.28        20.44 o                         
   4   4   4         77.55         72.62         8.02 o                         
   5   4   4          7.89         16.91         4.93 o                         
   6   4   4        582.49        586.22        26.19 o                         
   7   4   4         14.70         -0.01         3.31 o                         
 -11   5   4        325.28        383.06        25.80 o                         
 -10   5   4        144.21        179.02        10.34 o                         
  -9   5   4         86.69         95.67         7.31 o                         
  -8   5   4        532.82        575.99        12.72 o                         
  -7   5   4        509.66        537.27        18.28 o                         
  -6   5   4        103.94        109.66         3.67 o                         
  -5   5   4        211.43        240.83         5.00 o                         
  -4   5   4        389.94        386.29         7.17 o                         
  -3   5   4         11.02         25.13         2.04 o                         
  -2   5   4       1103.53       1002.19        20.61 o                         
  -1   5   4       1151.02       1368.28        31.26 o                         
   0   5   4          3.00          0.58         2.08 o                         
   1   5   4        866.74        854.45        18.96 o                         
   2   5   4         62.77         66.34         4.84 o                         
   3   5   4          1.87         -2.96         3.36 o                         
   4   5   4         91.90         68.00         7.89 o                         
   5   5   4          1.44          0.44         2.66 o                         
   6   5   4         58.91         53.75         8.22 o                         
 -11   6   4        117.82        135.67         9.75 o                         
 -10   6   4         18.94         18.36         3.62 o                         
  -9   6   4          8.90          4.30         2.03 o                         
  -8   6   4       1393.33       1421.90        28.51 o                         
  -7   6   4          3.76          4.85         1.57 o                         
  -6   6   4        239.48        270.75         7.52 o                         
  -5   6   4        213.43        211.99         8.18 o                         
  -4   6   4         11.51          5.13         1.34 o                         
  -3   6   4         37.59         32.63         2.48 o                         
  -2   6   4       3029.77       3186.88        42.96 o                         
  -1   6   4        757.79        776.56        21.81 o                         
   0   6   4        158.29        166.19         7.13 o                         
   1   6   4        527.24        533.18        14.09 o                         
   2   6   4        123.35        149.21        10.97 o                         
   3   6   4         44.92         56.75         7.38 o                         
   4   6   4        849.36        869.29        31.39 o                         
   5   6   4         19.96         17.62         5.04 o                         
   6   6   4         46.88         54.46         8.86 o                         
 -11   7   4        133.82        166.40        13.26 o                         
 -10   7   4        136.62        140.41        20.94 o                         
  -9   7   4         19.19         22.02         4.93 o                         
  -8   7   4        193.73        227.86        19.10 o                         
  -7   7   4        212.94        219.33         9.75 o                         
  -6   7   4        340.03        342.57         9.06 o                         
  -5   7   4        293.37        312.08         8.36 o                         
  -4   7   4       1335.67       1324.72        18.99 o                         
  -3   7   4        173.16        178.71         9.03 o                         
  -2   7   4       1097.88       1109.06        22.33 o                         
  -1   7   4       1795.63       1754.10        30.92 o                         
   0   7   4         39.46         32.94         4.87 o                         
   1   7   4          1.14          3.41         2.48 o                         
   2   7   4        247.93        225.21        14.23 o                         
   3   7   4         42.17         35.72         6.03 o                         
   4   7   4        152.44        167.13        13.71 o                         
   5   7   4        155.07        156.85        14.36 o                         
 -10   8   4        152.87        192.17        19.15 o                         
  -9   8   4         13.43         14.75         3.20 o                         
  -8   8   4         20.93         27.09         4.16 o                         
  -7   8   4        123.30        127.39         7.68 o                         
  -6   8   4        351.03        340.91        12.05 o                         
  -5   8   4        524.24        531.08        14.70 o                         
  -4   8   4        930.57        940.93        20.48 o                         
  -3   8   4        410.51        433.79        13.48 o                         
  -2   8   4          3.97          4.56         3.54 o                         
  -1   8   4        402.88        433.66        13.98 o                         
   0   8   4         94.01         94.73         7.01 o                         
   1   8   4        109.23        137.19        11.01 o                         
   2   8   4         99.94         93.34         9.64 o                         
   3   8   4         29.43         30.45         6.01 o                         
   4   8   4          4.23          7.51         3.83 o                         
 -10   9   4          1.76          2.19         3.39 o                         
  -9   9   4        309.93        322.84        14.10 o                         
  -8   9   4        263.64        243.82        11.42 o                         
  -7   9   4          0.94         -0.40         2.62 o                         
  -6   9   4       2158.73       2126.05        51.87 o                         
  -5   9   4         56.76         51.76         6.96 o                         
  -4   9   4        361.45        371.35        19.38 o                         
  -3   9   4       1003.00        995.17        34.22 o                         
  -2   9   4        151.27        148.92        13.49 o                         
  -1   9   4        669.56        700.60        19.29 o                         
   0   9   4        764.44        752.32        21.17 o                         
   1   9   4          1.51          3.22         2.35 o                         
   2   9   4         55.80         46.87         7.13 o                         
   3   9   4         84.73         81.65         9.93 o                         
  -9  10   4        169.53        187.02        14.67 o                         
  -8  10   4        112.37        125.54        11.64 o                         
  -7  10   4          1.24          1.45         3.09 o                         
  -6  10   4        351.36        332.92        19.35 o                         
  -5  10   4        787.90        737.71        29.31 o                         
  -4  10   4          2.68          6.42         3.27 o                         
  -3  10   4        551.11        561.41        26.71 o                         
  -2  10   4        130.05        113.62         7.39 o                         
  -1  10   4         62.93         75.14         6.95 o                         
   0  10   4        307.55        308.30        14.00 o                         
   1  10   4         22.32         15.54         6.73 o                         
  -8  11   4        161.63        141.75        13.26 o                         
  -7  11   4          5.22         -2.02         2.69 o                         
  -6  11   4        141.41        140.11        13.21 o                         
  -5  11   4        548.04        554.85        26.90 o                         
  -4  11   4         38.71         31.72         6.59 o                         
  -3  11   4        115.83        112.26        12.67 o                         
  -2  11   4        210.03        191.95        17.48 o                         
  -1  11   4          1.08          1.20         3.77 o                         
   0  11   4        166.82        130.43        16.16 o                         
  -6  12   4         26.35         27.99         6.38 o                         
  -5  12   4        250.90        272.94        19.65 o                         
  -4  12   4         39.02         31.90         7.28 o                         
  -3  12   4         21.02         18.17         6.00 o                         
  -1 -11   5         29.18         37.34         8.02 o                         
   0 -11   5          7.65          2.85         4.44 o                         
   1 -11   5         82.12         88.23        11.10 o                         
   2 -11   5        142.24        126.94        12.89 o                         
   3 -11   5         44.75         45.28         7.54 o                         
   4 -11   5          1.77         11.30         4.91 o                         
   5 -11   5        202.22        182.51        14.89 o                         
   6 -11   5        120.79        104.48        11.28 o                         
  -3 -10   5          4.50          6.51         5.49 o                         
  -2 -10   5         91.62         95.10        12.27 o                         
  -1 -10   5          5.52         17.32         5.52 o                         
   0 -10   5        200.76        195.48        16.12 o                         
   1 -10   5          2.84         -0.43         3.57 o                         
   2 -10   5        299.11        302.64        18.74 o                         
   3 -10   5        693.24        666.86        28.31 o                         
   4 -10   5         37.80         33.63         6.31 o                         
   5 -10   5        324.70        298.94        18.21 o                         
   6 -10   5        383.65        341.91        19.60 o                         
   7 -10   5          0.35          6.67         3.72 o                         
  -4  -9   5         13.12          5.96         4.04 o                         
  -3  -9   5        159.44        160.29        15.50 o                         
  -2  -9   5          6.62         20.13         5.79 o                         
  -1  -9   5          2.14         -1.28         3.54 o                         
   0  -9   5          2.68         -4.72         4.72 o                         
   1  -9   5         57.94         47.30         7.39 o                         
   2  -9   5        215.62        217.85        14.78 o                         
   3  -9   5         69.10         73.17         8.76 o                         
   4  -9   5        190.87        184.97        13.60 o                         
   5  -9   5        193.02        167.64        12.91 o                         
   6  -9   5        169.91        165.26         7.88 o                         
   7  -9   5         22.81         26.18         5.68 o                         
   8  -9   5        346.03        349.67        21.10 o                         
  -6  -8   5         19.64         22.90         4.36 o                         
  -5  -8   5          6.91          8.59         3.11 o                         
  -4  -8   5         11.19          4.43         2.26 o                         
  -3  -8   5        358.26        363.15        13.11 o                         
  -2  -8   5         19.97         17.88         2.82 o                         
  -1  -8   5        140.07        107.36        10.94 o                         
   0  -8   5        149.31        160.48        12.75 o                         
   1  -8   5        417.24        422.02        20.33 o                         
   2  -8   5         13.69          7.00         3.64 o                         
   3  -8   5       1818.34       1771.89        45.19 o                         
   4  -8   5        179.55        185.44        13.01 o                         
   5  -8   5          2.41          3.40         3.11 o                         
   6  -8   5        612.79        612.23        30.60 o                         
   7  -8   5          7.50         11.11         4.76 o                         
   8  -8   5         24.16         28.72         6.04 o                         
  -7  -7   5          0.52         -0.59         2.61 o                         
  -6  -7   5          2.98          3.10         2.72 o                         
  -5  -7   5        165.79        156.39        14.66 o                         
  -4  -7   5         46.43         75.20         6.24 o                         
  -3  -7   5        175.86        201.09         9.27 o                         
  -2  -7   5        638.94        633.07        15.65 o                         
  -1  -7   5         19.18         13.08         4.36 o                         
   0  -7   5        262.36        241.75        14.64 o                         
   1  -7   5        713.31        698.90        25.04 o                         
   2  -7   5          1.26         -0.23         2.64 o                         
   3  -7   5          2.97         -3.66         3.66 o                         
   4  -7   5       1085.31       1022.63        30.94 o                         
   5  -7   5          0.68          0.43         1.57 o                         
   6  -7   5        147.78        160.83         8.57 o                         
   7  -7   5        206.79        181.84        13.88 o                         
   8  -7   5          0.38         -2.24         3.42 o                         
   9  -7   5        105.74        122.51        12.74 o                         
  -7  -6   5         19.60         13.26         4.58 o                         
  -6  -6   5          1.34          0.85         1.85 o                         
  -5  -6   5        258.18        235.78        14.40 o                         
  -4  -6   5        185.48        189.28         9.31 o                         
  -3  -6   5        166.35        176.47         8.32 o                         
  -2  -6   5        972.40        903.60        18.00 o                         
  -1  -6   5         58.91         50.97         5.62 o                         
   0  -6   5         86.40         94.60         3.51 o                         
   1  -6   5        319.95        318.97        15.02 o                         
   2  -6   5          8.97          4.48         2.80 o                         
   3  -6   5          2.58          1.08         2.29 o                         
   4  -6   5       1093.19       1097.78        14.15 o                         
   5  -6   5        276.66        272.04         6.44 o                         
   6  -6   5          9.10         11.60         1.53 o                         
   7  -6   5         47.14         65.65         8.00 o                         
   8  -6   5         11.37         12.08         4.13 o                         
   9  -6   5         45.18         30.89         6.98 o                         
  -8  -5   5         38.05         30.74         4.69 o                         
  -7  -5   5        195.77        202.50        10.96 o                         
  -6  -5   5          8.77          9.82         3.54 o                         
  -5  -5   5         75.99         64.50         7.30 o                         
  -4  -5   5       4340.63       4319.40        77.35 o                         
  -3  -5   5         75.93         68.69         4.86 o                         
  -2  -5   5         73.75         68.27         3.34 o                         
  -1  -5   5       3583.05       3588.47        93.50 o                         
   0  -5   5         31.51         47.38         4.71 o                         
   1  -5   5        107.56        138.71         9.26 o                         
   2  -5   5        852.82        857.69        24.60 o                         
   3  -5   5        250.58        284.50         5.73 o                         
   4  -5   5        185.45        192.16         5.12 o                         
   5  -5   5        499.92        535.50         9.50 o                         
   6  -5   5         52.50         48.93         3.72 o                         
   7  -5   5          6.49          4.94         2.78 o                         
   8  -5   5         70.97         84.65         6.49 o                         
   9  -5   5          5.78          5.47         2.64 o                         
  -9  -4   5        183.64        153.02        10.77 o                         
  -8  -4   5          6.03          9.71         2.34 o                         
  -7  -4   5        286.02        289.15        12.81 o                         
  -6  -4   5        272.99        264.09        15.55 o                         
  -5  -4   5         23.76         17.73         4.33 o                         
  -4  -4   5       1239.05       1229.10        31.21 o                         
  -3  -4   5        106.95        103.27         5.54 o                         
  -2  -4   5        736.94        765.34        15.09 o                         
  -1  -4   5        892.77        766.44        15.48 o                         
   0  -4   5        791.27        817.24        27.96 o                         
   1  -4   5        163.86        157.96         8.97 o                         
   2  -4   5       1106.31       1128.12        13.51 o                         
   3  -4   5        529.14        611.08         9.46 o                         
   4  -4   5        500.10        473.56         8.53 o                         
   5  -4   5        270.98        289.66         7.67 o                         
   6  -4   5        533.92        473.69        17.14 o                         
   7  -4   5        225.85        256.38        10.68 o                         
   8  -4   5        158.99        148.93         8.86 o                         
   9  -4   5         19.52         25.27         4.32 o                         
  -9  -3   5        144.90        146.50        10.62 o                         
  -8  -3   5        213.31        242.29         9.85 o                         
  -7  -3   5         47.31         47.35         4.49 o                         
  -6  -3   5        327.42        309.90        10.38 o                         
  -5  -3   5         27.54         19.30         4.27 o                         
  -4  -3   5         20.15         18.15         3.51 o                         
  -3  -3   5       1066.15       1015.70        17.68 o                         
  -2  -3   5          3.89          1.17         1.01 o                         
  -1  -3   5        181.28        151.07         4.48 o                         
   0  -3   5        836.70        746.95        11.22 o                         
   1  -3   5        446.69        442.73         9.58 o                         
   2  -3   5        446.73        462.37         7.59 o                         
   3  -3   5        379.54        383.86         7.15 o                         
   4  -3   5          4.09          5.69         1.13 o                         
   5  -3   5        383.21        340.40         9.58 o                         
   6  -3   5         30.82         32.86         4.01 o                         
   7  -3   5         80.18         72.84         5.94 o                         
   8  -3   5         52.61         54.67         7.62 o                         
   9  -3   5         86.20         84.33        10.06 o                         
 -10  -2   5         56.80         66.26         7.45 o                         
  -9  -2   5        466.42        496.71        20.48 o                         
  -8  -2   5       1238.62       1277.35        49.75 o                         
  -7  -2   5          7.21         16.71         3.22 o                         
  -6  -2   5         22.64         17.29         2.40 o                         
  -5  -2   5         30.95         25.99         2.68 o                         
  -4  -2   5        365.71        384.23        10.07 o                         
  -3  -2   5        706.07        669.12        27.53 o                         
  -2  -2   5       1365.47       1369.48        17.61 o                         
  -1  -2   5         44.97         39.94         2.15 o                         
   0  -2   5        532.34        500.53         8.02 o                         
   1  -2   5       1270.94       1339.07        13.51 o                         
   2  -2   5        670.88        618.41         7.88 o                         
   3  -2   5        664.67        596.98         7.90 o                         
   4  -2   5        148.56        185.27         4.12 o                         
   5  -2   5        337.19        310.97         7.00 o                         
   6  -2   5          2.01          1.52         0.97 o                         
   7  -2   5          0.66         -2.54         2.54 o                         
   8  -2   5         53.17         68.41         8.69 o                         
   9  -2   5        199.37        184.35        15.15 o                         
 -10  -1   5        104.75        111.55         9.41 o                         
  -9  -1   5        352.08        352.84        15.62 o                         
  -8  -1   5        210.43        233.91        11.23 o                         
  -7  -1   5         18.74         19.37         2.37 o                         
  -6  -1   5        755.03        751.70        13.23 o                         
  -5  -1   5       1077.31       1067.55        18.15 o                         
  -4  -1   5        849.91        899.44        20.50 o                         
  -3  -1   5       2174.16       2067.06        36.52 o                         
  -2  -1   5         30.37         45.42         4.28 o                         
  -1  -1   5       1309.71       1267.53        15.94 o                         
   0  -1   5       1559.98       1473.43        15.62 o                         
   1  -1   5       2379.74       2304.19        19.79 o                         
   2  -1   5        181.99        170.18         3.72 o                         
   3  -1   5        680.89        618.76         8.21 o                         
   4  -1   5         97.71         73.90         2.66 o                         
   5  -1   5        729.84        707.76        10.41 o                         
   6  -1   5        222.50        221.79         7.70 o                         
   7  -1   5        547.98        547.72        23.77 o                         
   8  -1   5         47.51         42.11         7.13 o                         
   9  -1   5        321.50        351.70        21.64 o                         
 -11   0   5         61.59         68.67        11.38 o                         
 -10   0   5         46.73         60.97         6.84 o                         
  -9   0   5          3.20          2.55         2.10 o                         
  -8   0   5       1231.97       1240.44        19.12 o                         
  -7   0   5        253.79        233.44         6.97 o                         
  -6   0   5         78.74         83.04         3.32 o                         
  -5   0   5       1270.25       1197.26        17.63 o                         
  -4   0   5        100.35        123.43         4.31 o                         
  -3   0   5        187.61        198.30         5.50 o                         
  -2   0   5       2090.16       1889.60        32.73 o                         
  -1   0   5      13418.92      13511.24       107.15 o                         
   0   0   5        194.67        192.29         4.04 o                         
   1   0   5         62.80         96.47         3.09 o                         
   2   0   5        110.40         89.09         2.79 o                         
   3   0   5         87.47        114.90         3.51 o                         
   4   0   5        342.22        319.08         7.03 o                         
   5   0   5         20.40         15.88         1.57 o                         
   6   0   5         30.60         23.29         4.94 o                         
   7   0   5        420.86        467.02        22.38 o                         
   8   0   5          7.59          5.45         3.89 o                         
 -11   1   5        118.42        124.55        14.92 o                         
 -10   1   5        146.46        160.28        10.91 o                         
  -9   1   5         24.78         32.41         5.04 o                         
  -8   1   5        877.64        877.84        14.83 o                         
  -7   1   5       2921.37       2902.41        38.98 o                         
  -6   1   5        268.99        255.08         6.26 o                         
  -5   1   5       1297.85       1300.04        15.88 o                         
  -4   1   5        321.93        252.61         4.72 o                         
  -3   1   5        330.38        353.37         7.46 o                         
  -2   1   5       1208.41       1133.99        22.25 o                         
  -1   1   5       1142.32       1064.12        46.45 o                         
   0   1   5          2.82          2.40         1.01 o                         
   1   1   5        393.29        511.37         8.30 o                         
   2   1   5        288.63        413.09         6.68 o                         
   3   1   5        227.72        240.95         5.25 o                         
   4   1   5       1425.22       1400.68        30.93 o                         
   5   1   5        222.17        215.60         9.19 o                         
   6   1   5         57.92         43.55         6.26 o                         
   7   1   5        232.53        246.86        16.48 o                         
   8   1   5         72.72         55.61         8.66 o                         
 -11   2   5         25.65         42.37         9.41 o                         
 -10   2   5        583.71        607.21        22.83 o                         
  -9   2   5         93.28         97.99        12.11 o                         
  -8   2   5         52.05         41.96         3.18 o                         
  -7   2   5       1049.25       1010.91        20.32 o                         
  -6   2   5         31.02         20.35         1.52 o                         
  -5   2   5         73.16         81.63         2.70 o                         
  -4   2   5        395.84        338.13         9.42 o                         
  -3   2   5        871.05        845.70        22.17 o                         
  -2   2   5         14.71         16.06         1.54 o                         
  -1   2   5        967.66        881.12        19.92 o                         
   0   2   5        370.08        327.71        11.26 o                         
   1   2   5         96.88        123.16         4.83 o                         
   2   2   5       1130.98       1109.34        14.88 o                         
   3   2   5          9.33          9.97         2.15 o                         
   4   2   5        116.32        104.67         5.61 o                         
   5   2   5        814.80        836.49        17.83 o                         
   6   2   5        276.40        228.88        15.19 o                         
   7   2   5         40.17         28.60         6.40 o                         
   8   2   5        127.01        143.96        14.14 o                         
 -11   3   5          6.88         15.44         6.51 o                         
 -10   3   5         26.92         30.11         7.15 o                         
  -9   3   5        543.38        514.98        28.46 o                         
  -8   3   5        101.44        100.54         4.91 o                         
  -7   3   5         26.67         26.46         1.86 o                         
  -6   3   5        854.66        887.37         9.87 o                         
  -5   3   5       1270.06       1358.15        15.13 o                         
  -4   3   5         30.75         15.21         1.06 o                         
  -3   3   5        647.29        646.94        12.55 o                         
  -2   3   5       1889.74       2018.58        54.36 o                         
  -1   3   5        102.13        101.67         6.30 o                         
   0   3   5       2423.53       2471.43        45.01 o                         
   1   3   5          0.87          1.55         0.69 o                         
   2   3   5        874.84        791.23        14.58 o                         
   3   3   5        111.85        121.65         4.82 o                         
   4   3   5         91.63         85.97         4.37 o                         
   5   3   5        770.69        717.98        27.12 o                         
   6   3   5        345.49        358.56        19.81 o                         
   7   3   5         10.65          1.28         3.23 o                         
 -11   4   5         93.63        116.30        14.76 o                         
 -10   4   5          1.62          4.02         3.20 o                         
  -9   4   5       1661.50       1789.47        53.62 o                         
  -8   4   5        358.53        340.91         8.73 o                         
  -7   4   5         76.47         75.85         2.97 o                         
  -6   4   5        782.44        795.95        11.16 o                         
  -5   4   5        113.35        106.72         3.05 o                         
  -4   4   5       1174.89       1280.36        19.93 o                         
  -3   4   5       2238.72       2302.79        24.62 o                         
  -2   4   5       1082.36       1153.29        14.91 o                         
  -1   4   5         30.29         43.92         2.52 o                         
   0   4   5       1043.26       1034.22        25.96 o                         
   1   4   5          4.65          5.58         2.39 o                         
   2   4   5         21.11         16.67         2.57 o                         
   3   4   5        607.51        621.82        15.56 o                         
   4   4   5          6.11          2.22         2.68 o                         
   5   4   5        295.10        291.33        17.58 o                         
   6   4   5        651.23        632.89        27.95 o                         
 -11   5   5        140.13        141.47        15.50 o                         
 -10   5   5          0.61         -2.95         3.62 o                         
  -9   5   5         16.95         24.34         3.83 o                         
  -8   5   5         97.89        103.76         4.58 o                         
  -7   5   5        326.96        304.75         9.53 o                         
  -6   5   5       1157.12       1149.93        14.75 o                         
  -5   5   5       1638.10       1762.07        19.17 o                         
  -4   5   5        643.31        671.91        11.61 o                         
  -3   5   5        974.30       1043.58        25.48 o                         
  -2   5   5        624.95        587.59        13.55 o                         
  -1   5   5        280.37        307.86        13.20 o                         
   0   5   5       1295.03       1323.66        32.26 o                         
   1   5   5        102.49        108.21         9.76 o                         
   2   5   5        664.97        684.70        16.58 o                         
   3   5   5        212.26        185.10        12.91 o                         
   4   5   5          1.09         -2.33         3.03 o                         
   5   5   5         88.76         92.30        10.26 o                         
   6   5   5        267.64        275.83        18.91 o                         
 -11   6   5        146.34        164.95        17.20 o                         
 -10   6   5         19.67         15.23         3.56 o                         
  -9   6   5        202.09        209.62        10.46 o                         
  -8   6   5        421.92        447.23        10.47 o                         
  -7   6   5        781.92        823.36        14.59 o                         
  -6   6   5        307.01        340.47         8.52 o                         
  -5   6   5       1070.00       1108.71        18.52 o                         
  -4   6   5        409.24        409.03         9.03 o                         
  -3   6   5        240.38        226.44         6.34 o                         
  -2   6   5       2464.67       2538.78        35.34 o                         
  -1   6   5          9.24          4.32         2.80 o                         
   0   6   5        396.36        385.94        16.73 o                         
   1   6   5        515.13        534.08        14.72 o                         
   2   6   5        471.06        438.37        13.72 o                         
   3   6   5        458.80        469.19        21.97 o                         
   4   6   5        421.53        376.45        20.64 o                         
   5   6   5          4.23         -4.45         4.45 o                         
 -11   7   5         22.18         15.00         5.98 o                         
 -10   7   5        150.20        173.38        10.30 o                         
  -9   7   5          5.61          3.57         2.03 o                         
  -8   7   5        300.78        334.97         9.32 o                         
  -7   7   5       1387.16       1439.23        42.02 o                         
  -6   7   5         19.54         22.63         2.35 o                         
  -5   7   5          7.91          6.73         1.51 o                         
  -4   7   5        538.32        555.94        11.30 o                         
  -3   7   5         76.89         79.98         5.49 o                         
  -2   7   5       2000.08       2026.71        35.00 o                         
  -1   7   5        282.45        305.82        11.70 o                         
   0   7   5         63.18         68.02         5.24 o                         
   1   7   5        939.16        972.86        30.88 o                         
   2   7   5        242.77        224.15        14.89 o                         
   3   7   5         93.91        102.70        10.84 o                         
   4   7   5        427.97        470.10        24.38 o                         
 -10   8   5        340.96        409.26        32.68 o                         
  -9   8   5         25.39         32.15         4.43 o                         
  -8   8   5         34.39         30.09         4.04 o                         
  -7   8   5        443.23        499.23        12.02 o                         
  -6   8   5        320.06        338.95         9.53 o                         
  -5   8   5        365.40        371.66         9.74 o                         
  -4   8   5       1333.72       1378.44        26.23 o                         
  -3   8   5         22.47         25.35         3.55 o                         
  -2   8   5        101.62         92.88         6.98 o                         
  -1   8   5        803.31        829.83        29.38 o                         
   0   8   5         22.66         22.98         3.82 o                         
   1   8   5        571.41        615.39        24.89 o                         
   2   8   5       1152.55       1138.54        37.12 o                         
   3   8   5          2.62          1.85         2.71 o                         
 -10   9   5        286.41        319.73        22.43 o                         
  -9   9   5        217.71        208.88        11.17 o                         
  -8   9   5         43.22         45.29         5.02 o                         
  -7   9   5        505.31        512.92        16.30 o                         
  -6   9   5        737.73        755.67        28.21 o                         
  -5   9   5          0.82         -4.00         4.00 o                         
  -4   9   5        406.97        383.49        20.06 o                         
  -3   9   5        113.02        107.99        11.28 o                         
  -2   9   5        174.44        137.15        13.24 o                         
  -1   9   5        943.67        944.19        53.05 o                         
   0   9   5        596.91        578.57        18.93 o                         
   1   9   5        148.29        164.01        13.17 o                         
   2   9   5        169.00        164.67        13.99 o                         
  -9  10   5        319.65        298.96        18.52 o                         
  -8  10   5         10.61         10.26         3.86 o                         
  -7  10   5        124.62        118.80        11.39 o                         
  -6  10   5        448.13        449.95        22.48 o                         
  -5  10   5        185.66        182.57        14.42 o                         
  -4  10   5         72.83         67.66         8.99 o                         
  -3  10   5        116.01         98.85        11.33 o                         
  -2  10   5        163.02        160.25        21.54 o                         
  -1  10   5         80.93         94.51         7.52 o                         
   0  10   5        257.08        275.60        13.56 o                         
   1  10   5         78.67         63.00         7.14 o                         
  -8  11   5        282.25        269.98        18.09 o                         
  -7  11   5         12.30         12.59         3.88 o                         
  -6  11   5        167.13        161.66        14.31 o                         
  -5  11   5        152.65        131.47        12.80 o                         
  -4  11   5        106.42         97.75        11.52 o                         
  -3  11   5        295.86        288.20        20.51 o                         
  -2  11   5          0.84         -5.14         5.14 o                         
  -1  11   5         15.30         22.31         7.15 o                         
  -1 -11   6        104.29        106.35        12.99 o                         
   0 -11   6         30.32         34.42         7.02 o                         
   1 -11   6         65.52         65.41         9.70 o                         
   2 -11   6         36.74         33.83         6.92 o                         
   3 -11   6         10.62          5.41         3.19 o                         
   4 -11   6        173.43        174.24        14.56 o                         
   5 -11   6        161.62        150.78        13.59 o                         
  -3 -10   6         66.81         59.03        10.19 o                         
  -2 -10   6          7.72          9.43         4.43 o                         
  -1 -10   6        136.97        132.37        13.82 o                         
   0 -10   6        158.59        157.69        14.39 o                         
   1 -10   6          3.97         -4.28         4.28 o                         
   2 -10   6         97.80         97.47        10.65 o                         
   3 -10   6        191.14        179.77        14.40 o                         
   4 -10   6        128.13        126.92        12.08 o                         
   5 -10   6        427.83        428.44        22.26 o                         
   6 -10   6          4.30          0.48         3.14 o                         
  -4  -9   6        106.80        109.90        13.44 o                         
  -3  -9   6        370.84        358.62        23.29 o                         
  -2  -9   6         23.62         30.86         7.07 o                         
  -1  -9   6        413.75        403.89        22.41 o                         
   0  -9   6          6.49         -1.55         3.57 o                         
   1  -9   6         24.59         16.02         4.61 o                         
   2  -9   6        666.79        667.81        27.34 o                         
   3  -9   6          3.11         16.39         5.07 o                         
   4  -9   6          0.40          5.74         3.56 o                         
   5  -9   6        148.57        148.31         7.74 o                         
   6  -9   6         72.04         52.09         7.83 o                         
   7  -9   6          0.56          2.09         2.66 o                         
  -6  -8   6          5.30          5.00         2.77 o                         
  -5  -8   6         36.76         25.64         4.11 o                         
  -4  -8   6        147.99        140.75         8.68 o                         
  -3  -8   6        395.72        386.71        13.36 o                         
  -2  -8   6         11.89          6.33         4.30 o                         
  -1  -8   6          0.94         -4.37         4.37 o                         
   0  -8   6        155.64        147.65        12.29 o                         
   1  -8   6          9.64         12.13         4.45 o                         
   2  -8   6        143.97        124.38        10.95 o                         
   3  -8   6        998.39       1045.20        32.92 o                         
   4  -8   6         95.26         87.53         9.28 o                         
   5  -8   6         29.29         22.99         3.04 o                         
   6  -8   6        404.34        425.21        21.25 o                         
   7  -8   6          0.95          6.54         3.79 o                         
   8  -8   6         45.26         39.24         7.38 o                         
  -7  -7   6          0.38         -1.17         2.59 o                         
  -6  -7   6          0.69         -2.95         2.95 o                         
  -5  -7   6        521.90        492.61        16.94 o                         
  -4  -7   6          0.49          0.02         1.85 o                         
  -3  -7   6        158.75        155.05         8.09 o                         
  -2  -7   6        462.67        458.73        22.21 o                         
  -1  -7   6          2.48          0.94         3.24 o                         
   0  -7   6        517.15        502.81        21.57 o                         
   1  -7   6        293.41        298.22        15.87 o                         
   2  -7   6          0.97         -3.34         3.46 o                         
   3  -7   6        449.36        402.01        18.57 o                         
   4  -7   6          9.06          8.97         5.63 o                         
   5  -7   6         68.23         68.82         4.65 o                         
   6  -7   6        179.74        199.35        14.10 o                         
   7  -7   6         13.90         13.85         4.53 o                         
   8  -7   6          7.78          2.49         2.73 o                         
  -7  -6   6         55.94         46.84         5.51 o                         
  -6  -6   6        114.57        111.57        10.85 o                         
  -5  -6   6        885.38        813.56        34.22 o                         
  -4  -6   6         44.39         31.09         5.26 o                         
  -3  -6   6        186.83        239.29         9.70 o                         
  -2  -6   6       1000.84        931.89        63.72 o                         
  -1  -6   6         10.11         16.17         3.29 o                         
   0  -6   6        109.84         95.42         4.11 o                         
   1  -6   6        699.13        684.25        23.31 o                         
   2  -6   6        322.81        292.48        14.60 o                         
   3  -6   6        157.27        235.03        16.45 o                         
   4  -6   6        859.29        846.26        12.24 o                         
   5  -6   6        354.11        338.05         7.54 o                         
   6  -6   6         20.89         23.00         2.95 o                         
   7  -6   6          6.75          7.21         4.02 o                         
   8  -6   6         56.04         72.18         9.05 o                         
  -8  -5   6        117.87         96.83         6.10 o                         
  -7  -5   6        302.03        319.26        10.43 o                         
  -6  -5   6          2.43          5.05         2.63 o                         
  -5  -5   6         45.64         37.55         5.71 o                         
  -4  -5   6        192.07        211.43         9.32 o                         
  -3  -5   6         74.01         72.94         7.90 o                         
  -2  -5   6        335.07        282.72        11.54 o                         
  -1  -5   6       1847.32       1948.48        27.22 o                         
   0  -5   6         86.61         97.81         4.38 o                         
   1  -5   6        222.18        197.88         4.90 o                         
   2  -5   6         75.97         61.39         2.37 o                         
   3  -5   6         30.74         30.31         1.97 o                         
   4  -5   6        766.67        750.34        16.96 o                         
   5  -5   6         16.26         17.37         1.78 o                         
   6  -5   6        127.65        128.77         6.97 o                         
   7  -5   6         85.49        112.72         7.09 o                         
   8  -5   6         42.15         46.54         5.60 o                         
   9  -5   6         32.52         42.65         8.16 o                         
  -9  -4   6         90.87         71.43         7.44 o                         
  -8  -4   6        117.44        127.40         6.66 o                         
  -7  -4   6        497.24        498.21        12.78 o                         
  -6  -4   6         74.37         80.00         5.63 o                         
  -5  -4   6         64.78         63.96         7.16 o                         
  -4  -4   6         52.97         38.75         5.32 o                         
  -3  -4   6         57.20         59.40         6.64 o                         
  -2  -4   6        940.47        987.85        17.78 o                         
  -1  -4   6        106.28         85.13         4.19 o                         
   0  -4   6        332.47        352.11         6.86 o                         
   1  -4   6        408.47        401.55        10.40 o                         
   2  -4   6        830.99        792.55        11.14 o                         
   3  -4   6         29.73         40.15         2.31 o                         
   4  -4   6         32.53         31.74         2.26 o                         
   5  -4   6        250.08        262.70         6.50 o                         
   6  -4   6        148.49        155.93         7.87 o                         
   7  -4   6          3.35         -0.71         1.87 o                         
   8  -4   6        119.60        126.11         8.45 o                         
   9  -4   6          5.08          8.20         4.45 o                         
  -9  -3   6        369.97        364.82        16.39 o                         
  -8  -3   6         22.92         27.31         3.24 o                         
  -7  -3   6         66.63         66.37         4.44 o                         
  -6  -3   6        311.41        316.36        10.60 o                         
  -5  -3   6         14.80         14.36         2.36 o                         
  -4  -3   6       1221.64       1184.42        28.25 o                         
  -3  -3   6         40.47         50.12         3.07 o                         
  -2  -3   6        276.93        298.41         6.84 o                         
  -1  -3   6        489.75        459.42         8.25 o                         
   0  -3   6         19.85         24.74         2.08 o                         
   1  -3   6        125.33        154.88         4.82 o                         
   2  -3   6         94.04         67.23         3.31 o                         
   3  -3   6         97.69        101.39         3.74 o                         
   4  -3   6        294.64        294.43         6.77 o                         
   5  -3   6          1.48          2.81         1.09 o                         
   6  -3   6       1868.72       2019.46        70.10 o                         
   7  -3   6          6.24          7.71         2.47 o                         
   8  -3   6        131.03        131.55        11.63 o                         
   9  -3   6        136.63        150.39        13.55 o                         
 -10  -2   6         12.84         14.21         3.66 o                         
  -9  -2   6        455.11        468.05        18.20 o                         
  -8  -2   6        180.71        242.92        11.18 o                         
  -7  -2   6         13.41         15.99         2.29 o                         
  -6  -2   6        873.75        845.88        17.54 o                         
  -5  -2   6         18.78         14.11         2.97 o                         
  -4  -2   6        468.90        474.76        15.13 o                         
  -3  -2   6       1107.90       1037.73        18.99 o                         
  -2  -2   6         16.95         19.54         1.65 o                         
  -1  -2   6       1492.75       1505.81        17.18 o                         
   0  -2   6        230.23        217.65         4.72 o                         
   1  -2   6         78.19         60.88         2.43 o                         
   2  -2   6        976.04        966.65        12.84 o                         
   3  -2   6        119.56        107.25         3.24 o                         
   4  -2   6        228.73        226.83         5.35 o                         
   5  -2   6        822.20        770.71        15.19 o                         
   6  -2   6        563.46        552.29        16.00 o                         
   7  -2   6         41.50         39.99         6.30 o                         
   8  -2   6         63.80         80.93         9.56 o                         
   9  -2   6         17.77         -0.56         3.31 o                         
 -10  -1   6         20.14         29.00         5.03 o                         
  -9  -1   6        218.09        219.55        12.04 o                         
  -8  -1   6        214.34        242.30         8.70 o                         
  -7  -1   6          0.93          1.71         1.23 o                         
  -6  -1   6       1428.00       1434.66        30.49 o                         
  -5  -1   6        496.33        482.59        14.72 o                         
  -4  -1   6         72.21         73.45         5.22 o                         
  -3  -1   6       2167.71       2155.06        22.59 o                         
  -2  -1   6         49.76         51.17         2.59 o                         
  -1  -1   6        219.76        213.31         4.46 o                         
   0  -1   6        152.72        119.00         3.11 o                         
   1  -1   6        909.14       1073.92        11.72 o                         
   2  -1   6          5.24          3.63         0.83 o                         
   3  -1   6        897.93        815.83        10.38 o                         
   4  -1   6         78.15         69.95         2.82 o                         
   5  -1   6        476.98        504.57        16.43 o                         
   6  -1   6       1084.62       1018.12        31.66 o                         
   7  -1   6          3.49          3.60         3.00 o                         
   8  -1   6          0.64         -0.48         2.67 o                         
 -11   0   6        272.10        244.10        22.48 o                         
 -10   0   6          9.14          7.31         4.85 o                         
  -9   0   6          2.08          3.42         3.09 o                         
  -8   0   6        624.10        619.14        15.01 o                         
  -7   0   6        133.53        118.37         5.87 o                         
  -6   0   6        393.35        477.68        50.40 o                         
  -5   0   6         32.76         16.38         1.75 o                         
  -4   0   6        156.79        165.50         5.73 o                         
  -3   0   6       2701.92       2685.64        29.69 o                         
  -2   0   6        642.61        556.72        12.83 o                         
  -1   0   6       1659.74       1737.92        40.81 o                         
   0   0   6         18.47         17.51         1.30 o                         
   1   0   6        978.10        895.32        18.23 o                         
   2   0   6          4.99          1.46         1.00 o                         
   3   0   6        620.67        679.28        11.45 o                         
   4   0   6       2255.16       2165.27        25.31 o                         
   5   0   6         91.29         82.01         4.78 o                         
   6   0   6        101.61        133.95        11.27 o                         
   7   0   6        105.54         86.05         9.73 o                         
   8   0   6         26.17         19.21         5.48 o                         
 -11   1   6         39.54         35.63         6.21 o                         
 -10   1   6        177.57        182.94        17.97 o                         
  -9   1   6         72.41         63.14         9.61 o                         
  -8   1   6        103.53        102.76         7.03 o                         
  -7   1   6        811.68        788.08        16.28 o                         
  -6   1   6         95.43         85.94         3.59 o                         
  -5   1   6       1300.36       1264.88        29.08 o                         
  -4   1   6         48.77         52.73         2.66 o                         
  -3   1   6       2891.01       2856.25        47.50 o                         
  -2   1   6       8253.61       8221.37       119.66 o                         
  -1   1   6        242.83        268.70         6.09 o                         
   0   1   6        996.83       1131.50        35.49 o                         
   1   1   6       2845.16       2819.45        39.83 o                         
   2   1   6        111.29        115.74         3.58 o                         
   3   1   6         18.86         17.30         2.63 o                         
   4   1   6       2286.18       2408.73        63.89 o                         
   5   1   6        159.21        151.49         9.04 o                         
   6   1   6         54.24         49.16         7.06 o                         
   7   1   6        396.79        406.26        21.85 o                         
   8   1   6          1.06          4.99         4.05 o                         
 -11   2   6         70.52         71.50         8.47 o                         
 -10   2   6        477.83        507.28        30.06 o                         
  -9   2   6          1.51          4.40         4.23 o                         
  -8   2   6         18.29         12.32         2.01 o                         
  -7   2   6        530.99        458.18        19.53 o                         
  -6   2   6          1.02          0.38         0.57 o                         
  -5   2   6       1641.91       1696.04        18.17 o                         
  -4   2   6       1915.82       1895.84        52.09 o                         
  -3   2   6        212.39        271.25         9.90 o                         
  -2   2   6        696.20        550.27        15.17 o                         
  -1   2   6       3902.16       3822.58        62.12 o                         
   0   2   6         15.87         25.04         2.24 o                         
   1   2   6        188.90        204.77         9.57 o                         
   2   2   6       2061.46       2103.18        24.11 o                         
   3   2   6        206.34        231.44        13.49 o                         
   4   2   6        393.82        398.38        11.82 o                         
   5   2   6        167.19        180.79        20.50 o                         
   6   2   6        126.49         99.91        10.45 o                         
   7   2   6        370.05        360.92        21.30 o                         
 -11   3   6          0.43          0.17         4.11 o                         
 -10   3   6         12.61         16.59         5.87 o                         
  -9   3   6          6.40         27.07         7.21 o                         
  -8   3   6        221.66        236.62        13.33 o                         
  -7   3   6        936.88        860.82        37.69 o                         
  -6   3   6       1174.92       1116.27        11.55 o                         
  -5   3   6       1129.14       1215.16        20.64 o                         
  -4   3   6       3244.43       3419.96        37.22 o                         
  -3   3   6       1183.59       1267.81        17.77 o                         
  -2   3   6        280.05        289.90        11.25 o                         
  -1   3   6       2351.15       2324.22        43.42 o                         
   0   3   6       2348.54       2547.08        47.24 o                         
   1   3   6        228.61        214.77         6.76 o                         
   2   3   6        475.22        453.78        17.23 o                         
   3   3   6         74.22        110.56         8.33 o                         
   4   3   6         26.03         15.94         2.62 o                         
   5   3   6        650.11        634.76        26.09 o                         
   6   3   6         82.30        103.38        11.00 o                         
   7   3   6         62.08         56.80         8.86 o                         
 -11   4   6         30.49         27.12         7.63 o                         
 -10   4   6         27.69         25.88         4.82 o                         
  -9   4   6        415.20        404.46        25.07 o                         
  -8   4   6        124.61        134.19         5.13 o                         
  -7   4   6        355.11        333.40        13.59 o                         
  -6   4   6       1188.67       1197.75        22.18 o                         
  -5   4   6        506.53        514.64         9.09 o                         
  -4   4   6       1310.94       1313.84        19.46 o                         
  -3   4   6        865.29        839.31        12.44 o                         
  -2   4   6          4.29          3.43         1.43 o                         
  -1   4   6        622.33        630.97        19.01 o                         
   0   4   6       2409.29       2604.36        50.20 o                         
   1   4   6          8.09          5.61         1.13 o                         
   2   4   6        850.38        798.18        12.64 o                         
   3   4   6          1.71          0.98         1.88 o                         
   4   4   6          3.52          1.60         4.01 o                         
   5   4   6        499.28        486.60        23.74 o                         
   6   4   6         61.38         56.04         8.49 o                         
 -11   5   6         51.51         46.30         9.77 o                         
 -10   5   6         12.63         18.31         5.93 o                         
  -9   5   6         92.81        109.30        14.02 o                         
  -8   5   6        737.59        741.74        13.69 o                         
  -7   5   6        563.85        561.73        11.35 o                         
  -6   5   6         59.80         56.14         2.83 o                         
  -5   5   6       1051.20       1140.11        14.30 o                         
  -4   5   6        126.42        127.21         4.72 o                         
  -3   5   6        495.14        460.65         9.38 o                         
  -2   5   6         95.07         95.98         3.96 o                         
  -1   5   6          1.69          2.22         2.22 o                         
   0   5   6       2315.19       2374.19        49.00 o                         
   1   5   6        301.42        318.44        10.81 o                         
   2   5   6        527.40        544.71        17.59 o                         
   3   5   6        758.83        762.25        19.17 o                         
   4   5   6         18.08         21.80         5.53 o                         
   5   5   6         33.99         32.18         6.69 o                         
 -11   6   6        179.09        227.00        19.94 o                         
 -10   6   6         10.00         16.82         3.41 o                         
  -9   6   6        202.63        193.50         9.97 o                         
  -8   6   6        562.11        634.88        12.90 o                         
  -7   6   6        304.15        314.51         8.53 o                         
  -6   6   6        738.44        751.60        12.25 o                         
  -5   6   6         31.24         32.09         2.38 o                         
  -4   6   6        155.42        161.48         5.60 o                         
  -3   6   6        715.92        672.79        18.23 o                         
  -2   6   6       1627.68       1696.85        64.63 o                         
  -1   6   6         13.94         13.79         3.64 o                         
   0   6   6        775.51        800.56        25.85 o                         
   1   6   6       1496.70       1543.39        28.22 o                         
   2   6   6         35.65         26.19         3.59 o                         
   3   6   6        408.04        410.02        21.24 o                         
   4   6   6        108.74        100.23        11.08 o                         
   5   6   6         78.92         52.75         8.38 o                         
 -11   7   6        205.26        245.64        20.71 o                         
 -10   7   6          2.38          8.56         3.99 o                         
  -9   7   6        229.94        236.17        11.19 o                         
  -8   7   6       1915.81       2065.29        41.66 o                         
  -7   7   6         14.03          8.52         2.83 o                         
  -6   7   6        137.03        149.80         6.01 o                         
  -5   7   6       1017.91       1025.32        16.78 o                         
  -4   7   6        188.10        181.62         6.24 o                         
  -3   7   6        147.79        138.29         5.14 o                         
  -2   7   6       1581.56       1579.13        29.13 o                         
  -1   7   6         31.57         22.61         3.52 o                         
   0   7   6        224.40        232.24        10.64 o                         
   1   7   6        271.21        268.10        11.16 o                         
   2   7   6        191.28        188.17        14.16 o                         
   3   7   6        156.63        161.77        13.88 o                         
   4   7   6        182.03        193.06        15.83 o                         
 -10   8   6        258.35        316.28        22.64 o                         
  -9   8   6          2.75          1.98         5.82 o                         
  -8   8   6        229.33        257.71         8.63 o                         
  -7   8   6        252.31        264.44         8.58 o                         
  -6   8   6         50.36         49.98         3.69 o                         
  -5   8   6        859.93        845.55        15.58 o                         
  -4   8   6        624.69        637.70        12.76 o                         
  -3   8   6          6.54          1.41         2.09 o                         
  -2   8   6        161.34        155.28         8.61 o                         
  -1   8   6        228.01        232.26        11.13 o                         
   0   8   6         24.64         26.10         3.67 o                         
   1   8   6        204.11        205.49        14.49 o                         
   2   8   6         45.29         47.50         7.62 o                         
   3   8   6        314.55        335.30        20.81 o                         
 -10   9   6        342.51        399.45        25.43 o                         
  -9   9   6         18.37         24.39         5.61 o                         
  -8   9   6          1.15          0.07         1.80 o                         
  -7   9   6        888.63        953.87        18.21 o                         
  -6   9   6        164.08        172.16         7.05 o                         
  -5   9   6          7.08          0.34         1.93 o                         
  -4   9   6       1079.76       1083.97        24.40 o                         
  -3   9   6        131.81        132.40        15.44 o                         
  -2   9   6         12.60          6.47         4.76 o                         
  -1   9   6        375.05        406.48        15.39 o                         
   0   9   6          7.96          5.60         3.08 o                         
   1   9   6         48.19         54.14         8.14 o                         
   2   9   6        235.69        248.68        17.94 o                         
  -9  10   6        295.13        273.80        19.41 o                         
  -8  10   6         64.48         62.94         5.92 o                         
  -7  10   6        209.06        218.51        15.30 o                         
  -6  10   6         97.15         98.37        10.55 o                         
  -5  10   6         20.06         14.49         4.31 o                         
  -4  10   6        145.36        138.28        13.19 o                         
  -3  10   6         35.78         29.37         6.49 o                         
  -2  10   6         17.11         17.95         3.49 o                         
  -1  10   6        147.86        139.78         9.41 o                         
   0  10   6         21.92         18.73         4.03 o                         
  -7  11   6          3.77          2.23         2.91 o                         
  -6  11   6        129.46        123.58        12.89 o                         
  -5  11   6          2.45          2.60         3.18 o                         
  -4  11   6         67.00         51.50         8.59 o                         
  -3  11   6        177.70        152.80        15.23 o                         
  -2  11   6         13.88          5.61         5.29 o                         
  -1 -11   7         69.78         75.67        11.01 o                         
   0 -11   7         20.19         20.76         5.90 o                         
   1 -11   7        147.20        156.83        14.63 o                         
   2 -11   7         12.40         27.44         6.51 o                         
   3 -11   7          1.25         -2.01         3.92 o                         
   4 -11   7         14.95         19.33         5.14 o                         
   5 -11   7          5.74          5.68         2.64 o                         
  -3 -10   7         14.21          7.20         4.94 o                         
  -2 -10   7         86.07         68.00        10.22 o                         
  -1 -10   7        188.69        196.35        16.70 o                         
   0 -10   7          6.49         -1.97         3.21 o                         
   1 -10   7         11.59          3.70         3.15 o                         
   2 -10   7         74.12         77.27         9.80 o                         
   3 -10   7         26.20         28.53         6.20 o                         
   4 -10   7         10.19          6.35         3.73 o                         
   5 -10   7        151.17        160.74         8.72 o                         
   6 -10   7         10.30         11.46         4.80 o                         
  -4  -9   7         21.08         25.27         7.02 o                         
  -3  -9   7        138.15        126.42        13.64 o                         
  -2  -9   7         11.25          4.53         3.88 o                         
  -1  -9   7        131.09        118.54        12.18 o                         
   0  -9   7          4.09          2.76         3.68 o                         
   1  -9   7         34.71         23.97         5.35 o                         
   2  -9   7        841.53        865.68        31.93 o                         
   3  -9   7          2.68          7.81         3.73 o                         
   4  -9   7         10.35          9.12         2.88 o                         
   5  -9   7         37.52         37.32         4.06 o                         
   6  -9   7         58.64         46.85         7.46 o                         
   7  -9   7          2.16          2.54         3.17 o                         
  -5  -8   7         13.01         17.33         6.03 o                         
  -4  -8   7         78.41        109.00        12.67 o                         
  -3  -8   7         76.45         73.04         9.91 o                         
  -2  -8   7          0.54          3.24         3.35 o                         
  -1  -8   7         53.84         49.17         7.53 o                         
   0  -8   7        161.32        156.56        12.63 o                         
   1  -8   7         35.60         36.57         6.36 o                         
   2  -8   7         23.82         21.66         4.92 o                         
   3  -8   7        235.60        244.44         9.90 o                         
   4  -8   7        320.18        303.14        10.83 o                         
   5  -8   7         12.52          9.53         3.46 o                         
   6  -8   7        101.81         93.36        10.18 o                         
   7  -8   7          2.15          0.62         2.71 o                         
  -6  -7   7        162.48        126.99         9.04 o                         
  -5  -7   7         95.27         87.65        13.97 o                         
  -4  -7   7         67.51         48.16         8.25 o                         
  -3  -7   7        616.32        574.06        26.07 o                         
  -2  -7   7          3.30         -1.38         3.23 o                         
  -1  -7   7         83.47         71.71         8.36 o                         
   0  -7   7       1155.77       1226.74        35.72 o                         
   1  -7   7          0.85         -3.88         3.88 o                         
   2  -7   7         40.68         28.86         5.27 o                         
   3  -7   7        191.62        186.46         8.03 o                         
   4  -7   7          1.63         -1.59         1.74 o                         
   5  -7   7         14.10         15.80         2.49 o                         
   6  -7   7        125.44        144.24        12.22 o                         
   7  -7   7          2.01          8.24         3.77 o                         
   8  -7   7         17.17         27.38         6.38 o                         
  -7  -6   7         18.95         16.09         3.78 o                         
  -6  -6   7        148.73        130.71         8.83 o                         
  -5  -6   7        184.80        201.34        14.31 o                         
  -4  -6   7         13.33         10.51         3.93 o                         
  -3  -6   7       1168.64       1173.72        36.63 o                         
  -2  -6   7        373.89        350.02        40.86 o                         
  -1  -6   7          3.03          1.41         2.16 o                         
   0  -6   7        347.05        329.47         7.57 o                         
   1  -6   7         13.40         12.35         2.38 o                         
   2  -6   7         26.75         23.40         2.93 o                         
   3  -6   7        190.87        178.00         8.27 o                         
   4  -6   7        109.80        103.49         4.31 o                         
   5  -6   7         29.51         29.90         3.18 o                         
   6  -6   7        130.21        130.62        11.83 o                         
   7  -6   7          8.34          6.57         3.56 o                         
   8  -6   7         47.88         46.54         7.95 o                         
  -8  -5   7        123.03        110.98         6.57 o                         
  -7  -5   7        168.66        159.20         8.70 o                         
  -6  -5   7          9.60          7.34         2.39 o                         
  -5  -5   7        337.06        319.33        18.55 o                         
  -4  -5   7         21.47         20.17         4.95 o                         
  -3  -5   7         35.43         34.79         5.75 o                         
  -2  -5   7       1599.70       1595.80        73.95 o                         
  -1  -5   7        119.92        128.05         7.01 o                         
   0  -5   7          2.43          0.13         1.78 o                         
   1  -5   7        284.46        250.71        11.45 o                         
   2  -5   7          4.22          6.58         1.12 o                         
   3  -5   7         37.39         35.92         4.97 o                         
   4  -5   7        271.18        268.51         6.73 o                         
   5  -5   7        817.75        870.34        30.07 o                         
   6  -5   7         21.43         18.71         2.94 o                         
   7  -5   7        316.95        364.66        28.44 o                         
   8  -5   7         65.87         49.84         5.23 o                         
  -9  -4   7         10.43         13.20         3.80 o                         
  -8  -4   7         10.72         13.09         2.56 o                         
  -7  -4   7        734.89        732.49        18.70 o                         
  -6  -4   7          0.55         -1.52         2.05 o                         
  -5  -4   7        419.16        407.08        16.78 o                         
  -4  -4   7        971.56        948.47        19.74 o                         
  -3  -4   7        153.55        159.34        10.90 o                         
  -2  -4   7       2354.39       2406.78        28.44 o                         
  -1  -4   7        535.45        529.29         9.56 o                         
   0  -4   7         53.47         38.78         3.17 o                         
   1  -4   7        125.19        106.96        10.52 o                         
   2  -4   7        114.54        101.83         4.30 o                         
   3  -4   7          0.89         -0.70         0.99 o                         
   4  -4   7       2036.52       2025.11        28.33 o                         
   5  -4   7        783.80        830.85        13.71 o                         
   6  -4   7        109.21        104.44         6.67 o                         
   7  -4   7        108.14        122.33         7.69 o                         
   8  -4   7          2.36          0.00         4.41 o                         
  -9  -3   7         68.93         80.78         7.79 o                         
  -8  -3   7        112.68        100.40         9.75 o                         
  -7  -3   7        175.32        171.19        12.56 o                         
  -6  -3   7         61.65         57.16         5.99 o                         
  -5  -3   7         58.79         62.14         6.01 o                         
  -4  -3   7       2594.08       2786.89        57.16 o                         
  -3  -3   7        316.97        328.30        12.27 o                         
  -2  -3   7        111.80        109.43         4.15 o                         
  -1  -3   7        696.17        679.53        11.26 o                         
   0  -3   7         52.00         81.92         3.58 o                         
   1  -3   7        255.78        276.22         7.94 o                         
   2  -3   7        166.45        160.70         6.06 o                         
   3  -3   7        127.26        121.04         4.33 o                         
   4  -3   7        775.95        776.47        12.61 o                         
   5  -3   7        350.00        339.00         7.96 o                         
   6  -3   7          7.23          4.17         2.06 o                         
   7  -3   7        309.62        308.64        12.83 o                         
   8  -3   7         78.09         76.48         9.13 o                         
 -10  -2   7         41.32         37.19         8.63 o                         
  -9  -2   7         40.32         53.30         9.22 o                         
  -8  -2   7          4.57          8.13         2.30 o                         
  -7  -2   7         19.08         22.82         3.72 o                         
  -6  -2   7        605.11        641.36        19.68 o                         
  -5  -2   7         80.16         80.28         6.39 o                         
  -4  -2   7       1634.90       1685.68        28.32 o                         
  -3  -2   7        934.56        918.77        15.84 o                         
  -2  -2   7          0.76          0.10         1.12 o                         
  -1  -2   7        450.84        508.87         8.64 o                         
   0  -2   7       3497.02       3670.02        35.28 o                         
   1  -2   7        993.98       1015.05        15.24 o                         
   2  -2   7        491.04        525.35         9.22 o                         
   3  -2   7        990.82        986.92        16.10 o                         
   4  -2   7          2.99          1.67         0.83 o                         
   5  -2   7        797.24        801.54        19.47 o                         
   6  -2   7         85.51         79.85         8.18 o                         
   7  -2   7        146.28        144.32        12.25 o                         
   8  -2   7        263.70        236.02        16.86 o                         
 -10  -1   7         15.26         21.08         6.39 o                         
  -9  -1   7         59.92         75.10        10.92 o                         
  -8  -1   7          8.42         12.02         2.50 o                         
  -7  -1   7        211.52        195.66        10.11 o                         
  -6  -1   7        944.48        932.80        45.44 o                         
  -5  -1   7         62.99         59.40         5.17 o                         
  -4  -1   7       2592.15       2752.73        34.08 o                         
  -3  -1   7       2555.87       2524.98        30.32 o                         
  -2  -1   7        246.12        245.80         5.56 o                         
  -1  -1   7       2250.67       2247.13        22.54 o                         
   0  -1   7       1873.85       1977.75        24.94 o                         
   1  -1   7        799.43        844.74        10.50 o                         
   2  -1   7         54.98         41.78         2.42 o                         
   3  -1   7        320.44        310.83         6.22 o                         
   4  -1   7          8.83          5.52         1.07 o                         
   5  -1   7         66.98         58.10         4.03 o                         
   6  -1   7       1211.34       1144.34        35.11 o                         
   7  -1   7         22.32         23.41         5.15 o                         
   8  -1   7         74.19         84.16        10.70 o                         
 -11   0   7         64.18         86.44        13.65 o                         
 -10   0   7         11.04          6.47         4.88 o                         
  -9   0   7          2.70          3.29         3.43 o                         
  -8   0   7        767.71        785.75        28.68 o                         
  -7   0   7         22.52         68.54        26.62 o                         
  -6   0   7       1574.13       1451.36        40.86 o                         
  -5   0   7        824.08        771.46        31.33 o                         
  -4   0   7          1.36          2.48         0.95 o                         
  -3   0   7       1602.06       1526.49        30.38 o                         
  -2   0   7       1010.19       1046.48        19.45 o                         
  -1   0   7        879.94        893.63        14.16 o                         
   0   0   7        395.56        404.52         8.92 o                         
   1   0   7        654.89        641.11        10.32 o                         
   2   0   7          5.71          6.80         2.06 o                         
   3   0   7       1823.32       1863.64        27.56 o                         
   4   0   7        117.57        127.86         6.04 o                         
   5   0   7          0.84         -0.26         1.63 o                         
   6   0   7        354.04        371.28        19.35 o                         
   7   0   7        100.51        103.18        10.80 o                         
   8   0   7         20.87         20.41         5.53 o                         
 -11   1   7         18.98         10.65         5.63 o                         
 -10   1   7         17.71         14.94         6.30 o                         
  -9   1   7          4.69          7.90         4.83 o                         
  -8   1   7        474.35        456.02        12.68 o                         
  -7   1   7        426.70        374.14        29.45 o                         
  -6   1   7        331.43        333.91        15.29 o                         
  -5   1   7       2293.83       2161.70        90.96 o                         
  -4   1   7        264.57        270.18        10.31 o                         
  -3   1   7        109.95         93.10         5.85 o                         
  -2   1   7       5215.20       5121.16       130.39 o                         
  -1   1   7        710.28        727.01        12.14 o                         
   0   1   7        425.89        429.94        16.52 o                         
   1   1   7       1122.06       1096.45        23.72 o                         
   2   1   7          2.15          4.53         2.10 o                         
   3   1   7        726.44        744.16        15.90 o                         
   4   1   7        742.48        757.95        16.79 o                         
   5   1   7        142.18        168.94        10.91 o                         
   6   1   7        282.21        267.02        17.04 o                         
   7   1   7        317.13        341.44        20.70 o                         
 -11   2   7        260.07        306.90        24.51 o                         
 -10   2   7          2.53         -3.24         4.69 o                         
  -9   2   7        126.93        131.88        13.76 o                         
  -8   2   7       2475.91       2557.11        73.81 o                         
  -7   2   7        509.67        453.88        11.97 o                         
  -6   2   7         13.39          8.31         1.17 o                         
  -5   2   7       2695.70       2648.85        59.72 o                         
  -4   2   7          4.66         -0.62         1.76 o                         
  -3   2   7          5.18          4.94         2.07 o                         
  -2   2   7        399.02        351.30         7.20 o                         
  -1   2   7       3895.34       4081.72        51.14 o                         
   0   2   7         33.58         40.83         3.01 o                         
   1   2   7       1738.32       1661.35        35.35 o                         
   2   2   7        428.80        438.92        11.61 o                         
   3   2   7          2.36          0.30         1.80 o                         
   4   2   7        712.32        736.23        17.27 o                         
   5   2   7          5.32          5.37         2.03 o                         
   6   2   7          6.84          0.80         2.95 o                         
   7   2   7        241.74        236.51        17.53 o                         
 -11   3   7         22.57         33.64         8.39 o                         
 -10   3   7        462.09        483.91        29.08 o                         
  -9   3   7        188.47        165.20        15.70 o                         
  -8   3   7        121.00        124.30         6.27 o                         
  -7   3   7        406.03        385.42        14.94 o                         
  -6   3   7        219.02        202.57         5.63 o                         
  -5   3   7         92.55         73.50         3.11 o                         
  -4   3   7       1043.89        971.66        13.82 o                         
  -3   3   7        504.55        533.55        14.13 o                         
  -2   3   7        152.77        154.06         8.47 o                         
  -1   3   7        609.76        598.21        18.39 o                         
   0   3   7       1517.69       1593.11        34.59 o                         
   1   3   7        488.42        457.40        21.35 o                         
   2   3   7        643.99        641.98        25.71 o                         
   3   3   7        223.45        221.57         9.12 o                         
   4   3   7        173.41        158.86         8.01 o                         
   5   3   7        200.42        219.37         9.84 o                         
   6   3   7          6.38          7.86         4.46 o                         
 -11   4   7         11.04         18.21         5.96 o                         
 -10   4   7        752.48        812.63        38.73 o                         
  -9   4   7        949.90        993.60        40.30 o                         
  -8   4   7        243.43        228.44         9.02 o                         
  -7   4   7       1058.85       1044.08        15.56 o                         
  -6   4   7        486.46        479.56         7.96 o                         
  -5   4   7        146.57        142.94         4.56 o                         
  -4   4   7        857.46        874.90        14.91 o                         
  -3   4   7        300.93        298.09         8.45 o                         
  -2   4   7        111.79        108.95         7.49 o                         
  -1   4   7       1293.24       1269.64        30.44 o                         
   0   4   7       1249.73       1283.07        31.57 o                         
   1   4   7        415.36        353.81        21.35 o                         
   2   4   7       1887.74       1969.67        32.19 o                         
   3   4   7        115.83         95.50         6.39 o                         
   4   4   7          1.03         -2.12         2.12 o                         
   5   4   7        241.67        230.31        16.50 o                         
   6   4   7          5.23          7.55         4.33 o                         
 -11   5   7          2.31         -0.21         3.86 o                         
 -10   5   7         79.16         81.86         8.26 o                         
  -9   5   7        625.60        700.73        37.66 o                         
  -8   5   7          4.10          6.05         1.53 o                         
  -7   5   7         14.62         11.82         2.02 o                         
  -6   5   7       1383.22       1373.46        27.34 o                         
  -5   5   7        141.05        143.38         6.14 o                         
  -4   5   7        121.13        117.40         5.43 o                         
  -3   5   7        168.56        167.49         6.07 o                         
  -2   5   7         12.65         15.20         3.49 o                         
  -1   5   7        654.66        595.64        11.47 o                         
   0   5   7         96.96        103.74         8.40 o                         
   1   5   7         40.09         43.14         4.15 o                         
   2   5   7        551.14        531.25        15.53 o                         
   3   5   7        187.93        195.96         9.56 o                         
   4   5   7         41.71         45.89         7.59 o                         
   5   5   7        257.26        230.66        17.33 o                         
 -11   6   7         76.62         92.47        13.12 o                         
 -10   6   7          3.16          2.29         3.44 o                         
  -9   6   7        238.05        266.40        13.58 o                         
  -8   6   7        286.63        320.00         8.26 o                         
  -7   6   7          0.67         -1.39         1.39 o                         
  -6   6   7        584.97        587.27        13.13 o                         
  -5   6   7         16.76         19.97         2.30 o                         
  -4   6   7        210.54        194.43         7.78 o                         
  -3   6   7        927.70        974.66        24.04 o                         
  -2   6   7         35.85         43.15         2.65 o                         
  -1   6   7         95.45         65.27         6.96 o                         
   0   6   7        440.91        423.93        18.65 o                         
   1   6   7        141.53        140.06         7.84 o                         
   2   6   7        736.31        790.84        20.29 o                         
   3   6   7        956.56        950.77        23.56 o                         
   4   6   7         42.07         43.95         8.13 o                         
 -11   7   7         60.80         70.75        11.25 o                         
 -10   7   7          9.31         13.91         5.64 o                         
  -9   7   7         84.56         90.62        11.35 o                         
  -8   7   7       1033.65       1075.82        21.19 o                         
  -7   7   7          4.56          5.11         1.47 o                         
  -6   7   7          5.63          4.67         1.57 o                         
  -5   7   7       1443.16       1457.29        33.28 o                         
  -4   7   7        134.12        137.40         5.53 o                         
  -3   7   7        573.93        553.51        11.01 o                         
  -2   7   7        461.46        483.25        15.07 o                         
  -1   7   7        683.20        684.47        24.94 o                         
   0   7   7         36.12         37.32         4.28 o                         
   1   7   7        223.75        217.64        10.67 o                         
   2   7   7        215.98        214.03        10.66 o                         
   3   7   7        717.29        769.74        32.00 o                         
 -10   8   7        138.97        126.73        14.18 o                         
  -9   8   7          4.83          1.57         3.01 o                         
  -8   8   7        138.79        157.66         6.73 o                         
  -7   8   7          7.23          4.95         1.41 o                         
  -6   8   7          6.15          3.11         1.39 o                         
  -5   8   7         59.23         62.27         4.03 o                         
  -4   8   7        136.79        145.73         5.83 o                         
  -3   8   7          3.03          1.00         2.17 o                         
  -2   8   7        237.68        263.96        11.77 o                         
  -1   8   7          1.81         -2.28         2.28 o                         
   0   8   7          3.99          5.30         2.11 o                         
   1   8   7        864.20        934.21        33.69 o                         
   2   8   7         59.67         56.51         8.74 o                         
 -10   9   7        335.55        350.39        23.75 o                         
  -9   9   7        198.33        196.14        16.46 o                         
  -8   9   7          1.73          0.13         3.24 o                         
  -7   9   7        391.56        411.60        11.41 o                         
  -6   9   7          9.56          7.04         1.53 o                         
  -5   9   7        193.82        185.58        11.90 o                         
  -4   9   7        159.64        164.00         9.06 o                         
  -3   9   7         34.00         24.68         8.24 o                         
  -2   9   7        230.51        242.73        11.99 o                         
  -1   9   7        261.09        270.64        10.28 o                         
   0   9   7         11.92         11.16         3.35 o                         
   1   9   7        260.59        262.07        17.84 o                         
  -9  10   7          0.64          4.89         3.93 o                         
  -8  10   7        172.69        184.76        14.77 o                         
  -7  10   7        103.46         96.49        10.04 o                         
  -6  10   7          9.06         10.28         2.83 o                         
  -5  10   7         24.96         28.95         3.88 o                         
  -4  10   7          6.59          2.99         4.51 o                         
  -3  10   7         58.97         53.15         8.66 o                         
  -2  10   7        181.03        171.56        10.21 o                         
  -1  10   7        270.69        262.61        13.44 o                         
   0  10   7         57.59         49.25         6.27 o                         
  -6  11   7         20.81         28.18         6.47 o                         
  -5  11   7         31.64         27.18         6.66 o                         
  -4  11   7        153.83        163.21        15.67 o                         
  -3  11   7        149.02        152.13        15.76 o                         
   0 -11   8        139.15        113.65        13.03 o                         
   1 -11   8         72.54         89.54        11.40 o                         
   2 -11   8         31.40         19.96         5.20 o                         
   3 -11   8         48.60         54.67         8.62 o                         
   4 -11   8         15.47         12.61         3.71 o                         
  -3 -10   8          6.05          9.54         4.55 o                         
  -2 -10   8        228.26        224.72        18.33 o                         
  -1 -10   8        255.27        267.79        19.41 o                         
   0 -10   8          1.86         -0.25         3.93 o                         
   1 -10   8          6.00         -4.32         4.49 o                         
   2 -10   8          8.59         12.27         4.51 o                         
   3 -10   8        120.92        101.24         9.27 o                         
   4 -10   8        263.03        267.40        11.65 o                         
   5 -10   8         37.49         37.03         4.12 o                         
  -4  -9   8        232.59        206.03        17.78 o                         
  -3  -9   8         59.15         61.90         9.29 o                         
  -2  -9   8         37.38         23.17         5.45 o                         
  -1  -9   8        153.29        166.80        14.34 o                         
   0  -9   8         47.34         32.73         6.35 o                         
   1  -9   8        102.05         97.47        10.63 o                         
   2  -9   8        101.13        109.44        10.86 o                         
   3  -9   8         54.33         57.75         5.29 o                         
   4  -9   8        215.65        234.07        10.24 o                         
   5  -9   8         18.29         18.70         3.17 o                         
   6  -9   8          1.19          2.57         2.95 o                         
  -5  -8   8         13.56         13.23         5.52 o                         
  -4  -8   8       1016.51       1011.60        38.87 o                         
  -3  -8   8         61.34         61.40         9.00 o                         
  -2  -8   8          6.34          1.01         3.61 o                         
  -1  -8   8        212.16        192.42        14.63 o                         
   0  -8   8          0.85          1.87         2.78 o                         
   1  -8   8        236.07        232.07        15.34 o                         
   2  -8   8        177.24        180.49         8.75 o                         
   3  -8   8         72.35         74.46         5.50 o                         
   4  -8   8         27.57         40.77         4.17 o                         
   5  -8   8        241.51        226.05         9.26 o                         
   6  -8   8         24.48         29.84         6.31 o                         
   7  -8   8        285.38        299.79        19.44 o                         
  -6  -7   8        383.79        353.29        14.66 o                         
  -5  -7   8        216.10        264.67        19.00 o                         
  -4  -7   8         94.44         90.91        10.75 o                         
  -3  -7   8        694.13        622.84        26.97 o                         
  -2  -7   8          0.83         -1.54         3.00 o                         
  -1  -7   8         48.33         32.79         5.87 o                         
   0  -7   8        408.37        415.56        19.62 o                         
   1  -7   8        107.92        104.02         6.38 o                         
   2  -7   8        256.77        248.62         9.73 o                         
   3  -7   8         70.72         68.55         5.01 o                         
   4  -7   8         75.67         85.41         5.47 o                         
   5  -7   8        755.83        774.94        17.50 o                         
   6  -7   8        380.19        394.51        21.04 o                         
   7  -7   8          1.70          0.01         3.64 o                         
  -7  -6   8         23.61         12.28         3.09 o                         
  -6  -6   8        157.06        131.32         8.40 o                         
  -5  -6   8        199.51        174.30        12.65 o                         
  -4  -6   8         92.24        106.64        10.89 o                         
  -3  -6   8        933.14        955.63        32.08 o                         
  -2  -6   8        285.23        279.09        15.79 o                         
  -1  -6   8        174.91        168.16         6.98 o                         
   0  -6   8        391.65        379.76        13.08 o                         
   1  -6   8        111.03         96.86         8.59 o                         
   2  -6   8         24.79         25.49         1.87 o                         
   3  -6   8       3076.34       2990.73        54.11 o                         
   4  -6   8        195.86        207.98         5.93 o                         
   5  -6   8         42.14         42.10         4.34 o                         
   6  -6   8        747.12        810.93        31.06 o                         
   7  -6   8         17.30         24.12         5.70 o                         
  -8  -5   8        154.63        147.71         9.14 o                         
  -7  -5   8         81.29         88.86         8.70 o                         
  -6  -5   8        325.36        321.15        20.18 o                         
  -5  -5   8        686.26        710.21        18.50 o                         
  -4  -5   8         34.86         30.94         3.84 o                         
  -3  -5   8         61.74         70.88         5.95 o                         
  -2  -5   8        811.10        817.10        41.41 o                         
  -1  -5   8          0.95          0.18         1.37 o                         
   0  -5   8        330.51        330.10        10.20 o                         
   1  -5   8        326.79        341.35        10.22 o                         
   2  -5   8         66.76         73.09         3.25 o                         
   3  -5   8        420.32        429.20         8.72 o                         
   4  -5   8       1059.40       1118.12        23.93 o                         
   5  -5   8         48.41         56.24         3.28 o                         
   6  -5   8          7.71          5.68         3.32 o                         
   7  -5   8        380.28        414.93        27.69 o                         
   8  -5   8         12.99         21.38         5.62 o                         
  -9  -4   8          5.00          4.57         3.31 o                         
  -8  -4   8         95.40         94.38         7.02 o                         
  -7  -4   8        236.67        247.23        13.79 o                         
  -6  -4   8          3.68         -1.16         3.78 o                         
  -5  -4   8        954.13        990.03        21.07 o                         
  -4  -4   8        102.27        107.21         6.17 o                         
  -3  -4   8        119.96        116.43         6.08 o                         
  -2  -4   8        694.29        720.03        12.37 o                         
  -1  -4   8        944.55        922.58        35.83 o                         
   0  -4   8        787.17        818.23        16.01 o                         
   1  -4   8        177.28        161.62         6.53 o                         
   2  -4   8        280.60        276.60         8.03 o                         
   3  -4   8        186.15        204.00         5.94 o                         
   4  -4   8        442.55        479.79        10.60 o                         
   5  -4   8         62.24         67.35         3.57 o                         
   6  -4   8        293.14        275.10        11.25 o                         
   7  -4   8        287.21        302.88        12.67 o                         
   8  -4   8         20.82         18.31         3.97 o                         
  -9  -3   8          0.97         -4.75         4.75 o                         
  -8  -3   8        409.11        371.34        24.44 o                         
  -7  -3   8        230.28        278.05        13.89 o                         
  -6  -3   8         30.32         23.51         4.21 o                         
  -5  -3   8        400.47        405.19        11.88 o                         
  -4  -3   8       2096.76       2164.41        64.19 o                         
  -3  -3   8         99.63         90.93         4.94 o                         
  -2  -3   8        697.81        685.31        28.54 o                         
  -1  -3   8       1188.26       1240.83        24.42 o                         
   0  -3   8       1200.62       1295.69        17.37 o                         
   1  -3   8        655.23        666.06        13.66 o                         
   2  -3   8        593.96        610.04        13.28 o                         
   3  -3   8          8.39         13.00         1.71 o                         
   4  -3   8         15.83         22.17         2.14 o                         
   5  -3   8        339.59        343.37         8.44 o                         
   6  -3   8          1.02          2.25         2.78 o                         
   7  -3   8        164.49        156.06         9.33 o                         
   8  -3   8        134.99        112.18        11.42 o                         
 -10  -2   8        150.24        141.60        15.98 o                         
  -9  -2   8        276.19        282.81        20.96 o                         
  -8  -2   8         52.19         51.61         4.86 o                         
  -7  -2   8        178.84        174.18        10.19 o                         
  -6  -2   8       1385.23       1421.97        33.27 o                         
  -5  -2   8        914.53        957.44        21.82 o                         
  -4  -2   8        382.89        380.36        16.85 o                         
  -3  -2   8         95.68         92.15         7.20 o                         
  -2  -2   8        569.12        590.71         9.77 o                         
  -1  -2   8         70.47         83.19         3.40 o                         
   0  -2   8       1102.41       1184.34        15.69 o                         
   1  -2   8       1218.32       1301.84        20.45 o                         
   2  -2   8        946.10        952.01        17.16 o                         
   3  -2   8         81.68         63.79         3.37 o                         
   4  -2   8         71.46         69.19         3.68 o                         
   5  -2   8        895.55        887.69        15.08 o                         
   6  -2   8        202.57        197.50        13.52 o                         
   7  -2   8        136.45        126.83        11.68 o                         
   8  -2   8        337.96        316.90        19.88 o                         
 -10  -1   8        101.52        129.58        15.46 o                         
  -9  -1   8        269.99        284.70        21.13 o                         
  -8  -1   8         84.95         84.78         5.79 o                         
  -7  -1   8        386.09        401.64        15.22 o                         
  -6  -1   8       1024.58        964.05        43.14 o                         
  -5  -1   8          9.98          5.28         1.59 o                         
  -4  -1   8        602.16        604.65        11.58 o                         
  -3  -1   8          1.82          0.52         0.90 o                         
  -2  -1   8         38.68         33.80         1.86 o                         
  -1  -1   8       8483.98       8942.95       138.05 o                         
   0  -1   8        458.52        464.83         8.46 o                         
   1  -1   8         13.63          5.14         1.50 o                         
   2  -1   8       2452.58       2447.15        32.68 o                         
   3  -1   8         60.51         45.92         2.98 o                         
   4  -1   8        276.87        263.80         8.77 o                         
   5  -1   8        880.04        894.63        18.12 o                         
   6  -1   8        279.36        277.20        16.59 o                         
   7  -1   8          1.46          1.56         2.51 o                         
   8  -1   8        133.73        136.99        13.46 o                         
 -10   0   8         50.71         58.92        10.28 o                         
  -9   0   8        678.01        660.57        31.92 o                         
  -8   0   8        784.06        763.94        18.12 o                         
  -7   0   8        284.36        284.76        12.13 o                         
  -6   0   8        879.74        836.86        41.44 o                         
  -5   0   8        104.83        112.12         7.89 o                         
  -4   0   8        473.09        413.01        30.97 o                         
  -3   0   8        743.19        763.96        19.93 o                         
  -2   0   8        554.80        572.88        11.64 o                         
  -1   0   8         15.10         25.84         2.08 o                         
   0   0   8        644.06        582.60         9.50 o                         
   1   0   8         77.33         88.42         6.12 o                         
   2   0   8        101.33         99.52         6.68 o                         
   3   0   8       2318.50       2291.99        33.02 o                         
   4   0   8         70.07         75.25         5.01 o                         
   5   0   8         28.34         25.21         3.06 o                         
   6   0   8          1.44          3.97         3.17 o                         
   7   0   8          7.81          2.21         2.74 o                         
 -11   1   8        146.96        146.76        17.06 o                         
 -10   1   8        133.88        101.75        13.39 o                         
  -9   1   8        583.63        598.89        30.23 o                         
  -8   1   8         62.73         52.86         4.68 o                         
  -7   1   8         18.84         12.20         1.55 o                         
  -6   1   8        244.98        220.50         5.98 o                         
  -5   1   8          4.85          4.17         1.98 o                         
  -4   1   8          8.18          9.67         2.27 o                         
  -3   1   8       1989.38       1939.84        37.60 o                         
  -2   1   8        207.95        201.64         5.17 o                         
  -1   1   8         56.78         57.42         3.21 o                         
   0   1   8        638.75        589.43        13.05 o                         
   1   1   8       2061.46       2061.08        40.43 o                         
   2   1   8        173.50        188.03         9.93 o                         
   3   1   8       1746.03       1798.95        28.76 o                         
   4   1   8        113.74        113.24        12.37 o                         
   5   1   8        156.50        166.22        14.63 o                         
   6   1   8        311.61        351.30        20.24 o                         
   7   1   8         56.77         42.82         7.57 o                         
 -11   2   8        418.85        479.43        31.10 o                         
 -10   2   8        133.77        133.57        15.07 o                         
  -9   2   8        282.88        274.52        15.04 o                         
  -8   2   8       1664.91       1685.35        32.60 o                         
  -7   2   8        100.08         73.83         7.90 o                         
  -6   2   8          5.91          3.30         0.86 o                         
  -5   2   8       2418.27       2443.08        45.25 o                         
  -4   2   8         10.54         12.03         2.75 o                         
  -3   2   8          4.83          6.59         2.28 o                         
  -2   2   8       1172.30       1023.20        15.34 o                         
  -1   2   8        161.03        166.63         8.77 o                         
   0   2   8        183.39        174.55         8.47 o                         
   1   2   8       2493.83       2765.66        52.51 o                         
   2   2   8         58.59         54.55         4.01 o                         
   3   2   8        251.00        212.97         8.84 o                         
   4   2   8        370.21        418.48        13.16 o                         
   5   2   8          8.33          8.93         5.54 o                         
   6   2   8         58.20         58.73         8.31 o                         
 -11   3   8        120.76        125.51        16.30 o                         
 -10   3   8        404.55        407.46        26.83 o                         
  -9   3   8         45.60         41.64         3.93 o                         
  -8   3   8        199.79        188.27        14.65 o                         
  -7   3   8        989.66        963.50        19.52 o                         
  -6   3   8          7.09          3.86         1.01 o                         
  -5   3   8        114.01         81.36         6.22 o                         
  -4   3   8        584.53        594.58        18.06 o                         
  -3   3   8         22.97         22.34         2.00 o                         
  -2   3   8       1111.14       1060.67        26.20 o                         
  -1   3   8         21.87         14.27         2.00 o                         
   0   3   8         42.60         43.28         5.15 o                         
   1   3   8       1284.94       1216.14        30.72 o                         
   2   3   8          3.83          4.18         1.92 o                         
   3   3   8        123.80        121.92         7.05 o                         
   4   3   8       1020.58       1040.94        30.36 o                         
   5   3   8        137.78        151.69         8.41 o                         
   6   3   8         36.51         29.55         6.81 o                         
 -11   4   8          7.54          9.40         5.53 o                         
 -10   4   8        176.37        214.51        19.61 o                         
  -9   4   8         33.86         40.90         4.00 o                         
  -8   4   8         75.71         70.25         5.22 o                         
  -7   4   8        265.63        275.22         7.02 o                         
  -6   4   8         91.28         76.93         4.85 o                         
  -5   4   8        636.22        639.46        10.36 o                         
  -4   4   8       1158.63       1196.48        18.32 o                         
  -3   4   8        123.98        139.16         5.89 o                         
  -2   4   8        110.59        167.03         9.89 o                         
  -1   4   8       1578.06       1606.75        36.64 o                         
   0   4   8        179.76        184.23        10.89 o                         
   1   4   8        532.45        502.23        19.32 o                         
   2   4   8       2519.41       2655.99        40.60 o                         
   3   4   8          1.27         -1.46         1.95 o                         
   4   4   8        377.84        372.31        21.84 o                         
   5   4   8        384.57        423.46        23.39 o                         
 -11   5   8         46.37         39.70         8.67 o                         
 -10   5   8         12.28         18.29         7.31 o                         
  -9   5   8          4.91          3.17         3.49 o                         
  -8   5   8         78.57         76.47         4.15 o                         
  -7   5   8         37.05         33.95         2.64 o                         
  -6   5   8        196.15        193.27         7.57 o                         
  -5   5   8        156.93        148.37         5.16 o                         
  -4   5   8        480.07        467.04        11.50 o                         
  -3   5   8         48.86         57.64         3.43 o                         
  -2   5   8          5.93          7.59         2.81 o                         
  -1   5   8         95.55         87.79         7.80 o                         
   0   5   8        336.44        356.66        16.57 o                         
   1   5   8        237.51        219.53         9.65 o                         
   2   5   8        109.08        109.37         7.18 o                         
   3   5   8         91.60        110.80        12.97 o                         
   4   5   8        288.90        311.54        13.13 o                         
 -11   6   8         12.29         12.40         4.40 o                         
 -10   6   8          2.54         -4.54         4.54 o                         
  -9   6   8        330.74        324.98        15.81 o                         
  -8   6   8         11.03         13.97         4.13 o                         
  -7   6   8        158.32        168.01         6.23 o                         
  -6   6   8         19.08         17.33         2.08 o                         
  -5   6   8        427.13        447.35        10.27 o                         
  -4   6   8        199.49        200.20        15.97 o                         
  -3   6   8       1045.09       1143.26        25.29 o                         
  -2   6   8          2.81          2.88         2.49 o                         
  -1   6   8         48.57         31.61         5.53 o                         
   0   6   8        764.08        792.95        27.05 o                         
   1   6   8         29.66         36.05         4.13 o                         
   2   6   8        245.23        247.32        11.27 o                         
   3   6   8        610.53        637.71        19.39 o                         
   4   6   8         32.29         36.81         7.59 o                         
 -11   7   8         71.79         75.26        11.94 o                         
 -10   7   8         37.84         26.02         6.70 o                         
  -9   7   8        115.56        126.12        13.49 o                         
  -8   7   8        134.65        144.03         8.04 o                         
  -7   7   8        271.84        258.19         7.43 o                         
  -6   7   8        127.91        128.87         5.08 o                         
  -5   7   8         14.38         20.49         2.42 o                         
  -4   7   8        135.36        135.23         5.57 o                         
  -3   7   8       1503.53       1567.78        28.66 o                         
  -2   7   8        186.36        199.24         9.65 o                         
  -1   7   8         14.66         15.82         4.31 o                         
   0   7   8        355.14        369.36        19.06 o                         
   1   7   8         63.86         68.77         6.15 o                         
   2   7   8         55.63         53.28         5.63 o                         
   3   7   8        264.86        288.98        19.65 o                         
 -10   8   8          4.47         -0.89         3.80 o                         
  -9   8   8         54.27         54.58         9.45 o                         
  -8   8   8         89.76        111.42         7.35 o                         
  -7   8   8        136.56        133.77         7.69 o                         
  -6   8   8        337.06        346.03         9.88 o                         
  -5   8   8         25.44         20.86         2.50 o                         
  -4   8   8          3.08          4.19         1.88 o                         
  -3   8   8        920.71        932.63        22.69 o                         
  -2   8   8        172.25        190.17        10.23 o                         
  -1   8   8        111.07        114.15         8.25 o                         
   0   8   8        514.04        537.92        17.23 o                         
   1   8   8         29.14         22.15         6.97 o                         
   2   8   8         43.57         32.84         6.80 o                         
  -9   9   8         62.06         30.87         6.50 o                         
  -8   9   8        282.61        317.33        12.79 o                         
  -7   9   8         23.81         30.96         6.29 o                         
  -6   9   8        159.38        153.79         8.51 o                         
  -5   9   8        636.93        653.85        18.62 o                         
  -4   9   8         57.08         61.84        10.20 o                         
  -3   9   8          1.14          0.14         2.41 o                         
  -2   9   8       1174.98       1204.24        39.46 o                         
  -1   9   8        386.37        410.10        13.11 o                         
   0   9   8         11.75          4.89         3.26 o                         
   1   9   8          3.53          2.56         3.13 o                         
  -8  10   8        175.12        185.81        13.44 o                         
  -7  10   8         49.78         52.49         7.46 o                         
  -6  10   8         23.55         13.37         4.02 o                         
  -5  10   8        112.45        110.91         7.84 o                         
  -4  10   8        322.09        352.54        34.30 o                         
  -3  10   8          4.68         -0.38         2.55 o                         
  -2  10   8        124.87        127.56         7.31 o                         
  -1  10   8        289.60        297.18        14.72 o                         
  -4  11   8         81.60         52.66         9.35 o                         
   1 -11   9          4.27          0.81         3.11 o                         
   2 -11   9         38.38         25.68         4.12 o                         
  -2 -10   9        279.22        285.10        20.59 o                         
  -1 -10   9        135.80        158.19        14.76 o                         
   0 -10   9          4.46         -3.43         3.67 o                         
   1 -10   9        126.41        161.77         9.61 o                         
   2 -10   9         18.28         10.73         2.46 o                         
   3 -10   9          2.94          0.47         2.50 o                         
   4 -10   9        365.38        369.13        13.84 o                         
  -4  -9   9        175.55        168.31        15.62 o                         
  -3  -9   9        119.29        136.59        13.96 o                         
  -2  -9   9         92.73         99.96        11.55 o                         
  -1  -9   9          6.91          7.67         4.08 o                         
   0  -9   9         10.84         10.52         7.01 o                         
   1  -9   9        137.20        151.20         8.76 o                         
   2  -9   9         13.21         15.14         3.17 o                         
   3  -9   9        198.19        191.10         9.55 o                         
   4  -9   9        376.90        377.76        13.31 o                         
   5  -9   9         58.52         52.65         7.98 o                         
   6  -9   9        117.37        110.41        11.88 o                         
  -5  -8   9        132.56        132.53         9.81 o                         
  -4  -8   9        385.97        402.45        20.42 o                         
  -3  -8   9         32.95         40.36         7.45 o                         
  -2  -8   9         52.85         36.81         7.14 o                         
  -1  -8   9        196.48        222.09        11.01 o                         
   0  -8   9         21.77         22.95         3.62 o                         
   1  -8   9        284.92        290.12        11.51 o                         
   2  -8   9       1064.50       1067.00        23.29 o                         
   3  -8   9          1.86          0.79         1.78 o                         
   4  -8   9          0.87          1.21         1.69 o                         
   5  -8   9        320.33        314.68        14.11 o                         
   6  -8   9         36.92         42.11         7.12 o                         
  -6  -7   9        255.21        229.76        11.77 o                         
  -5  -7   9        317.90        317.49        13.45 o                         
  -4  -7   9         53.84         59.48         5.89 o                         
  -3  -7   9         73.85         85.57         6.63 o                         
  -2  -7   9          5.72          4.60         2.69 o                         
  -1  -7   9        539.89        547.06        35.00 o                         
   0  -7   9        159.88        164.54         8.36 o                         
   1  -7   9         71.64         62.68         7.90 o                         
   2  -7   9        525.16        543.28        14.98 o                         
   3  -7   9         78.70         79.13         5.49 o                         
   4  -7   9         40.95         33.94         3.68 o                         
   5  -7   9        235.52        241.75         9.40 o                         
   6  -7   9        195.73        210.14        15.71 o                         
   7  -7   9          0.59         -3.58         3.97 o                         
  -7  -6   9        178.03        156.63         9.48 o                         
  -6  -6   9        301.12        269.70        12.19 o                         
  -5  -6   9        270.68        268.64        14.47 o                         
  -4  -6   9        484.37        473.88        15.19 o                         
  -3  -6   9        489.69        530.65        15.60 o                         
  -2  -6   9          0.61         -0.17         2.00 o                         
  -1  -6   9       1613.03       1613.53        35.94 o                         
   0  -6   9        533.61        613.57        36.18 o                         
   1  -6   9          7.74          6.78         3.32 o                         
   2  -6   9        276.82        286.92         9.58 o                         
   3  -6   9        197.10        205.94         8.47 o                         
   4  -6   9          1.34          1.92         1.52 o                         
   5  -6   9         70.80         70.72         4.91 o                         
   6  -6   9        190.14        200.63        15.26 o                         
   7  -6   9          0.33          0.42         3.21 o                         
  -8  -5   9        112.53        119.53        10.42 o                         
  -7  -5   9        103.87        104.46         7.37 o                         
  -6  -5   9        409.66        384.46        13.75 o                         
  -5  -5   9        675.86        707.74        24.84 o                         
  -4  -5   9         63.11         57.66         5.02 o                         
  -3  -5   9        809.52        894.77        19.57 o                         
  -2  -5   9        655.96        688.87        16.09 o                         
  -1  -5   9         39.20         25.88         2.27 o                         
   0  -5   9        602.47        634.72        14.64 o                         
   1  -5   9        469.39        472.47        16.64 o                         
   2  -5   9        239.69        255.72         6.58 o                         
   3  -5   9         10.07         11.17         1.78 o                         
   4  -5   9        177.49        184.61         6.03 o                         
   5  -5   9         94.95         92.24         4.37 o                         
   6  -5   9         18.29         12.34         2.70 o                         
   7  -5   9        124.87        126.36        12.73 o                         
  -9  -4   9         29.47         30.91         7.62 o                         
  -8  -4   9        265.97        275.43        15.30 o                         
  -7  -4   9        214.83        192.70        13.55 o                         
  -6  -4   9        154.69        154.70        10.34 o                         
  -5  -4   9        371.90        388.55        12.49 o                         
  -4  -4   9        105.89        126.23         6.67 o                         
  -3  -4   9        164.07        161.17         7.21 o                         
  -2  -4   9       1379.06       1358.89        23.05 o                         
  -1  -4   9         25.57         23.38         2.76 o                         
   0  -4   9        446.31        463.34        12.04 o                         
   1  -4   9        902.17        897.83        17.53 o                         
   2  -4   9        167.39        173.08         7.15 o                         
   3  -4   9         73.05         74.66         3.89 o                         
   4  -4   9        627.61        634.40        12.05 o                         
   5  -4   9         15.62         13.38         1.86 o                         
   6  -4   9        462.17        464.60        15.24 o                         
   7  -4   9        208.88        260.69        22.18 o                         
  -9  -3   9         48.44         41.44         8.53 o                         
  -8  -3   9        456.94        460.00        19.10 o                         
  -7  -3   9        244.82        241.16        13.26 o                         
  -6  -3   9          0.76          4.93         1.85 o                         
  -5  -3   9        184.24        199.06        13.83 o                         
  -4  -3   9        240.69        222.25         9.01 o                         
  -3  -3   9          0.71          3.31         1.52 o                         
  -2  -3   9        869.66        877.63        21.01 o                         
  -1  -3   9        156.94        131.59         7.30 o                         
   0  -3   9         83.31         99.70         5.03 o                         
   1  -3   9       1230.59       1357.88        22.23 o                         
   2  -3   9        734.04        759.29        15.73 o                         
   3  -3   9         32.50         46.07         3.15 o                         
   4  -3   9        760.65        755.48        13.46 o                         
   5  -3   9         39.66         49.78         3.38 o                         
   6  -3   9          0.89          2.44         2.77 o                         
   7  -3   9        156.77        149.60        12.53 o                         
 -10  -2   9        480.76        475.08        29.47 o                         
  -9  -2   9        234.07        203.97        17.90 o                         
  -8  -2   9          3.91          7.09         2.53 o                         
  -7  -2   9         65.10         75.85         7.05 o                         
  -6  -2   9          6.46         -0.94         1.97 o                         
  -5  -2   9        946.40        981.38        34.75 o                         
  -4  -2   9        661.35        645.04        20.87 o                         
  -3  -2   9          0.75          0.10         1.10 o                         
  -2  -2   9          4.59          5.12         1.13 o                         
  -1  -2   9         32.92         43.08         2.58 o                         
   0  -2   9        782.10        788.95        12.62 o                         
   1  -2   9        840.42        885.57        16.62 o                         
   2  -2   9        788.08        791.04        15.86 o                         
   3  -2   9         36.92         35.61         2.81 o                         
   4  -2   9        154.14        119.83         5.09 o                         
   5  -2   9         36.51         30.84         2.83 o                         
   6  -2   9          1.76          3.91         2.79 o                         
   7  -2   9        404.81        411.29        21.80 o                         
 -10  -1   9        216.98        200.16        18.90 o                         
  -9  -1   9          6.53          8.17         2.87 o                         
  -8  -1   9         16.05         11.34         3.09 o                         
  -7  -1   9        305.00        299.62        13.42 o                         
  -6  -1   9        100.68         87.66         5.77 o                         
  -5  -1   9        132.17        139.92         5.94 o                         
  -4  -1   9       1585.70       1583.53        36.19 o                         
  -3  -1   9        233.96        260.08         6.37 o                         
  -2  -1   9       1022.87       1147.09        14.10 o                         
  -1  -1   9       1916.63       1926.03        26.69 o                         
   0  -1   9       1739.58       1787.92        21.77 o                         
   1  -1   9        352.47        351.82         9.52 o                         
   2  -1   9       2065.75       2041.77        29.61 o                         
   3  -1   9         23.73         23.09         2.36 o                         
   4  -1   9         42.15         44.85         3.86 o                         
   5  -1   9        635.76        620.93        21.56 o                         
   6  -1   9          0.52         -2.41         2.41 o                         
   7  -1   9         21.82         20.33         5.35 o                         
 -10   0   9          0.62          5.91         4.19 o                         
  -9   0   9         16.85         25.45         3.56 o                         
  -8   0   9         90.89         85.32         5.91 o                         
  -7   0   9        161.51        166.75         9.65 o                         
  -6   0   9        209.23        163.12        21.92 o                         
  -5   0   9          4.02          1.60         0.91 o                         
  -4   0   9        316.86        315.44        12.61 o                         
  -3   0   9       1066.32       1109.64        26.46 o                         
  -2   0   9        708.32        689.04         9.25 o                         
  -1   0   9         49.75         39.25         2.22 o                         
   0   0   9        239.44        253.96         7.84 o                         
   1   0   9         67.37         65.19         5.64 o                         
   2   0   9        407.04        403.38        14.83 o                         
   3   0   9        738.58        717.40        16.31 o                         
   4   0   9         93.17         84.91         5.53 o                         
   5   0   9        582.61        595.38        15.63 o                         
   6   0   9         31.80         43.05         7.38 o                         
   7   0   9          9.03          8.78         3.93 o                         
 -11   1   9          0.57         14.24         6.79 o                         
 -10   1   9         24.00         43.87         9.01 o                         
  -9   1   9        157.40        165.55         8.28 o                         
  -8   1   9        117.02        107.10         6.51 o                         
  -7   1   9         32.25         26.25         3.85 o                         
  -6   1   9        335.10        284.79        11.43 o                         
  -5   1   9         15.46         16.93         3.17 o                         
  -4   1   9         25.61         25.07         3.74 o                         
  -3   1   9       2602.22       2503.72        46.79 o                         
  -2   1   9         13.72         10.54         1.42 o                         
  -1   1   9        519.73        547.20        11.38 o                         
   0   1   9        800.29        721.94        14.50 o                         
   1   1   9          1.07          1.91         2.28 o                         
   2   1   9        502.63        510.78        17.74 o                         
   3   1   9       2616.39       2604.19        38.26 o                         
   4   1   9         17.57         11.29         2.69 o                         
   5   1   9          4.16          4.66         1.93 o                         
   6   1   9        220.07        232.68        17.00 o                         
 -11   2   9         33.62         40.26         9.80 o                         
 -10   2   9        138.91        145.70        15.75 o                         
  -9   2   9          1.02          2.22         4.21 o                         
  -8   2   9        223.95        214.15         9.23 o                         
  -7   2   9         73.32         82.84         5.44 o                         
  -6   2   9        285.68        296.91        12.56 o                         
  -5   2   9       1283.57       1267.70        29.39 o                         
  -4   2   9         44.72         38.34         4.54 o                         
  -3   2   9        292.90        253.15        11.37 o                         
  -2   2   9        838.47        806.60        13.65 o                         
  -1   2   9        146.47        139.68         5.60 o                         
   0   2   9        335.88        314.17        13.46 o                         
   1   2   9        897.06        907.25        25.53 o                         
   2   2   9         25.43         15.90         2.73 o                         
   3   2   9       1316.81       1322.55        25.29 o                         
   4   2   9        217.21        258.00        10.61 o                         
   5   2   9         11.47          7.40         2.04 o                         
   6   2   9        235.74        263.11        18.63 o                         
 -11   3   9        111.95        133.55        16.06 o                         
 -10   3   9          0.99         12.02         5.00 o                         
  -9   3   9        338.74        331.26        11.83 o                         
  -8   3   9        108.37        121.50         8.03 o                         
  -7   3   9          3.78          3.86         1.87 o                         
  -6   3   9         13.01         15.59         3.32 o                         
  -5   3   9        354.89        307.10        12.97 o                         
  -4   3   9         78.70         73.07         6.30 o                         
  -3   3   9         43.70         61.00         7.29 o                         
  -2   3   9        440.67        413.05         9.75 o                         
  -1   3   9        615.10        541.99        12.51 o                         
   0   3   9        304.46        258.88        12.87 o                         
   1   3   9        209.69        217.37        12.08 o                         
   2   3   9          8.89          7.99         2.30 o                         
   3   3   9        255.58        227.37        10.04 o                         
   4   3   9        312.05        331.81        12.69 o                         
   5   3   9         17.41         13.69         4.56 o                         
 -11   4   9         92.34         91.72        13.57 o                         
 -10   4   9        501.18        493.82        30.02 o                         
  -9   4   9        274.14        272.89        10.95 o                         
  -8   4   9          7.28          8.55         2.15 o                         
  -7   4   9        180.87        178.04        13.03 o                         
  -6   4   9        475.16        474.06        13.67 o                         
  -5   4   9        598.92        571.81        32.24 o                         
  -4   4   9        830.94        828.00        14.27 o                         
  -3   4   9          2.23         -1.04         2.17 o                         
  -2   4   9         23.21         19.99         4.24 o                         
  -1   4   9       1089.21       1055.06        28.89 o                         
   0   4   9        508.38        465.47        18.47 o                         
   1   4   9         20.10         13.88         3.98 o                         
   2   4   9        250.08        285.61        11.47 o                         
   3   4   9         22.54         18.21         3.33 o                         
   4   4   9        199.93        220.70        10.80 o                         
   5   4   9        236.16        238.79        17.94 o                         
 -11   5   9         31.69         18.20         6.96 o                         
 -10   5   9        179.41        193.58        19.04 o                         
  -9   5   9          2.18         -0.13         2.35 o                         
  -8   5   9        248.08        245.89        10.44 o                         
  -7   5   9        587.61        587.81        16.41 o                         
  -6   5   9          9.88          5.17         1.32 o                         
  -5   5   9         68.04         70.85         3.53 o                         
  -4   5   9        799.88        837.07        34.62 o                         
  -3   5   9          3.25         -0.34         1.68 o                         
  -2   5   9       1685.18       1588.31        38.17 o                         
  -1   5   9       1266.40       1295.05        34.48 o                         
   0   5   9          3.03          9.91         3.50 o                         
   1   5   9        523.39        517.22        15.60 o                         
   2   5   9         88.55         85.92         6.64 o                         
   3   5   9        111.51        105.92         8.15 o                         
   4   5   9        119.94        109.22         7.93 o                         
 -11   6   9         25.43         28.75         7.05 o                         
 -10   6   9         21.54         20.49         4.53 o                         
  -9   6   9        511.43        500.70        15.91 o                         
  -8   6   9          3.32          1.22         1.96 o                         
  -7   6   9        122.52        124.17         7.39 o                         
  -6   6   9         37.01         46.17         3.17 o                         
  -5   6   9        150.85        159.98         6.35 o                         
  -4   6   9        672.09        662.52        25.81 o                         
  -3   6   9        417.71        470.92        10.83 o                         
  -2   6   9        481.42        481.03        12.00 o                         
  -1   6   9        855.45        837.42        28.11 o                         
   0   6   9         54.66         64.37         7.68 o                         
   1   6   9        253.62        246.66        11.15 o                         
   2   6   9        236.97        256.56        11.92 o                         
   3   6   9          3.57          1.15         2.05 o                         
 -10   7   9         34.64         34.97         7.93 o                         
  -9   7   9        717.82        745.39        20.03 o                         
  -8   7   9          9.86          5.91         1.94 o                         
  -7   7   9         96.40         78.24         6.32 o                         
  -6   7   9         53.66         61.48         5.29 o                         
  -5   7   9         19.14         13.84         2.04 o                         
  -4   7   9        528.16        530.08        28.11 o                         
  -3   7   9       1239.70       1286.00        26.45 o                         
  -2   7   9        107.09        114.14         7.69 o                         
  -1   7   9         12.73         15.43         4.66 o                         
   0   7   9          2.86          4.76         3.47 o                         
   1   7   9         22.21         11.07         4.36 o                         
   2   7   9        155.01        161.65         9.84 o                         
 -10   8   9          2.01          1.05         3.95 o                         
  -9   8   9        585.91        601.03        30.21 o                         
  -8   8   9         79.15         83.49         6.54 o                         
  -7   8   9         19.07         20.05         3.92 o                         
  -6   8   9        997.63       1011.06        22.57 o                         
  -5   8   9         67.38         59.94         5.03 o                         
  -4   8   9          3.71          7.45         2.49 o                         
  -3   8   9        199.76        205.62        10.42 o                         
  -2   8   9          6.99         10.55         3.20 o                         
  -1   8   9         14.85         16.06         3.65 o                         
   0   8   9        198.84        224.43        29.40 o                         
   1   8   9         86.49         96.00        10.73 o                         
  -9   9   9          6.96          4.25         3.54 o                         
  -8   9   9        503.41        487.85        21.53 o                         
  -7   9   9         92.77         92.80         9.45 o                         
  -6   9   9         27.96         37.54         6.65 o                         
  -5   9   9        210.87        219.15        10.57 o                         
  -4   9   9         13.34          4.73         2.08 o                         
  -3   9   9         46.14         34.42         4.74 o                         
  -2   9   9        447.20        448.82        36.92 o                         
  -1   9   9         27.83         26.04         5.03 o                         
   0   9   9         26.20         29.37         3.92 o                         
  -8  10   9        308.92        286.82        17.49 o                         
  -7  10   9        273.20        271.37        17.17 o                         
  -6  10   9         52.53         59.84         7.93 o                         
  -5  10   9         73.76         84.67         9.88 o                         
  -4  10   9          1.95          0.60         3.82 o                         
  -3  10   9          8.79          1.44         2.46 o                         
  -2  10   9         95.81         97.49        13.12 o                         
  -1 -10  10        136.52        143.91        17.38 o                         
   0 -10  10         27.20         26.46         4.48 o                         
   1 -10  10        175.36        190.77        25.27 o                         
   2 -10  10        232.64        215.76        11.08 o                         
   3 -10  10          3.27          6.99         2.67 o                         
   4 -10  10        117.39        116.52         7.78 o                         
  -3  -9  10         15.26         13.24         3.22 o                         
  -2  -9  10        363.70        379.69        15.15 o                         
  -1  -9  10          1.24         -2.21         2.35 o                         
   0  -9  10        173.07        176.64         9.82 o                         
   1  -9  10        461.75        496.61        22.71 o                         
   2  -9  10         46.31         43.77         4.88 o                         
   3  -9  10         58.30         74.73         8.69 o                         
   4  -9  10         38.77         41.62         4.47 o                         
   5  -9  10         40.23         37.58         6.92 o                         
  -5  -8  10         89.58         76.65         7.02 o                         
  -4  -8  10        141.83        166.81        10.35 o                         
  -3  -8  10          2.45          1.47         2.11 o                         
  -2  -8  10        128.15        125.70         8.64 o                         
  -1  -8  10        121.03        126.74        11.84 o                         
   0  -8  10        195.51        177.42         9.31 o                         
   1  -8  10        843.07        908.44        26.68 o                         
   2  -8  10         14.71          9.42         2.53 o                         
   3  -8  10         25.25         20.37         3.34 o                         
   4  -8  10         76.52         77.82         5.79 o                         
   5  -8  10         14.68         13.38         4.61 o                         
   6  -8  10         25.17         38.19         7.37 o                         
  -6  -7  10        109.82        108.99         8.09 o                         
  -5  -7  10        108.04        121.14        30.44 o                         
  -4  -7  10        195.29        204.37        10.42 o                         
  -3  -7  10         56.58         62.00         6.63 o                         
  -2  -7  10         60.03         40.34         4.55 o                         
  -1  -7  10        378.85        414.46        13.84 o                         
   0  -7  10        108.88        102.71         6.78 o                         
   1  -7  10        267.11        251.05        10.29 o                         
   2  -7  10         29.32         27.15         3.44 o                         
   3  -7  10         24.82         27.57         3.59 o                         
   4  -7  10        172.05        185.91         8.59 o                         
   5  -7  10         76.97         72.93         9.29 o                         
   6  -7  10         18.45         16.32         4.74 o                         
  -7  -6  10        279.94        262.74        16.25 o                         
  -6  -6  10        147.07        151.62        12.97 o                         
  -5  -6  10        232.78        226.97        10.75 o                         
  -4  -6  10        126.38        139.99         8.12 o                         
  -3  -6  10        308.42        315.03        11.79 o                         
  -2  -6  10        162.14        170.66         8.36 o                         
  -1  -6  10        567.13        585.80        15.64 o                         
   0  -6  10        259.10        267.92        10.08 o                         
   1  -6  10         34.97         34.76         3.69 o                         
   2  -6  10        379.93        372.75        11.84 o                         
   3  -6  10        498.38        471.60        13.53 o                         
   4  -6  10          6.55          3.62         1.83 o                         
   5  -6  10        211.75        211.16        15.36 o                         
   6  -6  10         20.62         36.84         6.94 o                         
  -8  -5  10         18.75         18.47         4.22 o                         
  -7  -5  10         30.91         24.87         3.80 o                         
  -6  -5  10         39.14         45.44         4.81 o                         
  -5  -5  10        115.69        105.16         7.41 o                         
  -4  -5  10          0.66         -1.86         2.15 o                         
  -3  -5  10        321.25        311.82        12.90 o                         
  -2  -5  10         97.57         93.48         5.76 o                         
  -1  -5  10          0.95          0.43         0.96 o                         
   0  -5  10        272.88        258.25         9.27 o                         
   1  -5  10         53.49         49.05         4.11 o                         
   2  -5  10        637.92        664.73        11.85 o                         
   3  -5  10       1421.51       1452.91        19.99 o                         
   4  -5  10         14.24         14.92         2.47 o                         
   5  -5  10         23.95         31.15         6.06 o                         
   6  -5  10         84.06         99.39        10.94 o                         
   7  -5  10         23.16         14.21         5.28 o                         
  -8  -4  10        131.90        146.71        11.27 o                         
  -7  -4  10         18.09         25.37         3.68 o                         
  -6  -4  10         85.17         98.04         6.43 o                         
  -5  -4  10        261.53        258.69        11.64 o                         
  -4  -4  10          7.92          4.52         2.39 o                         
  -3  -4  10         44.64         54.68         5.85 o                         
  -2  -4  10         14.95          9.37         1.97 o                         
  -1  -4  10        114.64        105.03         5.59 o                         
   0  -4  10        360.44        357.77        10.50 o                         
   1  -4  10        456.47        455.85        12.18 o                         
   2  -4  10         95.20         96.92         9.73 o                         
   3  -4  10        953.40        971.27        15.64 o                         
   4  -4  10        172.18        177.24         6.27 o                         
   5  -4  10        417.31        415.84        13.86 o                         
   6  -4  10        433.79        455.55        33.80 o                         
   7  -4  10          7.06         13.90         5.40 o                         
  -9  -3  10          0.49          2.91         3.92 o                         
  -8  -3  10         95.90        112.69         9.45 o                         
  -7  -3  10          8.43         -0.07         1.94 o                         
  -6  -3  10          0.73          1.38         1.47 o                         
  -5  -3  10        558.00        564.69        24.95 o                         
  -4  -3  10         23.12         19.43         2.58 o                         
  -3  -3  10          4.18         -0.76         2.06 o                         
  -2  -3  10         21.48         12.13         1.75 o                         
  -1  -3  10        113.23         93.72         4.90 o                         
   0  -3  10        607.42        645.18        14.15 o                         
   1  -3  10        434.40        461.43        12.03 o                         
   2  -3  10        303.45        299.35         9.75 o                         
   3  -3  10        394.91        399.89         9.44 o                         
   4  -3  10        350.80        355.15         9.15 o                         
   5  -3  10         94.29        103.52         7.06 o                         
   6  -3  10          9.82          8.52         7.39 o                         
   7  -3  10        131.81        140.43        12.55 o                         
  -9  -2  10         18.11          8.59         2.33 o                         
  -8  -2  10         19.95         17.44         3.83 o                         
  -7  -2  10          3.47          0.00         1.65 o                         
  -6  -2  10         94.78         96.05         5.51 o                         
  -5  -2  10        375.02        413.57        12.30 o                         
  -4  -2  10        477.21        435.98        10.37 o                         
  -3  -2  10         49.71         52.53         3.36 o                         
  -2  -2  10        366.80        359.37         7.71 o                         
  -1  -2  10        148.73        135.64         4.77 o                         
   0  -2  10        316.39        312.56         9.16 o                         
   1  -2  10        768.94        803.08        16.29 o                         
   2  -2  10        158.65        159.97         6.89 o                         
   3  -2  10         11.40          9.16         1.83 o                         
   4  -2  10        798.74        749.13        14.20 o                         
   5  -2  10         22.49         22.36         4.96 o                         
   6  -2  10         28.81         25.68         5.73 o                         
   7  -2  10        247.58        246.39        17.07 o                         
 -10  -1  10         79.29         82.37        12.73 o                         
  -9  -1  10         33.82         34.37         4.18 o                         
  -8  -1  10          2.17          1.04         1.83 o                         
  -7  -1  10        196.31        191.15         7.62 o                         
  -6  -1  10        226.00        212.35        24.69 o                         
  -5  -1  10         37.42         43.61         3.01 o                         
  -4  -1  10        448.23        406.87        18.01 o                         
  -3  -1  10          1.16          0.63         0.82 o                         
  -2  -1  10         38.07         39.33         2.58 o                         
  -1  -1  10        765.94        785.01        12.90 o                         
   0  -1  10         35.16         41.53         2.67 o                         
   1  -1  10        214.44        222.27         7.76 o                         
   2  -1  10       1037.66        980.91        18.94 o                         
   3  -1  10          0.54          1.39         1.42 o                         
   4  -1  10        429.95        418.71        12.36 o                         
   5  -1  10        441.26        426.55        20.89 o                         
   6  -1  10          3.88          3.93         2.97 o                         
 -10   0  10        202.37        228.84        20.03 o                         
  -9   0  10         13.16         13.05         2.79 o                         
  -8   0  10         24.56         24.70         4.31 o                         
  -7   0  10        213.74        225.16        11.69 o                         
  -6   0  10          2.18          4.00         1.04 o                         
  -5   0  10          4.11          7.05         2.57 o                         
  -4   0  10       1025.91       1076.48        27.19 o                         
  -3   0  10         93.24         83.06         6.71 o                         
  -2   0  10       1439.65       1433.86        21.11 o                         
  -1   0  10        559.20        554.05        12.21 o                         
   0   0  10         16.36         27.12         4.63 o                         
   1   0  10         75.78         70.71         6.19 o                         
   2   0  10        960.74        899.31        24.89 o                         
   3   0  10         56.51         51.35         5.12 o                         
   4   0  10         67.45         77.62        11.03 o                         
   5   0  10        449.77        467.18        22.73 o                         
   6   0  10         10.05         10.76         4.60 o                         
 -10   1  10         76.98         71.52        11.59 o                         
  -9   1  10        542.67        538.72        15.99 o                         
  -8   1  10         24.14         23.91         3.25 o                         
  -7   1  10          4.93         -0.57         2.34 o                         
  -6   1  10        108.31        109.89         7.90 o                         
  -5   1  10         40.37         46.59         5.21 o                         
  -4   1  10        656.68        653.42        19.94 o                         
  -3   1  10       1060.91       1153.29        28.06 o                         
  -2   1  10         14.30          7.39         1.46 o                         
  -1   1  10        894.87        793.04        18.58 o                         
   0   1  10         69.61         68.56         6.18 o                         
   1   1  10        227.21        227.06        11.64 o                         
   2   1  10        984.91        960.32        26.87 o                         
   3   1  10        262.22        263.15        10.10 o                         
   4   1  10         16.56          8.57         2.18 o                         
   5   1  10         34.33         36.81         6.88 o                         
   6   1  10        237.91        269.78        18.64 o                         
 -10   2  10          1.73          6.43         4.88 o                         
  -9   2  10         10.56         12.36         2.53 o                         
  -8   2  10         94.18         86.70         6.02 o                         
  -7   2  10        360.16        319.21        13.95 o                         
  -6   2  10        177.08        179.40        10.14 o                         
  -5   2  10         56.71         57.14         5.67 o                         
  -4   2  10         14.68         15.16         3.39 o                         
  -3   2  10       2388.79       2301.20        45.84 o                         
  -2   2  10        287.19        287.87         7.80 o                         
  -1   2  10        226.96        191.41         6.94 o                         
   0   2  10        680.58        675.26        21.54 o                         
   1   2  10         22.61         15.21         4.00 o                         
   2   2  10         20.14         17.47         2.96 o                         
   3   2  10        363.09        423.71        13.69 o                         
   4   2  10          1.05          1.63         1.75 o                         
   5   2  10        223.84        170.72        14.59 o                         
 -11   3  10        129.45        118.57        15.51 o                         
 -10   3  10         24.55         24.75         7.19 o                         
  -9   3  10         11.15          8.18         2.11 o                         
  -8   3  10        286.41        284.84        11.16 o                         
  -7   3  10          3.86          2.73         1.64 o                         
  -6   3  10        127.57        119.31         8.45 o                         
  -5   3  10        506.99        484.64        17.57 o                         
  -4   3  10         73.22         72.96         6.56 o                         
  -3   3  10       1377.19       1337.43        30.07 o                         
  -2   3  10       2678.33       2612.39        39.35 o                         
  -1   3  10          1.16          0.33         1.06 o                         
   0   3  10        414.10        415.65        17.38 o                         
   1   3  10         13.34         21.36         4.26 o                         
   2   3  10        174.06        148.65         8.02 o                         
   3   3  10          1.52          0.50         1.85 o                         
   4   3  10        138.65        168.85         9.28 o                         
   5   3  10         68.30         56.21         8.90 o                         
 -11   4  10        163.36        152.11        17.57 o                         
 -10   4  10        324.57        308.14        23.69 o                         
  -9   4  10         11.15         13.00         2.77 o                         
  -8   4  10         65.63         75.18        10.17 o                         
  -7   4  10        269.23        265.85        10.66 o                         
  -6   4  10         59.54         59.17         5.01 o                         
  -5   4  10       1336.10       1292.37        32.45 o                         
  -4   4  10         22.29         21.50         1.66 o                         
  -3   4  10        128.64        126.44         9.90 o                         
  -2   4  10       1121.57       1026.05        92.43 o                         
  -1   4  10          1.91         -1.35         2.96 o                         
   0   4  10        107.18        111.78         9.24 o                         
   1   4  10        115.81        111.35         9.60 o                         
   2   4  10        124.52        103.95         7.05 o                         
   3   4  10          2.12          2.27         2.65 o                         
   4   4  10        345.86        337.04        13.88 o                         
 -11   5  10        115.31        124.05        16.39 o                         
 -10   5  10        273.78        331.76        25.19 o                         
  -9   5  10         14.87         11.98         2.66 o                         
  -8   5  10         20.45         19.66         3.20 o                         
  -7   5  10        350.08        344.08        12.73 o                         
  -6   5  10        240.27        219.10         9.75 o                         
  -5   5  10        130.53        119.18         4.46 o                         
  -4   5  10        150.71        172.30         8.77 o                         
  -3   5  10          0.79         -0.32         1.87 o                         
  -2   5  10        218.56        224.62        13.02 o                         
  -1   5  10         57.13         63.77         7.24 o                         
   0   5  10          6.97          8.11         3.37 o                         
   1   5  10        429.41        409.35        14.20 o                         
   2   5  10          1.63         -0.12         2.72 o                         
   3   5  10         13.71          6.24         2.79 o                         
 -10   6  10         78.20         91.25        13.93 o                         
  -9   6  10        218.71        211.75        20.73 o                         
  -8   6  10        262.74        243.61        11.13 o                         
  -7   6  10        665.89        626.35        17.97 o                         
  -6   6  10         30.25         27.27         3.83 o                         
  -5   6  10        304.80        297.92         8.29 o                         
  -4   6  10         16.41         18.67         4.99 o                         
  -3   6  10          2.52          2.76         1.52 o                         
  -2   6  10         18.08          7.73         2.94 o                         
  -1   6  10          7.58         14.14         4.54 o                         
   0   6  10        138.26        155.17        12.16 o                         
   1   6  10         30.82         25.92         4.31 o                         
   2   6  10        227.64        236.45        11.77 o                         
   3   6  10          2.98          3.51         3.04 o                         
 -10   7  10         94.54         81.54         8.61 o                         
  -9   7  10        441.19        416.13        15.50 o                         
  -8   7  10         48.46         48.41         5.32 o                         
  -7   7  10        485.52        461.77        27.01 o                         
  -6   7  10          1.28          3.18         2.28 o                         
  -5   7  10        135.63        133.89         7.85 o                         
  -4   7  10        480.35        512.40        15.07 o                         
  -3   7  10         45.15         55.85         5.36 o                         
  -2   7  10        146.82        144.98         8.88 o                         
  -1   7  10        156.12        147.96        12.11 o                         
   0   7  10        108.69        123.13        11.54 o                         
   1   7  10         15.44         12.48         3.19 o                         
   2   7  10        138.91        153.73         9.85 o                         
  -9   8  10        194.18        154.35         9.24 o                         
  -8   8  10         23.53         26.65         9.65 o                         
  -7   8  10        310.80        315.45        15.88 o                         
  -6   8  10        814.30        873.07        30.20 o                         
  -5   8  10         77.73         72.69         8.65 o                         
  -4   8  10        170.26        180.05         9.46 o                         
  -3   8  10        118.16        130.63         8.41 o                         
  -2   8  10         59.52         57.05         6.06 o                         
  -1   8  10          1.07         -1.35         2.55 o                         
   0   8  10        328.27        396.13        15.50 o                         
  -9   9  10        189.73        182.45        16.17 o                         
  -8   9  10        166.25        168.80        13.08 o                         
  -7   9  10        122.68        125.65        11.43 o                         
  -6   9  10        224.31        270.02        16.82 o                         
  -5   9  10        172.57        202.70        14.79 o                         
  -4   9  10        107.15         98.48        10.51 o                         
  -3   9  10          5.32          3.40         2.63 o                         
  -2   9  10        146.15        161.66        10.41 o                         
  -1   9  10          1.79         -2.18         3.23 o                         
  -7  10  10         39.87         40.83         6.86 o                         
  -6  10  10        167.81        222.28        16.16 o                         
  -5  10  10        111.80        105.86        11.17 o                         
  -4  10  10          4.51          1.87         3.23 o                         
   0 -10  11        147.42        148.87         9.60 o                         
   1 -10  11          5.65          5.95         2.83 o                         
   2 -10  11         30.35         29.80         5.75 o                         
  -3  -9  11         10.38          2.50         3.01 o                         
  -2  -9  11         88.73         93.17         7.56 o                         
  -1  -9  11          0.37         -0.75         3.25 o                         
   0  -9  11         99.79        106.62         7.69 o                         
   1  -9  11        313.46        340.07        22.53 o                         
   2  -9  11         16.54         18.96         4.31 o                         
   3  -9  11        207.77        224.33        10.63 o                         
   4  -9  11         24.18         20.59         3.20 o                         
  -4  -8  11          0.52          0.46         2.22 o                         
  -3  -8  11          3.91          7.88         2.75 o                         
  -2  -8  11          2.13          5.34         2.42 o                         
  -1  -8  11          1.07         -0.42         1.86 o                         
   0  -8  11         63.72         60.54         5.56 o                         
   1  -8  11        177.37        192.53         9.62 o                         
   2  -8  11        444.51        434.30        14.39 o                         
   3  -8  11          4.48          3.75         1.98 o                         
   4  -8  11         65.21         66.38         5.47 o                         
   5  -8  11         90.30        102.64        11.50 o                         
  -6  -7  11          5.22          1.37         2.89 o                         
  -5  -7  11        121.44        134.70         8.73 o                         
  -4  -7  11         62.15         64.43         6.15 o                         
  -3  -7  11          4.37          3.96         1.90 o                         
  -2  -7  11         64.42         64.62         6.77 o                         
  -1  -7  11        157.59        161.77         8.73 o                         
   0  -7  11          2.38          0.03         2.01 o                         
   1  -7  11        522.42        520.50        15.19 o                         
   2  -7  11        509.65        505.93        20.37 o                         
   3  -7  11         54.45         57.13         8.39 o                         
   4  -7  11         54.52         66.21         5.34 o                         
   5  -7  11        125.60        127.05        12.47 o                         
   6  -7  11          0.65          0.42         3.75 o                         
  -7  -6  11        108.94         97.82        10.10 o                         
  -6  -6  11         81.11         78.34         8.75 o                         
  -5  -6  11          1.82          0.62         2.68 o                         
  -4  -6  11        195.57        233.70        10.55 o                         
  -3  -6  11         62.27         66.96        10.73 o                         
  -2  -6  11         16.44          8.94         3.79 o                         
  -1  -6  11        311.47        314.82        11.31 o                         
   0  -6  11          8.97          9.92         2.47 o                         
   1  -6  11        341.02        339.65        11.52 o                         
   2  -6  11        916.59        921.43        20.26 o                         
   3  -6  11         24.67         21.07         3.12 o                         
   4  -6  11          0.72          4.16         2.08 o                         
   5  -6  11        199.04        203.33        15.57 o                         
   6  -6  11         61.81         82.82        10.46 o                         
  -7  -5  11         82.56         83.03         8.95 o                         
  -6  -5  11          2.84          0.14         1.76 o                         
  -5  -5  11          1.96          0.06         3.89 o                         
  -4  -5  11         64.72         75.48         5.62 o                         
  -3  -5  11        110.25        108.67         6.41 o                         
  -2  -5  11         99.94         90.86         5.76 o                         
  -1  -5  11        447.26        453.63        12.97 o                         
   0  -5  11         67.32         62.59         4.66 o                         
   1  -5  11          0.47         -0.02         2.05 o                         
   2  -5  11        412.30        429.69         9.63 o                         
   3  -5  11        260.92        255.84         7.53 o                         
   4  -5  11         99.14        104.54         7.09 o                         
   5  -5  11         86.28        113.24        11.63 o                         
   6  -5  11        104.44        132.08        13.02 o                         
  -8  -4  11         26.48         18.62         4.86 o                         
  -7  -4  11         18.04         15.75         3.78 o                         
  -6  -4  11        140.03        149.63         7.88 o                         
  -5  -4  11          2.10          3.10         1.76 o                         
  -4  -4  11         42.80         51.24         4.29 o                         
  -3  -4  11       1524.29       1567.97        51.92 o                         
  -2  -4  11         65.92         62.37         6.95 o                         
  -1  -4  11         21.17         20.50         6.46 o                         
   0  -4  11        290.85        272.06         9.37 o                         
   1  -4  11         59.67         53.08         4.27 o                         
   2  -4  11          4.02         -0.02         2.14 o                         
   3  -4  11        908.33        934.22        15.88 o                         
   4  -4  11        144.36        158.45         6.35 o                         
   5  -4  11          0.66          0.59         1.82 o                         
   6  -4  11        101.22        136.93        13.42 o                         
  -9  -3  11         52.04         55.22         7.13 o                         
  -8  -3  11          4.93          9.30         3.70 o                         
  -7  -3  11         31.40         34.41         5.67 o                         
  -6  -3  11        156.07        160.81         7.62 o                         
  -5  -3  11        360.61        360.83        11.13 o                         
  -4  -3  11          1.32          1.68         1.32 o                         
  -3  -3  11        578.20        600.64        13.52 o                         
  -2  -3  11        662.71        668.40        18.30 o                         
  -1  -3  11        516.09        541.93        12.84 o                         
   0  -3  11        176.06        211.05         7.99 o                         
   1  -3  11        178.07        171.40         9.63 o                         
   2  -3  11          1.36         -1.45         1.81 o                         
   3  -3  11        333.87        335.50         8.96 o                         
   4  -3  11         49.57         51.77         3.61 o                         
   5  -3  11        170.21        219.75        10.60 o                         
   6  -3  11        434.99        427.22        21.12 o                         
  -9  -2  11          3.13          2.70         2.28 o                         
  -8  -2  11          7.13         10.44         3.11 o                         
  -7  -2  11          3.17         -0.05         2.83 o                         
  -6  -2  11          3.69          1.36         2.28 o                         
  -5  -2  11        528.98        512.22        11.81 o                         
  -4  -2  11         78.69         66.69         4.07 o                         
  -3  -2  11         58.51         61.36         3.62 o                         
  -2  -2  11        423.64        412.12         8.65 o                         
  -1  -2  11        637.34        597.46        12.45 o                         
   0  -2  11        204.90        220.67         7.98 o                         
   1  -2  11        362.47        376.81        15.93 o                         
   2  -2  11          1.98          1.41         2.59 o                         
   3  -2  11          1.07          2.96         2.78 o                         
   4  -2  11        303.08        288.10         8.70 o                         
   5  -2  11         27.12         44.70         6.70 o                         
   6  -2  11        568.50        556.69        25.58 o                         
 -10  -1  11        168.86        163.27        17.50 o                         
  -9  -1  11         30.07         23.88         3.87 o                         
  -8  -1  11        101.68        104.05         8.66 o                         
  -7  -1  11         59.37         56.17         6.33 o                         
  -6  -1  11          3.57          2.98         2.35 o                         
  -5  -1  11        405.49        346.57        44.75 o                         
  -4  -1  11        380.86        338.93        37.21 o                         
  -3  -1  11         30.95         29.86         2.19 o                         
  -2  -1  11       1304.05       1326.96        21.12 o                         
  -1  -1  11        148.78        148.36         5.01 o                         
   0  -1  11         15.99         17.49         2.38 o                         
   1  -1  11        248.72        249.82         8.80 o                         
   2  -1  11        198.79        182.46         7.82 o                         
   3  -1  11         38.16         29.05         3.28 o                         
   4  -1  11        612.47        591.22        15.59 o                         
   5  -1  11        214.15        227.42        15.74 o                         
   6  -1  11          1.80          1.74         2.88 o                         
 -10   0  11         40.75         31.47         8.35 o                         
  -9   0  11        138.78        134.36         8.22 o                         
  -8   0  11          0.67          0.10         2.06 o                         
  -7   0  11         74.25         63.15         6.66 o                         
  -6   0  11         28.02         23.91         4.23 o                         
  -5   0  11          3.85         -0.45         2.60 o                         
  -4   0  11       1185.08       1189.57        30.10 o                         
  -3   0  11         51.46         66.32         6.47 o                         
  -2   0  11       1283.34       1298.20        20.60 o                         
  -1   0  11        497.69        499.77        12.15 o                         
   0   0  11        128.22        160.03         9.93 o                         
   1   0  11         68.85         74.93         6.91 o                         
   2   0  11         76.01         77.53         7.05 o                         
   3   0  11         70.57         57.60         4.83 o                         
   4   0  11        367.69        368.37        12.50 o                         
   5   0  11         55.86         65.08         8.89 o                         
   6   0  11          0.74         -3.30         3.30 o                         
 -10   1  11         42.10         57.60        10.40 o                         
  -9   1  11          7.85          5.21         3.78 o                         
  -8   1  11        481.42        474.54        18.41 o                         
  -7   1  11        160.18        163.62        10.32 o                         
  -6   1  11         70.31         59.60         6.03 o                         
  -5   1  11          8.64         -1.05         2.73 o                         
  -4   1  11       1254.49       1244.32        30.68 o                         
  -3   1  11       2255.20       2331.21        47.02 o                         
  -2   1  11        240.85        223.85         7.03 o                         
  -1   1  11        370.87        374.02        10.19 o                         
   0   1  11         18.98         22.74         4.00 o                         
   1   1  11        175.06        147.54         9.71 o                         
   2   1  11        229.04        230.54        12.72 o                         
   3   1  11         22.86         25.28         3.49 o                         
   4   1  11          2.84         -1.38         2.16 o                         
   5   1  11         80.87         84.20        10.24 o                         
 -10   2  11        247.65        242.01        20.78 o                         
  -9   2  11        469.41        487.91        15.75 o                         
  -8   2  11          6.52          5.03         3.40 o                         
  -7   2  11         70.78         75.06         7.04 o                         
  -6   2  11       1022.98        995.45        27.56 o                         
  -5   2  11        326.33        330.81        14.52 o                         
  -4   2  11        148.50        139.09         9.22 o                         
  -3   2  11       1626.71       1391.26       179.34 o                         
  -2   2  11         29.63         21.09         2.31 o                         
  -1   2  11        228.02        198.73         7.46 o                         
   0   2  11        345.90        329.64        15.14 o                         
   1   2  11         19.98         13.61         3.81 o                         
   2   2  11          2.42          4.20         2.08 o                         
   3   2  11        301.55        280.67        11.45 o                         
   4   2  11         30.72         35.26         7.01 o                         
   5   2  11        119.28        123.56        12.99 o                         
 -10   3  11          1.39          0.14         3.97 o                         
  -9   3  11        496.24        492.19        15.91 o                         
  -8   3  11        122.88        115.11         7.30 o                         
  -7   3  11        161.97        136.31         9.64 o                         
  -6   3  11        740.46        705.48        22.77 o                         
  -5   3  11        181.62        186.78        10.99 o                         
  -4   3  11          6.46          0.90         2.30 o                         
  -3   3  11          8.69         12.35         1.30 o                         
  -2   3  11        149.86        122.93         6.14 o                         
  -1   3  11        340.04        306.55        14.92 o                         
   0   3  11        198.04        190.27        12.05 o                         
   1   3  11          3.66          5.39         2.62 o                         
   2   3  11        352.60        341.00        12.59 o                         
   3   3  11        105.04        108.47        10.29 o                         
   4   3  11          6.55          5.85         2.14 o                         
 -10   4  11         27.45         14.24         5.84 o                         
  -9   4  11          0.80          2.47         2.19 o                         
  -8   4  11       1223.00       1180.84        25.93 o                         
  -7   4  11        125.26        110.32         7.07 o                         
  -6   4  11        245.32        226.50        12.66 o                         
  -5   4  11        533.39        505.74        19.35 o                         
  -4   4  11        200.06        170.32         7.94 o                         
  -3   4  11         66.60         66.86         8.23 o                         
  -2   4  11          6.58          8.91         3.41 o                         
  -1   4  11        407.17        391.44        17.57 o                         
   0   4  11        225.90        208.99        13.14 o                         
   1   4  11        108.40        106.24         9.80 o                         
   2   4  11         31.33         24.35         3.75 o                         
   3   4  11         13.69         10.30         2.81 o                         
   4   4  11        167.20        186.15        13.82 o                         
 -10   5  11         16.46          9.03         5.06 o                         
  -9   5  11         14.24         11.47         2.87 o                         
  -8   5  11        652.78        641.52        19.68 o                         
  -7   5  11        404.95        411.54        14.45 o                         
  -6   5  11         14.57         22.97         3.55 o                         
  -5   5  11        176.05        162.20         8.82 o                         
  -4   5  11        120.44        101.54         9.02 o                         
  -3   5  11        107.42        111.64        13.29 o                         
  -2   5  11        282.32        279.81        15.05 o                         
  -1   5  11        134.32        142.35        10.95 o                         
   0   5  11        198.81        202.14        13.68 o                         
   1   5  11        168.71        158.53         9.02 o                         
   2   5  11         38.07         37.35         4.76 o                         
   3   5  11         29.27         27.35         4.25 o                         
 -10   6  11         31.39         26.20         7.76 o                         
  -9   6  11         11.13         10.12         2.59 o                         
  -8   6  11        504.16        497.46        20.34 o                         
  -7   6  11        485.39        481.11        16.00 o                         
  -6   6  11        162.00        142.38        12.99 o                         
  -5   6  11        827.89        846.29        54.15 o                         
  -4   6  11        135.59        140.65         7.56 o                         
  -3   6  11          0.63         -2.68         2.68 o                         
  -2   6  11        225.71        234.66        14.54 o                         
  -1   6  11         62.52         56.89         7.43 o                         
   0   6  11          3.68          3.46         3.17 o                         
   1   6  11        197.37        210.98        10.88 o                         
   2   6  11        134.43        133.99         9.02 o                         
 -10   7  11        393.37        406.96        29.20 o                         
  -9   7  11        252.61        225.54        19.20 o                         
  -8   7  11          0.68          2.57         2.21 o                         
  -7   7  11        266.32        320.27        13.37 o                         
  -6   7  11        250.46        293.19        12.34 o                         
  -5   7  11          4.62          6.35         3.46 o                         
  -4   7  11        444.95        459.00        21.06 o                         
  -3   7  11         60.35         63.34         5.78 o                         
  -2   7  11         53.76         44.18         5.07 o                         
  -1   7  11         57.73         59.28         8.00 o                         
   0   7  11         36.43         41.89         5.11 o                         
   1   7  11        188.80        184.69        10.72 o                         
  -9   8  11        185.67        172.48        10.09 o                         
  -8   8  11         67.01         48.93         7.58 o                         
  -7   8  11        248.91        289.75        17.01 o                         
  -6   8  11        198.32        201.30        14.29 o                         
  -5   8  11        201.01        219.32        14.97 o                         
  -4   8  11        248.08        266.68        16.62 o                         
  -3   8  11         15.92         15.20         4.52 o                         
  -2   8  11          3.12          3.91         2.50 o                         
  -1   8  11        148.07        167.02        10.83 o                         
   0   8  11        154.97        138.40        13.29 o                         
  -8   9  11         85.94         81.76         9.42 o                         
  -7   9  11         15.63         10.32         3.80 o                         
  -6   9  11        333.15        349.27        19.69 o                         
  -5   9  11        128.70        123.02        11.83 o                         
  -4   9  11          1.52          5.57         3.50 o                         
  -3   9  11        172.11        207.45        15.70 o                         
  -2  -9  12         19.21         26.81         6.19 o                         
  -1  -9  12         16.49         13.95         8.56 o                         
   0  -9  12        184.41        194.65        16.32 o                         
   1  -9  12        403.57        399.30        24.96 o                         
   2  -9  12        147.91        143.81         8.68 o                         
   3  -9  12         80.06         83.58         6.64 o                         
  -4  -8  12         64.04         54.61         8.05 o                         
  -3  -8  12         56.12         55.56         5.80 o                         
  -2  -8  12         58.18         64.43         6.08 o                         
  -1  -8  12         17.86         13.27         7.89 o                         
   0  -8  12        521.54        557.44        17.19 o                         
   1  -8  12         93.38         87.09         6.56 o                         
   2  -8  12          5.31          5.56         2.40 o                         
   3  -8  12         56.79         55.43         5.21 o                         
   4  -8  12         27.25         18.01         3.03 o                         
  -5  -7  12          2.17         -2.95         3.41 o                         
  -4  -7  12        141.17        154.45        19.38 o                         
  -3  -7  12         45.06         42.16         7.55 o                         
  -2  -7  12        208.32        213.04        10.12 o                         
  -1  -7  12        134.31        130.76         8.21 o                         
   0  -7  12         32.10         28.48         3.79 o                         
   1  -7  12        150.42        161.31         8.34 o                         
   2  -7  12         83.92         84.58         6.10 o                         
   3  -7  12        135.45        146.39         8.16 o                         
   4  -7  12        322.72        320.41        20.03 o                         
   5  -7  12         10.69          4.74         2.60 o                         
  -6  -6  12          2.39         -3.29         3.29 o                         
  -5  -6  12        128.24        135.51        11.52 o                         
  -4  -6  12        665.77        657.70        37.75 o                         
  -3  -6  12         76.27         85.94         6.24 o                         
  -2  -6  12        161.28        190.61         9.02 o                         
  -1  -6  12         80.74         92.27         8.79 o                         
   0  -6  12         70.82         64.81         6.02 o                         
   1  -6  12          9.72         10.88         2.61 o                         
   2  -6  12        364.18        350.54        12.14 o                         
   3  -6  12          6.00          7.79         2.44 o                         
   4  -6  12        217.57        254.00        10.93 o                         
   5  -6  12        219.25        241.26        17.35 o                         
  -7  -5  12        150.09        167.11        12.76 o                         
  -6  -5  12          5.56          5.72         3.17 o                         
  -5  -5  12          2.30          4.11         3.21 o                         
  -4  -5  12        276.26        313.69        11.35 o                         
  -3  -5  12        325.73        342.98        11.64 o                         
  -2  -5  12          2.67          3.71         1.69 o                         
  -1  -5  12        195.49        191.28         8.33 o                         
   0  -5  12          2.63          0.27         1.72 o                         
   1  -5  12         33.34         26.34         4.69 o                         
   2  -5  12         91.46        102.41         4.76 o                         
   3  -5  12         21.34         15.57         4.78 o                         
   4  -5  12         20.37         19.65         3.06 o                         
   5  -5  12        284.49        341.87        20.46 o                         
  -8  -4  12         33.81         26.54         5.31 o                         
  -7  -4  12          0.61          3.73         2.90 o                         
  -6  -4  12        132.08        128.92        10.44 o                         
  -5  -4  12         27.94         28.26         5.18 o                         
  -4  -4  12        179.14        208.09         8.52 o                         
  -3  -4  12        840.58        834.04        21.23 o                         
  -2  -4  12         73.91         70.49         4.78 o                         
  -1  -4  12        169.60        175.88         7.60 o                         
   0  -4  12         37.89         47.17         5.32 o                         
   1  -4  12         80.43         87.69         5.67 o                         
   2  -4  12         97.24        105.43         6.35 o                         
   3  -4  12        272.48        285.20        12.25 o                         
   4  -4  12          1.63          1.67         1.24 o                         
   5  -4  12        378.85        451.57        23.62 o                         
  -8  -3  12          2.91          1.65         2.06 o                         
  -7  -3  12         44.73         29.23         4.92 o                         
  -6  -3  12        129.02        139.37        10.60 o                         
  -5  -3  12        514.13        452.60        18.93 o                         
  -4  -3  12          4.64          4.49         3.97 o                         
  -3  -3  12        728.81        763.26        15.64 o                         
  -2  -3  12        280.64        292.05         9.20 o                         
  -1  -3  12         26.41         24.12         3.67 o                         
   0  -3  12        264.32        330.86        10.52 o                         
   1  -3  12        116.38        112.62         6.30 o                         
   2  -3  12         35.79         27.75         3.37 o                         
   3  -3  12        267.05        274.65         8.39 o                         
   4  -3  12          5.20         -0.80         1.69 o                         
   5  -3  12         20.00         19.87         3.50 o                         
  -9  -2  12         35.78         41.35         6.22 o                         
  -8  -2  12         15.56         11.12         3.41 o                         
  -7  -2  12        105.58        103.99         9.01 o                         
  -6  -2  12        130.98        141.54        10.26 o                         
  -5  -2  12         90.25         89.61         8.00 o                         
  -4  -2  12         93.85         94.90         4.41 o                         
  -3  -2  12         13.24         11.74         2.03 o                         
  -2  -2  12         26.00         17.22         1.86 o                         
  -1  -2  12        470.24        467.71        11.87 o                         
   0  -2  12        383.35        422.50        11.74 o                         
   1  -2  12          4.04         -0.52         1.60 o                         
   2  -2  12         62.85         49.87         5.34 o                         
   3  -2  12        127.39        120.68         5.60 o                         
   4  -2  12         64.51         59.27         4.85 o                         
   5  -2  12          3.05          6.81         3.34 o                         
  -9  -1  12         21.68         15.17         4.00 o                         
  -8  -1  12        397.06        393.54        17.89 o                         
  -7  -1  12        219.87        220.51        12.86 o                         
  -6  -1  12         37.78         49.25         6.01 o                         
  -5  -1  12        294.27        274.60        13.92 o                         
  -4  -1  12        252.65        173.07        44.89 o                         
  -3  -1  12          8.63          7.57         1.27 o                         
  -2  -1  12        846.20        855.77        19.16 o                         
  -1  -1  12         14.62         14.23         2.29 o                         
   0  -1  12          7.67         11.85         2.12 o                         
   1  -1  12        108.49        119.62        10.02 o                         
   2  -1  12        190.99        162.36        10.41 o                         
   3  -1  12         18.65         20.22         3.13 o                         
   4  -1  12        320.40        272.84        12.14 o                         
   5  -1  12         17.21         18.39         5.23 o                         
 -10   0  12        213.89        184.70        18.54 o                         
  -9   0  12        165.06        154.33        11.01 o                         
  -8   0  12        367.15        341.49        16.21 o                         
  -7   0  12        421.49        409.24        17.54 o                         
  -6   0  12          1.86         11.22         3.56 o                         
  -5   0  12        165.78        178.30        10.97 o                         
  -4   0  12         46.80         62.88         6.66 o                         
  -3   0  12         72.58        157.14        10.53 o                         
  -2   0  12         21.33         21.46         2.52 o                         
  -1   0  12         23.64         17.82         2.47 o                         
   0   0  12          5.31         22.86         4.44 o                         
   1   0  12        505.32        497.00        19.06 o                         
   2   0  12        185.83        148.83        10.17 o                         
   3   0  12         10.67         15.74         2.86 o                         
   4   0  12        113.05        107.75         6.94 o                         
   5   0  12          5.14          1.60         3.16 o                         
 -10   1  12        324.22        359.77        25.92 o                         
  -9   1  12          8.52          4.48         3.84 o                         
  -8   1  12        443.23        439.46        18.27 o                         
  -7   1  12        486.24        441.56        18.09 o                         
  -6   1  12          7.89          5.13         2.29 o                         
  -5   1  12        207.41        201.70        11.55 o                         
  -4   1  12        148.18        151.39         9.97 o                         
  -3   1  12        702.76        657.43        21.76 o                         
  -2   1  12        178.08        170.63        10.71 o                         
  -1   1  12        279.23        286.10        13.99 o                         
   0   1  12         13.82         16.77         3.65 o                         
   1   1  12        790.03        775.37        25.02 o                         
   2   1  12        649.86        644.27        23.06 o                         
   3   1  12          8.82          8.23         2.44 o                         
   4   1  12          2.12          1.16         1.67 o                         
   5   1  12        140.71        155.91        14.57 o                         
 -10   2  12         39.32         48.05         9.89 o                         
  -9   2  12       1402.36       1330.39        42.54 o                         
  -8   2  12         30.53         29.09         4.74 o                         
  -7   2  12        362.51        352.40        16.13 o                         
  -6   2  12        611.92        596.18        21.14 o                         
  -5   2  12        374.27        337.32        15.46 o                         
  -4   2  12         55.08         50.58         6.11 o                         
  -3   2  12         10.14          5.47         2.43 o                         
  -2   2  12         90.44         78.33         7.66 o                         
  -1   2  12        765.53        731.76        24.07 o                         
   0   2  12         36.60         32.27         5.38 o                         
   1   2  12        137.01        105.85         9.21 o                         
   2   2  12        168.37        167.29         8.74 o                         
   3   2  12         34.44         53.14         5.16 o                         
   4   2  12          0.76         -2.05         2.05 o                         
 -10   3  12         36.28         46.52         9.86 o                         
  -9   3  12        187.50        201.14        10.39 o                         
  -8   3  12        138.56        124.53         7.94 o                         
  -7   3  12         11.05         10.65         2.98 o                         
  -6   3  12        498.31        468.23        18.72 o                         
  -5   3  12          3.38         -2.42         2.92 o                         
  -4   3  12          6.67          5.28         2.75 o                         
  -3   3  12        648.34        663.43        22.77 o                         
  -2   3  12         73.65         74.50         7.55 o                         
  -1   3  12        310.00        312.15        15.65 o                         
   0   3  12        313.69        306.49        15.95 o                         
   1   3  12          9.78         10.45         3.57 o                         
   2   3  12        489.17        433.32        14.85 o                         
   3   3  12        234.87        250.81        11.66 o                         
 -10   4  12          2.12         -0.21         3.70 o                         
  -9   4  12          6.93          6.83         2.54 o                         
  -8   4  12        315.43        305.59        18.28 o                         
  -7   4  12          8.64         12.28         2.87 o                         
  -6   4  12        667.61        676.32        23.64 o                         
  -5   4  12        559.27        549.49        21.13 o                         
  -4   4  12         22.09         17.85         4.23 o                         
  -3   4  12        229.38        239.87        13.73 o                         
  -2   4  12        450.89        437.52        19.38 o                         
  -1   4  12          1.55         -3.42         3.42 o                         
   0   4  12        438.88        438.19        19.96 o                         
   1   4  12        476.23        488.08        21.79 o                         
   2   4  12         69.27         63.52         6.00 o                         
   3   4  12        145.18        120.24         8.40 o                         
 -10   5  12          4.40          6.85         5.66 o                         
  -9   5  12          8.61         20.77         3.73 o                         
  -8   5  12        108.05        125.98         8.42 o                         
  -7   5  12        315.92        326.91        13.21 o                         
  -6   5  12        587.09        581.89        17.47 o                         
  -5   5  12        180.40        186.37        12.46 o                         
  -4   5  12          0.84          1.73         2.77 o                         
  -3   5  12        239.22        233.95        13.98 o                         
  -2   5  12         89.83         99.59         9.52 o                         
  -1   5  12         29.83         33.24         5.83 o                         
   0   5  12        203.32        183.05        13.33 o                         
   1   5  12         80.98         90.10         7.53 o                         
   2   5  12          1.22         -0.78         5.19 o                         
 -10   6  12        173.36        169.42        19.17 o                         
  -9   6  12          1.63         -0.06         2.01 o                         
  -8   6  12        170.32        168.68        11.61 o                         
  -7   6  12         27.04         23.79         3.67 o                         
  -6   6  12         39.48         36.39         4.51 o                         
  -5   6  12        669.07        716.42        46.69 o                         
  -4   6  12         97.73         86.71         8.69 o                         
  -3   6  12        207.41        195.79        13.30 o                         
  -2   6  12        344.76        356.15        18.65 o                         
  -1   6  12         79.31         86.44         9.28 o                         
   0   6  12          1.83         13.43         4.24 o                         
   1   6  12        329.22        314.84        13.71 o                         
  -9   7  12        175.33        180.66        10.71 o                         
  -8   7  12          3.84         -2.15         2.15 o                         
  -7   7  12         66.62         66.69         6.25 o                         
  -6   7  12        209.57        209.85        10.61 o                         
  -5   7  12        293.42        305.04        17.22 o                         
  -4   7  12        439.65        452.98        21.61 o                         
  -3   7  12        106.16        101.05        10.27 o                         
  -2   7  12         10.80         12.96         4.01 o                         
  -1   7  12        195.49        212.12        15.51 o                         
   0   7  12         26.33         22.95         5.97 o                         
  -8   8  12          3.21          0.20         2.68 o                         
  -7   8  12        316.70        299.41        17.96 o                         
  -6   8  12         11.58          5.64         3.76 o                         
  -5   8  12         86.38         94.21        10.10 o                         
  -4   8  12        866.40        955.65        34.02 o                         
  -3   8  12         73.08         82.40         9.72 o                         
  -2   8  12         35.99         32.52         6.41 o                         
  -6   9  12        258.94        289.63        18.29 o                         
  -5   9  12         31.86         54.98         8.11 o                         
   0  -9  13         17.86         16.67         3.35 o                         
  -2  -8  13         44.30         39.20         4.77 o                         
  -1  -8  13          3.08         23.10         9.95 o                         
   0  -8  13         41.88         39.49         4.56 o                         
   1  -8  13          0.71          0.22         1.92 o                         
   2  -8  13         22.15         15.17         4.27 o                         
   3  -8  13         28.31         25.64         3.70 o                         
  -4  -7  13         64.49         45.72         7.17 o                         
  -3  -7  13         55.99         65.41        10.18 o                         
  -2  -7  13         18.88         16.32         3.15 o                         
  -1  -7  13         22.51         17.34         6.32 o                         
   0  -7  13          7.97          9.09         5.16 o                         
   1  -7  13         11.77          9.15         5.31 o                         
   2  -7  13         48.09         50.44         5.03 o                         
   3  -7  13          9.33         11.91         2.64 o                         
   4  -7  13        273.46        299.21        19.37 o                         
  -6  -6  13         13.92         12.00         4.52 o                         
  -5  -6  13        365.56        406.72        20.54 o                         
  -4  -6  13         39.52         34.49         6.17 o                         
  -3  -6  13         10.62          7.02         3.59 o                         
  -2  -6  13        619.47        661.60        19.03 o                         
  -1  -6  13          0.71          0.37         4.41 o                         
   0  -6  13        121.26        120.16         7.10 o                         
   1  -6  13        119.82        132.03         7.58 o                         
   2  -6  13         88.76         81.03         5.98 o                         
   3  -6  13         20.73         20.16         3.50 o                         
   4  -6  13        195.37        218.80        16.36 o                         
  -7  -5  13        142.09        155.89        12.73 o                         
  -6  -5  13         11.58          7.05         3.47 o                         
  -5  -5  13         41.21         52.48         7.21 o                         
  -4  -5  13         95.08        103.72         9.51 o                         
  -3  -5  13          1.67          1.38         1.68 o                         
  -2  -5  13        105.77        118.53         6.72 o                         
  -1  -5  13        170.20        177.14         8.18 o                         
   0  -5  13         65.72         65.06         5.14 o                         
   1  -5  13         55.68         59.52         5.02 o                         
   2  -5  13         32.87         40.13         5.80 o                         
   3  -5  13          1.58          0.72         1.78 o                         
   4  -5  13         27.51         28.05         5.96 o                         
   5  -5  13         44.89         38.06         7.05 o                         
  -7  -4  13        256.84        258.04        15.73 o                         
  -6  -4  13          5.64         -0.20         2.49 o                         
  -5  -4  13         19.60          8.36         2.99 o                         
  -4  -4  13        129.46        144.89        10.92 o                         
  -3  -4  13         63.92         57.98         4.35 o                         
  -2  -4  13          1.44          0.61         1.38 o                         
  -1  -4  13        250.00        263.09         9.57 o                         
   0  -4  13          1.48         -1.32         1.83 o                         
   1  -4  13         78.07         78.89         5.61 o                         
   2  -4  13        372.21        407.18        10.28 o                         
   3  -4  13         63.89         59.55         4.00 o                         
   4  -4  13          9.46          6.07         4.17 o                         
   5  -4  13        221.25        223.30        17.00 o                         
  -8  -3  13         23.36         17.21         4.74 o                         
  -7  -3  13         54.38         65.52         7.76 o                         
  -6  -3  13        141.43        135.89        10.69 o                         
  -5  -3  13         77.23         67.21         7.40 o                         
  -4  -3  13          2.66          0.83         2.59 o                         
  -3  -3  13        148.02        132.54         6.06 o                         
  -2  -3  13          7.23          7.52         2.36 o                         
  -1  -3  13          2.40          4.35         1.80 o                         
   0  -3  13        206.84        233.85         9.12 o                         
   1  -3  13         28.60         23.69         3.22 o                         
   2  -3  13        157.71        161.39         7.93 o                         
   3  -3  13         53.22         53.39         5.33 o                         
   4  -3  13         18.43         12.93         2.24 o                         
   5  -3  13         49.37         42.30         6.85 o                         
  -9  -2  13         86.25         75.12         8.50 o                         
  -8  -2  13        107.89         97.02         9.33 o                         
  -7  -2  13        183.90        180.31        12.39 o                         
  -6  -2  13        859.43        843.30        27.52 o                         
  -5  -2  13          0.72          0.30         2.47 o                         
  -4  -2  13        138.74        129.74         9.82 o                         
  -3  -2  13          2.47          4.01         1.41 o                         
  -2  -2  13        459.75        406.57        18.67 o                         
  -1  -2  13        122.93        126.34         9.22 o                         
   0  -2  13        892.75        941.43        19.24 o                         
   1  -2  13         38.22         27.85         3.33 o                         
   2  -2  13         78.01         81.76         5.70 o                         
   3  -2  13         36.93         25.42         3.32 o                         
   4  -2  13          2.19          3.46         1.62 o                         
   5  -2  13        171.56        149.54        12.86 o                         
  -9  -1  13         42.94         40.06         6.04 o                         
  -8  -1  13        320.74        299.61        16.00 o                         
  -7  -1  13        180.87        191.22        12.43 o                         
  -6  -1  13         99.98        102.96         8.85 o                         
  -5  -1  13        116.00        115.71         9.25 o                         
  -4  -1  13        933.38        944.48        28.30 o                         
  -3  -1  13         14.33         14.69         4.01 o                         
  -2  -1  13       1561.11       1577.44        24.19 o                         
  -1  -1  13          2.88          1.03         1.40 o                         
   0  -1  13        745.56        704.13        23.75 o                         
   1  -1  13        580.23        543.18        20.72 o                         
   2  -1  13         84.11         61.87         6.91 o                         
   3  -1  13         84.89         78.03         5.74 o                         
   4  -1  13        139.47        117.31        11.15 o                         
  -9   0  13        301.81        297.00        16.16 o                         
  -8   0  13        324.66        318.22        16.22 o                         
  -7   0  13         81.65         75.58         7.87 o                         
  -6   0  13         28.26         37.72         5.49 o                         
  -5   0  13        169.51        171.24        11.43 o                         
  -4   0  13          6.30          4.97         2.43 o                         
  -3   0  13        163.19        153.72        10.77 o                         
  -2   0  13        712.00        765.24        24.64 o                         
  -1   0  13         37.46         33.73         5.34 o                         
   0   0  13        203.06        192.03        11.95 o                         
   1   0  13        294.00        281.53        14.66 o                         
   2   0  13         17.24         17.68         3.99 o                         
   3   0  13        266.07        279.57        11.33 o                         
   4   0  13        130.53        109.26        11.34 o                         
  -9   1  13          5.27          2.54         2.82 o                         
  -8   1  13         77.52         86.60         8.26 o                         
  -7   1  13        102.27         79.35         7.71 o                         
  -6   1  13         14.74          7.61         2.92 o                         
  -5   1  13        215.77        231.62        12.97 o                         
  -4   1  13       1249.97       1267.03        33.58 o                         
  -3   1  13         19.77         21.06         4.28 o                         
  -2   1  13         34.83         33.88         5.31 o                         
  -1   1  13        170.68        180.06        11.79 o                         
   0   1  13         34.82         34.56         5.31 o                         
   1   1  13        549.78        519.39        20.78 o                         
   2   1  13        279.44        255.58        16.22 o                         
   3   1  13         10.04         11.38         2.85 o                         
   4   1  13         12.73         17.02         5.03 o                         
 -10   2  13         49.91         72.19        12.11 o                         
  -9   2  13         92.63         92.56         7.25 o                         
  -8   2  13         14.71         13.95         3.53 o                         
  -7   2  13        434.08        411.23        18.22 o                         
  -6   2  13        407.92        382.22        17.35 o                         
  -5   2  13         25.47         22.94         4.52 o                         
  -4   2  13       1230.95       1221.98        33.12 o                         
  -3   2  13        187.41        201.22        12.22 o                         
  -2   2  13          4.83          5.66         2.71 o                         
  -1   2  13        328.72        348.85        16.69 o                         
   0   2  13        189.17        192.41        12.55 o                         
   1   2  13        103.24        123.73        10.51 o                         
   2   2  13        345.11        331.67        12.77 o                         
   3   2  13          0.62         -1.09         2.99 o                         
 -10   3  13        373.76        426.75        29.29 o                         
  -9   3  13          1.49         -2.14         2.14 o                         
  -8   3  13          0.78         -1.80         2.48 o                         
  -7   3  13        633.66        619.72        23.06 o                         
  -6   3  13        118.66        120.50         9.80 o                         
  -5   3  13         57.95         63.36         7.24 o                         
  -4   3  13       1184.25       1087.75        31.64 o                         
  -3   3  13        199.24        194.48        12.51 o                         
  -2   3  13          5.94          9.34         3.59 o                         
  -1   3  13        260.21        277.14        15.44 o                         
   0   3  13        116.89        111.95        10.03 o                         
   1   3  13         15.12          9.28         3.72 o                         
   2   3  13        347.38        339.84        13.43 o                         
   3   3  13        158.92        144.77        12.10 o                         
 -10   4  13          3.84          8.28         5.49 o                         
  -9   4  13         56.00         65.82        14.55 o                         
  -8   4  13          1.90          3.38         2.28 o                         
  -7   4  13        108.45         99.88         9.11 o                         
  -6   4  13        952.15        895.90        28.77 o                         
  -5   4  13         80.88         82.94         8.27 o                         
  -4   4  13        104.59         98.84         9.17 o                         
  -3   4  13        123.40        135.87        10.78 o                         
  -2   4  13        335.44        345.68        17.71 o                         
  -1   4  13        234.81        229.74        14.40 o                         
   0   4  13        106.04        130.63        11.04 o                         
   1   4  13        669.80        673.21        26.83 o                         
   2   4  13          2.71         -0.49         3.96 o                         
 -10   5  13          9.87          7.15         5.19 o                         
  -9   5  13        132.28        138.07         9.34 o                         
  -8   5  13        279.11        275.81        12.83 o                         
  -7   5  13          2.47          6.53         2.31 o                         
  -6   5  13        542.54        530.80        29.48 o                         
  -5   5  13        278.74        302.16        16.67 o                         
  -4   5  13          1.18          3.00         2.80 o                         
  -3   5  13        469.56        471.90        20.92 o                         
  -2   5  13        476.20        475.15        21.49 o                         
  -1   5  13        127.82        115.90        10.62 o                         
   0   5  13        337.37        353.72        19.33 o                         
   1   5  13          0.86          4.35         2.74 o                         
  -9   6  13         95.27         95.01        17.11 o                         
  -8   6  13        293.63        274.63        12.93 o                         
  -7   6  13          2.30          7.63         2.85 o                         
  -6   6  13         54.97         49.20        12.22 o                         
  -5   6  13        428.79        418.15        14.83 o                         
  -4   6  13        327.75        351.13        18.48 o                         
  -3   6  13        278.16        265.08        16.17 o                         
  -2   6  13        265.43        246.69        15.89 o                         
  -1   6  13         82.38         95.20        10.21 o                         
   0   6  13         65.56         63.47         8.72 o                         
  -8   7  13         39.82         40.39         5.04 o                         
  -7   7  13          2.00          5.37         2.35 o                         
  -6   7  13        159.01        158.49        12.75 o                         
  -5   7  13        456.97        456.71        22.07 o                         
  -4   7  13        474.74        485.07        22.95 o                         
  -3   7  13         80.65         78.57         9.55 o                         
  -2   7  13         41.10         39.93         6.85 o                         
  -1   7  13         35.47         29.97         6.25 o                         
  -7   8  13        440.80        473.94        23.29 o                         
  -6   8  13         52.71         57.12         8.33 o                         
  -5   8  13        169.87        175.26        14.22 o                         
  -4   8  13        298.64        309.97        19.02 o                         
  -1  -8  14         14.60         13.98         4.01 o                         
   0  -8  14        197.22        199.41        14.70 o                         
   1  -8  14          2.95          4.74         3.28 o                         
  -3  -7  14         51.18         49.74         7.41 o                         
  -2  -7  14          2.55          2.84         2.48 o                         
  -1  -7  14          6.11         12.97         2.83 o                         
   0  -7  14        143.79        133.01         8.03 o                         
   1  -7  14          2.88          2.95         8.50 o                         
   2  -7  14         14.26          8.68         2.79 o                         
  -5  -6  14        119.70        111.94        10.84 o                         
  -4  -6  14          4.69         -1.21         2.47 o                         
  -3  -6  14         18.56         13.26         3.95 o                         
  -2  -6  14        295.68        284.83        16.41 o                         
  -1  -6  14          0.54          2.80         5.43 o                         
   0  -6  14         12.17         12.94         2.65 o                         
   1  -6  14        154.06        169.00         8.76 o                         
   2  -6  14         10.14          8.54         3.54 o                         
   3  -6  14          8.52         11.54         2.93 o                         
  -6  -5  14         11.82         18.00         4.34 o                         
  -5  -5  14         27.07         39.89         6.36 o                         
  -4  -5  14         10.20          5.93         2.69 o                         
  -3  -5  14          0.40         -0.76         2.46 o                         
  -2  -5  14         15.93         10.45         3.47 o                         
  -1  -5  14         29.80         31.39         3.64 o                         
   0  -5  14         33.22         32.57         3.88 o                         
   1  -5  14        727.02        733.74        18.61 o                         
   2  -5  14          6.99          9.05         2.62 o                         
   3  -5  14          1.68          1.86         1.93 o                         
   4  -5  14        290.11        308.72        19.60 o                         
  -7  -4  14        264.21        275.11        16.51 o                         
  -6  -4  14          9.64          4.16         3.30 o                         
  -5  -4  14         48.78         28.42         5.43 o                         
  -4  -4  14         79.56         87.47         8.82 o                         
  -3  -4  14          0.47          0.68         2.42 o                         
  -2  -4  14          1.89         -0.94         2.37 o                         
  -1  -4  14        251.91        262.95         9.94 o                         
   0  -4  14         53.97         47.91         9.55 o                         
   1  -4  14         79.40         88.04         8.99 o                         
   2  -4  14        256.58        259.94        11.02 o                         
   3  -4  14          0.94         -0.52         1.87 o                         
   4  -4  14         18.27         18.92         5.00 o                         
  -8  -3  14          1.96          2.66         2.83 o                         
  -7  -3  14        131.18        134.38        11.26 o                         
  -6  -3  14         62.70         64.64         7.64 o                         
  -5  -3  14         66.43         47.76         6.70 o                         
  -4  -3  14        107.48        103.73         9.29 o                         
  -3  -3  14        236.96        253.73        14.49 o                         
  -2  -3  14          0.54         -3.25         3.25 o                         
  -1  -3  14        601.41        616.80        15.26 o                         
   0  -3  14        312.32        327.74        12.65 o                         
   1  -3  14         29.49         22.81         3.39 o                         
   2  -3  14        417.08        441.15        16.64 o                         
   3  -3  14         16.70         17.99         2.41 o                         
   4  -3  14         77.64         64.47         7.87 o                         
  -8  -2  14          1.06          1.22         2.27 o                         
  -7  -2  14        141.04        150.27        11.69 o                         
  -6  -2  14        393.06        377.21        18.20 o                         
  -5  -2  14         93.00        105.39         9.50 o                         
  -4  -2  14        127.49        136.51        10.65 o                         
  -3  -2  14        465.95        481.92        19.97 o                         
  -2  -2  14         10.25          6.86         3.23 o                         
  -1  -2  14        408.78        419.35        11.89 o                         
   0  -2  14        268.20        316.61        10.77 o                         
   1  -2  14         12.15          9.33         2.30 o                         
   2  -2  14        146.75        140.29        10.53 o                         
   3  -2  14        121.24        100.41         6.60 o                         
   4  -2  14          2.07         -3.78         3.78 o                         
  -9  -1  14         55.95         50.40         7.12 o                         
  -8  -1  14         28.73         37.37         5.99 o                         
  -7  -1  14         94.04         87.38         8.78 o                         
  -6  -1  14         55.01         60.27         7.08 o                         
  -5  -1  14        502.02        545.64        21.83 o                         
  -4  -1  14        210.35        235.03        13.75 o                         
  -3  -1  14         19.95         23.96         4.78 o                         
  -2  -1  14        560.06        587.57        22.32 o                         
  -1  -1  14        310.43        315.35        15.80 o                         
   0  -1  14        164.55        186.23        12.16 o                         
   1  -1  14         65.04         47.47         6.22 o                         
   2  -1  14         32.98         31.70         5.19 o                         
   3  -1  14        161.86        139.59         7.97 o                         
   4  -1  14         44.28         31.75         5.91 o                         
  -9   0  14         39.98         29.73         5.44 o                         
  -8   0  14        305.65        281.78        15.81 o                         
  -7   0  14         12.17         10.29         3.31 o                         
  -6   0  14        262.58        276.74        15.09 o                         
  -5   0  14        989.01        985.75        30.22 o                         
  -4   0  14        202.30        197.02        12.55 o                         
  -3   0  14        717.29        686.97        24.04 o                         
  -2   0  14         27.05         34.09         5.69 o                         
  -1   0  14          9.77          7.89         3.44 o                         
   0   0  14        380.36        419.25        18.85 o                         
   1   0  14         56.45         64.03         7.32 o                         
   2   0  14         15.95          9.33         4.00 o                         
   3   0  14        123.16        127.13         7.93 o                         
  -9   1  14          0.63          1.94         2.44 o                         
  -8   1  14        241.37        224.63        13.98 o                         
  -7   1  14          3.54          0.96         2.50 o                         
  -6   1  14         82.70         85.93         8.59 o                         
  -5   1  14       1033.29       1018.87        30.67 o                         
  -4   1  14         61.23         64.19         7.28 o                         
  -3   1  14         71.72         66.63         7.54 o                         
  -2   1  14        452.12        475.07        19.95 o                         
  -1   1  14         25.86         17.50         4.37 o                         
   0   1  14        121.17        114.28         9.87 o                         
   1   1  14        633.50        640.61        24.40 o                         
   2   1  14         29.28         19.08         3.44 o                         
   3   1  14          8.89          6.98         2.20 o                         
  -9   2  14         29.62         18.96         8.07 o                         
  -8   2  14         41.83         42.39         6.18 o                         
  -7   2  14        237.21        230.55        14.00 o                         
  -6   2  14         25.01         22.24         4.75 o                         
  -5   2  14        391.36        357.20        17.23 o                         
  -4   2  14        401.76        371.09        17.68 o                         
  -3   2  14          0.60         -0.45         2.53 o                         
  -2   2  14        672.64        679.15        24.78 o                         
  -1   2  14        159.64        176.16        12.33 o                         
   0   2  14         96.51         95.78         9.56 o                         
   1   2  14        276.85        284.92        16.49 o                         
   2   2  14        211.19        222.14        15.03 o                         
  -9   3  14         82.16         68.73        13.26 o                         
  -8   3  14          1.58         -3.29         3.29 o                         
  -7   3  14        280.32        258.39        15.04 o                         
  -6   3  14         14.49         10.64         3.66 o                         
  -5   3  14         25.15         20.89         4.55 o                         
  -4   3  14        656.81        657.90        24.54 o                         
  -3   3  14        368.14        357.98        17.79 o                         
  -2   3  14        161.88        133.90        10.90 o                         
  -1   3  14        513.88        561.12        23.35 o                         
   0   3  14         15.20         13.11         4.41 o                         
   1   3  14          3.86         -3.36         3.51 o                         
   2   3  14        112.42        111.80         7.89 o                         
  -9   4  14        187.34        192.10        20.15 o                         
  -8   4  14          2.17          1.55         2.16 o                         
  -7   4  14          5.68          5.34         3.30 o                         
  -6   4  14        497.91        481.14        21.06 o                         
  -5   4  14         32.35         33.69         5.80 o                         
  -4   4  14        171.59        153.17        12.00 o                         
  -3   4  14        137.64        158.09        12.25 o                         
  -2   4  14        125.17        106.22        10.00 o                         
  -1   4  14        270.37        270.79        16.23 o                         
   0   4  14         93.49        105.78        10.38 o                         
   1   4  14          0.66         -2.56         2.56 o                         
  -9   5  14         94.33         85.14         7.57 o                         
  -8   5  14        120.32        121.47         8.80 o                         
  -7   5  14         80.46         80.43         7.80 o                         
  -6   5  14        147.18        127.81        11.32 o                         
  -5   5  14        133.55        169.91        12.86 o                         
  -4   5  14          8.73          3.85         3.47 o                         
  -3   5  14        406.90        383.47        19.62 o                         
  -2   5  14        171.00        196.27        14.08 o                         
  -1   5  14         73.16         60.38         8.09 o                         
   0   5  14        470.41        470.23        23.20 o                         
  -8   6  14        148.27        154.34         9.96 o                         
  -7   6  14          7.51          4.86         3.38 o                         
  -6   6  14        133.26        119.04         8.33 o                         
  -5   6  14          1.08         -1.60         3.19 o                         
  -4   6  14          0.60         -2.09         3.79 o                         
  -3   6  14        345.27        337.16        18.84 o                         
  -2   6  14        136.88        123.81        11.74 o                         
  -1   6  14          1.04         -1.61         2.83 o                         
  -7   7  14         19.37         13.05         4.06 o                         
  -6   7  14         28.35         19.75         5.28 o                         
  -5   7  14        257.00        275.20        17.41 o                         
  -4   7  14         69.12         59.86         8.30 o                         
  -3   7  14         30.59         30.17         6.35 o                         
  -1  -7  15         98.35        126.24        11.37 o                         
   0  -7  15        262.17        272.31        16.47 o                         
   1  -7  15          3.95          4.42         2.27 o                         
  -4  -6  15          1.86         -1.12         2.63 o                         
  -3  -6  15          9.92         16.24         4.46 o                         
  -2  -6  15        141.07        158.35        12.48 o                         
  -1  -6  15         27.09         31.86         5.94 o                         
   0  -6  15        236.08        245.15        15.26 o                         
   1  -6  15         94.82         97.10         7.97 o                         
   2  -6  15          0.63          1.99         1.77 o                         
  -5  -5  15        118.39        127.20        11.29 o                         
  -4  -5  15         41.60         48.34         7.09 o                         
  -3  -5  15        144.66        156.65        12.28 o                         
  -2  -5  15        318.06        324.78        17.38 o                         
  -1  -5  15         22.82         24.01         4.94 o                         
   0  -5  15          8.55          2.14         2.65 o                         
   1  -5  15        468.55        490.46        38.48 o                         
   2  -5  15         17.15         14.24         3.05 o                         
  -6  -4  15         18.73         24.95         5.29 o                         
  -5  -4  15        527.95        595.67        24.47 o                         
  -4  -4  15        303.62        306.66        16.88 o                         
  -3  -4  15         36.66         31.48         5.92 o                         
  -2  -4  15        428.72        433.42        20.01 o                         
  -1  -4  15          9.83         20.87         4.57 o                         
   0  -4  15          1.08          2.97         3.10 o                         
   1  -4  15        156.47        179.11         8.90 o                         
   2  -4  15        209.78        223.37        10.16 o                         
   3  -4  15          4.96          1.43         1.93 o                         
  -7  -3  15        165.57        166.01        12.83 o                         
  -6  -3  15        128.65        130.14        11.26 o                         
  -5  -3  15        366.64        413.42        19.79 o                         
  -4  -3  15        288.11        280.89        16.04 o                         
  -3  -3  15          8.38         18.65         4.55 o                         
  -2  -3  15          7.78         14.59         4.08 o                         
  -1  -3  15        339.82        366.00        18.21 o                         
   0  -3  15          1.36          1.18         2.79 o                         
   1  -3  15        170.39        158.14         8.23 o                         
   2  -3  15        261.89        252.34        16.31 o                         
   3  -3  15          4.01          4.47         2.15 o                         
  -8  -2  15          0.81         -0.98         2.35 o                         
  -7  -2  15        206.25        225.90        14.90 o                         
  -6  -2  15        576.94        597.25        24.16 o                         
  -5  -2  15         97.64        113.43        10.27 o                         
  -4  -2  15        279.74        309.92        16.62 o                         
  -3  -2  15        115.19        115.42        10.11 o                         
  -2  -2  15        102.66        103.85         9.67 o                         
  -1  -2  15        459.45        512.13        21.60 o                         
   0  -2  15         68.62         77.81         8.27 o                         
   1  -2  15         15.43         12.52         4.05 o                         
   2  -2  15         10.58          6.27         1.97 o                         
   3  -2  15         17.84         13.68         4.49 o                         
  -8  -1  15          8.03          6.00         2.89 o                         
  -7  -1  15        180.22        174.53        12.88 o                         
  -6  -1  15        434.32        442.51        20.39 o                         
  -5  -1  15          2.36         -2.52         2.86 o                         
  -4  -1  15          7.67          4.21         2.55 o                         
  -3  -1  15        381.13        423.35        19.41 o                         
  -2  -1  15         30.78         36.45         6.07 o                         
  -1  -1  15        160.02        155.01        11.51 o                         
   0  -1  15        228.44        271.93        15.53 o                         
   1  -1  15          1.20          1.04         2.23 o                         
   2  -1  15         66.01         50.64         7.72 o                         
   3  -1  15         73.92         52.10         5.09 o                         
  -8   0  15         96.37        101.70         9.72 o                         
  -7   0  15          1.62         -3.12         3.12 o                         
  -6   0  15        119.34        121.65        10.52 o                         
  -5   0  15        112.34        114.14         9.92 o                         
  -4   0  15          0.83         -3.52         3.52 o                         
  -3   0  15       1456.34       1456.03        39.18 o                         
  -2   0  15         83.47         94.26         9.27 o                         
  -1   0  15         23.48         29.77         5.28 o                         
   0   0  15        505.82        499.38        21.63 o                         
   1   0  15          7.00          7.56         3.19 o                         
   2   0  15         32.46         35.25         4.25 o                         
  -9   1  15        305.25        252.21        15.74 o                         
  -8   1  15         13.48          2.20         2.80 o                         
  -7   1  15          5.09          1.64         2.31 o                         
  -6   1  15         94.66        100.41         9.63 o                         
  -5   1  15        139.87        140.28        11.15 o                         
  -4   1  15        198.40        200.86        13.34 o                         
  -3   1  15        189.99        169.45        12.18 o                         
  -2   1  15        418.34        437.54        19.86 o                         
  -1   1  15          0.54         -3.32         3.32 o                         
   0   1  15         88.97         93.81         9.33 o                         
   1   1  15        285.61        294.88        16.75 o                         
   2   1  15          0.79          1.14         3.13 o                         
  -9   2  15          9.85          1.70         2.63 o                         
  -8   2  15         14.10         12.92         3.71 o                         
  -7   2  15         10.82          4.12         2.64 o                         
  -6   2  15          1.51         -0.33         2.76 o                         
  -5   2  15        418.22        412.88        19.36 o                         
  -4   2  15        309.03        319.53        16.96 o                         
  -3   2  15         21.69         15.26         4.18 o                         
  -2   2  15         79.16         62.69         7.86 o                         
  -1   2  15        173.58        161.30        12.32 o                         
   0   2  15          2.76          4.85         3.00 o                         
   1   2  15        114.26        124.37        11.26 o                         
  -9   3  15         28.33         24.91         4.44 o                         
  -8   3  15        202.46        178.56        13.08 o                         
  -7   3  15        227.74        228.89        14.57 o                         
  -6   3  15          9.82          5.05         2.27 o                         
  -5   3  15        145.10        141.21        11.49 o                         
  -4   3  15        316.68        317.72        17.26 o                         
  -3   3  15          2.86          1.86         3.08 o                         
  -2   3  15        169.20        169.25        12.76 o                         
  -1   3  15        210.76        228.78        15.36 o                         
   0   3  15          1.53          6.58         3.21 o                         
   1   3  15        137.66        116.58        11.27 o                         
  -9   4  15         33.24         28.71         4.40 o                         
  -8   4  15         10.71          5.98         2.41 o                         
  -7   4  15        336.58        332.39        18.20 o                         
  -6   4  15         82.08         79.58         8.87 o                         
  -5   4  15         67.15         81.16         8.96 o                         
  -4   4  15        144.08        165.09        12.68 o                         
  -3   4  15        130.15        143.47        12.04 o                         
  -2   4  15         19.02          6.26         3.26 o                         
  -1   4  15         20.23         22.47         5.19 o                         
   0   4  15         25.60         23.41         5.29 o                         
  -8   5  15         23.53         19.14         3.73 o                         
  -7   5  15         79.93         74.61        12.50 o                         
  -6   5  15         19.22         19.56         4.81 o                         
  -5   5  15          1.97         -2.44         2.73 o                         
  -4   5  15         24.08         18.65         5.05 o                         
  -3   5  15        386.51        437.72        21.67 o                         
  -2   5  15         37.53         24.95         5.68 o                         
  -1   5  15         23.69         18.10         5.02 o                         
  -7   6  15          1.07          0.96         3.96 o                         
  -6   6  15        357.03        355.32        19.55 o                         
  -5   6  15         22.85         39.05         7.19 o                         
  -4   6  15         81.76         98.18        10.41 o                         
  -3   6  15        227.05        200.07        14.87 o                         
  -1  -6  16          0.58          0.91         2.58 o                         
   0  -6  16        187.56        184.67        13.58 o                         
  -3  -5  16        237.06        247.93        15.74 o                         
  -2  -5  16         91.84         92.67         9.54 o                         
  -1  -5  16          6.21          3.06         2.80 o                         
   0  -5  16        152.36        157.47        12.54 o                         
   1  -5  16         64.44         68.38         8.27 o                         
  -5  -4  16        293.55        344.55        18.94 o                         
  -4  -4  16        143.78        144.70        11.93 o                         
  -3  -4  16         39.65         38.07         6.78 o                         
  -2  -4  16        343.31        369.66        19.05 o                         
  -1  -4  16          0.51         -1.19         2.83 o                         
   0  -4  16         47.78         38.87         6.55 o                         
   1  -4  16        151.75        156.25        12.20 o                         
  -6  -3  16          5.27          8.68         4.01 o                         
  -5  -3  16          1.28          0.95         2.54 o                         
  -4  -3  16        571.73        625.48        25.27 o                         
  -3  -3  16         14.61         22.78         5.12 o                         
  -2  -3  16         26.44         13.56         4.12 o                         
  -1  -3  16        332.77        356.48        18.57 o                         
   0  -3  16          1.94         -3.28         3.28 o                         
   1  -3  16        101.62         97.50         9.51 o                         
   2  -3  16         76.80         69.77         8.09 o                         
  -7  -2  16         94.45         96.31        10.13 o                         
  -6  -2  16          2.63          5.53         3.02 o                         
  -5  -2  16          2.54         -2.60         3.08 o                         
  -4  -2  16        173.85        178.36        13.05 o                         
  -3  -2  16         34.41         36.89         6.03 o                         
  -2  -2  16        443.53        428.40        20.31 o                         
  -1  -2  16        395.30        452.21        20.96 o                         
   0  -2  16          1.74         -0.24         2.41 o                         
   1  -2  16         82.55         84.75         8.98 o                         
   2  -2  16         43.26         37.86         7.88 o                         
  -7  -1  16         56.97         45.91         7.00 o                         
  -6  -1  16         17.24         17.07         4.21 o                         
  -5  -1  16         95.29        101.63         9.75 o                         
  -4  -1  16        121.77        121.90        10.69 o                         
  -3  -1  16        188.42        190.99        13.40 o                         
  -2  -1  16        119.67        117.74        10.60 o                         
  -1  -1  16         68.52         61.65         8.05 o                         
   0  -1  16          4.34          6.97         3.30 o                         
   1  -1  16          4.71         -0.36         3.29 o                         
  -8   0  16          3.40         -1.03         3.01 o                         
  -7   0  16          1.10          5.24         3.19 o                         
  -6   0  16         59.30         61.88         7.85 o                         
  -5   0  16         76.56         60.98         7.74 o                         
  -4   0  16        110.73        137.61        11.41 o                         
  -3   0  16        117.43        131.71        11.19 o                         
  -2   0  16          2.50          1.11         2.83 o                         
  -1   0  16         29.17         20.63         4.84 o                         
   0   0  16        106.75        103.56        10.16 o                         
   1   0  16         42.09         24.12         5.11 o                         
  -8   1  16         57.44         62.29         7.99 o                         
  -7   1  16          7.99          3.80         2.80 o                         
  -6   1  16        429.31        446.79        21.03 o                         
  -5   1  16         79.42         73.12         8.61 o                         
  -4   1  16          2.17          0.20         2.88 o                         
  -3   1  16        139.56        129.10        11.46 o                         
  -2   1  16         11.17          7.81         3.25 o                         
  -1   1  16          2.98         -3.76         3.76 o                         
   0   1  16        213.61        203.18        14.33 o                         
   1   1  16        141.97        133.96        11.80 o                         
  -8   2  16        215.43        197.98        14.09 o                         
  -7   2  16          5.99          5.48         3.34 o                         
  -6   2  16         17.75         10.14         3.76 o                         
  -5   2  16        209.10        198.91        13.98 o                         
  -4   2  16         67.31         84.29         9.25 o                         
  -3   2  16        111.51         98.62        10.02 o                         
  -2   2  16          1.60          5.57         3.18 o                         
  -1   2  16          1.02         -0.84         2.81 o                         
   0   2  16        174.70        191.76        14.32 o                         
  -8   3  16         92.89         83.13         9.39 o                         
  -7   3  16         50.96         44.28         6.75 o                         
  -6   3  16          1.88          6.96         3.41 o                         
  -5   3  16        289.71        286.58        16.93 o                         
  -4   3  16        108.09        141.00        11.85 o                         
  -3   3  16         31.88         24.70         5.45 o                         
  -2   3  16        203.72        200.59        14.66 o                         
  -1   3  16         31.38         25.68         6.06 o                         
  -7   4  16        170.72        188.97        14.06 o                         
  -6   4  16        175.84        200.63        14.53 o                         
  -5   4  16         64.18         85.71         9.66 o                         
  -4   4  16         58.88         72.87         8.99 o                         
  -3   4  16          3.79          5.98         3.07 o                         
  -2   4  16         81.64         84.60         9.98 o                         
  -7   5  16        208.66        188.92        14.46 o                         
  -6   5  16         14.92         16.84         5.17 o                         
  -5   5  16          1.46          8.49         4.18 o                         
  -4   5  16         76.62         85.10         9.99 o                         
  -2  -4  17        179.02        181.91        13.74 o                         
  -1  -4  17         21.78         12.37         4.40 o                         
  -4  -3  17         31.58         22.36         5.67 o                         
  -3  -3  17        104.56        112.68        10.85 o                         
  -2  -3  17          1.33          7.09         3.52 o                         
  -1  -3  17          0.44         -3.90         3.90 o                         
   0  -3  17         26.51         23.78         5.17 o                         
  -6  -2  17          0.35          2.38         3.04 o                         
  -5  -2  17        110.34        135.86        11.78 o                         
  -4  -2  17          4.26         11.21         4.04 o                         
  -3  -2  17        201.22        184.73        13.66 o                         
  -2  -2  17        355.69        349.11        18.81 o                         
  -1  -2  17        108.67        122.83        11.10 o                         
   0  -2  17          0.35         -3.02         3.02 o                         
  -6  -1  17         59.58         55.63         7.96 o                         
  -5  -1  17          7.53          3.88         2.58 o                         
  -4  -1  17         97.84        104.17        10.39 o                         
  -3  -1  17        138.95        127.22        11.23 o                         
  -2  -1  17         17.11         16.56         4.86 o                         
  -1  -1  17        112.80        115.90        10.97 o                         
   0  -1  17          5.66          4.68         3.22 o                         
  -7   0  17         40.29         60.59         8.01 o                         
  -6   0  17         36.95         36.18         6.46 o                         
  -5   0  17          0.41         -2.72         2.72 o                         
  -4   0  17        144.32        166.94        12.97 o                         
  -3   0  17         45.29         37.61         6.27 o                         
  -2   0  17         56.99         52.18         7.65 o                         
  -1   0  17        155.75        149.69        12.44 o                         
   0   0  17         40.64         48.44         7.27 o                         
  -7   1  17         14.96         21.63         4.86 o                         
  -6   1  17        347.37        346.33        19.02 o                         
  -5   1  17         26.30         36.17         6.30 o                         
  -4   1  17         10.68          7.94         4.10 o                         
  -3   1  17         64.15         60.07         8.21 o                         
  -2   1  17         10.95         17.15         4.86 o                         
  -1   1  17         40.87         34.83         6.37 o                         
  -7   2  17         81.30         67.02         8.51 o                         
  -6   2  17         91.41        107.72        10.81 o                         
  -5   2  17         66.33         58.23         8.08 o                         
  -4   2  17          1.00         -2.50         2.96 o                         
  -3   2  17        182.25        171.53        13.52 o                         
  -2   2  17        187.71        220.11        15.31 o                         
  -1   2  17          2.94          4.15         3.50 o                         
  -6   3  17         25.78         19.49         4.82 o                         
  -5   3  17        222.08        236.93        15.93 o                         
  -4   3  17          3.63          0.26         2.91 o                         
  -3   3  17          8.15         12.60         4.79 o                         
                                                                                
