# Supplementary material for: Solvatomorphism in a series of copper(II) complexes with the 5-phenyl­imidazole/perchlorate system as ligands
Source: Acta Crystallogr B Struct Sci Cryst Eng Mater. 2024 Jul 30;80(Pt 4):347–59. doi: 10.1107/S2052520624005948 (PMC11301897; doi:10.1107/S2052520624005948)
Supplement: Supplementary file 8 [file b-80-00347-8sup8.hkl]

data_8                                                                          
_shelx_title '  EL26G in P-1'                                                   
_shelx_refln_list_code          4                                               
_shelx_F_calc_maximum      163.99                                               
_exptl_crystal_F_000       495.00                                               
_reflns_d_resolution_high  0.7828                                               
                                                                                
loop_                                                                           
 _space_group_symop_operation_xyz                                               
 'x, y, z'                                                                      
 '-x, -y, -z'                                                                   
                                                                                
_cell_length_a     9.4814                                                       
_cell_length_b     9.7136                                                       
_cell_length_c    13.3146                                                       
_cell_angle_alpha  69.117                                                       
_cell_angle_beta   80.660                                                       
_cell_angle_gamma  68.833                                                       
                                                                                
_shelx_F_squared_multiplier     1.000                                           
                                                                                
loop_                                                                           
 _refln_index_h                                                                 
 _refln_index_k                                                                 
 _refln_index_l                                                                 
 _refln_F_squared_calc                                                          
 _refln_F_squared_meas                                                          
 _refln_F_squared_sigma                                                         
 _refln_observed_status                                                         
   2   0   0      12121.88      11472.44       128.82 o                         
   3   0   0        185.17        201.66         6.00 o                         
   4   0   0          1.91          9.39         1.88 o                         
   5   0   0       1092.90        948.46        21.68 o                         
   6   0   0        360.65        446.11        26.16 o                         
   7   0   0         46.68         82.68        20.06 o                         
   8   0   0        207.19        206.36        18.70 o                         
   9   0   0        187.15        184.00        18.89 o                         
  10   0   0        330.93        354.67        50.39 o                         
  11   0   0          3.43        -14.11        14.11 o                         
 -10   1   0        305.98        337.02        47.21 o                         
  -9   1   0        219.12        195.44        21.12 o                         
  -8   1   0         52.03         38.28         6.36 o                         
  -7   1   0          0.81          3.79         4.10 o                         
  -6   1   0        598.71        598.99        19.43 o                         
  -5   1   0       1189.63       1108.11        21.91 o                         
  -4   1   0        193.31        245.44         9.31 o                         
  -3   1   0          0.92          8.67         2.15 o                         
  -2   1   0       7143.90       7057.62        85.54 o                         
  -1   1   0       7388.11       8700.30        68.46 o                         
   2   1   0        734.21        731.17        16.41 o                         
   3   1   0       2287.37       1914.29        89.00 o                         
   4   1   0          2.16          6.09         2.83 o                         
   5   1   0        316.93        292.80        12.13 o                         
   6   1   0         17.04         12.97         2.74 o                         
   7   1   0        568.78        556.62        25.63 o                         
   8   1   0       1103.78       1115.90        39.24 o                         
   9   1   0        374.88        375.11        24.42 o                         
  10   1   0          0.48        -14.77        14.77 o                         
  11   1   0         46.54         15.97        12.37 o                         
 -10   2   0         53.04         34.48        10.17 o                         
  -9   2   0         61.50         66.05        12.93 o                         
  -8   2   0        183.84        193.53        37.70 o                         
  -7   2   0         40.02         31.74         6.52 o                         
  -6   2   0        141.39        141.35        12.83 o                         
  -5   2   0        265.23        260.75        11.53 o                         
  -4   2   0        187.95        186.22         8.95 o                         
  -3   2   0       1321.16       1405.50        29.10 o                         
  -2   2   0       2919.72       2844.05        59.23 o                         
  -1   2   0        327.81        387.91        23.91 o                         
   0   2   0         41.37         36.63         6.80 o                         
   1   2   0       2699.97       2798.74        85.64 o                         
   2   2   0       1022.74        991.15        41.99 o                         
   3   2   0       6807.53       6419.53        42.82 o                         
   4   2   0        336.83        249.33        25.98 o                         
   5   2   0        734.19        756.78        39.04 o                         
   6   2   0          1.11          1.58         1.23 o                         
   7   2   0       1258.41       1134.29        29.47 o                         
   8   2   0       2998.04       2944.59        98.49 o                         
   9   2   0         56.04         48.20        13.57 o                         
  10   2   0         20.44          0.91        11.74 o                         
  11   2   0         56.58         25.40        17.02 o                         
  -9   3   0         18.14          7.23         5.08 o                         
  -8   3   0        171.81        192.17        21.72 o                         
  -7   3   0        553.30        580.62        28.63 o                         
  -6   3   0         41.52         52.53         8.53 o                         
  -5   3   0          1.65         -0.79         2.23 o                         
  -4   3   0         76.50         63.82         5.58 o                         
  -3   3   0        169.39        241.18        16.95 o                         
  -2   3   0       2790.12       2801.72        89.27 o                         
  -1   3   0       3909.18       4126.86       191.57 o                         
   0   3   0       1313.88       1326.19        45.77 o                         
   1   3   0         53.94         63.97         4.17 o                         
   2   3   0       5952.14       5466.33        62.18 o                         
   3   3   0         61.32         68.52         3.49 o                         
   4   3   0       1231.93       1294.29        23.32 o                         
   5   3   0        646.81        660.20        41.02 o                         
   6   3   0       2369.06       1752.05       168.15 o                         
   7   3   0       1862.86       1794.38        56.83 o                         
   8   3   0         13.53          8.47        11.30 o                         
   9   3   0          1.87        -12.75        12.75 o                         
  10   3   0          4.53        -19.61        19.61 o                         
  11   3   0        107.36        126.03        31.85 o                         
  -9   4   0         93.64        105.51        26.01 o                         
  -8   4   0        256.44        289.79        26.83 o                         
  -7   4   0         10.42          4.45         5.13 o                         
  -6   4   0          2.34         -3.09         3.46 o                         
  -5   4   0         45.57         34.59         5.01 o                         
  -4   4   0       1137.27       1118.39        23.54 o                         
  -3   4   0       1158.36       1107.26        23.84 o                         
  -2   4   0        494.53        457.91        18.87 o                         
  -1   4   0        234.27        231.94        13.78 o                         
   0   4   0        124.10        159.03        19.25 o                         
   1   4   0         59.68         32.86         8.57 o                         
   2   4   0        395.93        322.32        11.28 o                         
   3   4   0         51.17         56.08         3.59 o                         
   4   4   0       1019.20        968.94        21.45 o                         
   5   4   0       1693.65       1602.98        68.83 o                         
   6   4   0       1280.53       1264.49        39.75 o                         
   7   4   0        907.20        781.35        28.96 o                         
   8   4   0        179.51        179.29        31.73 o                         
   9   4   0        152.47         90.53        21.46 o                         
  10   4   0        621.14        605.17        66.52 o                         
  11   4   0         72.14         67.39        24.28 o                         
  -8   5   0        117.95        165.64        33.63 o                         
  -7   5   0          9.47         10.67         6.41 o                         
  -6   5   0          0.74         -5.81         5.81 o                         
  -5   5   0         27.29         27.04         4.71 o                         
  -4   5   0        179.85        163.10         9.68 o                         
  -3   5   0       2499.63       2432.11        69.78 o                         
  -2   5   0        134.46        136.02         8.53 o                         
  -1   5   0          6.94          6.28         1.61 o                         
   0   5   0          7.84         -0.45         2.11 o                         
   1   5   0       1278.85       1177.20        69.56 o                         
   2   5   0        490.97        484.13        14.51 o                         
   3   5   0         16.88         15.46         2.09 o                         
   4   5   0        636.66        592.77        13.49 o                         
   5   5   0       2593.28       2368.33        65.98 o                         
   6   5   0         68.27         51.17         7.17 o                         
   7   5   0         48.18         33.90         6.08 o                         
   8   5   0          7.41          5.67         3.36 o                         
   9   5   0          5.28          9.64         9.63 o                         
  10   5   0        394.73        413.32        54.66 o                         
  11   5   0         22.36         17.54        13.50 o                         
  -7   6   0         10.67         -3.09         8.21 o                         
  -6   6   0          0.51          4.69        11.87 o                         
  -5   6   0        839.19        886.80        69.97 o                         
  -4   6   0        861.41        854.67        34.57 o                         
  -3   6   0        112.57         96.80         8.45 o                         
  -2   6   0        156.25        145.95         8.94 o                         
  -1   6   0        201.58        166.47         8.63 o                         
   0   6   0        796.85        757.13        23.26 o                         
   1   6   0        317.27        295.05        15.02 o                         
   2   6   0         90.60         96.70         7.44 o                         
   3   6   0         19.20         39.77         5.98 o                         
   4   6   0        957.06        837.89        21.71 o                         
   5   6   0        494.39        483.81        19.83 o                         
   6   6   0        124.64        109.62         7.46 o                         
   7   6   0         16.55          7.10         3.35 o                         
   8   6   0         24.70         16.98         9.10 o                         
   9   6   0        234.43        245.58        40.95 o                         
  10   6   0        138.48        144.11        33.93 o                         
  11   6   0          5.70         26.25        17.76 o                         
  -6   7   0        209.22        263.96        43.95 o                         
  -5   7   0        267.55        305.35        44.84 o                         
  -4   7   0        437.11        495.31        54.44 o                         
  -3   7   0          6.11         16.77         6.42 o                         
  -2   7   0         24.47         24.59         4.44 o                         
  -1   7   0        576.19        579.17        27.83 o                         
   0   7   0         95.55         84.61         9.42 o                         
   1   7   0         29.41         33.01         2.77 o                         
   2   7   0          1.45         -0.03         1.48 o                         
   3   7   0       1504.77       1520.85        35.96 o                         
   4   7   0        620.26        619.36        37.71 o                         
   5   7   0        614.90        589.31        21.65 o                         
   6   7   0        222.78        203.33        11.04 o                         
   7   7   0        123.43         96.65         9.71 o                         
   8   7   0        415.36        401.33        48.65 o                         
   9   7   0        713.89        707.51        68.86 o                         
  10   7   0         35.45         42.12        20.54 o                         
  11   7   0          0.34         14.15        14.41 o                         
  -5   8   0          1.36         -2.18         7.49 o                         
  -4   8   0        145.88        201.94        37.47 o                         
  -3   8   0         66.81         73.56        21.07 o                         
  -2   8   0        474.29        517.71        54.03 o                         
  -1   8   0        301.99        315.33        41.46 o                         
   0   8   0        220.22        171.36        28.67 o                         
   1   8   0         47.17         58.95        16.74 o                         
   2   8   0        187.36        161.10        25.89 o                         
   3   8   0       1763.93       1881.40        67.27 o                         
   4   8   0        331.11        347.47        17.56 o                         
   5   8   0        319.07        268.69        18.26 o                         
   6   8   0        610.77        633.72        22.69 o                         
   7   8   0         18.61         17.79         4.44 o                         
   8   8   0         49.42         45.97        17.12 o                         
   9   8   0        101.62         92.29        27.37 o                         
  10   8   0          6.97         -4.58        14.01 o                         
  -3   9   0         81.84        112.12        28.27 o                         
  -2   9   0          8.61          6.96         7.84 o                         
  -1   9   0          2.78          5.91         8.68 o                         
   0   9   0          2.89         -0.94         7.87 o                         
   1   9   0        276.50        293.13        38.52 o                         
   2   9   0        456.69        460.67        47.04 o                         
   3   9   0         73.38         69.86        18.11 o                         
   4   9   0         40.40         67.48        12.57 o                         
   5   9   0         62.99         62.81        12.86 o                         
   6   9   0        127.07        141.84        13.89 o                         
   7   9   0        223.74        210.86        25.74 o                         
   8   9   0         15.87         32.56        15.28 o                         
   9   9   0          0.35         -4.99         8.49 o                         
  10   9   0         14.97         16.05        15.42 o                         
  -2  10   0         48.92         74.18        24.15 o                         
  -1  10   0         11.67         33.38        18.66 o                         
   0  10   0         53.73         62.73        22.16 o                         
   1  10   0        753.33        828.30        71.33 o                         
   2  10   0        353.90        388.71        47.13 o                         
   3  10   0          1.02         16.33        10.41 o                         
   4  10   0          2.94          5.73         7.97 o                         
   5  10   0         59.62         67.13        13.37 o                         
   6  10   0        178.59        202.34        21.66 o                         
   7  10   0         10.94          1.01         8.21 o                         
   8  10   0          2.67         -4.15         8.54 o                         
   9  10   0         53.69         82.15        27.09 o                         
   1  11   0        265.17        319.56        48.22 o                         
   2  11   0         30.02         46.73        19.37 o                         
   3  11   0         28.43         12.20        12.41 o                         
   4  11   0         22.93         37.65        11.66 o                         
   5  11   0         75.99        101.66        20.12 o                         
   6  11   0          1.06          5.16        10.17 o                         
   7  11   0          0.38        -10.48        15.43 o                         
  -6 -11   1          2.92         19.54        15.10 o                         
  -5 -11   1          1.25          1.79         3.93 o                         
  -4 -11   1         13.11         23.97         9.94 o                         
  -3 -11   1         37.48         36.25        15.28 o                         
  -2 -11   1         67.44         63.30        18.79 o                         
  -8 -10   1         23.69         30.22        15.21 o                         
  -7 -10   1        102.55        105.40        27.69 o                         
  -6 -10   1        126.55        126.87        29.98 o                         
  -5 -10   1          9.58          9.96         6.54 o                         
  -4 -10   1          4.31          0.30         9.45 o                         
  -3 -10   1        301.28        293.93        40.53 o                         
  -2 -10   1        432.83        479.66        53.82 o                         
  -1 -10   1         73.14         82.09        22.77 o                         
   0 -10   1         16.54         12.51        10.94 o                         
   1 -10   1         12.16          9.70         9.25 o                         
  -9  -9   1         28.28         33.56        15.76 o                         
  -8  -9   1        348.89        331.09        46.59 o                         
  -7  -9   1        523.99        593.82        54.32 o                         
  -6  -9   1         53.84         64.05         8.77 o                         
  -5  -9   1          5.43          3.22         3.51 o                         
  -4  -9   1        267.23        270.42        25.47 o                         
  -3  -9   1         57.57         50.18         7.13 o                         
  -2  -9   1        297.35        307.97        39.81 o                         
  -1  -9   1         56.96         60.41        18.61 o                         
   0  -9   1        172.63        212.48        36.04 o                         
   1  -9   1        207.41        233.05        38.90 o                         
   2  -9   1         24.56         21.84        11.08 o                         
   3  -9   1          7.51          1.47         7.61 o                         
 -10  -8   1         27.35         21.96        13.24 o                         
  -9  -8   1        178.48        263.07        44.46 o                         
  -8  -8   1         56.03         80.25        13.89 o                         
  -7  -8   1          0.65          3.97         3.95 o                         
  -6  -8   1         10.70          1.97         2.83 o                         
  -5  -8   1        239.09        212.67        13.29 o                         
  -4  -8   1       1216.98       1283.60        50.49 o                         
  -3  -8   1        264.65        236.51        15.81 o                         
  -2  -8   1         71.83         72.46         7.79 o                         
  -1  -8   1         26.32         25.54         3.97 o                         
   0  -8   1         14.97          7.43         1.64 o                         
   1  -8   1        417.25        429.62        49.46 o                         
   2  -8   1         79.85        115.36        25.61 o                         
   3  -8   1         43.90         46.29        19.14 o                         
   4  -8   1         39.43         87.08        26.56 o                         
   5  -8   1        407.08        371.35        52.42 o                         
 -11  -7   1          4.59        -13.74        14.21 o                         
 -10  -7   1         18.10          2.36        10.49 o                         
  -9  -7   1        750.80        866.96        80.75 o                         
  -8  -7   1          5.37          8.12         6.87 o                         
  -7  -7   1          0.56         -1.94         1.94 o                         
  -6  -7   1          3.62          0.77         2.93 o                         
  -5  -7   1        826.77        801.43        22.32 o                         
  -4  -7   1       1579.98       1580.56        50.95 o                         
  -3  -7   1          6.28          2.07         2.78 o                         
  -2  -7   1          4.02          7.12         3.66 o                         
  -1  -7   1         29.39         27.44         4.90 o                         
   0  -7   1        287.29        316.62        37.00 o                         
   1  -7   1         85.65         81.42        19.60 o                         
   2  -7   1         64.03         59.33        10.27 o                         
   3  -7   1        162.39        167.69        31.20 o                         
   4  -7   1        769.99        854.72        73.00 o                         
   5  -7   1        187.43        206.40        36.78 o                         
   6  -7   1        108.25        142.48        31.82 o                         
 -11  -6   1          2.64        -13.39        13.39 o                         
 -10  -6   1         76.59        114.45        29.92 o                         
  -9  -6   1        207.74        247.25        32.39 o                         
  -8  -6   1         11.53         14.61         5.33 o                         
  -7  -6   1         76.10         76.20        12.53 o                         
  -6  -6   1       1392.64       1326.61        29.32 o                         
  -5  -6   1         63.22         55.82         5.60 o                         
  -4  -6   1         10.99          1.81         3.09 o                         
  -3  -6   1         24.32         34.90         6.46 o                         
  -2  -6   1        494.34        511.36        19.83 o                         
  -1  -6   1        954.39        933.60        40.60 o                         
   0  -6   1        183.58        163.67        25.11 o                         
   1  -6   1         43.18         52.80        15.10 o                         
   2  -6   1          7.02          5.54         8.50 o                         
   3  -6   1        609.39        631.48        26.74 o                         
   4  -6   1        531.91        509.86        32.08 o                         
   5  -6   1        141.66        166.63        31.86 o                         
   6  -6   1         26.49          7.85         8.00 o                         
   7  -6   1         34.03         46.34        17.72 o                         
 -11  -5   1         70.71         43.09        21.11 o                         
 -10  -5   1        230.93        251.01        43.69 o                         
  -9  -5   1        155.87        156.99        20.55 o                         
  -8  -5   1         56.37         42.29         4.85 o                         
  -7  -5   1          6.18          5.37         3.32 o                         
  -6  -5   1       1268.67       1215.12        34.30 o                         
  -5  -5   1       1232.07       1159.37        22.19 o                         
  -4  -5   1         87.07         66.23         8.65 o                         
  -3  -5   1          3.94          4.19         2.25 o                         
  -2  -5   1        236.86        187.65        10.74 o                         
  -1  -5   1       1760.77       1702.14       112.49 o                         
   0  -5   1        135.61        109.65        18.30 o                         
   1  -5   1         26.31         29.26         3.80 o                         
   2  -5   1        277.58        307.87        17.69 o                         
   3  -5   1       2151.74       2190.70        48.39 o                         
   4  -5   1        482.33        499.71        19.47 o                         
   5  -5   1         57.21         38.09         9.13 o                         
   6  -5   1         33.40         32.90         8.85 o                         
   7  -5   1          5.05          7.16         5.90 o                         
   8  -5   1         95.96         96.44        26.13 o                         
 -11  -4   1        383.13        398.09        58.17 o                         
 -10  -4   1        423.16        405.66        53.67 o                         
  -9  -4   1        263.14        244.49        26.04 o                         
  -8  -4   1         11.31          7.79         6.27 o                         
  -7  -4   1        672.94        607.58        38.31 o                         
  -6  -4   1        694.07        672.49        21.17 o                         
  -5  -4   1        498.82        364.51        46.99 o                         
  -4  -4   1         14.51         18.14         2.96 o                         
  -3  -4   1       1453.05       1408.89        23.78 o                         
  -2  -4   1       2129.44       2100.09        37.23 o                         
  -1  -4   1       1086.25       1238.46       104.64 o                         
   0  -4   1        655.33        720.87        19.08 o                         
   1  -4   1       1133.49       1265.71        41.59 o                         
   2  -4   1       1838.60       1874.79        34.16 o                         
   3  -4   1       1147.36       1132.80        25.82 o                         
   4  -4   1        172.78        147.74        10.29 o                         
   5  -4   1         56.27         56.05         6.97 o                         
   6  -4   1        515.55        537.37        37.72 o                         
   7  -4   1        328.31        344.32        27.68 o                         
   8  -4   1         14.55          4.90         7.50 o                         
   9  -4   1          6.67         -0.52         8.15 o                         
 -11  -3   1         45.07         46.60        19.56 o                         
 -10  -3   1         23.52         -5.98        15.17 o                         
  -9  -3   1          5.71         -3.15        12.27 o                         
  -8  -3   1        151.32        161.75        18.99 o                         
  -7  -3   1        785.49        761.03        37.79 o                         
  -6  -3   1         69.98         38.07         8.96 o                         
  -5  -3   1        486.63        463.05        19.13 o                         
  -4  -3   1       1646.92       1661.83        48.31 o                         
  -3  -3   1        460.29        380.90        11.74 o                         
  -2  -3   1        993.29        907.89        17.86 o                         
  -1  -3   1        203.23        196.88        11.44 o                         
   0  -3   1          6.18         15.92         6.57 o                         
   1  -3   1       5352.08       5717.08       202.60 o                         
   2  -3   1       1841.92       1929.08        31.35 o                         
   3  -3   1         89.62         69.48         6.57 o                         
   4  -3   1        397.51        395.52        15.80 o                         
   5  -3   1        373.39        379.47        15.18 o                         
   6  -3   1        773.61        810.70        26.54 o                         
   7  -3   1         65.98         45.14         8.40 o                         
   8  -3   1          2.44         -3.56         6.46 o                         
   9  -3   1         16.64         18.63         5.73 o                         
 -11  -2   1         26.39         13.19        12.86 o                         
 -10  -2   1          2.26        -21.15        21.15 o                         
  -9  -2   1          1.22        -15.12        15.12 o                         
  -8  -2   1       1658.05       1727.69        95.93 o                         
  -7  -2   1        352.93        310.52        22.42 o                         
  -6  -2   1          0.65          0.08         3.00 o                         
  -5  -2   1        383.41        428.24        20.60 o                         
  -4  -2   1       1005.92        791.16        35.85 o                         
  -3  -2   1       1476.00       1318.08        51.72 o                         
  -2  -2   1        735.63        698.20        17.56 o                         
  -1  -2   1       3028.58       3104.59        39.76 o                         
   0  -2   1         86.56         95.19        12.33 o                         
   1  -2   1       9012.18       9735.84       237.62 o                         
   2  -2   1        754.14        780.00        20.24 o                         
   3  -2   1        553.67        638.07        17.92 o                         
   4  -2   1         90.13         89.49         6.37 o                         
   5  -2   1        556.65        558.64        19.23 o                         
   6  -2   1         11.70          9.54         4.10 o                         
   7  -2   1        280.40        258.65        18.62 o                         
   8  -2   1        857.73        797.42        42.57 o                         
   9  -2   1        465.75        441.65        49.44 o                         
  10  -2   1        188.66        214.32        24.64 o                         
 -11  -1   1          0.44        -17.53        17.53 o                         
 -10  -1   1         28.22          1.54        14.47 o                         
  -9  -1   1       1446.11       1590.27        50.35 o                         
  -8  -1   1        461.95        427.21        24.81 o                         
  -7  -1   1         32.95         41.72         7.13 o                         
  -6  -1   1          1.90         -0.44         1.82 o                         
  -5  -1   1        182.58        158.61         9.15 o                         
  -4  -1   1       1460.75       1188.04        48.21 o                         
  -3  -1   1         74.71         64.25         4.05 o                         
  -2  -1   1        306.63        284.98        12.19 o                         
  -1  -1   1       6536.85       7315.46        52.05 o                         
   0  -1   1       1457.46       2040.05        42.47 o                         
   1  -1   1       1718.32       1787.82        43.85 o                         
   2  -1   1        269.75        284.28        10.91 o                         
   3  -1   1        345.57        372.38        16.15 o                         
   4  -1   1       3218.01       3454.26        34.99 o                         
   5  -1   1        504.30        469.37        13.96 o                         
   6  -1   1         55.28         41.45         6.56 o                         
   7  -1   1          0.63         -0.18         2.73 o                         
   8  -1   1        282.39        287.19        23.45 o                         
   9  -1   1        752.43        806.24        43.38 o                         
  10  -1   1         71.86         81.54        14.32 o                         
 -11   0   1         69.38         91.61        28.22 o                         
 -10   0   1         49.01         64.76        19.80 o                         
  -9   0   1        122.70        114.11        14.86 o                         
  -8   0   1        642.10        629.22        32.68 o                         
  -7   0   1         33.86         16.56        17.81 o                         
  -6   0   1       1210.10       1196.94        24.78 o                         
  -5   0   1        260.47        200.10         9.34 o                         
  -4   0   1         44.61         27.34         3.19 o                         
  -3   0   1         19.95         18.97         2.49 o                         
  -2   0   1          2.33          2.45         1.45 o                         
  -1   0   1       2268.72       2300.60        34.02 o                         
   2   0   1          5.23          4.95         2.86 o                         
   3   0   1         58.54         68.80         9.11 o                         
   4   0   1       1797.52       1695.36        23.54 o                         
   5   0   1        996.08        936.58        18.66 o                         
   6   0   1          1.31          2.97         1.61 o                         
   7   0   1        603.90        583.45        21.30 o                         
   8   0   1        443.82        409.30        17.99 o                         
   9   0   1          1.04          0.28         4.16 o                         
  10   0   1         21.94         10.91        10.59 o                         
  11   0   1         74.23         93.11        27.55 o                         
 -10   1   1        361.26        424.70        54.29 o                         
  -9   1   1         82.93         66.67        12.16 o                         
  -8   1   1         19.00         16.38         3.85 o                         
  -7   1   1         81.66         79.96         8.17 o                         
  -6   1   1       2191.23       2271.30        36.44 o                         
  -5   1   1         86.39         65.33         5.37 o                         
  -4   1   1       1718.99       1804.17        22.76 o                         
  -3   1   1       2935.04       2824.12        44.30 o                         
  -2   1   1         54.75         63.85         3.69 o                         
  -1   1   1       4729.22       4973.56        41.77 o                         
   2   1   1       1534.70       1911.35        27.24 o                         
   3   1   1       2269.46       2226.87        25.13 o                         
   4   1   1       1171.36       1003.32        15.22 o                         
   5   1   1         84.92         93.15         5.27 o                         
   6   1   1        284.26        237.72        16.96 o                         
   7   1   1       1358.06       1382.51        40.85 o                         
   8   1   1        862.58        813.32        34.12 o                         
   9   1   1          5.22         -2.44         9.12 o                         
  10   1   1         49.52         61.08        23.53 o                         
  11   1   1         11.72         13.16        13.32 o                         
 -10   2   1        174.37        137.15        30.50 o                         
  -9   2   1          0.67         -7.06         7.06 o                         
  -8   2   1         60.99         72.88        12.64 o                         
  -7   2   1        238.19        239.94        22.81 o                         
  -6   2   1         58.34         48.99         6.10 o                         
  -5   2   1         55.02         60.30         5.09 o                         
  -4   2   1         68.95         65.46         5.05 o                         
  -3   2   1       1208.56       1095.98        18.96 o                         
  -2   2   1       4156.32       4060.61        59.28 o                         
  -1   2   1      13278.68      14604.22       291.96 o                         
   0   2   1       1418.20       1587.38        39.83 o                         
   1   2   1       7105.23       6828.18        39.47 o                         
   2   2   1       3260.60       3257.21        46.55 o                         
   3   2   1        435.20        330.15        30.84 o                         
   4   2   1         36.97         37.32         4.50 o                         
   5   2   1         26.19         20.28         2.28 o                         
   6   2   1        408.11        336.53        26.55 o                         
   7   2   1        822.69        808.08        40.76 o                         
   8   2   1        560.15        536.59        22.99 o                         
   9   2   1         82.49         85.31         9.94 o                         
  10   2   1          1.94        -15.83        16.23 o                         
  11   2   1         47.53         40.45        19.96 o                         
  -9   3   1          3.72          4.34         5.74 o                         
  -8   3   1         53.60         49.07        10.67 o                         
  -7   3   1        512.60        494.50        25.79 o                         
  -6   3   1        115.34        110.00         9.66 o                         
  -5   3   1        206.85        197.50        11.56 o                         
  -4   3   1        415.96        413.95        13.59 o                         
  -3   3   1       5652.18       5588.17        81.06 o                         
  -2   3   1       1128.25       1162.36        40.74 o                         
  -1   3   1         33.15         52.47        13.84 o                         
   0   3   1        403.57        360.54        22.91 o                         
   1   3   1          3.00         -3.47         3.47 o                         
   2   3   1        162.79        114.22         4.91 o                         
   3   3   1          2.26          4.36         1.29 o                         
   4   3   1        533.78        588.98        24.36 o                         
   5   3   1       2369.90       2483.76        47.21 o                         
   6   3   1       3108.72       2974.24        84.78 o                         
   7   3   1        542.92        542.22        31.16 o                         
   8   3   1         65.42         73.96        21.17 o                         
   9   3   1          4.83          0.35         8.62 o                         
  10   3   1        120.27        103.04        27.88 o                         
  11   3   1        280.20        328.01        50.83 o                         
  -9   4   1         47.41         56.39        18.64 o                         
  -8   4   1        541.90        599.86        38.56 o                         
  -7   4   1        224.87        232.56        23.27 o                         
  -6   4   1          4.48          6.93         3.11 o                         
  -5   4   1          5.93          3.39         3.66 o                         
  -4   4   1       3109.30       3070.20        58.27 o                         
  -3   4   1        212.92        193.48         8.59 o                         
  -2   4   1        210.63        210.91         7.85 o                         
  -1   4   1       1072.58        984.06        83.83 o                         
   0   4   1         82.66         49.96         9.37 o                         
   1   4   1        393.45        313.17        15.26 o                         
   2   4   1         47.21         30.52         3.65 o                         
   3   4   1         24.09         21.98         2.91 o                         
   4   4   1       1284.82       1179.76        32.16 o                         
   5   4   1        281.15        214.69        14.22 o                         
   6   4   1       2494.93       2508.13        58.69 o                         
   7   4   1        156.21        146.99        12.44 o                         
   8   4   1        252.64        218.16        35.58 o                         
   9   4   1        229.03        193.87        34.94 o                         
  10   4   1        367.12        437.67        55.43 o                         
  11   4   1         17.72         27.18        18.08 o                         
  -8   5   1        111.52        106.73        26.55 o                         
  -7   5   1         25.40         24.70         7.30 o                         
  -6   5   1         41.95         38.03         9.34 o                         
  -5   5   1        450.66        436.34        19.89 o                         
  -4   5   1         65.02         54.70         5.82 o                         
  -3   5   1        904.09        869.24        49.24 o                         
  -2   5   1          5.71          5.36         1.94 o                         
  -1   5   1        197.34        170.77        22.03 o                         
   0   5   1        173.48        168.65        21.27 o                         
   1   5   1        994.18        933.96        36.24 o                         
   2   5   1          1.03          5.38         3.21 o                         
   3   5   1        439.78        486.51        17.69 o                         
   4   5   1       3478.05       3327.77        28.25 o                         
   5   5   1       1825.48       1910.07        35.28 o                         
   6   5   1         92.20         71.01         6.48 o                         
   7   5   1        157.36        132.10         9.06 o                         
   8   5   1         21.87         16.04         3.80 o                         
   9   5   1         47.38         65.06        21.28 o                         
  10   5   1         34.05         33.29        16.31 o                         
  11   5   1         35.78         25.89        17.92 o                         
  -7   6   1        128.58        123.13        30.54 o                         
  -6   6   1        107.92        123.18        26.55 o                         
  -5   6   1       1311.80       1413.09        88.04 o                         
  -4   6   1        654.14        618.93        63.20 o                         
  -3   6   1        721.91        684.37        21.73 o                         
  -2   6   1         48.84         41.48         4.19 o                         
  -1   6   1        882.09        829.06        27.15 o                         
   0   6   1        516.80        516.04        29.37 o                         
   1   6   1        108.29         93.10        17.55 o                         
   2   6   1        184.61        159.92        12.33 o                         
   3   6   1         87.63         70.90         7.47 o                         
   4   6   1       2595.52       2552.67        29.70 o                         
   5   6   1        173.07        161.91        10.60 o                         
   6   6   1         19.72         14.42         4.49 o                         
   7   6   1        463.94        404.14        26.52 o                         
   8   6   1          1.30          3.22         3.44 o                         
   9   6   1        166.15        142.08        15.09 o                         
  10   6   1         36.90         36.33        15.47 o                         
  11   6   1         15.41         21.12        13.05 o                         
  -6   7   1         68.57         69.31        22.51 o                         
  -5   7   1        277.96        313.80        45.87 o                         
  -4   7   1          9.05         10.22         9.99 o                         
  -3   7   1        291.69        289.90        40.33 o                         
  -2   7   1        116.05        132.92        14.82 o                         
  -1   7   1        171.53        174.55        18.56 o                         
   0   7   1          1.29          0.80         2.44 o                         
   1   7   1         35.22         30.07        11.00 o                         
   2   7   1        800.30        799.19        49.61 o                         
   3   7   1       1719.94       1606.30        38.60 o                         
   4   7   1        241.76        202.92         9.65 o                         
   5   7   1         46.72         35.95         4.27 o                         
   6   7   1         61.37         64.12         5.57 o                         
   7   7   1        155.60        147.28        16.97 o                         
   8   7   1         59.91         39.79        17.09 o                         
   9   7   1         20.66         17.01         7.07 o                         
  10   7   1        182.38        121.12        31.65 o                         
  11   7   1          6.67         34.41        19.01 o                         
  -5   8   1         49.17         50.69        20.10 o                         
  -4   8   1          6.01         -7.80         9.22 o                         
  -3   8   1        120.24        131.19        29.29 o                         
  -2   8   1        909.22        949.11        41.80 o                         
  -1   8   1         42.86         42.79         8.26 o                         
   0   8   1          8.63         10.05         4.20 o                         
   1   8   1         64.88         43.55         6.44 o                         
   2   8   1        548.81        475.99        29.15 o                         
   3   8   1       1675.89       1719.89        76.21 o                         
   4   8   1        299.27        305.17        23.95 o                         
   5   8   1        289.40        250.15        17.10 o                         
   6   8   1         35.27         43.73         6.82 o                         
   7   8   1         39.27         41.76         8.79 o                         
   8   8   1         57.14         53.12        20.36 o                         
   9   8   1        112.61         98.25        26.31 o                         
  10   8   1        160.49        199.56        39.39 o                         
  11   8   1         93.99         65.33        25.44 o                         
  -4   9   1          3.88          9.33        12.62 o                         
  -3   9   1        151.91        170.75        35.73 o                         
  -2   9   1        188.08        209.52        37.05 o                         
  -1   9   1         17.87          9.91         9.48 o                         
   0   9   1         35.13         39.55        14.78 o                         
   1   9   1        517.23        546.40        52.48 o                         
   2   9   1        169.59        184.30        29.30 o                         
   3   9   1        114.24        115.55        22.17 o                         
   4   9   1         43.67         72.36        29.61 o                         
   5   9   1         30.42         36.70         7.39 o                         
   6   9   1        218.11        221.81        17.28 o                         
   7   9   1        315.59        303.61        29.46 o                         
   8   9   1          9.50         -8.44        10.78 o                         
   9   9   1          5.31          9.44        12.62 o                         
  10   9   1         70.36         93.04        27.28 o                         
  -2  10   1          5.32         29.55        12.56 o                         
  -1  10   1          0.66          4.49         8.49 o                         
   0  10   1         10.32          6.84         8.72 o                         
   1  10   1        382.75        425.26        50.34 o                         
   2  10   1        490.59        437.75        50.12 o                         
   3  10   1         46.34         35.20        13.87 o                         
   4  10   1         51.84         40.94        10.72 o                         
   5  10   1        533.85        580.54        37.17 o                         
   6  10   1        429.28        444.14        25.50 o                         
   7  10   1         42.50         40.14        11.52 o                         
   8  10   1         36.63         39.16        23.14 o                         
   9  10   1         95.95        140.37        32.71 o                         
   0  11   1        104.71        113.23        30.71 o                         
   1  11   1        199.89        264.80        43.03 o                         
   2  11   1         41.40         69.90        21.40 o                         
   3  11   1         44.31         25.26        12.61 o                         
   4  11   1         89.08        108.76        23.05 o                         
   5  11   1        128.38        155.13        20.73 o                         
   6  11   1         23.31         22.14        13.69 o                         
   7  11   1         52.54         41.58        14.66 o                         
  -7 -10   2        190.57        259.72        43.56 o                         
  -6 -10   2        271.64        338.90        47.13 o                         
  -5 -10   2        130.02         88.46        24.07 o                         
  -4 -10   2          0.75         -5.27         5.27 o                         
  -3 -10   2        284.40        331.02        30.66 o                         
  -2 -10   2         18.09         21.12         6.94 o                         
  -1 -10   2         86.89        100.70        26.48 o                         
   0 -10   2         81.25         89.25        25.17 o                         
   1 -10   2         70.36         89.43        26.40 o                         
  -9  -9   2          8.03         11.65         7.00 o                         
  -8  -9   2        598.08        777.26       119.78 o                         
  -7  -9   2         55.89         85.54        18.55 o                         
  -6  -9   2          4.10         -1.67         3.10 o                         
  -5  -9   2         31.43         36.82         6.73 o                         
  -4  -9   2        131.71        139.23        21.18 o                         
  -3  -9   2        106.90        118.44        10.98 o                         
  -2  -9   2        174.53        189.90        31.61 o                         
  -1  -9   2         51.99         46.08        18.77 o                         
   0  -9   2          8.00          9.88         7.75 o                         
   1  -9   2        243.08        201.62        36.20 o                         
   2  -9   2        175.37        209.53        37.85 o                         
 -10  -8   2        103.50         89.16        28.78 o                         
  -9  -8   2         97.59        115.64        18.10 o                         
  -8  -8   2        113.22        150.76        19.70 o                         
  -7  -8   2          2.16          4.91         5.63 o                         
  -6  -8   2        204.81        217.76        15.57 o                         
  -5  -8   2        867.48        864.07        31.16 o                         
  -4  -8   2       1456.23       1547.11        65.27 o                         
  -3  -8   2        154.45        173.17        32.11 o                         
  -2  -8   2        486.42        493.65        24.06 o                         
  -1  -8   2          2.62          6.21         2.89 o                         
   0  -8   2        587.34        601.37        57.82 o                         
   1  -8   2        514.54        537.72        55.88 o                         
   2  -8   2        167.22        196.32        35.19 o                         
   3  -8   2          3.29         11.24        11.12 o                         
   4  -8   2         16.96         26.08        15.79 o                         
 -10  -7   2        206.67        294.08        30.39 o                         
  -9  -7   2        242.58        286.92        43.99 o                         
  -8  -7   2        100.83        129.75        17.90 o                         
  -7  -7   2          9.97          4.33         3.54 o                         
  -6  -7   2          1.01          1.02         2.14 o                         
  -5  -7   2       1111.64       1127.74        30.28 o                         
  -4  -7   2        704.42        674.79        34.45 o                         
  -3  -7   2        207.48        187.41        18.91 o                         
  -2  -7   2        225.24        233.68        16.65 o                         
  -1  -7   2        552.20        620.93        51.01 o                         
   0  -7   2        526.96        554.18        50.16 o                         
   1  -7   2          2.96         -6.96         9.46 o                         
   2  -7   2         25.67         18.56        10.13 o                         
   3  -7   2         58.37         80.47        22.66 o                         
   4  -7   2        117.01        133.48        29.40 o                         
   5  -7   2         65.66        105.71        27.36 o                         
   6  -7   2         29.32         29.84        17.04 o                         
 -11  -6   2          0.53        -12.14        16.67 o                         
 -10  -6   2        367.07        412.87        48.02 o                         
  -9  -6   2         16.28         15.19         6.23 o                         
  -8  -6   2          0.81          1.03         6.97 o                         
  -7  -6   2        373.33        261.40        55.85 o                         
  -6  -6   2        831.80        780.61        22.34 o                         
  -5  -6   2        547.55        536.62        18.03 o                         
  -4  -6   2        435.04        424.65        21.37 o                         
  -3  -6   2         52.77         55.54         5.61 o                         
  -2  -6   2       2372.69       2385.17        99.12 o                         
  -1  -6   2       1131.49       1088.56        36.70 o                         
   0  -6   2         20.53         13.35         8.20 o                         
   1  -6   2          7.74         11.38         2.96 o                         
   2  -6   2        541.78        573.79        22.54 o                         
   3  -6   2       1276.38       1288.77        41.17 o                         
   4  -6   2       1038.61       1020.13        27.65 o                         
   5  -6   2         35.22         35.85        14.99 o                         
   6  -6   2         21.12         16.84        13.13 o                         
   7  -6   2        113.79        104.24        26.36 o                         
 -11  -5   2        109.97        140.00        36.32 o                         
 -10  -5   2         10.87          7.18         9.31 o                         
  -9  -5   2         70.12         73.56        14.97 o                         
  -8  -5   2        195.97        175.66        13.04 o                         
  -7  -5   2        583.92        527.25        23.97 o                         
  -6  -5   2        548.87        495.01        23.51 o                         
  -5  -5   2         29.44         22.31         6.04 o                         
  -4  -5   2         98.92        100.97        13.08 o                         
  -3  -5   2         61.12         56.85         6.95 o                         
  -2  -5   2       2014.57       1936.23        59.66 o                         
  -1  -5   2        356.16        340.42        28.02 o                         
   0  -5   2        439.64        430.40        20.59 o                         
   1  -5   2         35.55         46.26         8.82 o                         
   2  -5   2       2801.00       3069.74        74.62 o                         
   3  -5   2        367.41        437.94        43.71 o                         
   4  -5   2         94.83         96.16        12.21 o                         
   5  -5   2          9.26         11.55         3.89 o                         
   6  -5   2        221.41        228.40        21.21 o                         
   7  -5   2        172.42        221.04        37.49 o                         
   8  -5   2         66.91         54.50        19.12 o                         
 -11  -4   2        103.53        132.46        35.21 o                         
 -10  -4   2         78.05        115.66        19.85 o                         
  -9  -4   2          3.56          3.04         6.79 o                         
  -8  -4   2        573.66        604.61        50.04 o                         
  -7  -4   2        469.84        446.84        18.85 o                         
  -6  -4   2          1.84          1.14         3.29 o                         
  -5  -4   2          0.69          2.39         2.56 o                         
  -4  -4   2        107.18        109.82        10.72 o                         
  -3  -4   2       2089.06       2025.65        36.45 o                         
  -2  -4   2        454.69        400.67        18.44 o                         
  -1  -4   2        211.22        234.68        21.61 o                         
   0  -4   2        806.80        853.36        28.13 o                         
   1  -4   2       1193.39       1358.63        61.84 o                         
   2  -4   2       1476.39       1540.79        50.20 o                         
   3  -4   2        405.84        420.13        22.40 o                         
   4  -4   2        516.51        514.59        20.37 o                         
   5  -4   2        194.06        200.61        25.53 o                         
   6  -4   2        916.36       1004.82        45.57 o                         
   7  -4   2        166.54        174.58        20.07 o                         
   8  -4   2         59.53         50.51        11.04 o                         
   9  -4   2          4.14          5.70         8.16 o                         
 -11  -3   2          2.87        -10.56        12.90 o                         
 -10  -3   2         44.50         49.89        21.01 o                         
  -9  -3   2         44.35         35.98        13.14 o                         
  -8  -3   2        247.51        243.68        23.69 o                         
  -7  -3   2        199.46        198.88        14.99 o                         
  -6  -3   2        305.87        284.85        11.10 o                         
  -5  -3   2         14.78         24.54         3.40 o                         
  -4  -3   2         74.40         63.58         6.06 o                         
  -3  -3   2       2498.37       2426.77        27.62 o                         
  -2  -3   2          3.71          2.74         1.09 o                         
  -1  -3   2        632.20        746.68        25.22 o                         
   0  -3   2       4612.09       4516.49       336.99 o                         
   1  -3   2        584.07        575.83        35.40 o                         
   2  -3   2       1004.45       1082.60        39.97 o                         
   3  -3   2         27.71         27.25         7.04 o                         
   4  -3   2         40.46         44.18         7.96 o                         
   5  -3   2        815.06        869.39        26.46 o                         
   6  -3   2        385.72        338.92        27.31 o                         
   7  -3   2          6.04          7.06         4.76 o                         
   8  -3   2          2.17         -0.11        12.36 o                         
   9  -3   2         97.37         94.08        17.13 o                         
 -11  -2   2          1.14         -5.32        10.80 o                         
 -10  -2   2        227.00        205.76        38.59 o                         
  -9  -2   2        148.02        177.32        21.52 o                         
  -8  -2   2        196.04        246.03        24.19 o                         
  -7  -2   2          3.14         -2.12         5.29 o                         
  -6  -2   2         86.03         72.23         6.13 o                         
  -5  -2   2       1637.02       1293.05        77.49 o                         
  -4  -2   2        411.73        355.53        10.96 o                         
  -3  -2   2       4225.88       4275.87        40.11 o                         
  -2  -2   2          2.97          1.26         2.05 o                         
  -1  -2   2        203.40        182.77        18.99 o                         
   0  -2   2      10754.29      12339.12       144.84 o                         
   1  -2   2         29.23         10.65         3.78 o                         
   2  -2   2         18.84         21.01         3.65 o                         
   3  -2   2        747.85        873.36        27.71 o                         
   4  -2   2         17.32         28.11         8.06 o                         
   5  -2   2       1423.33       1472.88        31.83 o                         
   6  -2   2        105.27        116.31         9.67 o                         
   7  -2   2         65.63         51.39         9.63 o                         
   8  -2   2        122.31        121.67        17.28 o                         
   9  -2   2        414.34        371.41        31.35 o                         
  10  -2   2        251.36        295.99        29.28 o                         
 -11  -1   2          2.04         -9.02        13.38 o                         
 -10  -1   2        106.46         88.68        26.25 o                         
  -9  -1   2        725.75        746.52        67.96 o                         
  -8  -1   2          2.01         -2.41         9.35 o                         
  -7  -1   2        179.74        212.42        14.56 o                         
  -6  -1   2        435.62        427.37        14.01 o                         
  -5  -1   2       4756.51       4174.15       229.97 o                         
  -4  -1   2        387.46        324.13        18.75 o                         
  -3  -1   2        442.78        472.70        13.29 o                         
  -2  -1   2       2831.40       2928.58        62.88 o                         
   0  -1   2       2594.12       2823.38        61.12 o                         
   1  -1   2          2.74         31.43         9.86 o                         
   2  -1   2          3.06          6.67         4.24 o                         
   3  -1   2         20.27         55.64         7.91 o                         
   4  -1   2       1968.15       2226.11       108.15 o                         
   5  -1   2       2821.81       3206.12        43.43 o                         
   6  -1   2         83.88         75.05         7.02 o                         
   7  -1   2         83.85         84.41         9.12 o                         
   8  -1   2        757.61        842.09        42.04 o                         
   9  -1   2        276.13        270.77        25.71 o                         
  10  -1   2         38.96         48.42        13.41 o                         
 -11   0   2        211.92        265.24        46.70 o                         
 -10   0   2         24.98         32.85        17.48 o                         
  -9   0   2          9.78         -0.03         4.59 o                         
  -8   0   2         55.39         49.27        16.08 o                         
  -7   0   2        858.46        931.68        48.66 o                         
  -6   0   2       2125.41       2177.40        34.45 o                         
  -5   0   2        129.86        120.26         6.62 o                         
  -4   0   2        144.62        148.87         7.50 o                         
  -3   0   2        678.18        651.02        29.39 o                         
  -2   0   2       1668.34       1669.36        29.14 o                         
  -1   0   2       5572.42       6131.36        55.82 o                         
   0   0   2        764.71        772.26        27.56 o                         
   1   0   2        799.40        721.41        28.37 o                         
   2   0   2        119.51        124.69         9.35 o                         
   3   0   2       2520.09       2641.70       137.31 o                         
   4   0   2         49.46         25.59         5.40 o                         
   5   0   2         89.80        104.46         8.42 o                         
   6   0   2        126.09        123.48         8.18 o                         
   7   0   2       1277.74       1239.58        29.34 o                         
   8   0   2        575.31        591.46        24.91 o                         
   9   0   2          1.09          4.52         6.49 o                         
  10   0   2          0.72         -2.11         4.31 o                         
  11   0   2         10.41        -11.89        11.89 o                         
 -10   1   2         73.20         66.92        21.11 o                         
  -9   1   2         26.93         12.73         7.72 o                         
  -8   1   2          4.40         -2.18         4.45 o                         
  -7   1   2        166.01        162.74         8.36 o                         
  -6   1   2        816.72        763.14        28.05 o                         
  -5   1   2        214.51        219.87         8.11 o                         
  -4   1   2        143.41        144.76         6.35 o                         
  -3   1   2       1230.48       1238.18        19.71 o                         
  -2   1   2       4279.92       4231.88        36.30 o                         
  -1   1   2        480.33        629.27        19.68 o                         
   0   1   2       1687.26       1920.88        45.26 o                         
   1   1   2        325.53        308.42        12.36 o                         
   2   1   2       4962.22       5607.68       178.12 o                         
   3   1   2        845.22        816.41        22.54 o                         
   4   1   2        878.08        834.71        19.96 o                         
   5   1   2         55.87         74.40         6.41 o                         
   6   1   2         89.09         82.92        10.47 o                         
   7   1   2       1320.98       1215.85        39.97 o                         
   8   1   2       1399.73       1362.64        35.60 o                         
   9   1   2         70.08         58.91        10.23 o                         
  10   1   2         97.31         71.79        21.17 o                         
  11   1   2          7.46        -11.90        13.33 o                         
 -10   2   2         39.07         36.63        16.25 o                         
  -9   2   2        204.90        220.03        36.95 o                         
  -8   2   2          9.84         -1.42         6.71 o                         
  -7   2   2         70.22         61.25         8.49 o                         
  -6   2   2         99.07         94.33         8.25 o                         
  -5   2   2        142.33        146.27         7.68 o                         
  -4   2   2       3759.39       3699.67        37.42 o                         
  -3   2   2       6244.51       6049.80       132.17 o                         
  -2   2   2         71.00        148.15        12.31 o                         
  -1   2   2       7436.61       7861.64       103.81 o                         
   0   2   2         77.58        135.07        14.00 o                         
   1   2   2      13069.87      14056.99       113.93 o                         
   2   2   2       7964.52       8414.85        54.11 o                         
   3   2   2         75.88         53.18         9.02 o                         
   4   2   2        290.46        300.80        15.02 o                         
   5   2   2          1.13          3.58         2.22 o                         
   6   2   2        332.60        293.92        10.79 o                         
   7   2   2       2293.78       2029.97        82.81 o                         
   8   2   2        487.33        463.07        19.84 o                         
   9   2   2         13.40         16.95         4.69 o                         
  10   2   2        530.27        559.69        64.49 o                         
  11   2   2        284.57        444.31        59.52 o                         
  -9   3   2         35.28         23.74         9.13 o                         
  -8   3   2        304.67        322.89        35.46 o                         
  -7   3   2        124.97        117.27        13.69 o                         
  -6   3   2         25.84         12.42         4.71 o                         
  -5   3   2         92.65         84.54         7.65 o                         
  -4   3   2        396.11        316.07        11.18 o                         
  -3   3   2        295.60        259.85         9.37 o                         
  -2   3   2         14.61         22.47         4.22 o                         
  -1   3   2       1103.57       1075.49        25.76 o                         
   0   3   2       6895.13       7653.86       109.46 o                         
   1   3   2       2226.44       2065.87        36.01 o                         
   2   3   2        209.66        169.29         7.30 o                         
   3   3   2          8.29          8.78         2.16 o                         
   4   3   2          4.01          7.41         2.14 o                         
   5   3   2       2267.91       2232.54        36.87 o                         
   6   3   2        165.45        170.88        10.73 o                         
   7   3   2          1.57          0.76         0.92 o                         
   8   3   2         92.22         68.98         6.06 o                         
   9   3   2         52.29         81.61        25.99 o                         
  10   3   2        579.41        617.15        66.73 o                         
  11   3   2         25.97         33.93        20.75 o                         
  12   3   2         24.34         40.63        20.49 o                         
  -9   4   2         27.52         41.51        15.07 o                         
  -8   4   2         75.71         73.39        12.97 o                         
  -7   4   2        484.16        480.05        33.05 o                         
  -6   4   2         10.37          1.60         2.81 o                         
  -5   4   2         11.06          4.14         2.98 o                         
  -4   4   2        880.64        832.22        32.57 o                         
  -3   4   2        542.79        510.81        19.03 o                         
  -2   4   2       1321.98       1349.63        41.00 o                         
  -1   4   2       2192.58       2345.99        74.04 o                         
   0   4   2         23.44         -4.79         6.56 o                         
   1   4   2          2.50          2.27         2.73 o                         
   2   4   2        574.70        564.65        13.74 o                         
   3   4   2        618.22        635.27        19.77 o                         
   4   4   2       2750.81       2697.08       100.53 o                         
   5   4   2        826.13        749.78        26.25 o                         
   6   4   2         48.00         35.59         5.23 o                         
   7   4   2         10.53          3.05         3.36 o                         
   8   4   2         80.83         60.22         7.41 o                         
   9   4   2        781.18        814.46        71.47 o                         
  10   4   2        322.96        358.63        51.91 o                         
  11   4   2          9.94        -18.12        18.12 o                         
  -8   5   2          2.43         -9.73         9.73 o                         
  -7   5   2        170.48        174.68        20.80 o                         
  -6   5   2          3.50          7.35         9.07 o                         
  -5   5   2        307.33        335.54        23.77 o                         
  -4   5   2       1744.89       1751.72        73.51 o                         
  -3   5   2          5.90          4.92         6.22 o                         
  -2   5   2          3.05          0.97         4.22 o                         
  -1   5   2        742.84        682.24        30.91 o                         
   0   5   2        582.72        618.26        40.01 o                         
   1   5   2        378.83        388.86        16.76 o                         
   2   5   2         24.98         25.15         5.13 o                         
   3   5   2       2361.05       2255.27        44.05 o                         
   4   5   2       1195.70       1086.03        22.56 o                         
   5   5   2        258.96        250.76        17.65 o                         
   6   5   2         84.88         70.23         7.96 o                         
   7   5   2          8.38          6.55         4.27 o                         
   8   5   2        706.55        654.13        26.60 o                         
   9   5   2        184.80        122.06        23.38 o                         
  10   5   2          0.61        -18.28        19.31 o                         
  11   5   2         89.82         80.32        26.39 o                         
  -7   6   2         13.07         24.31        15.89 o                         
  -6   6   2        346.71        357.26        46.78 o                         
  -5   6   2        225.11        191.40        33.47 o                         
  -4   6   2        316.82        349.22        42.07 o                         
  -3   6   2        415.20        408.34        26.82 o                         
  -2   6   2         77.87         66.87        16.32 o                         
  -1   6   2        739.60        669.27        33.94 o                         
   0   6   2         68.11         51.17        16.27 o                         
   1   6   2       1868.74       1765.11        71.78 o                         
   2   6   2         97.99         75.56         8.88 o                         
   3   6   2        196.44        169.56        13.44 o                         
   4   6   2         65.17         42.35         4.73 o                         
   5   6   2         54.55         45.18         5.47 o                         
   6   6   2        826.08        859.75        24.63 o                         
   7   6   2        232.19        215.28        14.21 o                         
   8   6   2        163.69        173.14        11.20 o                         
   9   6   2        121.82        119.81        20.73 o                         
  10   6   2        131.41        141.47        33.50 o                         
  11   6   2        104.50        107.51        31.04 o                         
  -6   7   2        135.45        146.22        32.97 o                         
  -5   7   2         65.89         63.35        21.51 o                         
  -4   7   2          0.61          1.83         7.65 o                         
  -3   7   2         80.07         73.48        19.92 o                         
  -2   7   2        158.41        152.56        15.95 o                         
  -1   7   2        603.92        586.87        49.90 o                         
   0   7   2          0.71         -5.22         6.11 o                         
   1   7   2        104.93         79.73        16.85 o                         
   2   7   2        241.87        221.23        14.27 o                         
   3   7   2       1372.59       1357.00        34.55 o                         
   4   7   2        813.82        804.49        28.43 o                         
   5   7   2        234.02        224.24        13.14 o                         
   6   7   2        284.52        314.56        11.63 o                         
   7   7   2        270.38        276.64        15.22 o                         
   8   7   2        134.99        124.94        12.85 o                         
   9   7   2          4.23          7.17         5.69 o                         
  10   7   2          7.94         -2.37         9.22 o                         
  11   7   2        125.87        130.53        32.98 o                         
  -5   8   2         12.37          8.64         8.67 o                         
  -4   8   2          5.30          3.82         6.94 o                         
  -3   8   2        239.98        257.18        40.52 o                         
  -2   8   2        765.66        810.07        61.14 o                         
  -1   8   2         10.18          8.30         9.04 o                         
   0   8   2          1.65         -5.53         8.24 o                         
   1   8   2         58.99         58.51        15.91 o                         
   2   8   2        849.26        869.04        56.83 o                         
   3   8   2        532.87        541.17        26.19 o                         
   4   8   2        173.19        160.71        21.72 o                         
   5   8   2          9.24          3.64         2.97 o                         
   6   8   2        112.98        124.77         9.26 o                         
   7   8   2        101.93         88.84        10.39 o                         
   8   8   2         47.00         40.18        14.80 o                         
   9   8   2         80.07         88.86        16.51 o                         
  10   8   2        168.90        238.15        43.57 o                         
  11   8   2        157.78        132.47        32.79 o                         
  -4   9   2         48.33         58.20        22.24 o                         
  -3   9   2         91.10         92.70        26.81 o                         
  -2   9   2        103.80        126.60        29.19 o                         
  -1   9   2          5.40          2.38         6.27 o                         
   0   9   2        274.06        280.28        38.14 o                         
   1   9   2        822.91        796.58        62.60 o                         
   2   9   2          1.51          0.11         5.92 o                         
   3   9   2         11.90         23.39        13.63 o                         
   4   9   2          0.50         -0.12         6.62 o                         
   5   9   2        104.09         99.74        10.04 o                         
   6   9   2        463.49        481.21        17.88 o                         
   7   9   2        104.36        109.48        13.05 o                         
   8   9   2         80.18         71.25        15.03 o                         
   9   9   2          0.74          5.58        11.03 o                         
  10   9   2        366.14        377.06        54.67 o                         
  -2  10   2         16.25          7.04        10.06 o                         
  -1  10   2         19.02          2.80         8.51 o                         
   0  10   2        155.65        163.68        32.32 o                         
   1  10   2        135.18        145.36        29.59 o                         
   2  10   2        108.59         79.66        21.19 o                         
   3  10   2          0.80          1.61         6.96 o                         
   4  10   2          2.20          1.19         5.59 o                         
   5  10   2        202.58        206.91        16.99 o                         
   6  10   2         91.11         99.06        12.11 o                         
   7  10   2          2.65         -9.38         9.38 o                         
   8  10   2        177.15        190.09        25.67 o                         
   9  10   2        120.13        151.24        33.12 o                         
   0  11   2         36.24         55.05        20.19 o                         
   1  11   2         45.24         57.52        20.58 o                         
   2  11   2         17.89         14.58        13.42 o                         
   3  11   2         72.12         51.01        18.51 o                         
   4  11   2         26.91         32.26        14.74 o                         
   5  11   2         13.62         18.88        11.08 o                         
   6  11   2        183.45        206.97        23.10 o                         
   7  11   2          0.88        -12.05        12.05 o                         
   8  11   2         87.87        104.61        45.27 o                         
   4  12   2         96.49         82.82        22.34 o                         
  -6 -10   3         63.34         75.25        22.14 o                         
  -5 -10   3         24.03         49.03        22.00 o                         
  -4 -10   3        141.47        163.59        22.36 o                         
  -3 -10   3        169.38        187.75        23.68 o                         
  -2 -10   3          4.17          7.58         8.21 o                         
  -1 -10   3         99.10        102.59        25.39 o                         
   0 -10   3          2.60        -12.05        12.05 o                         
  -8  -9   3        119.12        169.55        27.83 o                         
  -7  -9   3        154.25        232.41        30.54 o                         
  -6  -9   3        123.66        129.84        17.22 o                         
  -5  -9   3         45.28         41.47         9.67 o                         
  -4  -9   3        191.33        254.44        18.11 o                         
  -3  -9   3         81.24         51.97        11.46 o                         
  -2  -9   3        156.96        125.38        27.28 o                         
  -1  -9   3        207.85        201.14        35.84 o                         
   0  -9   3        709.36        781.21        72.15 o                         
   1  -9   3        199.23        221.35        39.29 o                         
   2  -9   3          0.51        -11.35        11.35 o                         
  -9  -8   3         86.21         89.78        15.08 o                         
  -8  -8   3          6.78          9.68         6.59 o                         
  -7  -8   3         90.36        105.31        20.62 o                         
  -6  -8   3          4.08          1.16         3.93 o                         
  -5  -8   3        245.90        265.34        18.20 o                         
  -4  -8   3        224.91        236.28        17.06 o                         
  -3  -8   3         16.72         23.93         9.32 o                         
  -2  -8   3          2.39         -9.89         9.89 o                         
  -1  -8   3        346.81        416.99        47.47 o                         
   0  -8   3        417.99        429.77        49.55 o                         
   1  -8   3        102.62        100.16        24.69 o                         
   2  -8   3         17.86         11.09         9.09 o                         
   3  -8   3        314.14        353.26        49.40 o                         
   4  -8   3         65.69         81.81        24.34 o                         
 -10  -7   3        239.67        265.02        29.49 o                         
  -9  -7   3         23.77         31.44         8.86 o                         
  -8  -7   3          0.78         -5.64        14.03 o                         
  -7  -7   3          0.63         -6.03         6.03 o                         
  -6  -7   3        744.89        799.49        32.96 o                         
  -5  -7   3         44.95         44.86         7.27 o                         
  -4  -7   3        126.80        120.47        10.27 o                         
  -3  -7   3        128.23        130.49        13.21 o                         
  -2  -7   3         41.98         40.36         8.39 o                         
  -1  -7   3        320.94        275.01        35.71 o                         
   0  -7   3        332.49        342.27        38.84 o                         
   1  -7   3          1.09         11.69         9.57 o                         
   2  -7   3        170.90        190.16        33.90 o                         
   3  -7   3        661.02        783.41        68.47 o                         
   4  -7   3         76.17         67.34        21.30 o                         
   5  -7   3         75.96         79.41        24.18 o                         
 -10  -6   3         75.40         96.34        17.79 o                         
  -9  -6   3          3.75          4.00         4.86 o                         
  -8  -6   3        332.58        335.98        28.82 o                         
  -7  -6   3        500.77        420.31        35.59 o                         
  -6  -6   3         36.34         33.67         5.45 o                         
  -5  -6   3        731.44        735.28        33.97 o                         
  -4  -6   3        349.32        315.80        16.57 o                         
  -3  -6   3          1.99         22.97         8.15 o                         
  -2  -6   3       1166.67       1176.09        69.57 o                         
  -1  -6   3        918.81        870.00        35.92 o                         
   0  -6   3        309.55        304.77        20.79 o                         
   1  -6   3        202.40        197.34        14.52 o                         
   2  -6   3          2.23         -2.31         5.50 o                         
   3  -6   3        321.51        372.73        44.70 o                         
   4  -6   3          7.91         -0.69         9.82 o                         
   5  -6   3          7.63         25.12        14.80 o                         
   6  -6   3         97.56         71.92        22.74 o                         
 -11  -5   3        134.63        187.43        34.73 o                         
 -10  -5   3          2.06          8.69         8.74 o                         
  -9  -5   3        104.07        112.24        20.45 o                         
  -8  -5   3        466.70        495.40        34.27 o                         
  -7  -5   3        204.74        142.57        22.39 o                         
  -6  -5   3         90.97         83.79        10.01 o                         
  -5  -5   3         12.02          4.59         4.98 o                         
  -4  -5   3          1.85          0.75         2.27 o                         
  -3  -5   3        419.12        387.11        17.63 o                         
  -2  -5   3       3089.17       3079.33       102.17 o                         
  -1  -5   3         15.09         15.59         4.70 o                         
   0  -5   3          2.04          9.24         4.21 o                         
   1  -5   3        632.29        646.96        48.79 o                         
   2  -5   3       1088.64       1109.17        65.33 o                         
   3  -5   3        129.82        129.69        17.34 o                         
   4  -5   3         48.13         28.16         8.55 o                         
   5  -5   3        220.98        265.56        21.99 o                         
   6  -5   3        513.58        566.34        34.85 o                         
   7  -5   3        253.42        272.55        41.87 o                         
 -11  -4   3        272.66        336.68        53.33 o                         
 -10  -4   3          0.85          5.65        16.00 o                         
  -9  -4   3         37.69         31.95        10.23 o                         
  -8  -4   3        843.86        841.68        61.13 o                         
  -7  -4   3        163.07        156.72        10.37 o                         
  -6  -4   3        116.03        104.70         7.53 o                         
  -5  -4   3        208.71        187.92         9.28 o                         
  -4  -4   3        879.52        768.99        37.58 o                         
  -3  -4   3        282.80        209.88        28.16 o                         
  -2  -4   3        156.74        149.20        11.50 o                         
  -1  -4   3        199.44        215.82        16.41 o                         
   0  -4   3        164.83        138.64        20.82 o                         
   1  -4   3        757.26        738.72        48.62 o                         
   2  -4   3          3.51         10.61         6.65 o                         
   3  -4   3        699.82        679.16        37.90 o                         
   4  -4   3         27.10         27.50         7.77 o                         
   5  -4   3        234.93        239.19        17.31 o                         
   6  -4   3        783.17        770.31        63.32 o                         
   7  -4   3        145.97        146.33        18.96 o                         
   8  -4   3         11.51         16.20        11.28 o                         
 -11  -3   3          0.67          7.06        10.03 o                         
 -10  -3   3         55.92         75.21        15.95 o                         
  -9  -3   3        577.88        667.49       111.68 o                         
  -8  -3   3        376.10        352.98        32.10 o                         
  -7  -3   3         41.82         30.33         5.68 o                         
  -6  -3   3        205.66        183.00         7.91 o                         
  -5  -3   3          1.98          4.64         3.45 o                         
  -4  -3   3        423.15        391.84        20.47 o                         
  -3  -3   3       1014.49       1083.37        28.69 o                         
  -2  -3   3          2.91          3.74         2.12 o                         
  -1  -3   3        497.16        506.87        23.35 o                         
   0  -3   3       2013.55       2407.41        77.98 o                         
   1  -3   3       2037.54       2288.51        43.17 o                         
   2  -3   3          5.94          5.31         3.41 o                         
   3  -3   3        296.05        303.88        22.98 o                         
   4  -3   3        885.17        926.91        41.43 o                         
   5  -3   3        709.54        722.72        31.03 o                         
   6  -3   3        630.51        624.43        35.76 o                         
   7  -3   3          8.75         -5.30         5.30 o                         
   8  -3   3          2.64         13.34         6.94 o                         
   9  -3   3        126.60        121.37        19.37 o                         
 -11  -2   3         24.27         32.93        16.34 o                         
 -10  -2   3        274.80        319.89        33.80 o                         
  -9  -2   3       1144.87       1336.45       111.78 o                         
  -8  -2   3          3.29          3.83         5.87 o                         
  -7  -2   3        610.18        520.34        56.88 o                         
  -6  -2   3         68.98         54.24         5.56 o                         
  -5  -2   3        767.86        721.04        19.82 o                         
  -4  -2   3        813.04        748.04        18.81 o                         
  -3  -2   3       2392.40       2616.37        39.02 o                         
  -2  -2   3          1.20          1.36         2.13 o                         
  -1  -2   3       3328.88       3354.85       202.92 o                         
   0  -2   3        742.82        690.11        40.09 o                         
   1  -2   3        513.60        552.22        35.93 o                         
   2  -2   3        362.71        452.43        18.13 o                         
   3  -2   3       1071.02       1239.39        32.60 o                         
   4  -2   3       2205.71       2395.29        61.47 o                         
   5  -2   3        108.98        112.50        13.09 o                         
   6  -2   3        258.30        247.85        17.57 o                         
   7  -2   3        160.14        146.10        14.19 o                         
   8  -2   3        206.64        203.34        22.85 o                         
   9  -2   3        242.12        258.42        27.10 o                         
  10  -2   3         12.35         22.52        11.29 o                         
 -11  -1   3         58.15         57.38        23.30 o                         
 -10  -1   3        306.36        418.90        55.83 o                         
  -9  -1   3         31.11         41.38        12.04 o                         
  -8  -1   3        105.31        128.08        27.41 o                         
  -7  -1   3         84.46         96.35        10.78 o                         
  -6  -1   3        398.62        351.39        27.76 o                         
  -5  -1   3         88.13         63.09         7.00 o                         
  -4  -1   3        311.93        272.41         9.55 o                         
  -3  -1   3       4036.52       4191.33        53.12 o                         
  -2  -1   3       4550.21       5060.79        73.53 o                         
  -1  -1   3       1293.66       1116.42        24.88 o                         
   0  -1   3        161.20        221.81        20.76 o                         
   1  -1   3       1581.03       1725.61        57.63 o                         
   2  -1   3       4009.90       4768.73        92.00 o                         
   3  -1   3        164.34        143.19        13.46 o                         
   4  -1   3        159.46        150.59        15.05 o                         
   5  -1   3       1120.79       1218.78        34.37 o                         
   6  -1   3          5.54          5.49         2.52 o                         
   7  -1   3         60.91         62.62         8.54 o                         
   8  -1   3        393.67        407.22        27.38 o                         
   9  -1   3         89.33        101.57        16.13 o                         
  10  -1   3          0.65         -1.64         8.98 o                         
 -11   0   3         98.59         77.89        26.85 o                         
 -10   0   3         56.31         41.97        19.00 o                         
  -9   0   3         35.84         31.68         9.92 o                         
  -8   0   3         25.84         15.02         5.20 o                         
  -7   0   3        572.03        549.36        26.19 o                         
  -6   0   3       1010.14        977.05        35.76 o                         
  -5   0   3        469.05        426.67        21.38 o                         
  -4   0   3         42.89         36.40         3.87 o                         
  -3   0   3        192.90        220.11         8.79 o                         
  -2   0   3        609.74        588.44        14.48 o                         
  -1   0   3      26891.92      28635.72       192.75 o                         
   1   0   3       6300.96       6816.69       104.30 o                         
   2   0   3        965.45       1117.18        31.92 o                         
   3   0   3        551.83        527.93        23.40 o                         
   4   0   3        159.78        143.16        12.86 o                         
   5   0   3       2352.31       2773.59       172.81 o                         
   6   0   3        591.21        623.26        20.76 o                         
   7   0   3        196.26        194.46        12.09 o                         
   8   0   3          5.24          9.17         3.44 o                         
   9   0   3          2.45          2.14         4.91 o                         
  10   0   3         20.71         22.43         8.29 o                         
  11   0   3        129.09        125.72        32.74 o                         
 -10   1   3         23.24         10.51        11.30 o                         
  -9   1   3         98.28         83.45        14.28 o                         
  -8   1   3          3.39          3.25         5.10 o                         
  -7   1   3       1181.98        991.71        81.23 o                         
  -6   1   3       1490.29       1481.05        54.85 o                         
  -5   1   3         38.27         32.36         3.89 o                         
  -4   1   3        246.94        223.90         8.78 o                         
  -3   1   3       2121.06       2030.68        25.40 o                         
  -2   1   3         35.64         20.54         4.16 o                         
  -1   1   3       4138.22       4939.48       119.37 o                         
   0   1   3       2588.80       2948.22        66.49 o                         
   1   1   3        304.33        389.98        26.70 o                         
   2   1   3       2215.83       2481.72        39.72 o                         
   3   1   3        741.30        750.23        25.61 o                         
   4   1   3        954.14        994.44        30.55 o                         
   5   1   3        215.13        220.83        20.05 o                         
   6   1   3        616.50        594.19        21.40 o                         
   7   1   3         28.35         23.07         4.69 o                         
   8   1   3        117.78        108.41        10.95 o                         
   9   1   3         80.08         59.73         6.86 o                         
  10   1   3        156.86        160.11        17.99 o                         
  11   1   3        162.49        192.77        40.98 o                         
 -10   2   3         19.22         25.95        17.91 o                         
  -9   2   3        313.23        311.21        28.24 o                         
  -8   2   3        179.69        184.20        20.51 o                         
  -7   2   3        138.37        110.00         8.84 o                         
  -6   2   3        252.90        266.77        12.28 o                         
  -5   2   3          9.89          7.22         2.57 o                         
  -4   2   3       1370.60       1354.89        28.07 o                         
  -3   2   3        559.51        558.29        14.81 o                         
  -2   2   3         56.37         40.69         5.23 o                         
  -1   2   3          8.25          8.21         5.61 o                         
   0   2   3       2030.69       2252.21        56.91 o                         
   1   2   3      11832.68      13083.65       149.99 o                         
   2   2   3       3858.34       4158.71        53.46 o                         
   3   2   3          2.76          6.16         3.93 o                         
   4   2   3        590.22        662.08        20.90 o                         
   5   2   3         28.11         18.23         3.94 o                         
   6   2   3        367.23        326.39        13.61 o                         
   7   2   3       1279.83       1320.96        25.68 o                         
   8   2   3         93.62         84.06         7.55 o                         
   9   2   3        169.50        124.77        15.72 o                         
  10   2   3         98.46        110.35        29.20 o                         
  11   2   3         44.15         41.15        18.74 o                         
  -9   3   3        108.92        135.81        19.30 o                         
  -8   3   3        318.03        352.65        34.67 o                         
  -7   3   3          0.74         -2.25         4.58 o                         
  -6   3   3        240.46        237.83        16.41 o                         
  -5   3   3        201.41        179.35        10.13 o                         
  -4   3   3        173.45        153.59         9.06 o                         
  -3   3   3       1669.46       1686.40        62.94 o                         
  -2   3   3         70.99         79.64         6.83 o                         
  -1   3   3        852.00        885.21        22.25 o                         
   0   3   3       1309.89       1304.62        46.86 o                         
   1   3   3       9108.53       9362.31       118.34 o                         
   2   3   3          1.30          4.50         2.98 o                         
   3   3   3        727.22        736.30        19.68 o                         
   4   3   3       6360.97       6853.06        70.78 o                         
   5   3   3        546.76        529.42        23.54 o                         
   6   3   3         89.55         71.45         6.81 o                         
   7   3   3         43.32         32.35         4.90 o                         
   8   3   3         30.19         26.04         3.90 o                         
   9   3   3          1.03          9.77         2.12 o                         
  10   3   3        105.32        111.83        27.88 o                         
  11   3   3        119.25         98.11        28.34 o                         
  -9   4   3         42.03         22.77        11.41 o                         
  -8   4   3         42.88         35.28        10.02 o                         
  -7   4   3         55.79         38.56         9.57 o                         
  -6   4   3         30.69         24.67         5.86 o                         
  -5   4   3       1378.83       1386.79        50.97 o                         
  -4   4   3        505.96        481.00        22.75 o                         
  -3   4   3        222.79        224.36        11.34 o                         
  -2   4   3        414.46        369.91        22.43 o                         
  -1   4   3       1984.91       1846.99        59.74 o                         
   0   4   3       2042.56       1940.28        63.52 o                         
   1   4   3        689.97        692.06        25.84 o                         
   2   4   3       1099.96       1139.32        30.43 o                         
   3   4   3        275.41        314.01        14.08 o                         
   4   4   3       2187.30       2119.54        38.51 o                         
   5   4   3        233.50        206.43        11.99 o                         
   6   4   3         40.51         41.69         4.46 o                         
   7   4   3          0.85         -0.36         3.79 o                         
   8   4   3        123.38        101.85        10.98 o                         
   9   4   3       1956.33       1998.83       108.87 o                         
  10   4   3        435.48        457.42        56.68 o                         
  11   4   3         23.61         -0.99        12.97 o                         
  -8   5   3          6.78          3.93         6.78 o                         
  -7   5   3        168.46        190.32        32.83 o                         
  -6   5   3        172.57        177.76        31.01 o                         
  -5   5   3         63.91         48.73        10.92 o                         
  -4   5   3         37.81         22.89         6.89 o                         
  -3   5   3         12.53          3.81         3.83 o                         
  -2   5   3        484.29        487.96        27.27 o                         
  -1   5   3        354.21        348.62        32.50 o                         
   0   5   3       4312.11       4411.94       106.79 o                         
   1   5   3         62.23         59.34         8.83 o                         
   2   5   3          3.23          2.42         1.42 o                         
   3   5   3        611.95        522.29        16.06 o                         
   4   5   3        655.71        636.52        22.58 o                         
   5   5   3        146.03        154.11         9.37 o                         
   6   5   3        152.73        127.70        11.33 o                         
   7   5   3       1058.74       1076.54        38.18 o                         
   8   5   3        922.27        986.57        32.84 o                         
   9   5   3        128.94        132.19        11.74 o                         
  10   5   3         23.47         29.48        17.27 o                         
  11   5   3          1.08          9.95        12.96 o                         
  -7   6   3        298.30        338.53        46.41 o                         
  -6   6   3         73.12         67.87        19.41 o                         
  -5   6   3        110.52        113.40        25.11 o                         
  -4   6   3          5.33         -8.94        11.32 o                         
  -3   6   3        248.90        343.68        40.29 o                         
  -2   6   3        415.40        383.60        38.87 o                         
  -1   6   3        287.43        282.79        18.19 o                         
   0   6   3        349.23        338.19        23.47 o                         
   1   6   3        185.06        201.86        17.04 o                         
   2   6   3         86.28         87.48        10.34 o                         
   3   6   3        982.44        967.18        25.66 o                         
   4   6   3        345.83        368.96        13.49 o                         
   5   6   3         26.09         19.63         3.19 o                         
   6   6   3        612.11        679.10        32.05 o                         
   7   6   3        951.74        983.08        33.10 o                         
   8   6   3        497.29        514.24        25.02 o                         
   9   6   3          4.84          5.83         5.69 o                         
  10   6   3          4.18          4.77         5.20 o                         
  11   6   3         55.34         24.81        16.33 o                         
  -6   7   3         16.96          3.82         8.42 o                         
  -5   7   3        239.29        215.11        38.22 o                         
  -4   7   3         75.98         39.90        16.52 o                         
  -3   7   3         40.21         23.26        13.10 o                         
  -2   7   3        639.99        689.48        56.72 o                         
  -1   7   3         59.05         52.57        16.71 o                         
   0   7   3          2.01         -6.68         7.07 o                         
   1   7   3        202.86        209.45        18.71 o                         
   2   7   3        849.50        869.39        25.19 o                         
   3   7   3        485.83        465.21        19.81 o                         
   4   7   3        171.18        131.43        10.90 o                         
   5   7   3         61.95         60.20         6.36 o                         
   6   7   3        180.29        177.55        14.25 o                         
   7   7   3        259.33        270.91        18.38 o                         
   8   7   3        816.17        790.38        43.37 o                         
   9   7   3         11.96          8.58         4.22 o                         
  10   7   3          2.97         -7.58         7.58 o                         
  11   7   3        212.65        257.21        47.10 o                         
  -5   8   3          4.28          6.15         8.37 o                         
  -4   8   3        109.12        120.98        28.76 o                         
  -3   8   3        260.42        230.39        36.88 o                         
  -2   8   3        210.60        230.64        36.23 o                         
  -1   8   3         26.89         21.14        11.47 o                         
   0   8   3         38.14         29.05        12.17 o                         
   1   8   3        176.74        173.57        26.34 o                         
   2   8   3        515.12        474.95        20.15 o                         
   3   8   3        213.24        196.36        15.66 o                         
   4   8   3         80.47         71.53        15.08 o                         
   5   8   3        784.17        797.45        30.55 o                         
   6   8   3        245.95        267.03        17.99 o                         
   7   8   3          9.32          6.55         2.87 o                         
   8   8   3         25.15         15.33         5.34 o                         
   9   8   3        158.47        157.50        14.88 o                         
  10   8   3         91.45         85.17        25.96 o                         
  11   8   3        133.81        124.05        33.54 o                         
  -4   9   3        112.50        147.73        34.60 o                         
  -3   9   3         57.62         82.95        24.36 o                         
  -2   9   3         67.79         74.52        22.71 o                         
  -1   9   3        265.54        258.38        39.16 o                         
   0   9   3        247.36        266.16        37.94 o                         
   1   9   3        129.46        136.55        26.00 o                         
   2   9   3          8.00         18.54        11.23 o                         
   3   9   3         36.71         39.53         7.41 o                         
   4   9   3         72.18         79.57        10.96 o                         
   5   9   3         76.26         79.52        11.33 o                         
   6   9   3        864.60        903.06        26.08 o                         
   7   9   3         92.89         83.42         8.35 o                         
   8   9   3         28.72         32.00         6.38 o                         
   9   9   3          2.78         -5.55         5.55 o                         
  10   9   3        160.84        189.33        38.59 o                         
  -2  10   3          8.49         14.24        10.72 o                         
  -1  10   3         19.27         25.10        14.26 o                         
   0  10   3        650.47        672.88        64.62 o                         
   1  10   3         56.36         39.66        15.97 o                         
   2  10   3          4.74          5.69         8.39 o                         
   3  10   3          0.82         -9.41        11.67 o                         
   4  10   3        135.28        102.44        12.07 o                         
   5  10   3        658.41        673.42        30.26 o                         
   6  10   3          6.43          6.68         3.33 o                         
   7  10   3          2.98         -3.91         8.36 o                         
   8  10   3         17.06         23.43        10.62 o                         
   9  10   3         99.47        102.58        28.60 o                         
  10  10   3        129.24        114.95        30.10 o                         
   0  11   3        137.74        215.70        39.06 o                         
   1  11   3         29.91         29.00        14.47 o                         
   2  11   3          3.76         -6.04         9.93 o                         
   3  11   3        300.77        326.24        42.31 o                         
   4  11   3        164.89        176.17        29.59 o                         
   5  11   3          7.49          3.19        16.02 o                         
   6  11   3          0.29         -5.01         5.01 o                         
   7  11   3         28.16         29.36         9.72 o                         
   8  11   3         92.60         99.70        18.49 o                         
   3  12   3        132.17        136.31        29.68 o                         
   4  12   3          4.28          0.63         6.63 o                         
   5  12   3         36.30         70.22        15.00 o                         
  -5 -10   4         85.38         77.25        28.30 o                         
  -4 -10   4        193.60        230.17        30.45 o                         
  -3 -10   4        127.07        130.68        20.30 o                         
  -2 -10   4          1.50          2.80        25.98 o                         
  -7  -9   4          1.12         -3.98         5.53 o                         
  -6  -9   4        112.42        120.85        28.50 o                         
  -5  -9   4        469.54        583.95        29.78 o                         
  -4  -9   4          9.29         14.18         5.51 o                         
  -3  -9   4          2.40          8.03         6.83 o                         
  -2  -9   4         34.59         71.56        24.84 o                         
  -1  -9   4         43.86         78.04        22.79 o                         
   0  -9   4        161.23        174.09        34.42 o                         
   1  -9   4         21.51         18.43        11.80 o                         
  -9  -8   4          6.37          5.31         6.39 o                         
  -8  -8   4         18.94         30.54        12.31 o                         
  -7  -8   4        302.53        348.72        37.42 o                         
  -6  -8   4        241.09        280.00        22.45 o                         
  -5  -8   4        336.43        376.74        23.19 o                         
  -4  -8   4         97.85        113.51        12.46 o                         
  -3  -8   4         89.61         79.60        10.39 o                         
  -2  -8   4          6.66         17.59         9.99 o                         
  -1  -8   4          8.26         -4.50         7.48 o                         
   0  -8   4        538.35        520.61        55.95 o                         
   1  -8   4        363.19        331.08        45.81 o                         
   2  -8   4          0.55         -4.39         7.02 o                         
   3  -8   4        419.58        477.95        58.19 o                         
  -9  -7   4         12.34         21.03        10.45 o                         
  -8  -7   4         29.60         21.26        10.50 o                         
  -7  -7   4        112.44        112.04        21.57 o                         
  -6  -7   4        539.28        618.59        31.71 o                         
  -5  -7   4         12.68         12.38        12.49 o                         
  -4  -7   4        105.11         85.08        12.25 o                         
  -3  -7   4         32.42         15.23         6.55 o                         
  -2  -7   4        312.51        342.61        31.99 o                         
  -1  -7   4       1319.73       1262.12        48.37 o                         
   0  -7   4         46.31         59.43        12.51 o                         
   1  -7   4          0.64         -0.78        14.59 o                         
   2  -7   4        432.48        501.47        54.15 o                         
   3  -7   4        414.35        450.14        53.47 o                         
   4  -7   4          3.32         -4.53         6.67 o                         
   5  -7   4          6.27          8.07         8.53 o                         
 -10  -6   4          3.46         -2.63        25.45 o                         
  -9  -6   4          2.90        -16.67        24.86 o                         
  -8  -6   4        369.85        353.56        32.12 o                         
  -7  -6   4       1145.88       1212.93        33.06 o                         
  -6  -6   4         58.90         47.52        10.20 o                         
  -5  -6   4        564.86        511.01        30.78 o                         
  -4  -6   4          0.85         -1.76         3.47 o                         
  -3  -6   4       2164.44       2224.57        52.04 o                         
  -2  -6   4        764.91        708.61        29.17 o                         
  -1  -6   4         99.44         67.16        11.82 o                         
   0  -6   4        278.59        269.70        22.28 o                         
   1  -6   4         51.19         56.37        11.00 o                         
   2  -6   4        215.20        199.68        22.85 o                         
   3  -6   4        114.24        115.42        17.47 o                         
   4  -6   4          1.18        -11.08        11.08 o                         
   5  -6   4          2.82          2.39         9.65 o                         
   6  -6   4        261.33        318.13        47.09 o                         
 -10  -5   4          0.41          1.88         5.80 o                         
  -9  -5   4          8.61          5.93         4.90 o                         
  -8  -5   4        709.72        716.09        42.03 o                         
  -7  -5   4        109.72        111.68         8.80 o                         
  -6  -5   4          1.28          2.49         4.69 o                         
  -5  -5   4         15.08         13.85         4.17 o                         
  -4  -5   4        468.42        456.57        17.74 o                         
  -3  -5   4        554.23        513.28        21.14 o                         
  -2  -5   4        191.85        170.08        12.10 o                         
  -1  -5   4        123.03        113.64        13.85 o                         
   0  -5   4        490.36        544.46        29.75 o                         
   1  -5   4        147.14        147.09        24.75 o                         
   2  -5   4       1408.09       1437.76        77.06 o                         
   3  -5   4          1.86         -1.10         6.78 o                         
   4  -5   4        482.84        462.81        33.88 o                         
   5  -5   4        357.57        369.75        31.69 o                         
   6  -5   4        216.46        221.53        37.24 o                         
   7  -5   4        123.96        133.03        30.22 o                         
 -10  -4   4          2.03          4.86         6.52 o                         
  -9  -4   4        200.71        250.40        27.08 o                         
  -8  -4   4        481.80        522.08        35.75 o                         
  -7  -4   4          4.22          6.78         2.99 o                         
  -6  -4   4          1.05          3.04         2.37 o                         
  -5  -4   4        963.92        928.71        32.67 o                         
  -4  -4   4        138.98        131.85        13.41 o                         
  -3  -4   4        189.33        165.76        12.97 o                         
  -2  -4   4         16.14         15.46         3.61 o                         
  -1  -4   4       1058.82       1152.94        34.65 o                         
   0  -4   4       4010.59       4258.86        54.07 o                         
   1  -4   4        335.83        293.37        15.05 o                         
   2  -4   4        428.58        420.88        22.47 o                         
   3  -4   4        106.35         53.69        15.95 o                         
   4  -4   4         11.61         23.37        13.09 o                         
   5  -4   4       1204.32       1238.43        53.65 o                         
   6  -4   4        346.90        349.10        35.33 o                         
   7  -4   4         21.95         15.69        12.12 o                         
   8  -4   4         67.22         68.99        22.40 o                         
 -11  -3   4         48.98         72.36        26.48 o                         
 -10  -3   4        179.83        184.72        24.45 o                         
  -9  -3   4        181.90        212.83        24.76 o                         
  -8  -3   4         69.89         47.62        17.55 o                         
  -7  -3   4          1.63          0.92         2.37 o                         
  -6  -3   4        102.04         88.65         6.64 o                         
  -5  -3   4       1118.52       1067.72        30.18 o                         
  -4  -3   4         54.02         41.61         4.88 o                         
  -3  -3   4          1.49          1.17         3.90 o                         
  -2  -3   4       1491.63       1647.38        32.45 o                         
  -1  -3   4        615.39        605.06        20.72 o                         
   0  -3   4       2167.76       2345.28        83.02 o                         
   1  -3   4         87.13        142.65        12.20 o                         
   2  -3   4        664.83        798.94        33.35 o                         
   3  -3   4        109.83        118.43        15.40 o                         
   4  -3   4        858.36        921.10        32.97 o                         
   5  -3   4        959.03        918.53        60.78 o                         
   6  -3   4        342.38        354.48        28.26 o                         
   7  -3   4         36.53         41.94        10.55 o                         
   8  -3   4        101.58         99.69        24.21 o                         
   9  -3   4         33.70         40.19        11.51 o                         
 -11  -2   4        140.48        165.25        37.54 o                         
 -10  -2   4          0.85         -7.79         7.79 o                         
  -9  -2   4       1001.57       1191.77       162.10 o                         
  -8  -2   4          0.56          1.81         5.88 o                         
  -7  -2   4        100.63         77.13         9.30 o                         
  -6  -2   4        170.40        138.18         6.11 o                         
  -5  -2   4        480.76        452.70        13.83 o                         
  -4  -2   4        995.17        961.26        23.82 o                         
  -3  -2   4        252.63        267.38        12.67 o                         
  -2  -2   4       1019.57       1152.22        24.74 o                         
  -1  -2   4        188.12        137.54        11.29 o                         
   0  -2   4        594.25        798.77        46.03 o                         
   1  -2   4        119.81         84.84        16.14 o                         
   2  -2   4        690.84        830.45        50.38 o                         
   3  -2   4       2151.83       2449.41        64.33 o                         
   4  -2   4       1136.12       1242.66        36.71 o                         
   5  -2   4          1.18         -0.87         3.81 o                         
   6  -2   4          3.67          6.07         4.53 o                         
   7  -2   4        920.47        874.81        49.76 o                         
   8  -2   4        226.18        231.60        21.93 o                         
   9  -2   4          2.14         -8.46        13.24 o                         
 -11  -1   4        143.34        157.32        37.83 o                         
 -10  -1   4        501.30        614.73        55.13 o                         
  -9  -1   4         69.28         63.36        35.93 o                         
  -8  -1   4          4.56          6.04         4.25 o                         
  -7  -1   4         71.60         47.17         6.89 o                         
  -6  -1   4        626.36        618.47        21.00 o                         
  -5  -1   4        159.84        134.09         7.17 o                         
  -4  -1   4        360.68        359.64        13.14 o                         
  -3  -1   4       1552.44       1643.47        33.09 o                         
  -2  -1   4       3057.93       3153.39        77.33 o                         
  -1  -1   4        132.75        112.10         8.63 o                         
   0  -1   4        424.63        388.50        13.43 o                         
   1  -1   4        518.07        564.95        36.77 o                         
   2  -1   4        620.40        693.03        42.98 o                         
   3  -1   4       1698.87       1981.28        54.20 o                         
   4  -1   4        925.96        996.07        39.83 o                         
   5  -1   4        162.39        169.86        14.19 o                         
   6  -1   4         95.13         97.49        11.28 o                         
   7  -1   4         68.97         65.27         8.15 o                         
   8  -1   4        100.72         94.40        11.31 o                         
   9  -1   4          1.34          3.02         5.35 o                         
  10  -1   4          0.51         -1.24         9.82 o                         
 -10   0   4          0.90         17.52        17.62 o                         
  -9   0   4         37.45         42.33        11.64 o                         
  -8   0   4         35.91         38.84        10.44 o                         
  -7   0   4        414.44        427.50        30.29 o                         
  -6   0   4        458.40        339.80        49.26 o                         
  -5   0   4        121.39        108.24         8.85 o                         
  -4   0   4        544.05        548.77        17.27 o                         
  -3   0   4        567.97        547.76        16.10 o                         
  -2   0   4        189.64        139.27         8.30 o                         
  -1   0   4       9561.78      10307.96       135.76 o                         
   0   0   4        363.18        380.93        28.34 o                         
   1   0   4         97.68        136.28        17.78 o                         
   2   0   4       2962.46       3178.19        84.64 o                         
   3   0   4        150.30        130.85        13.16 o                         
   4   0   4        584.41        594.76        28.44 o                         
   5   0   4        153.06        120.18        13.88 o                         
   6   0   4        769.79        828.77        31.24 o                         
   7   0   4        550.88        529.21        25.02 o                         
   8   0   4        302.66        271.04        15.71 o                         
   9   0   4          1.44         -0.80         4.01 o                         
  10   0   4        294.27        266.41        26.07 o                         
  11   0   4         85.26        109.91        31.11 o                         
 -10   1   4         15.51         16.56        12.61 o                         
  -9   1   4         34.79         22.08         8.36 o                         
  -8   1   4         76.41         85.91        11.34 o                         
  -7   1   4        362.27        313.82        23.93 o                         
  -6   1   4        105.71         89.93         6.07 o                         
  -5   1   4         59.32         54.55         5.45 o                         
  -4   1   4       3048.71       3287.91        49.06 o                         
  -3   1   4       1943.71       2013.06        51.14 o                         
  -2   1   4        347.65        302.19        14.14 o                         
  -1   1   4       3420.82       3734.56        85.11 o                         
   0   1   4        277.29        446.32        31.30 o                         
   1   1   4       2485.97       2815.95        75.93 o                         
   2   1   4       3796.60       3980.30        49.67 o                         
   3   1   4          2.30         -1.17         4.07 o                         
   4   1   4         12.09         18.11         5.46 o                         
   5   1   4       1620.77       1714.48        46.77 o                         
   6   1   4        563.69        651.63        24.84 o                         
   7   1   4         42.57         33.83         6.37 o                         
   8   1   4          4.75          2.40         3.15 o                         
   9   1   4        104.93         97.39         9.83 o                         
  10   1   4        183.00        186.04        28.60 o                         
  11   1   4        175.27        213.21        41.30 o                         
 -10   2   4         25.07         28.66        15.56 o                         
  -9   2   4         58.79         77.55        14.48 o                         
  -8   2   4          1.58         -4.19         4.19 o                         
  -7   2   4        209.80        199.41         9.92 o                         
  -6   2   4        187.81        194.44         9.38 o                         
  -5   2   4       1120.30       1149.47        23.53 o                         
  -4   2   4       1795.84       1828.40        30.59 o                         
  -3   2   4        297.51        278.05        11.28 o                         
  -2   2   4         74.00         67.85         7.27 o                         
  -1   2   4         42.36         34.07        12.19 o                         
   0   2   4       3754.32       4496.61        98.22 o                         
   1   2   4       2410.42       2519.85        74.40 o                         
   2   2   4       1323.96       1256.92        40.41 o                         
   3   2   4       2972.59       3427.47        47.33 o                         
   4   2   4        873.33       1039.20        28.28 o                         
   5   2   4        539.07        542.22        21.42 o                         
   6   2   4          3.47          2.66         2.17 o                         
   7   2   4          3.19          0.86         3.72 o                         
   8   2   4        173.78        148.99         9.87 o                         
   9   2   4        195.22        189.25        18.04 o                         
  10   2   4        414.42        494.94        59.09 o                         
  11   2   4         51.35         63.52        24.17 o                         
  -9   3   4         79.86        106.38        18.50 o                         
  -8   3   4        228.98        222.36        23.89 o                         
  -7   3   4        535.82        554.08        26.31 o                         
  -6   3   4        121.22        109.49         9.50 o                         
  -5   3   4        238.05        225.75        12.73 o                         
  -4   3   4        821.00        785.76        22.96 o                         
  -3   3   4        544.88        534.48        19.57 o                         
  -2   3   4         64.52         76.72         6.99 o                         
  -1   3   4        194.09        169.68        19.78 o                         
   0   3   4        151.79        134.64        17.71 o                         
   1   3   4       4428.45       4518.21        85.48 o                         
   2   3   4        360.94        452.80        27.31 o                         
   3   3   4        190.95        200.96        11.64 o                         
   4   3   4       2843.21       3223.98        71.63 o                         
   5   3   4        707.91        693.06        41.53 o                         
   6   3   4          1.44         -1.98         2.76 o                         
   7   3   4       1026.21       1048.37        32.58 o                         
   8   3   4        997.67       1020.46        37.73 o                         
   9   3   4       1162.04       1108.49        28.22 o                         
  10   3   4         10.63         15.82         9.35 o                         
  11   3   4         23.72         63.25        24.17 o                         
  -9   4   4        438.12        513.61        55.37 o                         
  -8   4   4         48.31         27.94        13.38 o                         
  -7   4   4         55.79         65.65        18.25 o                         
  -6   4   4        186.84        174.76        18.12 o                         
  -5   4   4        107.30        109.51        10.76 o                         
  -4   4   4          1.37         10.63         3.66 o                         
  -3   4   4          1.35          0.19         2.43 o                         
  -2   4   4       1137.36       1094.99        24.79 o                         
  -1   4   4        595.60        562.03        16.43 o                         
   0   4   4         93.29         87.30        15.24 o                         
   1   4   4       2374.74       2487.86        51.15 o                         
   2   4   4         90.79        133.86        12.10 o                         
   3   4   4       2646.05       2868.98        44.15 o                         
   4   4   4        707.95        575.26        20.33 o                         
   5   4   4         25.77         25.21         4.38 o                         
   6   4   4         96.43         92.79         7.24 o                         
   7   4   4         13.36         12.96         3.83 o                         
   8   4   4        317.07        317.38        14.23 o                         
   9   4   4        600.35        489.49        36.77 o                         
  10   4   4         21.17         17.51        23.88 o                         
  11   4   4         82.71        150.52        36.65 o                         
  -8   5   4         20.60         12.27         6.20 o                         
  -7   5   4         54.99         31.09        13.05 o                         
  -6   5   4        283.49        277.70        37.76 o                         
  -5   5   4         10.76          0.72         4.85 o                         
  -4   5   4        722.75        655.59        39.96 o                         
  -3   5   4        117.32        104.34        11.10 o                         
  -2   5   4         56.20         56.61         4.94 o                         
  -1   5   4        248.24        214.37         9.02 o                         
   0   5   4       1705.45       1754.07        68.80 o                         
   1   5   4       2046.29       2060.32        50.57 o                         
   2   5   4          4.02          4.54         3.27 o                         
   3   5   4        903.67        846.20        29.70 o                         
   4   5   4       1497.52       1561.41        31.89 o                         
   5   5   4        583.68        681.94        19.62 o                         
   6   5   4        321.22        287.53        13.61 o                         
   7   5   4        307.09        289.51        31.36 o                         
   8   5   4          1.49          3.93         7.12 o                         
   9   5   4        181.89        183.35        16.35 o                         
  10   5   4         94.00         93.74        16.01 o                         
  11   5   4         75.18         87.50        17.36 o                         
  -7   6   4        141.52        168.21        32.77 o                         
  -6   6   4       1184.02       1212.75        84.57 o                         
  -5   6   4        357.63        308.28        41.38 o                         
  -4   6   4       1822.33       1697.81        90.01 o                         
  -3   6   4         29.68         23.27        10.09 o                         
  -2   6   4        510.22        464.43        42.53 o                         
  -1   6   4       1085.97        731.85       178.68 o                         
   0   6   4       1965.88       2057.45        59.13 o                         
   1   6   4       1056.25       1046.79        39.25 o                         
   2   6   4          1.78          1.90         1.40 o                         
   3   6   4         59.81         33.58         4.58 o                         
   4   6   4          1.41         -0.05         1.85 o                         
   5   6   4          4.71          0.09         2.97 o                         
   6   6   4        224.94        190.82        10.64 o                         
   7   6   4        597.21        472.07       105.01 o                         
   8   6   4        401.55        367.20        24.89 o                         
   9   6   4          5.46          5.98         4.59 o                         
  10   6   4         24.14         36.81        10.81 o                         
  11   6   4        275.99        300.19        29.59 o                         
  -6   7   4          1.13         20.79        13.00 o                         
  -5   7   4         41.75         31.22        14.42 o                         
  -4   7   4        195.13        202.35        33.83 o                         
  -3   7   4        183.79        223.49        34.31 o                         
  -2   7   4        523.94        461.96        46.09 o                         
  -1   7   4        125.57        104.61        21.35 o                         
   0   7   4        703.83        677.32        50.29 o                         
   1   7   4         71.40         65.01        10.44 o                         
   2   7   4        141.91        149.26        24.50 o                         
   3   7   4         23.93         14.96         2.98 o                         
   4   7   4          1.22          1.39         1.92 o                         
   5   7   4         26.76         25.05         3.82 o                         
   6   7   4        482.60        481.76        30.72 o                         
   7   7   4        920.75        938.19        46.77 o                         
   8   7   4        224.67        248.59        24.85 o                         
   9   7   4        148.50        154.14        14.85 o                         
  10   7   4         29.85         42.84        10.73 o                         
  11   7   4         18.25         18.86         9.52 o                         
  -5   8   4         23.53         31.03        16.87 o                         
  -4   8   4        271.73        280.72        41.82 o                         
  -3   8   4        796.81        722.99        65.68 o                         
  -2   8   4        141.79        129.15        26.51 o                         
  -1   8   4          5.41         -5.88         8.92 o                         
   0   8   4         37.43         34.64        13.74 o                         
   1   8   4        197.06        196.87        27.96 o                         
   2   8   4        568.12        524.03        35.24 o                         
   3   8   4        211.01        188.12        21.64 o                         
   4   8   4        429.68        408.03        25.24 o                         
   5   8   4        831.40        867.35        25.09 o                         
   6   8   4        561.11        584.64        21.95 o                         
   7   8   4         41.28         39.16         7.17 o                         
   8   8   4        208.13        225.23        17.70 o                         
   9   8   4         41.36         47.13        14.65 o                         
  10   8   4         46.52         48.35        10.96 o                         
  11   8   4         36.30         37.44        20.04 o                         
  -4   9   4        254.61        350.02        51.32 o                         
  -3   9   4         19.46         -0.38        10.24 o                         
  -2   9   4         15.65          1.96         9.96 o                         
  -1   9   4        190.14        196.51        33.73 o                         
   0   9   4        674.15        672.98        59.31 o                         
   1   9   4        106.47         98.34        21.43 o                         
   2   9   4         25.91         17.88        10.51 o                         
   3   9   4          3.58          2.70         3.08 o                         
   4   9   4        434.16        456.64        40.77 o                         
   5   9   4        130.07        107.76        13.64 o                         
   6   9   4        759.17        804.56        33.51 o                         
   7   9   4         52.10         55.41         8.51 o                         
   8   9   4          9.35         17.55         6.12 o                         
   9   9   4          1.77         -2.05         6.91 o                         
  10   9   4         41.42         51.54        11.52 o                         
  -2  10   4         30.47         31.01        16.85 o                         
  -1  10   4        322.91        259.92        41.09 o                         
   0  10   4        237.15        270.80        40.70 o                         
   1  10   4         52.97         60.84        19.57 o                         
   2  10   4         36.68         16.68        10.80 o                         
   3  10   4          6.87          6.56         6.90 o                         
   4  10   4        638.81        645.01        31.68 o                         
   5  10   4        590.55        623.28        41.58 o                         
   6  10   4          4.32          5.51         4.63 o                         
   7  10   4         48.64         49.99         9.40 o                         
   8  10   4         53.70         60.22        14.46 o                         
   9  10   4         42.54         69.19        16.27 o                         
  10  10   4          0.50          8.81        11.68 o                         
  -1  11   4        195.13        174.56        36.89 o                         
   0  11   4          6.31         27.89        11.93 o                         
   1  11   4         39.24         29.58        14.35 o                         
   2  11   4        132.48        139.01        29.23 o                         
   3  11   4        121.43        129.87        26.70 o                         
   4  11   4        228.04        208.02        32.72 o                         
   5  11   4         41.23         75.50        14.85 o                         
   6  11   4          8.25          8.66         6.19 o                         
   7  11   4        107.63        124.77        19.64 o                         
   8  11   4        113.63        161.73        23.18 o                         
   2  12   4         92.04        136.14        31.32 o                         
   3  12   4        161.82        196.86        34.99 o                         
   4  12   4         21.29          8.73         8.50 o                         
   5  12   4          2.99         12.70        16.18 o                         
  -6  -9   5        364.44        452.00        43.41 o                         
  -5  -9   5        100.64        138.58        15.25 o                         
  -4  -9   5         44.62         28.64         8.90 o                         
  -3  -9   5         40.22         26.37         9.80 o                         
  -2  -9   5         93.31        107.55        18.43 o                         
  -1  -9   5        160.20        211.30        38.80 o                         
   0  -9   5        137.91        171.66        34.95 o                         
  -8  -8   5         38.93         38.91        15.03 o                         
  -7  -8   5          8.04         14.26        10.32 o                         
  -6  -8   5        267.03        278.39        23.95 o                         
  -5  -8   5        493.83        554.12        47.62 o                         
  -4  -8   5          4.10         -2.53         3.80 o                         
  -3  -8   5          9.86          8.94         4.29 o                         
  -2  -8   5        366.58        392.91        31.58 o                         
  -1  -8   5          6.86          9.44         7.46 o                         
   0  -8   5         19.16         13.92        10.32 o                         
   1  -8   5        262.56        278.43        42.95 o                         
   2  -8   5         74.26        112.32        28.78 o                         
  -9  -7   5         12.14         20.72        10.65 o                         
  -8  -7   5          3.54         -4.98         7.28 o                         
  -7  -7   5        107.35        108.94        20.81 o                         
  -6  -7   5        113.81        139.10        23.83 o                         
  -5  -7   5        167.76        156.58        23.24 o                         
  -4  -7   5         23.31         24.89         7.11 o                         
  -3  -7   5        355.90        389.80        32.89 o                         
  -2  -7   5         38.41         37.02         8.05 o                         
  -1  -7   5         19.25         22.04        12.79 o                         
   0  -7   5         19.83          6.77         7.25 o                         
   1  -7   5        324.89        309.70        29.49 o                         
   2  -7   5        207.51        212.10        25.69 o                         
   3  -7   5        126.63        148.35        31.59 o                         
   4  -7   5          3.48          9.56         9.29 o                         
 -10  -6   5          1.58        -13.68        13.68 o                         
  -9  -6   5         12.86         23.24        10.54 o                         
  -8  -6   5        372.27        398.27        41.79 o                         
  -7  -6   5        630.47        697.94        52.57 o                         
  -6  -6   5         10.36          4.00         5.00 o                         
  -5  -6   5        170.07        166.69        17.28 o                         
  -4  -6   5         90.12         83.79        10.31 o                         
  -3  -6   5        150.69        133.05        13.30 o                         
  -2  -6   5        151.87        145.94        15.29 o                         
  -1  -6   5        117.86         94.13        13.70 o                         
   0  -6   5        440.06        462.48        30.82 o                         
   1  -6   5         86.07         75.01        12.56 o                         
   2  -6   5        254.18        234.84        35.57 o                         
   3  -6   5        165.45        184.05        34.08 o                         
   4  -6   5         56.47         43.71        11.73 o                         
   5  -6   5          2.88         -6.61        11.85 o                         
   6  -6   5        104.05        132.22        31.04 o                         
 -10  -5   5         60.23         44.95        11.89 o                         
  -9  -5   5        170.90        181.34        23.10 o                         
  -8  -5   5        229.62        290.86        35.38 o                         
  -7  -5   5         56.68         50.16        18.14 o                         
  -6  -5   5         48.29         40.89        11.66 o                         
  -5  -5   5        238.74        205.37        13.54 o                         
  -4  -5   5         57.59         48.61        10.87 o                         
  -3  -5   5       1276.08       1275.55        35.17 o                         
  -2  -5   5        322.09        281.63        17.95 o                         
  -1  -5   5        209.16        220.06        33.01 o                         
   0  -5   5        262.95        252.62        21.84 o                         
   1  -5   5        943.63        999.04        65.94 o                         
   2  -5   5          0.96         -2.91        10.48 o                         
   3  -5   5         22.55         17.78        11.88 o                         
   4  -5   5         75.77         70.65        21.79 o                         
   5  -5   5         46.35         32.95        10.08 o                         
   6  -5   5         12.74          9.44         7.00 o                         
   7  -5   5        179.41        136.20        30.72 o                         
 -10  -4   5          0.51         -6.72        11.52 o                         
  -9  -4   5        163.64        163.76        21.70 o                         
  -8  -4   5        399.52        457.38        34.47 o                         
  -7  -4   5         92.80         81.91         6.93 o                         
  -6  -4   5         61.76         54.10         6.27 o                         
  -5  -4   5        392.31        382.66        31.19 o                         
  -4  -4   5       2370.51       2433.14        83.38 o                         
  -3  -4   5        615.48        582.10        26.84 o                         
  -2  -4   5        571.64        622.42        22.64 o                         
  -1  -4   5       2067.45       2165.03        40.32 o                         
   0  -4   5        933.10       1029.25        27.25 o                         
   1  -4   5         10.45         10.83         4.19 o                         
   2  -4   5        408.86        404.12        23.09 o                         
   3  -4   5        299.37        292.61        21.32 o                         
   4  -4   5        306.84        330.01        39.53 o                         
   5  -4   5        643.89        670.33        57.22 o                         
   6  -4   5        143.44        157.47        20.88 o                         
   7  -4   5          3.47          9.98         6.91 o                         
   8  -4   5         17.59         -0.21        10.60 o                         
 -10  -3   5        148.05        173.20        24.17 o                         
  -9  -3   5         34.63         28.81        16.98 o                         
  -8  -3   5        107.46        124.83        18.55 o                         
  -7  -3   5         22.62         21.49         5.76 o                         
  -6  -3   5        233.23        211.47        10.16 o                         
  -5  -3   5        979.39       1003.80        27.01 o                         
  -4  -3   5         36.34         38.12         5.73 o                         
  -3  -3   5         22.15         13.48         5.29 o                         
  -2  -3   5        608.82        612.42        23.92 o                         
  -1  -3   5       1785.85       1835.52        59.97 o                         
   0  -3   5        734.69        767.30        51.51 o                         
   1  -3   5         47.59         36.43        11.86 o                         
   2  -3   5        162.50        173.40        13.54 o                         
   3  -3   5         13.02          4.21         8.04 o                         
   4  -3   5        226.64        222.68        19.78 o                         
   5  -3   5        560.08        578.10        33.47 o                         
   6  -3   5          5.38          8.14         9.93 o                         
   7  -3   5        195.85        202.79        22.72 o                         
   8  -3   5        202.76        199.55        22.66 o                         
   9  -3   5         87.50        106.28        26.24 o                         
 -10  -2   5        107.82        142.48        32.09 o                         
  -9  -2   5         62.11         62.75        14.17 o                         
  -8  -2   5         28.81         37.05        12.29 o                         
  -7  -2   5        102.46         93.41        10.26 o                         
  -6  -2   5        280.10        269.72        10.41 o                         
  -5  -2   5         43.18         31.77         4.22 o                         
  -4  -2   5        869.90        829.25        26.72 o                         
  -3  -2   5        442.58        446.20        17.49 o                         
  -2  -2   5         63.03         51.57         7.71 o                         
  -1  -2   5       2748.70       3171.55        63.81 o                         
   0  -2   5         89.25         59.70        14.80 o                         
   1  -2   5       1270.17       1558.36        70.96 o                         
   2  -2   5        702.07        786.01        52.87 o                         
   3  -2   5       1174.81       1257.90        49.50 o                         
   4  -2   5        396.56        381.69        21.49 o                         
   5  -2   5         54.32         58.50         9.18 o                         
   6  -2   5          3.95          2.90         4.89 o                         
   7  -2   5        651.54        650.14        31.00 o                         
   8  -2   5        339.05        295.46        26.29 o                         
   9  -2   5         22.86         17.70         9.20 o                         
 -10  -1   5        188.24        257.28        29.39 o                         
  -9  -1   5         73.18        108.05        17.70 o                         
  -8  -1   5          1.11         -2.40         3.67 o                         
  -7  -1   5         91.65         92.22        10.37 o                         
  -6  -1   5        610.79        556.44        19.83 o                         
  -5  -1   5        278.31        261.58        11.25 o                         
  -4  -1   5         15.17          8.75         3.37 o                         
  -3  -1   5       1356.48       1461.80        37.85 o                         
  -2  -1   5       2869.53       2902.55        39.99 o                         
  -1  -1   5         41.33         67.82         7.25 o                         
   0  -1   5        590.36        750.87        45.27 o                         
   1  -1   5        154.49        134.72        20.55 o                         
   2  -1   5         81.83         47.08        14.57 o                         
   3  -1   5       2306.95       2569.32        78.31 o                         
   4  -1   5       1125.03       1308.59        37.67 o                         
   5  -1   5         49.84         49.42         8.09 o                         
   6  -1   5        356.63        357.66        21.99 o                         
   7  -1   5        272.96        289.34        20.60 o                         
   8  -1   5          3.97         -5.80         5.80 o                         
   9  -1   5          9.46          3.52         3.35 o                         
  10  -1   5         14.97         14.44         5.73 o                         
 -10   0   5        120.28        168.27        28.50 o                         
  -9   0   5        326.59        353.64        32.69 o                         
  -8   0   5        155.87        150.08        16.77 o                         
  -7   0   5        275.74        322.15        27.32 o                         
  -6   0   5        225.82        212.41        13.07 o                         
  -5   0   5          4.66          8.09         2.87 o                         
  -4   0   5        154.80        146.21         8.60 o                         
  -3   0   5        144.48        125.15         8.83 o                         
  -2   0   5        851.50        838.99        25.80 o                         
  -1   0   5        559.29        569.59        37.44 o                         
   0   0   5        469.32        496.10        35.64 o                         
   1   0   5        982.91        987.49        50.90 o                         
   2   0   5        587.69        615.76        41.83 o                         
   3   0   5         12.87         23.68         6.81 o                         
   4   0   5       1854.73       2019.38        57.08 o                         
   5   0   5        555.81        640.90        26.69 o                         
   6   0   5       1356.76       1457.36        42.05 o                         
   7   0   5         54.07         45.54         8.59 o                         
   8   0   5        667.83        673.36        30.72 o                         
   9   0   5          5.67          3.27         2.75 o                         
  10   0   5        283.57        282.01        35.03 o                         
 -10   1   5          0.39         -8.54        11.01 o                         
  -9   1   5          8.63          4.59         5.79 o                         
  -8   1   5         83.85        105.85        17.20 o                         
  -7   1   5        188.79        135.32        17.16 o                         
  -6   1   5        536.94        511.01        19.24 o                         
  -5   1   5          8.14         13.31         4.21 o                         
  -4   1   5        564.89        563.62        32.48 o                         
  -3   1   5        556.46        509.89        20.60 o                         
  -2   1   5        517.56        510.39        17.58 o                         
  -1   1   5        239.16        257.07        18.18 o                         
   0   1   5          2.00         16.48         9.82 o                         
   1   1   5       2759.13       2389.20       322.86 o                         
   2   1   5       1910.23       2008.33        72.53 o                         
   3   1   5        975.59       1181.42        28.86 o                         
   4   1   5        344.67        322.28        24.50 o                         
   5   1   5          4.17         -2.94         4.93 o                         
   6   1   5        237.76        237.34        16.21 o                         
   7   1   5        441.95        442.36        23.11 o                         
   8   1   5        140.25        135.07        13.37 o                         
   9   1   5        212.00        219.50        20.80 o                         
  10   1   5        149.76        131.26        21.60 o                         
  11   1   5         47.38         40.40        19.77 o                         
  -9   2   5         36.21         45.68        15.14 o                         
  -8   2   5         61.44         60.66         9.93 o                         
  -7   2   5          0.78         -1.65         2.11 o                         
  -6   2   5          3.11          2.87         5.21 o                         
  -5   2   5       2255.94       2348.69        37.97 o                         
  -4   2   5       1183.96       1240.16        29.71 o                         
  -3   2   5        337.63        328.19        14.75 o                         
  -2   2   5        405.86        407.76        21.52 o                         
  -1   2   5         71.50         67.57        14.70 o                         
   0   2   5       1448.14       1484.61        63.50 o                         
   1   2   5       2429.12       2608.56        82.33 o                         
   2   2   5       2814.20       3102.46        87.86 o                         
   3   2   5         42.90         73.83        11.23 o                         
   4   2   5          8.19         28.51         5.61 o                         
   5   2   5        238.48        216.50        14.43 o                         
   6   2   5        542.40        553.75        24.16 o                         
   7   2   5          2.64         -0.38         2.93 o                         
   8   2   5         54.91         56.30         8.26 o                         
   9   2   5        716.59        758.80        28.14 o                         
  10   2   5        271.19        310.41        23.81 o                         
  11   2   5         18.62         50.07        22.05 o                         
  -9   3   5         71.98         73.14        20.20 o                         
  -8   3   5          2.63        -11.34        11.34 o                         
  -7   3   5         64.03         70.48         9.47 o                         
  -6   3   5        133.08        135.15        10.29 o                         
  -5   3   5       1004.07        984.59        25.59 o                         
  -4   3   5        647.22        662.30        19.91 o                         
  -3   3   5          2.66          0.51         2.29 o                         
  -2   3   5         59.10         62.19         7.52 o                         
  -1   3   5        103.41         75.80        14.16 o                         
   0   3   5       2454.37       2504.93        56.70 o                         
   1   3   5        423.20        441.98        35.54 o                         
   2   3   5         63.47         81.11        10.75 o                         
   3   3   5        102.23        131.61        10.55 o                         
   4   3   5       1550.17       1804.89        51.59 o                         
   5   3   5       1389.51       1473.01        46.98 o                         
   6   3   5         12.34          8.47         3.92 o                         
   7   3   5        116.70        108.40         9.57 o                         
   8   3   5         59.28         51.17         9.23 o                         
   9   3   5        401.41        397.94        25.63 o                         
  10   3   5        144.95        169.67        28.69 o                         
  11   3   5         52.34         57.16        13.88 o                         
  -8   4   5        109.88         96.93        24.40 o                         
  -7   4   5        181.44        169.16        19.12 o                         
  -6   4   5         86.98         80.97         8.70 o                         
  -5   4   5       1302.58       1298.26        36.72 o                         
  -4   4   5          0.87         -2.43         3.22 o                         
  -3   4   5        149.83        146.63         9.97 o                         
  -2   4   5       1355.91       1375.22        60.99 o                         
  -1   4   5         10.57         16.66         7.88 o                         
   0   4   5         12.57          9.32         7.12 o                         
   1   4   5         80.98         72.58        10.25 o                         
   2   4   5       1529.66       1656.47        46.15 o                         
   3   4   5       4705.20       5197.52        62.84 o                         
   4   4   5         16.88          9.89         3.40 o                         
   5   4   5        253.52        258.96        17.77 o                         
   6   4   5        134.02        116.32        10.36 o                         
   7   4   5         53.67         56.70        10.17 o                         
   8   4   5       2028.11       2065.30        64.61 o                         
   9   4   5        475.86        486.43        28.33 o                         
  10   4   5          0.40          8.07         9.14 o                         
  11   4   5          0.60         -3.09         7.15 o                         
  -8   5   5         61.90         25.58        11.58 o                         
  -7   5   5        441.90        525.05        55.07 o                         
  -6   5   5        165.52        137.40        27.87 o                         
  -5   5   5          0.98         -2.83         3.57 o                         
  -4   5   5         31.23         14.30         9.89 o                         
  -3   5   5          3.94         -0.88         4.00 o                         
  -2   5   5       1528.47       1415.74        32.25 o                         
  -1   5   5        330.33        338.92        13.92 o                         
   0   5   5          2.22          4.41         4.95 o                         
   1   5   5       1691.41       1763.13        49.11 o                         
   2   5   5        686.77        680.88        29.81 o                         
   3   5   5       1089.68       1033.93        35.26 o                         
   4   5   5        250.23        273.73        15.73 o                         
   5   5   5        223.35        255.49        15.18 o                         
   6   5   5          2.03          3.26         2.08 o                         
   7   5   5        863.99        866.56        34.86 o                         
   8   5   5       1244.16       1249.67        37.31 o                         
   9   5   5          0.69         -2.01         2.01 o                         
  10   5   5          4.61         -1.43         5.25 o                         
  11   5   5        119.17        151.90        25.00 o                         
  -7   6   5        195.51        191.75        36.93 o                         
  -6   6   5         26.82         28.70        13.46 o                         
  -5   6   5          2.01         10.15        10.70 o                         
  -4   6   5         26.63         26.47         9.20 o                         
  -3   6   5        383.28        312.83        37.80 o                         
  -2   6   5        558.44        514.65        23.45 o                         
  -1   6   5        165.11        144.40         7.93 o                         
   0   6   5       1277.16       1175.68        65.16 o                         
   1   6   5        752.89        725.01        33.55 o                         
   2   6   5        186.05        185.69        16.82 o                         
   3   6   5          7.46          3.87         2.83 o                         
   4   6   5        128.94        135.54         9.14 o                         
   5   6   5        310.95        320.40        14.90 o                         
   6   6   5       1504.08       1491.10        32.31 o                         
   7   6   5        281.30        267.46        30.45 o                         
   8   6   5         53.17         36.72         5.67 o                         
   9   6   5         97.49         73.38        11.90 o                         
  10   6   5         14.17         29.18        10.17 o                         
  11   6   5        461.35        518.51        39.23 o                         
  -6   7   5         83.29         69.69        21.98 o                         
  -5   7   5          0.57        -10.03        12.78 o                         
  -4   7   5        264.07        239.39        37.60 o                         
  -3   7   5        231.05        263.66        37.32 o                         
  -2   7   5         61.37         49.31        15.39 o                         
  -1   7   5          0.93        -10.54        10.54 o                         
   0   7   5        678.57        576.66        21.89 o                         
   1   7   5        929.68        957.27        58.49 o                         
   2   7   5        274.96        254.87        14.44 o                         
   3   7   5         19.08         16.92         3.54 o                         
   4   7   5          1.79          5.70         3.26 o                         
   5   7   5        242.32        229.68        14.14 o                         
   6   7   5         98.12         97.31         8.40 o                         
   7   7   5        113.35        107.00        10.05 o                         
   8   7   5         17.89         24.19         5.59 o                         
   9   7   5        332.60        333.75        25.35 o                         
  10   7   5        231.93        247.66        25.42 o                         
  11   7   5         37.54         36.19        12.02 o                         
  -5   8   5         21.44         -3.86        10.36 o                         
  -4   8   5         14.76          5.97         7.24 o                         
  -3   8   5       1111.68       1201.75        84.18 o                         
  -2   8   5         39.10         29.33        13.20 o                         
  -1   8   5         26.92         29.96        13.97 o                         
   0   8   5        488.29        471.62        46.31 o                         
   1   8   5         83.40         41.19        14.65 o                         
   2   8   5         17.19          5.98         5.47 o                         
   3   8   5        187.79        210.43        10.69 o                         
   4   8   5          2.67          1.05         3.18 o                         
   5   8   5        121.67        115.89         9.28 o                         
   6   8   5         93.64         96.99        12.94 o                         
   7   8   5         47.88         43.37         6.83 o                         
   8   8   5        391.68        370.78        23.32 o                         
   9   8   5        252.48        301.14        21.68 o                         
  10   8   5        228.39        283.30        26.88 o                         
  11   8   5         46.22         47.78        12.20 o                         
  -4   9   5        193.12        188.35        36.81 o                         
  -3   9   5         46.89         51.11        20.00 o                         
  -2   9   5         41.25         27.67        14.72 o                         
  -1   9   5        213.52        209.21        34.41 o                         
   0   9   5        922.94        910.97        69.14 o                         
   1   9   5        136.28         86.93        20.48 o                         
   2   9   5        181.30        139.17        12.90 o                         
   3   9   5          8.08          1.37         4.71 o                         
   4   9   5        266.87        228.43        29.82 o                         
   5   9   5        954.63       1056.15        34.95 o                         
   6   9   5        281.35        292.58        16.18 o                         
   7   9   5          5.62         -1.31         7.24 o                         
   8   9   5         58.69         89.18        10.41 o                         
   9   9   5         86.56         86.27        12.20 o                         
  10   9   5         23.64         15.15        15.13 o                         
  -2  10   5         47.79         51.04        17.49 o                         
  -1  10   5        108.33        101.36        25.90 o                         
   0  10   5         80.62         89.28        23.77 o                         
   1  10   5         40.72         17.20         7.05 o                         
   2  10   5        118.88        114.00        23.96 o                         
   3  10   5        178.76        212.21        31.65 o                         
   4  10   5        542.68        544.96        49.60 o                         
   5  10   5        271.58        322.50        21.73 o                         
   6  10   5          4.82         -0.08         4.74 o                         
   7  10   5        147.11        165.10        30.48 o                         
   8  10   5        126.08        142.25        13.42 o                         
   9  10   5          8.22          6.23         6.19 o                         
  10  10   5          2.21          4.59        10.20 o                         
  -1  11   5        226.51        222.28        40.69 o                         
   0  11   5          3.90         -5.58        10.03 o                         
   1  11   5         13.42         12.82         7.72 o                         
   2  11   5        191.90        151.48        30.43 o                         
   3  11   5        355.13        354.50        44.11 o                         
   4  11   5         73.15         70.46        19.87 o                         
   5  11   5          7.88         48.70        31.46 o                         
   6  11   5         20.82         13.00         5.56 o                         
   7  11   5        102.04        114.43        28.03 o                         
   8  11   5        208.68        218.40        27.79 o                         
   9  11   5         60.65         74.61        17.10 o                         
   2  12   5        151.08        155.02        32.50 o                         
   3  12   5         44.36         28.48        13.78 o                         
   4  12   5         45.14         28.80        12.03 o                         
   5  12   5         13.79         34.51        53.31 o                         
   6  12   5        179.24        177.85        36.84 o                         
  -5  -9   6         14.87         13.70         8.45 o                         
  -4  -9   6         12.14          6.13         9.89 o                         
  -3  -9   6         30.18         22.71         8.21 o                         
  -2  -9   6        360.94        388.78        34.31 o                         
  -1  -9   6        346.74        382.32        33.25 o                         
  -7  -8   6         37.28         53.63        15.72 o                         
  -6  -8   6        247.07        352.09        40.43 o                         
  -5  -8   6         75.51         85.13        18.52 o                         
  -4  -8   6         27.41         29.59         7.98 o                         
  -3  -8   6        120.53        137.63        25.69 o                         
  -2  -8   6        106.02        114.30        22.97 o                         
  -1  -8   6         60.24         55.41        12.40 o                         
   0  -8   6          3.47          7.25        10.69 o                         
   1  -8   6         22.89         32.74        14.95 o                         
   2  -8   6        367.46        420.93        55.43 o                         
  -8  -7   6         82.79        105.60        22.82 o                         
  -7  -7   6        182.31        233.79        32.12 o                         
  -6  -7   6          0.83          5.33         4.81 o                         
  -5  -7   6        137.59        137.11        23.44 o                         
  -4  -7   6         57.97         50.70         9.54 o                         
  -3  -7   6        380.47        378.20        29.60 o                         
  -2  -7   6        130.95        110.44        15.92 o                         
  -1  -7   6          1.58          8.91         5.79 o                         
   0  -7   6          3.18         -5.63         8.29 o                         
   1  -7   6        168.62        152.39        30.30 o                         
   2  -7   6        403.68        430.52        36.92 o                         
   3  -7   6          4.96         -2.98         6.61 o                         
  -9  -6   6         84.22         96.41        22.12 o                         
  -8  -6   6        171.22        220.65        31.78 o                         
  -7  -6   6         31.20         35.11        13.32 o                         
  -6  -6   6        177.23        193.30        27.49 o                         
  -5  -6   6         63.42         56.26        10.74 o                         
  -4  -6   6         92.70        101.93        22.33 o                         
  -3  -6   6       1137.82       1144.53        48.68 o                         
  -2  -6   6        155.15        122.41        13.08 o                         
  -1  -6   6         74.03         52.59         8.73 o                         
   0  -6   6        479.32        518.06        34.44 o                         
   1  -6   6          1.63         -3.75        11.62 o                         
   2  -6   6          4.05         -8.16        11.61 o                         
   3  -6   6        121.71         99.31        25.21 o                         
   4  -6   6        117.73        123.47        21.27 o                         
   5  -6   6        237.13        201.14        29.21 o                         
  -9  -5   6        139.52        138.72        26.76 o                         
  -8  -5   6         18.32         26.88        11.22 o                         
  -7  -5   6         40.76         59.70        17.20 o                         
  -6  -5   6         22.30         16.65         3.92 o                         
  -5  -5   6        700.30        664.99        37.78 o                         
  -4  -5   6        306.27        250.74        31.41 o                         
  -3  -5   6         61.48         61.91        11.14 o                         
  -2  -5   6         38.85         26.57         6.00 o                         
  -1  -5   6         14.33         14.07         3.46 o                         
   0  -5   6        643.37        597.01        45.15 o                         
   1  -5   6       1242.73       1233.91        41.63 o                         
   2  -5   6        195.06        147.40        28.26 o                         
   3  -5   6        148.75        106.59        25.06 o                         
   4  -5   6        568.38        593.83        58.59 o                         
   5  -5   6        403.23        426.64        35.97 o                         
   6  -5   6          4.19          1.88         7.84 o                         
 -10  -4   6          1.39         -0.14         8.06 o                         
  -9  -4   6        247.50        283.34        37.99 o                         
  -8  -4   6          1.78         -3.28         7.79 o                         
  -7  -4   6         23.17         22.62         6.79 o                         
  -6  -4   6        726.58        718.67        44.79 o                         
  -5  -4   6         67.19         71.01         7.46 o                         
  -4  -4   6         35.67         34.07         8.78 o                         
  -3  -4   6          6.53          4.86         3.72 o                         
  -2  -4   6        233.88        226.64        14.89 o                         
  -1  -4   6        616.76        600.09        24.96 o                         
   0  -4   6        599.37        688.43        53.49 o                         
   1  -4   6        190.94        192.12        22.64 o                         
   2  -4   6        307.34        311.90        39.64 o                         
   3  -4   6          8.42          7.10         4.20 o                         
   4  -4   6        437.91        448.67        29.47 o                         
   5  -4   6         14.45         -1.12         9.25 o                         
   6  -4   6          5.25         -1.66         8.33 o                         
   7  -4   6         85.78         77.40        15.81 o                         
 -10  -3   6         62.17         86.24        21.72 o                         
  -9  -3   6          1.90         -3.54         6.20 o                         
  -8  -3   6         35.07         21.96        11.06 o                         
  -7  -3   6        292.02        299.53        17.96 o                         
  -6  -3   6          2.28         17.44         3.43 o                         
  -5  -3   6          8.23         12.40         4.45 o                         
  -4  -3   6       1204.49       1277.16        43.46 o                         
  -3  -3   6         97.73         89.82        11.01 o                         
  -2  -3   6        111.55        130.41        13.39 o                         
  -1  -3   6       2482.25       2735.05        70.21 o                         
   0  -3   6        177.38        201.04        21.10 o                         
   1  -3   6         19.24          9.72         4.77 o                         
   2  -3   6          1.58         -5.72         9.58 o                         
   3  -3   6        650.34        721.32        34.77 o                         
   4  -3   6        114.59        113.84        14.92 o                         
   5  -3   6         21.93         16.84         6.67 o                         
   6  -3   6         74.24         68.62        13.07 o                         
   7  -3   6        243.25        225.82        44.53 o                         
   8  -3   6         95.64         93.64        16.84 o                         
 -10  -2   6        157.58        215.63        36.23 o                         
  -9  -2   6          0.44          0.93         7.75 o                         
  -8  -2   6          8.37         -1.72         7.83 o                         
  -7  -2   6          4.97          4.83         2.79 o                         
  -6  -2   6        723.72        751.16        34.26 o                         
  -5  -2   6        655.49        646.17        20.76 o                         
  -4  -2   6       1347.76       1319.38        42.23 o                         
  -3  -2   6         91.91         71.92         9.16 o                         
  -2  -2   6         12.17          4.29         4.11 o                         
  -1  -2   6        562.64        524.90        43.08 o                         
   0  -2   6        141.13        121.31        10.25 o                         
   1  -2   6        315.77        364.99        37.64 o                         
   2  -2   6       2609.05       2928.93       104.05 o                         
   3  -2   6        260.40        255.99        24.25 o                         
   4  -2   6        129.42        116.95        14.38 o                         
   5  -2   6         51.33         50.76        10.81 o                         
   6  -2   6         83.25         79.19        13.64 o                         
   7  -2   6        483.61        501.58        34.46 o                         
   8  -2   6        142.65        131.38        18.46 o                         
   9  -2   6          3.93         -1.31         3.96 o                         
 -10  -1   6         83.61        101.70        25.97 o                         
  -9  -1   6         45.89         61.30        17.26 o                         
  -8  -1   6         42.83         46.18        16.43 o                         
  -7  -1   6        574.41        422.44       182.87 o                         
  -6  -1   6         61.04         60.72         9.56 o                         
  -5  -1   6        181.07        168.91        15.43 o                         
  -4  -1   6        389.86        358.51        16.47 o                         
  -3  -1   6        627.29        615.15        21.00 o                         
  -2  -1   6         45.00         32.19         4.59 o                         
  -1  -1   6         99.29         99.61        18.09 o                         
   0  -1   6        118.40        145.61        22.19 o                         
   1  -1   6        865.15        971.91        56.99 o                         
   2  -1   6        299.00        276.64        31.29 o                         
   3  -1   6        187.06        159.04        18.08 o                         
   4  -1   6        464.73        541.24        36.80 o                         
   5  -1   6         72.16         56.92         9.24 o                         
   6  -1   6         48.98         46.42        10.87 o                         
   7  -1   6        607.08        643.04        37.79 o                         
   8  -1   6         56.42         62.41        12.22 o                         
   9  -1   6          0.42          2.43         4.13 o                         
  10  -1   6        136.83        118.03        24.38 o                         
 -10   0   6         41.07         18.58        12.61 o                         
  -9   0   6         84.08        169.91        30.94 o                         
  -8   0   6        981.82       1197.80        75.27 o                         
  -7   0   6        488.61        467.27        66.81 o                         
  -6   0   6         10.34         15.59         5.18 o                         
  -5   0   6          5.48          4.76         4.20 o                         
  -4   0   6         43.26         29.69         5.65 o                         
  -3   0   6         22.98         67.95         7.39 o                         
  -2   0   6       8204.48       8534.69        90.03 o                         
  -1   0   6        305.66        334.80        22.91 o                         
   0   0   6        814.13        986.04        54.20 o                         
   1   0   6        194.90        168.52        23.81 o                         
   2   0   6        703.71        567.02        86.75 o                         
   3   0   6        113.12        109.99        14.10 o                         
   4   0   6        359.51        410.91        28.10 o                         
   5   0   6       1077.67       1119.21        47.54 o                         
   6   0   6        629.42        689.78        33.00 o                         
   7   0   6          0.84         -5.12         5.12 o                         
   8   0   6         15.50         18.67         6.47 o                         
   9   0   6         16.61         10.63         4.78 o                         
  10   0   6        100.54        106.48        21.33 o                         
 -10   1   6          0.55         -7.25        12.02 o                         
  -9   1   6        200.35        296.07        41.03 o                         
  -8   1   6        196.61        242.98        34.84 o                         
  -7   1   6        334.72        308.04        18.93 o                         
  -6   1   6          0.98         -3.46         3.46 o                         
  -5   1   6          2.02          3.71         2.85 o                         
  -4   1   6       1207.48       1249.82        43.88 o                         
  -3   1   6        116.74        110.03        10.54 o                         
  -2   1   6         12.15          6.35         2.77 o                         
  -1   1   6        925.60       1031.52        39.23 o                         
   0   1   6          2.88         14.44         8.46 o                         
   1   1   6       3078.36       3393.77       100.46 o                         
   2   1   6         53.02         70.98        15.94 o                         
   3   1   6       1466.58       1612.36        33.89 o                         
   4   1   6        198.49        190.71        13.50 o                         
   5   1   6        120.78        125.76        15.74 o                         
   6   1   6        465.37        453.31        31.32 o                         
   7   1   6         17.00         14.54         5.31 o                         
   8   1   6         34.62         40.06         7.88 o                         
   9   1   6        199.33        234.76        22.37 o                         
  10   1   6         46.77         41.38         9.21 o                         
  -9   2   6        327.88        420.30        48.15 o                         
  -8   2   6          1.23          2.95         6.18 o                         
  -7   2   6         21.83         22.09         5.97 o                         
  -6   2   6         16.36          4.90         5.87 o                         
  -5   2   6        684.68        731.13        22.67 o                         
  -4   2   6       1115.15       1162.09        30.70 o                         
  -3   2   6          0.94          3.92         3.93 o                         
  -2   2   6          6.03         10.82         5.09 o                         
  -1   2   6         61.65         49.10         8.72 o                         
   0   2   6       4491.93       5194.93       125.54 o                         
   1   2   6       2152.03       2490.95        88.45 o                         
   2   2   6          8.22          5.68         2.92 o                         
   3   2   6        760.77        832.62        36.93 o                         
   4   2   6        571.71        574.92        22.77 o                         
   5   2   6         29.42         39.98         6.87 o                         
   6   2   6       1599.13       1729.42        56.53 o                         
   7   2   6        301.58        305.50        16.95 o                         
   8   2   6         29.88         37.84         7.48 o                         
   9   2   6        818.41        899.77        42.51 o                         
  10   2   6         35.96         50.14        10.14 o                         
  11   2   6          1.00         17.18        13.03 o                         
  -9   3   6        186.13        223.41        35.70 o                         
  -8   3   6          3.55          6.44         6.15 o                         
  -7   3   6          2.91          4.62         3.19 o                         
  -6   3   6        609.06        677.72        30.87 o                         
  -5   3   6         25.02         22.38         4.44 o                         
  -4   3   6        127.85        124.37         9.35 o                         
  -3   3   6        299.44        307.12        13.93 o                         
  -2   3   6        198.81        160.05        13.28 o                         
  -1   3   6       2027.48       2290.40        59.54 o                         
   0   3   6       1033.05       1058.18        60.03 o                         
   1   3   6        248.75        301.17        32.45 o                         
   2   3   6          5.44         -0.60         4.51 o                         
   3   3   6       1002.89       1056.61        30.25 o                         
   4   3   6        879.72        862.79        38.48 o                         
   5   3   6         32.41         37.54         6.93 o                         
   6   3   6         72.18        106.00        11.60 o                         
   7   3   6        615.39        643.14        28.41 o                         
   8   3   6          7.16          6.48         5.55 o                         
   9   3   6        403.12        435.45        39.49 o                         
  10   3   6         23.39         14.15         8.63 o                         
  11   3   6        106.15        106.32        23.99 o                         
  -8   4   6         61.18         50.10        16.93 o                         
  -7   4   6          4.66         -5.58         5.58 o                         
  -6   4   6        534.18        548.58        23.51 o                         
  -5   4   6        655.97        686.53        25.30 o                         
  -4   4   6        228.63        216.98        13.57 o                         
  -3   4   6        169.20        146.91         9.78 o                         
  -2   4   6       1879.32       1803.68        56.95 o                         
  -1   4   6        623.10        594.90        32.02 o                         
   0   4   6        180.03        192.39        17.92 o                         
   1   4   6          7.04         13.10        10.99 o                         
   2   4   6         34.89         41.99         8.89 o                         
   3   4   6        551.68        534.66        21.49 o                         
   4   4   6        604.53        612.90        23.68 o                         
   5   4   6        144.88        152.76        15.17 o                         
   6   4   6         61.97         63.74        10.96 o                         
   7   4   6          8.41         19.80         6.89 o                         
   8   4   6       1319.28       1332.75        54.14 o                         
   9   4   6        239.70        256.53        22.03 o                         
  10   4   6          0.83         -3.53         6.43 o                         
  11   4   6         17.50         19.27         9.55 o                         
  -8   5   6         49.71         28.56        14.85 o                         
  -7   5   6        279.48        283.84        40.95 o                         
  -6   5   6         74.35         77.51        10.82 o                         
  -5   5   6        297.59        272.11        17.96 o                         
  -4   5   6          0.62         -4.90         4.90 o                         
  -3   5   6        201.94        186.46        13.07 o                         
  -2   5   6        824.95        801.17        25.37 o                         
  -1   5   6        776.09        765.81        52.05 o                         
   0   5   6        220.34        198.77        25.46 o                         
   1   5   6        203.33        218.29        24.20 o                         
   2   5   6       1392.89       1401.11        52.73 o                         
   3   5   6        839.11        864.03        36.77 o                         
   4   5   6          0.71          6.09         3.52 o                         
   5   5   6        313.72        311.51        17.83 o                         
   6   5   6        723.68        721.82        32.27 o                         
   7   5   6        376.77        361.54        22.63 o                         
   8   5   6          2.03         -4.30         4.30 o                         
   9   5   6         27.17         14.56         5.39 o                         
  10   5   6         96.24         74.65        18.55 o                         
  11   5   6        186.90        223.96        33.63 o                         
  -7   6   6        268.36        272.25        42.98 o                         
  -6   6   6         81.19         89.57        24.42 o                         
  -5   6   6          3.71          6.91         8.33 o                         
  -4   6   6          4.06          0.21         3.00 o                         
  -3   6   6        154.51        185.89        12.58 o                         
  -2   6   6        397.68        358.67        15.99 o                         
  -1   6   6        145.08        151.83         9.79 o                         
   0   6   6        406.43        425.36        27.93 o                         
   1   6   6       1458.04       1475.08        76.95 o                         
   2   6   6        875.02        912.27        93.84 o                         
   3   6   6         87.85        197.36        17.25 o                         
   4   6   6          0.98         -2.04         3.77 o                         
   5   6   6        907.08        859.00        30.91 o                         
   6   6   6        645.53        698.72        23.39 o                         
   7   6   6        133.71        153.81        32.99 o                         
   8   6   6        130.31        123.33        12.17 o                         
   9   6   6         34.42         30.05         9.02 o                         
  10   6   6         33.71         33.50        12.33 o                         
  11   6   6        229.37        235.92        26.72 o                         
  -6   7   6          0.41         -8.45        12.19 o                         
  -5   7   6          8.44         -6.68        10.06 o                         
  -4   7   6        130.04        115.46        26.03 o                         
  -3   7   6        686.10        707.31        61.77 o                         
  -2   7   6          3.90          6.86         3.03 o                         
  -1   7   6         21.28         19.08         4.03 o                         
   0   7   6        240.00        203.42        10.19 o                         
   1   7   6       2151.75       2112.51        89.83 o                         
   2   7   6        332.21        318.97        24.05 o                         
   3   7   6          6.86          6.85         5.81 o                         
   4   7   6         43.19         42.65         6.24 o                         
   5   7   6        201.44        205.59        12.78 o                         
   6   7   6        581.17        620.39        22.54 o                         
   7   7   6        447.48        403.53        21.47 o                         
   8   7   6         16.67         24.93        13.75 o                         
   9   7   6          2.00         11.07         6.36 o                         
  10   7   6        130.37        101.85        21.42 o                         
  11   7   6         21.08         38.00        12.45 o                         
  -5   8   6        363.47        442.32        56.76 o                         
  -4   8   6        408.39        418.98        52.81 o                         
  -3   8   6        131.75        118.47        26.37 o                         
  -2   8   6         19.96          3.81         6.85 o                         
  -1   8   6         40.96         36.85        14.03 o                         
   0   8   6        286.01        237.54        18.41 o                         
   1   8   6        614.46        624.83        52.47 o                         
   2   8   6         36.95         26.54         3.44 o                         
   3   8   6        264.58        261.08        25.01 o                         
   4   8   6       1966.47       2040.93        41.61 o                         
   5   8   6        473.33        523.84        22.59 o                         
   6   8   6         76.47         60.91         7.21 o                         
   7   8   6         63.46         43.05         7.66 o                         
   8   8   6        340.44        303.72        41.65 o                         
   9   8   6        330.72        340.70        27.01 o                         
  10   8   6         19.47         14.22         6.74 o                         
  11   8   6          3.93          1.33         7.04 o                         
  -4   9   6          2.19        -11.00        14.81 o                         
  -3   9   6          7.62          5.88         9.49 o                         
  -2   9   6          2.93          7.10         9.83 o                         
  -1   9   6        613.57        661.32        62.02 o                         
   0   9   6        676.31        671.76        60.48 o                         
   1   9   6        182.49        114.92        21.20 o                         
   2   9   6          4.30         -5.91        11.38 o                         
   3   9   6        184.52        218.52        30.75 o                         
   4   9   6        291.59        306.19        19.94 o                         
   5   9   6        349.88        386.46        24.27 o                         
   6   9   6         64.53         65.21         8.68 o                         
   7   9   6         41.09         35.34        10.67 o                         
   8   9   6         47.69         63.77        12.03 o                         
   9   9   6        312.68        319.03        23.28 o                         
  10   9   6         32.82         29.55        14.38 o                         
  -2  10   6         92.17         53.34        20.29 o                         
  -1  10   6        495.00        577.07        61.61 o                         
   0  10   6         18.96         14.78        12.90 o                         
   1  10   6        145.00        132.58        26.65 o                         
   2  10   6         38.68         54.92        17.88 o                         
   3  10   6        335.49        350.21        22.96 o                         
   4  10   6        194.05        169.15        28.33 o                         
   5  10   6         13.59          6.47         6.22 o                         
   6  10   6          0.96         -3.38         4.50 o                         
   7  10   6        461.77        564.32        34.45 o                         
   8  10   6        287.24        343.05        28.13 o                         
   9  10   6         15.01         10.77         5.51 o                         
  10  10   6          6.76         14.40        15.01 o                         
  -1  11   6          0.84          3.31        11.33 o                         
   0  11   6          3.09         25.34        14.08 o                         
   1  11   6         16.68         16.85         8.90 o                         
   2  11   6        359.31        336.37        44.97 o                         
   3  11   6        342.51        313.13        41.88 o                         
   4  11   6          3.99         11.58         9.71 o                         
   5  11   6         14.66         15.61        26.48 o                         
   6  11   6        113.77        120.93        14.61 o                         
   7  11   6        272.02        311.77        31.85 o                         
   8  11   6         58.86         38.19        12.47 o                         
   9  11   6         37.04         40.48        19.00 o                         
   2  12   6        114.45        145.11        32.93 o                         
   3  12   6          3.71         13.21         9.88 o                         
   4  12   6         15.27         13.73         7.76 o                         
   5  12   6         33.10         93.16        75.35 o                         
   6  12   6        236.72        314.82        30.72 o                         
  -6  -8   7         30.19         34.26        13.58 o                         
  -5  -8   7         17.82         12.00         7.52 o                         
  -4  -8   7         66.16         83.36        19.67 o                         
  -3  -8   7        163.55        186.48        22.65 o                         
  -2  -8   7         49.58         64.39        13.41 o                         
  -1  -8   7         63.65         53.01        12.66 o                         
   0  -8   7         48.14         44.36        19.30 o                         
   1  -8   7         55.76         50.00        21.49 o                         
  -7  -7   7         58.15         76.12        19.07 o                         
  -6  -7   7         26.29         36.01        12.97 o                         
  -5  -7   7         36.72         50.86        11.13 o                         
  -4  -7   7        324.71        335.14        42.60 o                         
  -3  -7   7        338.64        355.53        29.47 o                         
  -2  -7   7        223.75        216.13        22.72 o                         
  -1  -7   7          3.04         11.10         6.85 o                         
   0  -7   7         27.40         50.72        18.08 o                         
   1  -7   7        167.93        134.32        29.71 o                         
   2  -7   7        114.22        105.53        27.46 o                         
   3  -7   7          1.46          3.54         6.38 o                         
  -8  -6   7        444.19        589.20        54.34 o                         
  -7  -6   7         33.36         20.97        11.33 o                         
  -6  -6   7         22.70         15.65        13.68 o                         
  -5  -6   7         92.38         81.29        13.78 o                         
  -4  -6   7        621.04        680.33        57.53 o                         
  -3  -6   7        420.42        431.54        31.20 o                         
  -2  -6   7          2.11          0.99         5.72 o                         
  -1  -6   7        141.27        121.47        16.00 o                         
   0  -6   7          1.60         -0.60         9.27 o                         
   1  -6   7          1.44         -2.56         9.20 o                         
   2  -6   7        347.99        362.97        47.03 o                         
   3  -6   7         10.41         -1.45         7.94 o                         
   4  -6   7        114.26        112.61        27.63 o                         
   5  -6   7        350.02        305.11        44.80 o                         
  -9  -5   7        194.24        278.54        38.06 o                         
  -8  -5   7         22.69         39.64        15.04 o                         
  -7  -5   7         42.96         39.79        13.37 o                         
  -6  -5   7         40.90         35.10         8.32 o                         
  -5  -5   7        305.71        325.32        25.81 o                         
  -4  -5   7        104.15         88.02        20.65 o                         
  -3  -5   7        590.55        497.28        48.64 o                         
  -2  -5   7          3.32          7.60         4.92 o                         
  -1  -5   7         28.89         21.70         5.46 o                         
   0  -5   7        188.38        169.87        15.58 o                         
   1  -5   7        529.55        513.55        25.53 o                         
   2  -5   7         44.32         53.28        17.19 o                         
   3  -5   7         17.53          9.76        10.29 o                         
   4  -5   7        446.11        419.38        51.59 o                         
   5  -5   7        144.45        131.50        29.29 o                         
   6  -5   7          5.00         10.78        17.08 o                         
  -9  -4   7         57.34         70.68        19.83 o                         
  -8  -4   7          1.67          5.11         5.12 o                         
  -7  -4   7         14.61          2.41         4.33 o                         
  -6  -4   7        499.61        519.90        21.49 o                         
  -5  -4   7        417.27        448.62        25.11 o                         
  -4  -4   7        231.29        250.89        24.43 o                         
  -3  -4   7         28.97         32.49        12.65 o                         
  -2  -4   7         26.54         20.40         9.21 o                         
  -1  -4   7        301.66        302.75        18.44 o                         
   0  -4   7        425.08        393.32        23.30 o                         
   1  -4   7         90.26         92.90        21.92 o                         
   2  -4   7        214.78        195.78        33.54 o                         
   3  -4   7        377.22        402.32        27.29 o                         
   4  -4   7        450.38        474.29        41.61 o                         
   5  -4   7        384.63        406.56        30.28 o                         
   6  -4   7          1.46          5.35         8.83 o                         
   7  -4   7          7.64          3.09         6.24 o                         
  -9  -3   7          2.59         14.45        10.85 o                         
  -8  -3   7         32.40         43.45        15.78 o                         
  -7  -3   7        644.67        702.64        33.22 o                         
  -6  -3   7       1476.96       1568.42        88.52 o                         
  -5  -3   7         73.12         75.27         9.88 o                         
  -4  -3   7        250.85        230.65        29.10 o                         
  -3  -3   7          2.63          4.92         4.51 o                         
  -2  -3   7        157.83        134.19        14.37 o                         
  -1  -3   7        680.02        685.44        40.21 o                         
   0  -3   7        526.83        513.36        24.21 o                         
   1  -3   7        268.09        263.37        35.04 o                         
   2  -3   7          1.26         -4.55        12.10 o                         
   3  -3   7       1300.34       1431.55        50.55 o                         
   4  -3   7        815.22        900.78        42.71 o                         
   5  -3   7          1.15         -1.03         9.76 o                         
   6  -3   7        116.60         84.02        16.27 o                         
   7  -3   7         12.54         16.82         7.23 o                         
   8  -3   7        169.44        153.27        21.46 o                         
  -9  -2   7          9.87         22.41        13.96 o                         
  -8  -2   7         47.46         49.15        16.59 o                         
  -7  -2   7        909.25       1002.42        80.16 o                         
  -6  -2   7        154.54        163.96        23.14 o                         
  -5  -2   7         82.82         69.15         7.94 o                         
  -4  -2   7        193.32        188.07        17.74 o                         
  -3  -2   7        246.01        259.12        14.91 o                         
  -2  -2   7        287.19        270.80        18.95 o                         
  -1  -2   7        131.23        131.94        17.11 o                         
   0  -2   7        263.35        291.51        25.86 o                         
   1  -2   7        935.58       1018.95        48.01 o                         
   2  -2   7       1651.68       1737.49        86.95 o                         
   3  -2   7        607.46        550.32        50.96 o                         
   4  -2   7        151.74        162.63        17.84 o                         
   5  -2   7        896.85        850.55        42.42 o                         
   6  -2   7        813.27        797.69        43.39 o                         
   7  -2   7        690.63        654.21        40.36 o                         
   8  -2   7          8.47          5.34        11.69 o                         
   9  -2   7         41.26         39.65        10.34 o                         
  -9  -1   7        119.09        140.22        28.09 o                         
  -8  -1   7        140.79        191.00        31.02 o                         
  -7  -1   7        116.73        119.05        23.54 o                         
  -6  -1   7          1.02          3.29         3.48 o                         
  -5  -1   7         64.56         64.74         7.31 o                         
  -4  -1   7       1048.61       1104.43        58.45 o                         
  -3  -1   7       1142.80       1124.59        66.02 o                         
  -2  -1   7         35.88         34.71         5.42 o                         
  -1  -1   7         15.97          8.54         5.90 o                         
   0  -1   7        107.50        101.82        21.56 o                         
   1  -1   7       1574.06       1672.41        79.69 o                         
   2  -1   7        755.93        766.29        40.62 o                         
   3  -1   7         36.56         31.48        15.75 o                         
   4  -1   7        155.82        160.55        27.84 o                         
   5  -1   7         63.69         73.61        12.87 o                         
   6  -1   7         71.69         85.72        14.22 o                         
   7  -1   7        534.38        522.99        35.20 o                         
   8  -1   7          1.36          5.86         8.01 o                         
   9  -1   7         30.98         16.93         6.11 o                         
  -9   0   7         16.49         -1.80         8.52 o                         
  -8   0   7        775.17        998.21        70.65 o                         
  -7   0   7        415.47        405.17        27.13 o                         
  -6   0   7         23.47         23.98         5.14 o                         
  -5   0   7        175.13        171.71        19.26 o                         
  -4   0   7         35.16         33.60         6.26 o                         
  -3   0   7          1.38          8.67         4.04 o                         
  -2   0   7       1137.97       1087.08        58.70 o                         
  -1   0   7        209.73        215.75        27.61 o                         
   0   0   7        772.82        888.77        55.80 o                         
   1   0   7        919.58        896.18        57.38 o                         
   2   0   7         67.99         50.38        14.92 o                         
   3   0   7          3.19          5.57         2.66 o                         
   4   0   7         98.18        111.08        15.91 o                         
   5   0   7        935.89        946.15        47.03 o                         
   6   0   7        440.77        443.38        30.29 o                         
   7   0   7          1.08          4.98         5.05 o                         
   8   0   7          0.77         -5.45         5.45 o                         
   9   0   7        285.78        271.53        33.05 o                         
  10   0   7        291.44        322.83        40.69 o                         
  -9   1   7        204.63        296.85        41.47 o                         
  -8   1   7        467.56        599.84        55.18 o                         
  -7   1   7         96.19        105.45        12.62 o                         
  -6   1   7        172.02        168.20        13.88 o                         
  -5   1   7       1222.34       1339.02        38.16 o                         
  -4   1   7        246.68        230.37        19.94 o                         
  -3   1   7        150.01        151.99        11.52 o                         
  -2   1   7        173.88        138.72        21.83 o                         
  -1   1   7       2648.48       2854.99        97.50 o                         
   0   1   7       2831.06       2918.19        99.30 o                         
   1   1   7        637.18        666.75        48.70 o                         
   2   1   7         21.44         34.11        12.92 o                         
   3   1   7         50.24         52.25        10.55 o                         
   4   1   7        414.21        473.72        21.29 o                         
   5   1   7        860.88        865.62        31.32 o                         
   6   1   7         19.32         13.28         6.47 o                         
   7   1   7        273.00        303.37        21.43 o                         
   8   1   7        421.09        475.05        32.98 o                         
   9   1   7        121.87        128.15        17.51 o                         
  10   1   7         59.64         69.61        13.83 o                         
  -9   2   7        116.78        165.49        30.86 o                         
  -8   2   7         17.31         12.53         6.87 o                         
  -7   2   7          0.81          1.09         3.72 o                         
  -6   2   7          1.04         -0.54         3.77 o                         
  -5   2   7        754.31        781.94        30.42 o                         
  -4   2   7        228.66        223.75        14.22 o                         
  -3   2   7          0.88          1.43         2.87 o                         
  -2   2   7       1518.18       1712.37        54.25 o                         
  -1   2   7        469.49        513.41        43.27 o                         
   0   2   7       2617.11       2667.22        97.05 o                         
   1   2   7        726.53        758.01        52.49 o                         
   2   2   7         18.94         11.36         4.22 o                         
   3   2   7        661.05        616.76        34.18 o                         
   4   2   7          2.71          5.91         5.95 o                         
   5   2   7        156.31        156.24        13.40 o                         
   6   2   7        504.00        521.43        33.34 o                         
   7   2   7        176.23        158.66        15.31 o                         
   8   2   7        461.18        469.40        26.49 o                         
   9   2   7         12.38         16.01         5.55 o                         
  10   2   7          5.24          3.11         6.55 o                         
  -9   3   7        157.10        169.40        31.87 o                         
  -8   3   7          6.95          8.77         7.60 o                         
  -7   3   7          8.04         19.03         6.20 o                         
  -6   3   7         77.99         71.71         9.69 o                         
  -5   3   7        260.49        264.36        20.22 o                         
  -4   3   7         15.21          7.39         4.16 o                         
  -3   3   7          1.46          1.58         4.04 o                         
  -2   3   7       1144.24       1198.65        37.47 o                         
  -1   3   7       2560.50       2700.36       100.96 o                         
   0   3   7        488.31        449.62        41.55 o                         
   1   3   7          7.88          2.60         7.77 o                         
   2   3   7        425.63        481.86        42.30 o                         
   3   3   7       3674.25       4023.28        59.86 o                         
   4   3   7        741.53        835.12        40.30 o                         
   5   3   7          2.39         -2.34         4.29 o                         
   6   3   7         10.61          7.39         5.60 o                         
   7   3   7        749.80        815.09        33.52 o                         
   8   3   7        524.99        572.28        28.37 o                         
   9   3   7         40.95         23.85         6.92 o                         
  10   3   7          0.43         -2.46         8.52 o                         
  11   3   7         43.99         27.44        12.79 o                         
  -8   4   7          0.90         -1.45         7.72 o                         
  -7   4   7         55.63         71.23        14.33 o                         
  -6   4   7        243.00        233.29        18.06 o                         
  -5   4   7          4.54          3.50         3.78 o                         
  -4   4   7          2.19         -1.66         2.70 o                         
  -3   4   7       1018.48       1017.83        41.73 o                         
  -2   4   7       2862.34       2918.02        79.22 o                         
  -1   4   7        267.67        279.88        23.29 o                         
   0   4   7        283.13        297.14        35.64 o                         
   1   4   7         22.39         34.88        14.13 o                         
   2   4   7       2282.43       2448.33       107.76 o                         
   3   4   7       1682.14       1615.75        67.60 o                         
   4   4   7          3.32          1.35         3.15 o                         
   5   4   7          1.38          2.85         6.28 o                         
   6   4   7        507.21        536.50        47.08 o                         
   7   4   7         10.99         15.43         5.78 o                         
   8   4   7        569.75        583.00        49.58 o                         
   9   4   7         44.73         45.92        10.18 o                         
  10   4   7          1.31         -6.57         6.57 o                         
  11   4   7        124.75        128.44        26.87 o                         
  -7   5   7         58.28         52.63        11.24 o                         
  -6   5   7         17.90          8.95         5.44 o                         
  -5   5   7         48.73         48.74         9.78 o                         
  -4   5   7        413.92        428.88        23.54 o                         
  -3   5   7       1280.14       1229.97        46.79 o                         
  -2   5   7        162.61        161.21        11.59 o                         
  -1   5   7         60.90         59.24         8.93 o                         
   0   5   7         32.98         34.61         7.83 o                         
   1   5   7          2.71         -0.19         3.86 o                         
   2   5   7       1586.28       1608.48        97.73 o                         
   3   5   7        439.73        476.98        29.73 o                         
   4   5   7        848.15        906.46        30.95 o                         
   5   5   7        510.46        534.01        24.54 o                         
   6   5   7       1550.21       1526.37        51.06 o                         
   7   5   7        200.91        226.72        19.76 o                         
   8   5   7         66.71         60.97        10.78 o                         
   9   5   7         66.36         45.25        10.44 o                         
  10   5   7        220.37        218.53        21.77 o                         
  11   5   7        332.55        424.79        46.92 o                         
  -7   6   7        114.20        122.13        29.32 o                         
  -6   6   7        113.85        124.13        19.29 o                         
  -5   6   7         54.60         44.18         7.93 o                         
  -4   6   7        389.04        385.17        38.12 o                         
  -3   6   7        669.40        645.07        27.94 o                         
  -2   6   7         75.58         59.22         7.46 o                         
  -1   6   7         11.53         20.02         6.12 o                         
   0   6   7        559.54        501.29        44.57 o                         
   1   6   7          7.16         16.54         6.25 o                         
   2   6   7         27.91         15.06         4.57 o                         
   3   6   7         66.61         70.16        11.90 o                         
   4   6   7         96.47        104.43        11.11 o                         
   5   6   7       3019.37       3094.52        60.95 o                         
   6   6   7       1069.76       1027.92        35.45 o                         
   7   6   7         12.68         10.83         8.28 o                         
   8   6   7        175.27        162.31        16.08 o                         
   9   6   7         83.90        108.59        15.24 o                         
  10   6   7        541.84        558.50        37.06 o                         
  11   6   7          0.73         -9.95         9.95 o                         
  -6   7   7         78.19         58.73        14.93 o                         
  -5   7   7        824.56        827.16        73.89 o                         
  -4   7   7          6.99         -0.68         8.05 o                         
  -3   7   7         70.33         83.21        12.92 o                         
  -2   7   7          0.48          0.40         2.88 o                         
  -1   7   7          1.15          1.84         4.68 o                         
   0   7   7        139.41        125.93        23.66 o                         
   1   7   7        275.67        266.01        32.93 o                         
   2   7   7         11.31          2.59         5.67 o                         
   3   7   7        494.22        518.12        32.01 o                         
   4   7   7        499.27        479.13        35.18 o                         
   5   7   7       1302.80       1345.62        42.11 o                         
   6   7   7         15.12         13.74         3.84 o                         
   7   7   7        102.46        108.71        12.21 o                         
   8   7   7        394.02        413.16        45.95 o                         
   9   7   7        115.20        113.84        24.36 o                         
  10   7   7        124.84        130.79        17.92 o                         
  11   7   7          3.60          0.12         5.13 o                         
  -5   8   7        139.15        184.83        37.40 o                         
  -4   8   7        264.95        323.44        48.38 o                         
  -3   8   7         35.88         24.88        13.97 o                         
  -2   8   7         13.35          6.84         7.45 o                         
  -1   8   7          1.03          1.36         4.84 o                         
   0   8   7        200.92        166.65        17.67 o                         
   1   8   7        674.54        563.79        50.89 o                         
   2   8   7        171.02        158.23        26.68 o                         
   3   8   7         35.27         32.70        11.72 o                         
   4   8   7       1380.74       1461.94        37.86 o                         
   5   8   7         21.35         30.24         5.69 o                         
   6   8   7        242.31        232.09        14.87 o                         
   7   8   7         29.92         20.33        10.34 o                         
   8   8   7        644.02        681.94        62.79 o                         
   9   8   7        127.91        139.35        27.80 o                         
  10   8   7          0.33         -8.19        23.33 o                         
  11   8   7          1.76         -7.42         7.42 o                         
  -4   9   7          2.21        -12.82        12.82 o                         
  -3   9   7          4.08         13.89        11.22 o                         
  -2   9   7        251.02        315.51        45.64 o                         
  -1   9   7        541.14        552.30        58.50 o                         
   0   9   7          1.14          2.20         8.02 o                         
   1   9   7         61.20         59.10        18.34 o                         
   2   9   7         54.18         56.13        17.01 o                         
   3   9   7        398.01        445.90        44.88 o                         
   4   9   7         18.65         20.27        11.27 o                         
   5   9   7        218.13        282.61        20.33 o                         
   6   9   7         49.44         42.21         6.45 o                         
   7   9   7         31.96         35.64        10.55 o                         
   8   9   7         36.47         46.43        13.30 o                         
   9   9   7          0.95         -4.17        11.46 o                         
  10   9   7          0.56         -6.81         6.81 o                         
  -2  10   7         69.68         92.77        26.21 o                         
  -1  10   7        185.99        206.54        37.55 o                         
   0  10   7         13.59         26.89        17.73 o                         
   1  10   7         23.00         31.16        14.46 o                         
   2  10   7         33.35         22.95        12.43 o                         
   3  10   7        285.41        311.27        40.09 o                         
   4  10   7        684.26        652.58        57.18 o                         
   5  10   7        348.75        381.27        56.64 o                         
   6  10   7          4.95         -8.03         8.10 o                         
   7  10   7        255.94        245.93        28.68 o                         
   8  10   7         39.68         58.92        19.72 o                         
   9  10   7          1.32         -5.03        10.95 o                         
  10  10   7         77.61         75.41        20.53 o                         
   0  11   7          1.26          4.87         8.42 o                         
   1  11   7        245.98        335.14        47.39 o                         
   2  11   7        410.25        400.36        49.82 o                         
   3  11   7          5.89         -1.32         7.00 o                         
   4  11   7         64.39         60.82        18.40 o                         
   5  11   7          3.04         12.77        29.92 o                         
   6  11   7        140.58        165.24        17.44 o                         
   7  11   7        292.31        336.64        27.85 o                         
   8  11   7          0.35          6.72         8.46 o                         
   9  11   7         43.19         45.34        13.89 o                         
   2  12   7         26.68         45.82        18.88 o                         
   3  12   7         94.10        118.48        26.93 o                         
   4  12   7          1.38         -1.91         6.23 o                         
   5  12   7        185.98        303.43        85.47 o                         
   6  12   7        147.13        173.23        44.77 o                         
   7  12   7         79.55         67.62        25.60 o                         
  -4  -8   8          2.58         -5.08         5.08 o                         
  -3  -8   8        141.48        117.43        26.91 o                         
  -2  -8   8         14.42         12.25         9.04 o                         
  -6  -7   8         12.75         13.70         8.76 o                         
  -5  -7   8         49.95         33.13        10.41 o                         
  -4  -7   8        227.63        238.86        36.88 o                         
  -3  -7   8         54.53         61.30        19.71 o                         
  -2  -7   8        152.53        134.59        28.25 o                         
  -1  -7   8          5.29        -10.78        10.78 o                         
   0  -7   8         25.87         34.74        14.72 o                         
   1  -7   8        384.79        386.93        50.12 o                         
  -7  -6   8         32.38         45.72        14.73 o                         
  -6  -6   8          6.79         -1.50         6.56 o                         
  -5  -6   8        226.58        235.39        24.02 o                         
  -4  -6   8        613.72        585.03        55.15 o                         
  -3  -6   8         88.02        100.03        24.54 o                         
  -2  -6   8         14.54         -2.69         6.49 o                         
  -1  -6   8        371.70        380.81        28.33 o                         
   0  -6   8          7.18          6.31         4.80 o                         
   1  -6   8         17.48         20.31        13.88 o                         
   2  -6   8          9.21          3.29         7.47 o                         
   3  -6   8         70.58         61.52        21.58 o                         
   4  -6   8        151.25        100.21        27.75 o                         
  -8  -5   8          4.13         -1.77         6.83 o                         
  -7  -5   8         74.21         59.45        18.29 o                         
  -6  -5   8        172.94        173.96        19.91 o                         
  -5  -5   8        241.78        215.33        33.27 o                         
  -4  -5   8        578.67        540.61        52.38 o                         
  -3  -5   8         49.74         63.05        18.54 o                         
  -2  -5   8         27.50         11.14         8.57 o                         
  -1  -5   8         67.10         62.16        11.92 o                         
   0  -5   8          1.46         -2.31         2.66 o                         
   1  -5   8         28.73         22.20        12.34 o                         
   2  -5   8        323.67        324.39        22.95 o                         
   3  -5   8         92.78         91.30        13.02 o                         
   4  -5   8        302.99        308.73        45.35 o                         
   5  -5   8          3.90          3.57         7.60 o                         
  -9  -4   8         43.21         27.16        13.43 o                         
  -8  -4   8          2.45         11.79        11.21 o                         
  -7  -4   8         17.29         22.70        10.98 o                         
  -6  -4   8       1056.97       1169.17        70.06 o                         
  -5  -4   8        547.09        611.53        52.30 o                         
  -4  -4   8          4.64         20.07        12.02 o                         
  -3  -4   8         81.38         58.20        18.40 o                         
  -2  -4   8        179.05        148.80        28.74 o                         
  -1  -4   8        256.67        235.02        34.79 o                         
   0  -4   8          1.60          2.59         3.58 o                         
   1  -4   8        312.41        313.74        41.18 o                         
   2  -4   8         54.20         55.78        10.20 o                         
   3  -4   8        251.61        270.27        23.15 o                         
   4  -4   8        450.24        467.08        32.08 o                         
   5  -4   8          7.84         11.32         6.01 o                         
   6  -4   8         73.73         74.37        21.07 o                         
  -9  -3   8          0.43          5.42         8.49 o                         
  -8  -3   8         69.34         88.89        22.30 o                         
  -7  -3   8        406.26        453.33        41.87 o                         
  -6  -3   8        273.16        266.17        21.96 o                         
  -5  -3   8          4.76          5.37         8.63 o                         
  -4  -3   8          1.47          3.67         3.94 o                         
  -3  -3   8        267.83        266.32        36.14 o                         
  -2  -3   8        137.29        116.20        23.72 o                         
  -1  -3   8        130.31        122.24        24.89 o                         
   0  -3   8         15.70         10.29         4.05 o                         
   1  -3   8        316.95        314.27        30.27 o                         
   2  -3   8        485.64        475.93        49.99 o                         
   3  -3   8         26.00         14.17         6.63 o                         
   4  -3   8        129.30        125.71        16.86 o                         
   5  -3   8        126.27         93.50        15.21 o                         
   6  -3   8        203.46        194.92        22.84 o                         
   7  -3   8        113.34         90.85        16.23 o                         
  -9  -2   8          3.97         14.20        11.27 o                         
  -8  -2   8         14.91          9.83         7.30 o                         
  -7  -2   8        386.87        410.50        27.22 o                         
  -6  -2   8         90.07         87.72        10.82 o                         
  -5  -2   8        283.59        251.98        15.78 o                         
  -4  -2   8         81.87         84.64        10.50 o                         
  -3  -2   8          2.56          7.38         4.39 o                         
  -2  -2   8        587.13        604.33        41.74 o                         
  -1  -2   8        124.53        117.26        18.00 o                         
   0  -2   8          1.06         -8.25         8.25 o                         
   1  -2   8       1731.76       1472.64       189.23 o                         
   2  -2   8       1256.92       1318.93        80.68 o                         
   3  -2   8        510.47        549.01        53.66 o                         
   4  -2   8          1.57          1.80        15.38 o                         
   5  -2   8          3.24          5.97         5.25 o                         
   6  -2   8        112.50        107.96        17.26 o                         
   7  -2   8         25.60         12.30         7.76 o                         
   8  -2   8         70.52         73.00        14.52 o                         
  -9  -1   8         22.41         64.08        20.59 o                         
  -8  -1   8        142.77        237.72        35.63 o                         
  -7  -1   8       1166.54       1290.10       109.34 o                         
  -6  -1   8         14.01         10.72         4.09 o                         
  -5  -1   8        911.33        825.23        38.85 o                         
  -4  -1   8        897.55        911.24        34.16 o                         
  -3  -1   8        960.93        955.58        32.32 o                         
  -2  -1   8         58.17         63.02         7.87 o                         
  -1  -1   8         17.37         18.30         7.71 o                         
   0  -1   8       1342.16       1507.30       123.68 o                         
   1  -1   8       1442.19       1516.38        59.36 o                         
   2  -1   8        557.66        547.70        50.66 o                         
   3  -1   8        569.16        564.28        51.91 o                         
   4  -1   8         25.46         12.27         9.96 o                         
   5  -1   8        113.16         94.17        23.36 o                         
   6  -1   8        100.51        109.44        16.78 o                         
   7  -1   8         32.56         22.29         8.07 o                         
   8  -1   8         95.18         70.74        14.35 o                         
   9  -1   8        260.15        323.35        29.68 o                         
  -9   0   8        457.04        626.26        61.29 o                         
  -8   0   8        488.37        625.27        57.70 o                         
  -7   0   8          0.51         -3.61        12.62 o                         
  -6   0   8         76.12         54.30         8.40 o                         
  -5   0   8          5.06         -3.13         4.13 o                         
  -4   0   8        321.50        331.86        24.79 o                         
  -3   0   8        274.49        285.55        23.61 o                         
  -2   0   8        614.20        612.02        47.20 o                         
  -1   0   8       1297.89       1424.07        54.26 o                         
   0   0   8       1281.95       1326.84        53.64 o                         
   1   0   8       1101.73       1142.34        69.30 o                         
   2   0   8        762.25        785.50        41.89 o                         
   3   0   8          3.64          3.15         1.93 o                         
   4   0   8        274.89        279.57        18.52 o                         
   5   0   8        449.55        443.62        47.64 o                         
   6   0   8        653.29        617.89        57.31 o                         
   7   0   8        163.36        151.86        19.15 o                         
   8   0   8         72.60         72.45        14.05 o                         
   9   0   8        657.85        726.16        49.87 o                         
  -9   1   8        144.57        201.10        34.91 o                         
  -8   1   8         50.56        120.02        25.70 o                         
  -7   1   8         12.46         22.33        11.41 o                         
  -6   1   8         93.84        123.90        15.05 o                         
  -5   1   8        447.89        477.18        24.45 o                         
  -4   1   8        378.99        399.09        27.03 o                         
  -3   1   8        123.75        100.85        13.62 o                         
  -2   1   8        160.58        184.57        23.18 o                         
  -1   1   8       1205.32       1251.73        50.33 o                         
   0   1   8       2945.89       3410.13       115.72 o                         
   1   1   8         35.40         25.44        12.21 o                         
   2   1   8        134.96        136.16        24.86 o                         
   3   1   8         40.74         58.30        13.51 o                         
   4   1   8       1260.83       1306.45        34.43 o                         
   5   1   8         93.98        116.28        13.45 o                         
   6   1   8        165.01        122.29        24.81 o                         
   7   1   8        238.46        243.00        18.44 o                         
   8   1   8        246.04        282.13        27.04 o                         
   9   1   8        188.22        171.60        21.17 o                         
  10   1   8          2.51          7.85         7.37 o                         
  -9   2   8         11.33          0.81         5.78 o                         
  -8   2   8        143.56        202.84        33.43 o                         
  -7   2   8          2.57         16.07        10.75 o                         
  -6   2   8        617.03        687.86        76.18 o                         
  -5   2   8        736.16        796.51        53.09 o                         
  -4   2   8        106.22        109.92        15.03 o                         
  -3   2   8        314.03        289.96        25.93 o                         
  -2   2   8       1029.10       1010.81        36.65 o                         
  -1   2   8       2156.88       2289.96        68.57 o                         
   0   2   8        564.99        617.32        50.46 o                         
   1   2   8         85.29         76.79        17.38 o                         
   2   2   8         59.75         60.14        17.36 o                         
   3   2   8        250.68        231.49        22.42 o                         
   4   2   8        194.33        182.12        20.24 o                         
   5   2   8        185.36        199.99        15.16 o                         
   6   2   8         40.94         28.62         8.47 o                         
   7   2   8        839.77        895.36        43.05 o                         
   8   2   8        543.61        575.02        36.32 o                         
   9   2   8         73.95         78.40        13.89 o                         
  10   2   8         87.20         83.97        21.57 o                         
  -8   3   8        127.23        191.52        32.84 o                         
  -7   3   8        118.66        162.74        28.00 o                         
  -6   3   8         36.49         42.43         9.00 o                         
  -5   3   8        139.17        136.84        16.50 o                         
  -4   3   8        380.72        402.61        27.62 o                         
  -3   3   8        402.95        371.01        38.10 o                         
  -2   3   8       2021.11       2033.60        64.27 o                         
  -1   3   8       1383.15       1548.51        80.92 o                         
   0   3   8         77.69         72.82        13.11 o                         
   1   3   8        366.14        340.96        38.70 o                         
   2   3   8          5.16          5.02         9.92 o                         
   3   3   8       1494.30       1624.93        41.71 o                         
   4   3   8        389.58        437.87        31.07 o                         
   5   3   8         48.73         29.91         7.38 o                         
   6   3   8        298.57        294.47        26.88 o                         
   7   3   8        871.57        890.80        36.31 o                         
   8   3   8        257.11        253.09        34.73 o                         
   9   3   8        254.68        224.58        36.46 o                         
  10   3   8         23.56         38.26         9.32 o                         
  -8   4   8         70.19         74.02        19.66 o                         
  -7   4   8         23.86         27.03        12.48 o                         
  -6   4   8          3.24          8.21         5.53 o                         
  -5   4   8          9.10         -2.20         3.91 o                         
  -4   4   8        165.37        158.99        15.04 o                         
  -3   4   8       1546.26       1607.15        60.31 o                         
  -2   4   8        863.78        896.77        42.70 o                         
  -1   4   8        131.04        136.61        17.10 o                         
   0   4   8         30.60         12.02         8.48 o                         
   1   4   8        505.28        528.13        32.87 o                         
   2   4   8       2076.04       2289.65       192.18 o                         
   3   4   8         33.24         22.54         4.69 o                         
   4   4   8          2.38          4.09         4.79 o                         
   5   4   8        221.90        206.30        21.75 o                         
   6   4   8        727.43        782.72        53.45 o                         
   7   4   8        730.74        746.48        42.37 o                         
   8   4   8          8.63          5.68         7.89 o                         
   9   4   8        121.51        121.16        17.04 o                         
  10   4   8        112.81        120.02        16.71 o                         
  11   4   8        198.58        229.04        35.66 o                         
  -7   5   8          5.42         -2.02         5.23 o                         
  -6   5   8         44.86         50.24         9.40 o                         
  -5   5   8        131.44        151.59        15.33 o                         
  -4   5   8        523.76        559.01        29.90 o                         
  -3   5   8        834.13        866.08        36.91 o                         
  -2   5   8        201.45        204.23        17.24 o                         
  -1   5   8         23.29         24.52         8.48 o                         
   0   5   8         95.93         90.65        14.47 o                         
   1   5   8        353.61        370.79        27.95 o                         
   2   5   8        427.89        431.29        51.42 o                         
   3   5   8        320.01        367.13        50.97 o                         
   4   5   8         13.09         20.23         4.49 o                         
   5   5   8        564.84        572.02        26.44 o                         
   6   5   8       1193.72       1274.12        53.69 o                         
   7   5   8         21.77         15.63         6.17 o                         
   8   5   8         97.88         72.91        12.30 o                         
   9   5   8          6.34          3.73         7.06 o                         
  10   5   8        212.49        177.60        20.81 o                         
  11   5   8        146.13        183.77        31.85 o                         
  -6   6   8         85.61         88.38        12.51 o                         
  -5   6   8          8.28         -1.35         6.00 o                         
  -4   6   8        751.99        772.84        30.65 o                         
  -3   6   8        357.60        380.27        21.60 o                         
  -2   6   8         73.92         79.82         8.60 o                         
  -1   6   8        373.44        371.61        30.54 o                         
   0   6   8        267.34        263.14        24.62 o                         
   1   6   8        280.69        252.08        24.26 o                         
   2   6   8         42.98         30.32        13.36 o                         
   3   6   8        385.62        410.54        29.69 o                         
   4   6   8       1073.48       1105.81        37.10 o                         
   5   6   8       1763.64       1828.11        48.74 o                         
   6   6   8        150.34        154.31        15.32 o                         
   7   6   8         19.01         17.28         6.66 o                         
   8   6   8        144.23        130.39        15.98 o                         
   9   6   8        217.23        201.82        32.58 o                         
  10   6   8        453.36        483.07        33.92 o                         
  11   6   8         11.05          6.54         5.82 o                         
  -6   7   8         88.69         55.99        20.44 o                         
  -5   7   8       1057.96       1176.94        61.50 o                         
  -4   7   8        108.39        100.83        12.04 o                         
  -3   7   8          6.09          7.75         5.40 o                         
  -2   7   8        199.24        164.28        11.74 o                         
  -1   7   8        809.66        801.48        37.49 o                         
   0   7   8        710.95        709.71        42.44 o                         
   1   7   8        180.67        153.84        19.37 o                         
   2   7   8         86.28         59.20        25.88 o                         
   3   7   8        149.86        109.31        24.93 o                         
   4   7   8        570.47        621.28        37.61 o                         
   5   7   8        431.43        456.29        26.52 o                         
   6   7   8          1.96         -3.34         5.35 o                         
   7   7   8          0.67          7.23         3.75 o                         
   8   7   8        310.14        279.09        38.97 o                         
   9   7   8        513.18        595.59        57.34 o                         
  10   7   8         10.63         -3.89         7.90 o                         
  11   7   8         43.69         32.02        14.18 o                         
  -5   8   8         91.04         99.83        19.47 o                         
  -4   8   8        152.56        162.31        24.29 o                         
  -3   8   8         16.53         10.36        11.01 o                         
  -2   8   8         79.61         61.04        20.79 o                         
  -1   8   8         23.11         19.58         6.81 o                         
   0   8   8         33.56         31.41         5.28 o                         
   1   8   8         58.64         50.32        16.80 o                         
   2   8   8       1133.60       1066.95        53.07 o                         
   3   8   8        522.99        509.46        36.64 o                         
   4   8   8        532.30        552.66        57.08 o                         
   5   8   8         98.29         95.25        15.49 o                         
   6   8   8        403.87        416.39        20.52 o                         
   7   8   8        207.11        218.68        18.43 o                         
   8   8   8        398.94        477.50        54.65 o                         
   9   8   8        176.72        146.08        29.06 o                         
  10   8   8         28.70         27.79        21.22 o                         
  11   8   8          1.17          3.22         4.41 o                         
  -3   9   8         44.57         24.21        14.08 o                         
  -2   9   8        252.87        267.50        43.33 o                         
  -1   9   8         70.59        117.98        28.19 o                         
   0   9   8        136.92        102.37        25.19 o                         
   1   9   8          2.62         -3.95         6.92 o                         
   2   9   8        951.98        949.33        69.94 o                         
   3   9   8       1504.86       1466.10        86.12 o                         
   4   9   8          3.92          0.53         7.75 o                         
   5   9   8         13.32          8.61        13.28 o                         
   6   9   8          2.65          2.65         6.02 o                         
   7   9   8        117.49        123.72        20.10 o                         
   8   9   8        136.80        105.69        20.15 o                         
   9   9   8          4.89        -19.00        19.00 o                         
  10   9   8         29.69         34.46         8.86 o                         
  -2  10   8        118.99        114.98        30.14 o                         
  -1  10   8         19.60          1.29         7.54 o                         
   0  10   8        120.89        126.55        28.99 o                         
   1  10   8        489.65        474.05        54.25 o                         
   2  10   8        357.72        360.67        46.12 o                         
   3  10   8          4.42         12.02         7.39 o                         
   4  10   8          0.75         -3.49         9.64 o                         
   5  10   8          0.61         14.93        17.73 o                         
   6  10   8        265.26        262.62        29.15 o                         
   7  10   8         67.33         74.59        16.46 o                         
   8  10   8          3.85         -1.19         9.49 o                         
   9  10   8          7.03         13.32        14.58 o                         
   0  11   8         73.31         90.67        25.15 o                         
   1  11   8        824.34        881.92        77.48 o                         
   2  11   8          5.52          5.15         9.00 o                         
   3  11   8         58.09         52.03        18.42 o                         
   4  11   8         21.68         19.71        11.99 o                         
   5  11   8         89.30         94.98        23.82 o                         
   6  11   8         82.70         98.33        18.79 o                         
   7  11   8         47.16         86.89        19.08 o                         
   8  11   8         53.35         74.72        16.12 o                         
   2  12   8          5.67         -2.40         6.82 o                         
   3  12   8          5.13        -12.89        12.90 o                         
   4  12   8         29.00         23.42        11.01 o                         
   5  12   8         88.80         91.16        24.57 o                         
   6  12   8         14.16         26.96        12.47 o                         
  -5  -7   9        250.60        290.59        29.05 o                         
  -4  -7   9        148.42        155.54        30.81 o                         
  -3  -7   9          1.88          2.78        10.72 o                         
  -2  -7   9         20.26         20.51        11.22 o                         
  -1  -7   9         31.03         23.49        12.00 o                         
   0  -7   9        177.07        177.21        34.20 o                         
  -6  -6   9          9.99         11.06         6.60 o                         
  -5  -6   9         98.46         87.38        15.44 o                         
  -4  -6   9        109.41         83.99        22.54 o                         
  -3  -6   9         43.95         60.68        19.89 o                         
  -2  -6   9         30.53         37.71        18.25 o                         
  -1  -6   9        257.13        215.53        37.11 o                         
   0  -6   9         16.44          8.30         7.61 o                         
   1  -6   9          4.43          5.04         7.54 o                         
   2  -6   9        162.98        113.36        28.51 o                         
  -7  -5   9         18.50         32.67        13.47 o                         
  -6  -5   9        336.06        363.72        30.18 o                         
  -5  -5   9         38.31         46.30        17.52 o                         
  -4  -5   9         68.45         40.84        17.52 o                         
  -3  -5   9          4.13         10.48         9.70 o                         
  -2  -5   9        108.74        112.51        25.96 o                         
  -1  -5   9        241.83        231.53        38.47 o                         
   0  -5   9        474.04        457.68        22.62 o                         
   1  -5   9         40.67          1.88        12.34 o                         
   2  -5   9         31.39         16.05        10.26 o                         
   3  -5   9        394.41        361.69        49.38 o                         
   4  -5   9        120.88        126.04        29.87 o                         
  -8  -4   9         13.90         25.64        13.05 o                         
  -7  -4   9        259.06        266.17        36.96 o                         
  -6  -4   9        282.70        369.52        29.97 o                         
  -5  -4   9        135.14        129.59        26.84 o                         
  -4  -4   9          0.83         10.49        11.05 o                         
  -3  -4   9         32.50         17.55        11.06 o                         
  -2  -4   9        825.52        877.56        68.41 o                         
  -1  -4   9        370.46        328.59        44.40 o                         
   0  -4   9        156.33         83.94        22.69 o                         
   1  -4   9        188.63        197.40        16.77 o                         
   2  -4   9         14.81         13.35         5.88 o                         
   3  -4   9        315.34        324.72        26.52 o                         
   4  -4   9         97.50         97.76        15.27 o                         
   5  -4   9          4.68          2.65         9.60 o                         
   6  -4   9         86.36         74.50        15.14 o                         
  -8  -3   9        264.04        376.56        46.41 o                         
  -7  -3   9        228.51        315.08        39.38 o                         
  -6  -3   9        305.36        380.00        29.25 o                         
  -5  -3   9         32.03         20.43        11.76 o                         
  -4  -3   9          4.77         -2.68         9.09 o                         
  -3  -3   9        367.23        388.78        44.78 o                         
  -2  -3   9        655.17        639.48        57.12 o                         
  -1  -3   9         20.90          8.54         8.56 o                         
   0  -3   9         68.55         40.88        17.56 o                         
   1  -3   9        397.53        340.48        18.23 o                         
   2  -3   9       1263.67       1312.28        87.09 o                         
   3  -3   9         13.72         44.66        17.77 o                         
   4  -3   9         95.86         74.34        13.30 o                         
   5  -3   9         37.37         39.51        10.06 o                         
   6  -3   9         51.63         64.11        14.00 o                         
   7  -3   9        139.86        153.87        20.81 o                         
  -8  -2   9        294.62        413.75        47.82 o                         
  -7  -2   9        353.32        430.41        46.00 o                         
  -6  -2   9          2.97          2.28         5.49 o                         
  -5  -2   9        254.88        218.99        19.00 o                         
  -4  -2   9        145.30        152.47        14.47 o                         
  -3  -2   9         11.45         18.13        10.44 o                         
  -2  -2   9         26.76         33.85        13.01 o                         
  -1  -2   9         93.04         75.87        20.25 o                         
   0  -2   9        259.44        233.83        36.03 o                         
   1  -2   9       2374.93       2517.38       114.58 o                         
   2  -2   9        577.31        540.08        53.87 o                         
   3  -2   9         12.49          9.39         8.31 o                         
   4  -2   9        238.80        198.54        35.45 o                         
   5  -2   9        156.64        160.00        20.14 o                         
   6  -2   9        438.25        425.90        34.03 o                         
   7  -2   9        226.27        230.80        25.54 o                         
   8  -2   9          2.84         -6.16         6.16 o                         
  -8  -1   9         65.21         87.52        22.37 o                         
  -7  -1   9         14.01         18.88        11.88 o                         
  -6  -1   9          0.74         -0.11         4.76 o                         
  -5  -1   9        449.51        453.62        30.41 o                         
  -4  -1   9        558.18        544.14        40.45 o                         
  -3  -1   9         75.12         57.75         8.35 o                         
  -2  -1   9         68.94         54.83        11.95 o                         
  -1  -1   9         24.35         26.51        11.95 o                         
   0  -1   9       2114.72       2168.41        99.85 o                         
   1  -1   9        871.84        874.23        64.71 o                         
   2  -1   9          9.56          7.57         8.57 o                         
   3  -1   9          1.35         -3.18        11.66 o                         
   4  -1   9        384.25        359.64        46.29 o                         
   5  -1   9        935.41        851.14        71.24 o                         
   6  -1   9         29.66         29.67        18.94 o                         
   7  -1   9         35.17         22.47         8.21 o                         
   8  -1   9         32.39         44.11        12.19 o                         
  -9   0   9        163.43        201.00        36.15 o                         
  -8   0   9          2.87         15.98        10.46 o                         
  -7   0   9        134.46        144.41        27.43 o                         
  -6   0   9         52.32         73.27        13.66 o                         
  -5   0   9        180.96        162.61        24.88 o                         
  -4   0   9          5.20          2.22         9.91 o                         
  -3   0   9        197.96        335.16        31.53 o                         
  -2   0   9        282.85        260.53        16.73 o                         
  -1   0   9        120.60         93.72         8.11 o                         
   0   0   9       1793.53       1907.42        68.45 o                         
   1   0   9        243.40        280.43        36.56 o                         
   2   0   9        446.37        443.45        46.64 o                         
   3   0   9       1408.07       1465.24        85.37 o                         
   4   0   9       1134.10       1069.98        69.70 o                         
   5   0   9         77.25         82.64        11.28 o                         
   6   0   9        212.48        195.79        34.02 o                         
   7   0   9         14.74         24.60         8.26 o                         
   8   0   9        403.64        441.56        35.42 o                         
   9   0   9        180.81        190.60        23.38 o                         
  -8   1   9        127.77        146.42        28.67 o                         
  -7   1   9        159.44        211.46        34.62 o                         
  -6   1   9          1.43         -2.63         4.93 o                         
  -5   1   9         41.79         38.86         9.32 o                         
  -4   1   9         78.09         72.70        12.90 o                         
  -3   1   9         33.46         14.80         6.21 o                         
  -2   1   9       1641.06       1676.82        50.34 o                         
  -1   1   9        793.76        804.99        43.63 o                         
   0   1   9        859.10        885.78        54.17 o                         
   1   1   9         48.73         55.84        11.54 o                         
   2   1   9        232.51        238.86        24.89 o                         
   3   1   9        355.57        349.80        41.58 o                         
   4   1   9         38.00         21.35        13.34 o                         
   5   1   9         12.95          2.05         3.30 o                         
   6   1   9         89.39         72.11        19.88 o                         
   7   1   9        292.60        309.78        25.99 o                         
   8   1   9       1235.74       1304.27       145.29 o                         
   9   1   9         16.18         23.71         9.07 o                         
  -8   2   9         51.25         78.06        21.19 o                         
  -7   2   9         24.63         49.30        16.34 o                         
  -6   2   9        483.80        521.63        33.11 o                         
  -5   2   9         35.51         35.89         9.83 o                         
  -4   2   9        130.63        127.77        22.67 o                         
  -3   2   9        294.62        304.38        37.05 o                         
  -2   2   9        282.95        294.06        21.20 o                         
  -1   2   9       2163.17       2323.07        59.71 o                         
   0   2   9         11.81          8.81         7.29 o                         
   1   2   9         45.73         50.92        11.44 o                         
   2   2   9         79.64         81.85        14.64 o                         
   3   2   9        566.33        540.00        36.38 o                         
   4   2   9         39.63         61.95        18.30 o                         
   5   2   9        172.54        168.42        30.90 o                         
   6   2   9        189.14        131.40        26.22 o                         
   7   2   9        677.80        670.96        37.86 o                         
   8   2   9        550.51        575.41        37.85 o                         
   9   2   9          7.39          7.20         6.70 o                         
  10   2   9         65.05         94.43        22.92 o                         
  -8   3   9        175.38        251.16        37.33 o                         
  -7   3   9        380.78        489.53        49.70 o                         
  -6   3   9          0.69         -0.67         9.33 o                         
  -5   3   9         11.09          4.49         9.68 o                         
  -4   3   9        272.31        274.61        24.20 o                         
  -3   3   9        672.64        727.72        58.64 o                         
  -2   3   9        128.30        161.89        28.40 o                         
  -1   3   9        121.18        131.28        24.65 o                         
   0   3   9         51.24         74.83        11.12 o                         
   1   3   9         86.41        118.99        13.72 o                         
   2   3   9        933.63        931.35        27.57 o                         
   3   3   9        487.28        490.86        34.90 o                         
   4   3   9         15.36          5.73         9.31 o                         
   5   3   9        155.96        141.37        27.60 o                         
   6   3   9       1940.82       2044.84       103.81 o                         
   7   3   9         37.24         29.18        14.72 o                         
   8   3   9          0.49          5.12         9.53 o                         
   9   3   9          0.87          7.72         6.92 o                         
  10   3   9        200.77        217.79        24.35 o                         
  -7   4   9         57.95         85.48        21.49 o                         
  -6   4   9         68.87         78.02        13.34 o                         
  -5   4   9        101.56        114.72        27.95 o                         
  -4   4   9         63.27         72.52        12.53 o                         
  -3   4   9       1600.16       1684.41        91.85 o                         
  -2   4   9        108.14        101.36        15.49 o                         
  -1   4   9        102.57         86.57        21.01 o                         
   0   4   9         48.82         53.68        15.76 o                         
   1   4   9        320.96        334.90        27.82 o                         
   2   4   9        832.31        892.98        37.53 o                         
   3   4   9         61.08         58.49         7.27 o                         
   4   4   9        111.81        109.52        13.72 o                         
   5   4   9        689.28        676.91        58.53 o                         
   6   4   9         26.53         38.20        14.71 o                         
   7   4   9        939.07        956.60        71.27 o                         
   8   4   9          1.69          1.33         7.62 o                         
   9   4   9         12.75         10.25         6.31 o                         
  10   4   9        134.64        163.39        20.46 o                         
  -7   5   9         44.11         58.22        12.89 o                         
  -6   5   9         59.82         56.08        10.64 o                         
  -5   5   9        204.15        212.50        19.02 o                         
  -4   5   9        390.60        417.39        25.40 o                         
  -3   5   9        266.96        250.20        19.34 o                         
  -2   5   9        142.99        129.84        18.07 o                         
  -1   5   9         54.97         46.91        16.26 o                         
   0   5   9        434.05        432.23        48.03 o                         
   1   5   9        556.45        536.93        52.89 o                         
   2   5   9          5.45          6.02        10.48 o                         
   3   5   9        127.90        138.31        18.18 o                         
   4   5   9        564.65        571.36        26.66 o                         
   5   5   9       1344.39       1400.01        42.83 o                         
   6   5   9        198.02        215.52        22.09 o                         
   7   5   9        178.14        152.01        18.71 o                         
   8   5   9          8.58          6.72        11.15 o                         
   9   5   9         35.13         27.96        15.33 o                         
  10   5   9        414.46        467.55        72.81 o                         
  11   5   9          0.52         -4.57         7.32 o                         
  -6   6   9         56.29         65.96        13.43 o                         
  -5   6   9        317.28        327.26        23.20 o                         
  -4   6   9        136.00        158.75        15.70 o                         
  -3   6   9         46.46         38.75         6.97 o                         
  -2   6   9         20.90          5.13         4.43 o                         
  -1   6   9       1505.62       1571.59        68.78 o                         
   0   6   9        514.44        563.65        55.52 o                         
   1   6   9          8.40          2.53         8.80 o                         
   2   6   9        453.67        418.50        48.54 o                         
   3   6   9        203.62        296.16        41.44 o                         
   4   6   9       2140.27       2159.87        70.56 o                         
   5   6   9        725.64        776.15        32.57 o                         
   6   6   9          1.01         12.54         4.40 o                         
   7   6   9         41.56         36.50        10.40 o                         
   8   6   9          1.69          1.17         9.58 o                         
   9   6   9         79.57         68.26        21.07 o                         
  10   6   9        152.54        151.05        30.51 o                         
  11   6   9         14.07         25.09        13.78 o                         
  -5   7   9        137.62        134.78        21.05 o                         
  -4   7   9        174.18        187.01        19.05 o                         
  -3   7   9         12.57          8.10         4.33 o                         
  -2   7   9         87.04         72.54         8.60 o                         
  -1   7   9        395.49        380.44        24.82 o                         
   0   7   9         60.81         55.34        12.78 o                         
   1   7   9          2.47         -2.96         6.18 o                         
   2   7   9        192.39        232.11        38.07 o                         
   3   7   9        602.55        539.19        56.01 o                         
   4   7   9        365.20        369.54        46.03 o                         
   5   7   9         72.17         58.47        12.53 o                         
   6   7   9         84.98         70.21        10.01 o                         
   7   7   9         96.33         92.70        14.36 o                         
   8   7   9        117.97        108.50        24.92 o                         
   9   7   9         87.33         71.35        21.75 o                         
  10   7   9          0.27         -2.47         6.18 o                         
  11   7   9         12.61         25.56        13.45 o                         
  -4   8   9        100.56        106.63        19.45 o                         
  -3   8   9         33.71         37.26        12.52 o                         
  -2   8   9         17.97         21.20         9.19 o                         
  -1   8   9        105.26        120.73        11.62 o                         
   0   8   9         40.23         37.16        11.38 o                         
   1   8   9        149.47        115.52        18.45 o                         
   2   8   9        486.76        459.29        42.06 o                         
   3   8   9        756.13        805.91        70.59 o                         
   4   8   9          6.71          8.85        11.18 o                         
   5   8   9        330.15        336.38        30.00 o                         
   6   8   9         35.89         30.36         8.39 o                         
   7   8   9        890.78        815.99        69.03 o                         
   8   8   9         50.35         56.07        20.27 o                         
   9   8   9         15.18         27.66        13.49 o                         
  10   8   9         14.24         20.79        15.55 o                         
  -3   9   9         35.45         67.92        16.54 o                         
  -2   9   9        215.85        191.84        26.48 o                         
  -1   9   9        201.55        210.09        26.97 o                         
   0   9   9        251.09        232.57        27.83 o                         
   1   9   9         84.81         70.86        15.23 o                         
   2   9   9        753.07        754.36        48.28 o                         
   3   9   9          8.49         32.76        11.24 o                         
   4   9   9        107.05        101.47        28.53 o                         
   5   9   9        117.36        136.26        31.02 o                         
   6   9   9        214.92        196.17        24.84 o                         
   7   9   9          7.70          1.31         5.94 o                         
   8   9   9         15.41         28.79        11.67 o                         
   9   9   9         41.47         40.56        11.59 o                         
  10   9   9         81.02         62.66        20.67 o                         
  -2  10   9         23.36         24.20        15.88 o                         
  -1  10   9         31.95          8.55         9.91 o                         
   0  10   9          9.26         31.15        15.46 o                         
   1  10   9        191.59        185.56        34.83 o                         
   2  10   9        491.08        486.79        54.76 o                         
   3  10   9         35.22         25.85         9.61 o                         
   4  10   9          1.79         11.03        14.13 o                         
   5  10   9        213.70        247.46        28.61 o                         
   6  10   9        109.80        123.82        20.49 o                         
   7  10   9          2.53          9.51         6.70 o                         
   8  10   9          2.58         -7.03         7.03 o                         
   9  10   9         76.15         69.77        23.15 o                         
   0  11   9         46.83         29.85        14.65 o                         
   1  11   9        719.17        767.30        73.50 o                         
   2  11   9        206.42        210.40        37.43 o                         
   3  11   9         17.89          5.74         8.55 o                         
   4  11   9          1.62          5.02         8.02 o                         
   5  11   9         59.89         77.51        27.71 o                         
   6  11   9         49.23         48.66        14.94 o                         
   7  11   9          1.15         -7.05        17.76 o                         
   8  11   9         35.94         25.73        10.12 o                         
   3  12   9          0.92          5.32         7.59 o                         
   4  12   9         90.79         93.96        19.37 o                         
   5  12   9         72.21         83.30        28.23 o                         
   6  12   9         25.95         56.61        17.26 o                         
  -5  -6  10        242.76        271.14        42.03 o                         
  -4  -6  10         56.03         21.35        15.22 o                         
  -3  -6  10         30.94         19.18        10.80 o                         
  -2  -6  10         71.11         52.65        19.48 o                         
  -1  -6  10        231.43        226.76        39.44 o                         
   0  -6  10          0.65        -12.19        12.19 o                         
   1  -6  10          9.88        -10.65        10.65 o                         
  -6  -5  10        268.29        315.71        29.39 o                         
  -5  -5  10          5.92          7.51         7.84 o                         
  -4  -5  10          1.13         -9.77         9.81 o                         
  -3  -5  10         10.03         14.33        13.11 o                         
  -2  -5  10        122.90        110.53        27.98 o                         
  -1  -5  10        240.46        243.39        39.44 o                         
   0  -5  10         98.84         70.46        22.28 o                         
   1  -5  10          8.04         -2.10         7.76 o                         
   2  -5  10        179.39        169.33        34.10 o                         
   3  -5  10        389.55        392.86        54.12 o                         
  -7  -4  10        377.70        403.04        46.88 o                         
  -6  -4  10          3.91          5.28        19.89 o                         
  -5  -4  10          2.06         -4.06         9.51 o                         
  -4  -4  10          9.60          3.29         8.36 o                         
  -3  -4  10        302.62        326.84        45.14 o                         
  -2  -4  10        465.42        444.14        52.39 o                         
  -1  -4  10         44.23         75.81        22.27 o                         
   0  -4  10         16.06         -1.98        10.57 o                         
   1  -4  10        461.90        465.22        54.83 o                         
   2  -4  10        238.80        253.15        43.64 o                         
   3  -4  10         61.69         60.37        11.93 o                         
   4  -4  10          4.49          9.54         5.07 o                         
   5  -4  10          6.13          0.36         6.24 o                         
  -7  -3  10        164.99        213.12        33.67 o                         
  -6  -3  10          0.87          0.41        11.81 o                         
  -5  -3  10         62.52         33.86        14.77 o                         
  -4  -3  10        246.25        231.17        37.36 o                         
  -3  -3  10        254.91        261.67        38.77 o                         
  -2  -3  10        636.48        623.72        58.97 o                         
  -1  -3  10        191.32        168.32        33.87 o                         
   0  -3  10         47.01         57.90        17.95 o                         
   1  -3  10          1.20         -7.93        12.22 o                         
   2  -3  10        252.06        226.09        38.07 o                         
   3  -3  10         47.04         63.30        20.71 o                         
   4  -3  10          3.20          2.23        10.48 o                         
   5  -3  10         87.02         82.50        14.89 o                         
   6  -3  10        284.33        262.46        43.50 o                         
  -8  -2  10        109.97        155.69        32.54 o                         
  -7  -2  10          1.47         -5.66         8.02 o                         
  -6  -2  10         11.11          3.07         5.94 o                         
  -5  -2  10        276.13        278.79        38.35 o                         
  -4  -2  10        525.31        509.58        57.84 o                         
  -3  -2  10        274.89        285.36        39.17 o                         
  -2  -2  10          0.83          7.13         7.46 o                         
  -1  -2  10          1.05         -5.28         8.69 o                         
   0  -2  10         53.19         39.15        16.93 o                         
   1  -2  10       1306.08       1412.53        90.52 o                         
   2  -2  10         20.33          4.14         9.30 o                         
   3  -2  10         59.49         62.72        21.52 o                         
   4  -2  10         14.14         11.78         9.50 o                         
   5  -2  10        669.09        779.46        45.12 o                         
   6  -2  10        261.23        243.88        26.69 o                         
   7  -2  10         34.00         22.07         9.33 o                         
  -8  -1  10         67.30        125.24        27.43 o                         
  -7  -1  10         29.74         32.69        13.76 o                         
  -6  -1  10        138.50        161.98        19.89 o                         
  -5  -1  10        621.05        651.19        55.22 o                         
  -4  -1  10        369.13        324.22        24.54 o                         
  -3  -1  10          7.16         19.11         6.68 o                         
  -2  -1  10        129.27        115.04        25.14 o                         
  -1  -1  10        111.16        103.79        24.14 o                         
   0  -1  10        802.30        769.48        63.35 o                         
   1  -1  10        141.67        136.38        28.04 o                         
   2  -1  10         11.94          8.83        10.16 o                         
   3  -1  10        144.82        145.74        29.95 o                         
   4  -1  10        530.64        315.66       113.88 o                         
   5  -1  10          1.05          4.37         8.55 o                         
   6  -1  10         98.41         89.74        16.12 o                         
   7  -1  10         27.16         30.31         9.81 o                         
   8  -1  10         51.25         50.34        12.65 o                         
  -8   0  10         66.73         85.48        22.45 o                         
  -7   0  10         14.86         13.83        11.84 o                         
  -6   0  10        173.46        211.47        22.32 o                         
  -5   0  10        236.08        238.94        23.93 o                         
  -4   0  10        314.50        259.66        25.56 o                         
  -3   0  10        406.33        309.73        22.89 o                         
  -2   0  10        536.61        488.10        24.94 o                         
  -1   0  10        388.56        374.20        44.26 o                         
   0   0  10        353.41        299.63        40.02 o                         
   1   0  10          6.23          8.47        12.62 o                         
   2   0  10          4.10         11.32        11.69 o                         
   3   0  10         37.25         57.58        20.51 o                         
   4   0  10       1413.91       1437.68        91.23 o                         
   5   0  10        671.89        609.32        68.55 o                         
   6   0  10        157.09        151.91        31.81 o                         
   7   0  10         47.49         49.73        12.82 o                         
   8   0  10        223.82        251.07        27.30 o                         
   9   0  10         68.81         71.46        15.53 o                         
  -8   1  10          3.27         14.90        15.88 o                         
  -7   1  10         98.28        138.74        28.51 o                         
  -6   1  10        749.01        852.72        96.90 o                         
  -5   1  10        134.84        140.15        24.87 o                         
  -4   1  10        283.45        215.95        23.02 o                         
  -3   1  10          5.83         -0.52         7.49 o                         
  -2   1  10       1982.63       1975.20        98.55 o                         
  -1   1  10        229.25        194.92        32.47 o                         
   0   1  10        159.00        110.69        24.58 o                         
   1   1  10        188.27        206.16        33.33 o                         
   2   1  10        101.52        104.07        24.60 o                         
   3   1  10       1969.10       2184.30       109.86 o                         
   4   1  10        495.00        456.32        51.64 o                         
   5   1  10         16.50         28.61        13.94 o                         
   6   1  10          0.99         -1.08         3.28 o                         
   7   1  10        365.65        372.34        49.05 o                         
   8   1  10        152.61        131.68        18.97 o                         
   9   1  10         21.61          9.81        11.14 o                         
  -8   2  10         51.30         84.17        23.17 o                         
  -7   2  10        421.16        548.97        56.05 o                         
  -6   2  10        114.20        115.88        17.69 o                         
  -5   2  10          4.07          0.90         6.13 o                         
  -4   2  10         11.36         -0.76         8.45 o                         
  -3   2  10        778.92        773.49        61.24 o                         
  -2   2  10          1.29          0.61         8.90 o                         
  -1   2  10        140.89        132.36        27.64 o                         
   0   2  10         76.86         38.97        12.56 o                         
   1   2  10        862.32        512.84       211.31 o                         
   2   2  10       1834.01       1935.76       100.95 o                         
   3   2  10         49.56         25.59         9.48 o                         
   4   2  10        367.48        363.16        45.08 o                         
   5   2  10        109.10        115.73        27.15 o                         
   6   2  10        166.63        212.36        35.99 o                         
   7   2  10        331.81        353.22        46.41 o                         
   8   2  10         84.27         71.94        19.68 o                         
   9   2  10         18.53         11.71         7.13 o                         
  -7   3  10        119.19        141.34        27.77 o                         
  -6   3  10         13.01          6.96        10.99 o                         
  -5   3  10         16.34          9.10         5.00 o                         
  -4   3  10        640.72        723.49        60.22 o                         
  -3   3  10        775.70        875.70        66.86 o                         
  -2   3  10        183.47        173.68        30.80 o                         
  -1   3  10         45.61         45.01        19.29 o                         
   0   3  10        581.70        537.33        53.48 o                         
   1   3  10        529.47        554.53        55.33 o                         
   2   3  10        460.36        492.58        22.03 o                         
   3   3  10         67.17         48.54        18.00 o                         
   4   3  10         51.30         53.26        14.55 o                         
   5   3  10        126.91        127.92        27.75 o                         
   6   3  10       1643.68       1622.20        97.00 o                         
   7   3  10        180.72        156.13        30.50 o                         
   8   3  10         46.63         26.92        10.67 o                         
   9   3  10          4.08          4.16         5.78 o                         
  10   3  10        191.41        184.87        23.10 o                         
  -7   4  10         26.44         57.59        20.01 o                         
  -6   4  10         10.09         12.78         6.64 o                         
  -5   4  10         61.06         73.11        18.53 o                         
  -4   4  10       1205.94       1289.02        54.70 o                         
  -3   4  10        454.35        503.40        52.76 o                         
  -2   4  10        490.64        478.26        51.65 o                         
  -1   4  10        115.16        128.69        28.11 o                         
   0   4  10        209.36        255.68        37.57 o                         
   1   4  10        389.92        425.55        48.66 o                         
   2   4  10        118.63        131.68        28.32 o                         
   3   4  10         54.26         54.40         8.80 o                         
   4   4  10        493.67        485.85        51.79 o                         
   5   4  10       1054.48       1011.22        74.84 o                         
   6   4  10         40.81         32.38        17.20 o                         
   7   4  10        258.61        285.86        40.71 o                         
   8   4  10         68.53         36.67        14.38 o                         
   9   4  10        146.67        146.18        29.81 o                         
  10   4  10         89.87        111.35        18.03 o                         
  -6   5  10        103.04        115.92        23.36 o                         
  -5   5  10        490.56        572.45        82.04 o                         
  -4   5  10        128.91        158.29        19.27 o                         
  -3   5  10         27.33         -3.85        13.18 o                         
  -2   5  10         24.70         12.58         8.21 o                         
  -1   5  10        432.16        420.24        48.82 o                         
   0   5  10        265.59        255.58        38.17 o                         
   1   5  10         24.07          4.50        13.17 o                         
   2   5  10        293.13        270.29        39.32 o                         
   3   5  10         17.70         22.12        11.62 o                         
   4   5  10       1169.36       1277.23        48.23 o                         
   5   5  10        823.57        831.75        68.30 o                         
   6   5  10         62.89         22.52        12.68 o                         
   7   5  10         43.46          8.42        11.37 o                         
   8   5  10        394.91        356.01        46.14 o                         
   9   5  10        322.38        272.36        40.96 o                         
  10   5  10         61.31         93.07        16.07 o                         
  -6   6  10          4.24         17.89        11.00 o                         
  -5   6  10         78.91         89.12        12.63 o                         
  -4   6  10          1.15         -0.93         6.44 o                         
  -3   6  10          7.77          2.50        13.31 o                         
  -2   6  10         57.94         64.04        20.44 o                         
  -1   6  10       1032.66       1062.68        79.97 o                         
   0   6  10        300.81        322.44        44.93 o                         
   1   6  10        224.62        238.30        37.86 o                         
   2   6  10         42.99         20.17        10.79 o                         
   3   6  10        795.68        819.11        69.00 o                         
   4   6  10        805.48        861.30        42.18 o                         
   5   6  10        157.19        158.82        18.64 o                         
   6   6  10        103.93         77.53        21.37 o                         
   7   6  10        214.20        198.65        35.46 o                         
   8   6  10         95.18        113.20        28.51 o                         
   9   6  10         24.02         15.88         9.09 o                         
  10   6  10          1.31        -13.97        13.97 o                         
  -5   7  10          0.69         -6.49         6.49 o                         
  -4   7  10          4.29         -0.23         3.60 o                         
  -3   7  10          6.96          9.93         5.05 o                         
  -2   7  10        412.53        445.93        25.93 o                         
  -1   7  10        119.65        128.91        23.48 o                         
   0   7  10         97.99         76.45        26.26 o                         
   1   7  10          0.84          8.98         9.52 o                         
   2   7  10        566.43        535.70        58.25 o                         
   3   7  10        801.18        764.34        69.66 o                         
   4   7  10          9.02         11.99        40.93 o                         
   5   7  10         92.75         83.10        14.33 o                         
   6   7  10         53.00         45.55        10.58 o                         
   7   7  10        582.42        564.73        60.97 o                         
   8   7  10         50.93         32.33        14.13 o                         
   9   7  10          0.38         10.21        10.91 o                         
  10   7  10         14.01         41.66        18.17 o                         
  -4   8  10          1.55         -2.28        13.85 o                         
  -3   8  10        233.78        234.84        29.36 o                         
  -2   8  10        244.65        249.45        29.58 o                         
  -1   8  10          0.59         -3.76         4.36 o                         
   0   8  10          5.28          2.27         9.10 o                         
   1   8  10        323.80        383.46        51.43 o                         
   2   8  10         63.85         50.15        18.92 o                         
   3   8  10        987.80        939.19        78.85 o                         
   4   8  10         37.27         33.01        15.68 o                         
   5   8  10        266.15        239.91        45.81 o                         
   6   8  10        261.07        280.69        30.33 o                         
   7   8  10        622.63        578.49        41.75 o                         
   8   8  10         16.95        -11.48        15.55 o                         
   9   8  10         41.84         36.76        19.24 o                         
  10   8  10         79.32         58.84        20.66 o                         
  -3   9  10         99.66        113.33        20.99 o                         
  -2   9  10        114.39        152.52        24.38 o                         
  -1   9  10         11.72         20.55         9.38 o                         
   0   9  10          2.38          0.97        12.71 o                         
   1   9  10        417.30        401.15        37.14 o                         
   2   9  10        225.64        267.11        30.58 o                         
   3   9  10        161.03        203.50        38.42 o                         
   4   9  10         87.51        106.60        28.53 o                         
   5   9  10        175.02        173.39        23.09 o                         
   6   9  10        435.78        461.39        38.14 o                         
   7   9  10          9.42          4.21         6.04 o                         
   8   9  10        110.12        115.62        19.57 o                         
   9   9  10        160.20        136.80        31.17 o                         
  10   9  10        470.99        689.03        71.52 o                         
  -1  10  10         85.45         90.01        18.50 o                         
   0  10  10         68.50         50.11        15.17 o                         
   1  10  10         36.51         35.25        13.15 o                         
   2  10  10          8.63          9.12         7.14 o                         
   3  10  10         58.19         44.05        21.31 o                         
   4  10  10         19.27         18.45        18.14 o                         
   5  10  10        389.85        453.25        63.97 o                         
   6  10  10        171.52        166.24        23.83 o                         
   7  10  10          4.36          5.26         5.24 o                         
   8  10  10          0.26          0.33         8.06 o                         
   9  10  10        368.37        351.70        53.52 o                         
   0  11  10         55.76         98.85        29.66 o                         
   1  11  10         17.21         25.56        11.36 o                         
   2  11  10          0.72          9.73        13.01 o                         
   3  11  10          5.55          2.34         6.07 o                         
   4  11  10        301.91        333.94        54.34 o                         
   5  11  10        144.17        192.35        27.19 o                         
   6  11  10          3.61         -7.97         7.97 o                         
   7  11  10          3.88         -2.06         8.15 o                         
   8  11  10        124.83        172.45        26.17 o                         
  -5  -5  11         12.30          5.81         7.54 o                         
  -4  -5  11         43.63         43.07        17.54 o                         
  -3  -5  11        105.84        118.61        28.27 o                         
  -2  -5  11         35.72          3.45         8.95 o                         
  -1  -5  11         40.87         21.23        14.96 o                         
   0  -5  11          9.19          7.94         9.27 o                         
   1  -5  11        135.97        111.77        29.35 o                         
  -6  -4  11          7.26          4.13         8.47 o                         
  -5  -4  11          3.35         -0.60         9.41 o                         
  -4  -4  11          7.93         18.66        13.16 o                         
  -3  -4  11        195.73        157.08        32.88 o                         
  -2  -4  11        277.23        230.14        40.73 o                         
  -1  -4  11         11.35         13.09        10.62 o                         
   0  -4  11         66.53         76.47        24.44 o                         
   1  -4  11         55.31         46.98        18.72 o                         
   2  -4  11        178.76        166.62        34.74 o                         
   3  -4  11         27.60          8.27         9.12 o                         
   4  -4  11         12.94         12.33        12.81 o                         
  -6  -3  11         57.05         43.07        11.57 o                         
  -5  -3  11          3.82         -2.44         7.98 o                         
  -4  -3  11        278.96        285.75        42.32 o                         
  -3  -3  11        149.74        141.52        30.05 o                         
  -2  -3  11        113.33        100.28        26.48 o                         
  -1  -3  11         16.99         59.65        21.20 o                         
   0  -3  11        539.05        529.79        58.89 o                         
   1  -3  11        136.05        162.74        34.00 o                         
   2  -3  11         22.11         21.61        14.40 o                         
   3  -3  11         35.88         35.87        17.62 o                         
   4  -3  11         59.31         59.19        14.10 o                         
   5  -3  11        396.30        439.26        35.44 o                         
  -7  -2  11         28.10         22.41        10.79 o                         
  -6  -2  11         13.31         12.37         7.75 o                         
  -5  -2  11        595.39        674.63        62.22 o                         
  -4  -2  11        181.58        214.57        36.11 o                         
  -3  -2  11          9.21         24.68        14.02 o                         
  -2  -2  11          4.83          8.73         9.86 o                         
  -1  -2  11        219.74        224.08        37.64 o                         
   0  -2  11        746.96        771.53        69.69 o                         
   1  -2  11        212.97        252.56        40.23 o                         
   2  -2  11          3.72         -6.70        12.11 o                         
   3  -2  11          4.19         -0.11        13.13 o                         
   4  -2  11          0.96         15.30         9.76 o                         
   5  -2  11        485.21        481.38        36.88 o                         
   6  -2  11         88.47         88.39        16.67 o                         
  -7  -1  11          0.49        -10.17        10.17 o                         
  -6  -1  11          2.27          4.09        22.22 o                         
  -5  -1  11        693.69        649.88        58.84 o                         
  -4  -1  11        526.34        586.71        56.37 o                         
  -3  -1  11         26.15         20.14        11.40 o                         
  -2  -1  11        507.53        458.03        51.85 o                         
  -1  -1  11        460.84        439.13        51.59 o                         
   0  -1  11         11.45          3.69        12.26 o                         
   1  -1  11         35.69         23.22        13.62 o                         
   2  -1  11         57.48         53.76        23.13 o                         
   3  -1  11        424.65        414.94        53.96 o                         
   4  -1  11        137.29        176.94        35.26 o                         
   5  -1  11         49.03         34.15        16.93 o                         
   6  -1  11         30.93         13.27         7.86 o                         
   7  -1  11         12.17         -6.97         6.97 o                         
  -7   0  11         50.18         64.63        20.18 o                         
  -6   0  11        401.55        488.15        58.04 o                         
  -5   0  11          2.92         11.12        10.11 o                         
  -4   0  11         88.15         80.77        12.76 o                         
  -3   0  11        633.63        518.11        39.82 o                         
  -2   0  11        297.59        255.92        18.27 o                         
  -1   0  11         88.04         75.84        22.02 o                         
   0   0  11        204.68        182.27        32.62 o                         
   1   0  11        274.26        235.60        37.27 o                         
   2   0  11        677.93        685.80        64.45 o                         
   3   0  11       1332.44       1391.55        92.19 o                         
   4   0  11        373.20        434.36        53.64 o                         
   5   0  11         64.04         46.88        21.22 o                         
   6   0  11         34.99         24.04        14.62 o                         
   7   0  11         43.35         62.18        17.93 o                         
   8   0  11        249.78        310.43        35.17 o                         
  -7   1  11         49.08         93.52        24.08 o                         
  -6   1  11        327.43        333.48        58.38 o                         
  -5   1  11         29.92         21.80        11.65 o                         
  -4   1  11          3.80         11.18         7.58 o                         
  -3   1  11        103.02         78.04        20.73 o                         
  -2   1  11        286.99        294.13        40.31 o                         
  -1   1  11         16.12          8.07         4.22 o                         
   0   1  11         25.17         24.16        12.74 o                         
   1   1  11        463.48        408.35        48.94 o                         
   2   1  11        792.61        845.76        70.86 o                         
   3   1  11        276.57        240.31        39.05 o                         
   4   1  11         20.89         -1.41        10.67 o                         
   5   1  11         52.12         20.99        12.12 o                         
   6   1  11        502.14        494.32        57.48 o                         
   7   1  11        155.77        165.27        35.59 o                         
   8   1  11          1.85         -3.63         7.95 o                         
   9   1  11          1.84         -5.14         6.18 o                         
  -7   2  11         79.36        120.76        27.68 o                         
  -6   2  11        193.01        219.48        53.56 o                         
  -5   2  11          0.44         -7.46         7.46 o                         
  -4   2  11          0.79         -5.82         8.68 o                         
  -3   2  11       1332.73       1318.35        84.00 o                         
  -2   2  11          2.56          1.30        11.83 o                         
  -1   2  11        109.42        107.26        25.12 o                         
   0   2  11        486.92        520.01        56.71 o                         
   1   2  11        783.71        806.68        68.95 o                         
   2   2  11        179.98        208.25        37.06 o                         
   3   2  11         44.29         34.21        17.39 o                         
   4   2  11        309.08        297.70        43.72 o                         
   5   2  11        622.35        614.17        62.70 o                         
   6   2  11        139.17        127.62        28.89 o                         
   7   2  11         31.40         48.18        19.34 o                         
   8   2  11         14.21         -4.18        11.44 o                         
   9   2  11         11.87         25.65         9.69 o                         
  -7   3  11         78.95        100.22        24.40 o                         
  -6   3  11         76.41         78.55        20.59 o                         
  -5   3  11          6.35          1.96         8.56 o                         
  -4   3  11        180.66        174.01        30.34 o                         
  -3   3  11        112.96        144.57        29.85 o                         
  -2   3  11        218.66        192.92        33.62 o                         
  -1   3  11          6.39         35.27        16.91 o                         
   0   3  11        152.54        169.24        32.37 o                         
   1   3  11        221.23        207.69        34.91 o                         
   2   3  11        508.06        434.86        28.42 o                         
   3   3  11        582.48        619.63        60.81 o                         
   4   3  11         97.08        115.78        27.60 o                         
   5   3  11        144.92        142.65        30.67 o                         
   6   3  11         18.29         12.10        13.94 o                         
   7   3  11         30.00         10.55        10.31 o                         
   8   3  11          9.95         -6.65        15.65 o                         
   9   3  11        302.34        317.43        30.57 o                         
  -6   4  11          6.82         24.58        14.03 o                         
  -5   4  11         73.61         58.62        11.84 o                         
  -4   4  11        401.80        473.59        34.68 o                         
  -3   4  11         29.63         24.09        15.86 o                         
  -2   4  11        177.29        190.58        34.20 o                         
  -1   4  11        101.39        121.17        27.69 o                         
   0   4  11       1241.31       1386.23        91.47 o                         
   1   4  11       1694.62       2008.58       109.12 o                         
   2   4  11        127.38        117.93        26.78 o                         
   3   4  11         13.04         12.25         4.91 o                         
   4   4  11        387.68        373.92        47.54 o                         
   5   4  11         22.68         25.67        12.58 o                         
   6   4  11         27.08         18.29        14.85 o                         
   7   4  11          8.53         -5.09         8.93 o                         
   8   4  11        515.68        421.41        52.87 o                         
   9   4  11        283.18        289.81        44.45 o                         
  10   4  11         85.56         79.54        22.17 o                         
  -6   5  11        152.41        220.02        33.04 o                         
  -5   5  11         94.66        119.56        39.91 o                         
  -4   5  11        291.67        314.94        28.29 o                         
  -3   5  11         23.83        -18.39        18.39 o                         
  -2   5  11          5.92          2.78        11.05 o                         
  -1   5  11       1018.59       1110.26        83.01 o                         
   0   5  11        110.62        104.08        24.37 o                         
   1   5  11         13.48         -0.59        13.38 o                         
   2   5  11         65.49         41.58        16.46 o                         
   3   5  11          4.48         17.59        10.50 o                         
   4   5  11        478.64        528.79        39.45 o                         
   5   5  11         10.19         -1.29         9.78 o                         
   6   5  11         68.12         86.41        25.17 o                         
   7   5  11         87.33         92.29        26.90 o                         
   8   5  11        203.53        221.99        38.54 o                         
   9   5  11        193.72        194.84        35.61 o                         
  10   5  11          6.49         -0.20         7.39 o                         
  -5   6  11         48.50         72.89        21.23 o                         
  -4   6  11          2.50          2.85         7.62 o                         
  -3   6  11         14.25          6.10        16.68 o                         
  -2   6  11        229.13        244.62        39.58 o                         
  -1   6  11        667.25        700.03        67.11 o                         
   0   6  11          0.69        -13.64        13.64 o                         
   1   6  11          0.45          1.74         8.15 o                         
   2   6  11          5.20         -8.39        13.99 o                         
   3   6  11        365.62        297.07        43.74 o                         
   4   6  11        761.66        827.86        87.95 o                         
   5   6  11          1.31         -0.26         6.06 o                         
   6   6  11          2.89         -7.26        14.41 o                         
   7   6  11        202.43        165.97        33.22 o                         
   8   6  11        173.84        174.74        34.28 o                         
   9   6  11         48.28          3.58        13.62 o                         
  10   6  11         42.88          5.83        10.77 o                         
  -4   7  11         15.22          1.75        13.33 o                         
  -3   7  11          2.98          5.18         8.31 o                         
  -2   7  11        220.61        240.52        23.87 o                         
  -1   7  11        436.24        461.99        56.28 o                         
   0   7  11         21.41          6.60        10.57 o                         
   1   7  11        137.71        131.27        30.56 o                         
   2   7  11        831.75        860.04        75.31 o                         
   3   7  11          3.20          2.67        11.82 o                         
   4   7  11          5.66         16.56        30.11 o                         
   5   7  11          3.09         -6.36         6.92 o                         
   6   7  11        181.17        190.09        44.86 o                         
   7   7  11        962.75        935.43        79.68 o                         
   8   7  11         27.85         32.57        19.24 o                         
   9   7  11         30.95         16.41        14.38 o                         
  10   7  11          3.65         14.00        12.80 o                         
  -3   8  11        137.50        164.86        25.20 o                         
  -2   8  11          0.65         -6.92         6.92 o                         
  -1   8  11          2.97         24.34        15.05 o                         
   0   8  11        216.24        238.22        42.33 o                         
   1   8  11        567.18        704.19        71.86 o                         
   2   8  11        117.39        105.91        27.66 o                         
   3   8  11         16.59         27.78        18.07 o                         
   4   8  11         15.18         -0.34        11.89 o                         
   5   8  11          1.01          1.51        10.54 o                         
   6   8  11        477.86        519.31        97.01 o                         
   7   8  11        215.23        226.32        43.56 o                         
   8   8  11         13.26          6.17        10.13 o                         
   9   8  11         10.18         12.79         8.90 o                         
  10   8  11         38.23          9.58        13.86 o                         
  -2   9  11        164.13        150.04        24.34 o                         
  -1   9  11          0.30         -5.65         5.65 o                         
   0   9  11         71.27         69.55        16.54 o                         
   1   9  11        157.64        232.11        42.73 o                         
   2   9  11         99.19        130.26        32.48 o                         
   3   9  11         26.39         21.36        14.44 o                         
   4   9  11         48.06         46.68        20.39 o                         
   5   9  11        197.48        204.33        24.93 o                         
   6   9  11        136.90        157.89        22.38 o                         
   7   9  11          4.59        -25.35        32.58 o                         
   8   9  11          7.69          0.59        10.81 o                         
   9   9  11         95.72        104.60        28.04 o                         
  -1  10  11        118.51        117.17        33.44 o                         
   0  10  11         74.51         77.64        17.16 o                         
   1  10  11          0.92          6.96         7.45 o                         
   2  10  11         48.42         24.34        11.31 o                         
   3  10  11        302.08        232.11        44.74 o                         
   4  10  11         26.52         16.72        13.82 o                         
   5  10  11         45.77         69.39        27.48 o                         
   6  10  11        134.99        139.42        21.98 o                         
   7  10  11          2.87          0.03         7.76 o                         
   8  10  11         20.64          6.98         7.22 o                         
   1  11  11          1.51         -1.98        11.40 o                         
   2  11  11          0.95         -5.65         7.34 o                         
   3  11  11         16.78         22.51        16.77 o                         
   4  11  11        209.99        235.79        47.17 o                         
   5  11  11         27.63         62.78        71.83 o                         
   6  11  11         82.88         92.62        28.86 o                         
   7  11  11          9.82          9.80         7.59 o                         
  -2  -5  12         52.92         29.96        11.62 o                         
  -1  -5  12         52.51         55.31        21.67 o                         
  -5  -4  12          4.95        -10.08        10.65 o                         
  -4  -4  12        156.54        211.71        38.33 o                         
  -3  -4  12        247.42        229.39        40.74 o                         
  -2  -4  12         29.44         17.27        15.41 o                         
  -1  -4  12          0.69         -8.78        13.28 o                         
   0  -4  12        262.14        237.03        43.90 o                         
   1  -4  12         13.53         12.22        12.56 o                         
   2  -4  12          6.39         10.26        12.72 o                         
  -5  -3  12        105.74        100.43        26.07 o                         
  -4  -3  12         87.26         66.80        20.83 o                         
  -3  -3  12         74.24         61.58        22.57 o                         
  -2  -3  12          0.53          0.77         8.58 o                         
  -1  -3  12        184.97        184.54        37.55 o                         
   0  -3  12        306.39        309.47        49.55 o                         
   1  -3  12        100.15        130.76        33.45 o                         
   2  -3  12        296.03        298.42        47.79 o                         
   3  -3  12         55.01         48.17        20.52 o                         
   4  -3  12        532.06        567.17        39.60 o                         
  -6  -2  12        223.52        243.12        39.60 o                         
  -5  -2  12        230.65        209.93        36.94 o                         
  -4  -2  12         79.49         62.65        20.67 o                         
  -3  -2  12        108.16        109.68        26.99 o                         
  -2  -2  12        117.01        121.82        30.06 o                         
  -1  -2  12        195.07        226.70        38.47 o                         
   0  -2  12        393.85        375.96        50.89 o                         
   1  -2  12         11.44         26.76        16.82 o                         
   2  -2  12         85.69         82.97        25.26 o                         
   3  -2  12         12.99         12.92        13.52 o                         
   4  -2  12        169.33        189.90        39.40 o                         
   5  -2  12        107.89        122.04        19.18 o                         
  -6  -1  12         21.54         29.59        13.39 o                         
  -5  -1  12        538.97        557.85        57.74 o                         
  -4  -1  12         70.68         47.72        18.65 o                         
  -3  -1  12          8.12         -4.68        12.41 o                         
  -2  -1  12        225.22        232.84        38.10 o                         
  -1  -1  12        507.59        523.73        57.95 o                         
   0  -1  12         48.38         75.04        22.94 o                         
   1  -1  12         78.89         71.70        23.08 o                         
   2  -1  12        163.25        145.77        34.21 o                         
   3  -1  12        670.58        676.04        69.58 o                         
   4  -1  12         29.45         47.52        20.82 o                         
   5  -1  12          5.63         -5.51        11.39 o                         
   6  -1  12          1.77          0.33        13.67 o                         
  -6   0  12        151.10        243.02        38.84 o                         
  -5   0  12          1.08         -3.76         9.61 o                         
  -4   0  12         49.10         49.64        19.46 o                         
  -3   0  12        490.65        519.02        55.77 o                         
  -2   0  12        657.29        655.31        63.30 o                         
  -1   0  12        115.47        118.14        29.20 o                         
   0   0  12         84.77         91.45        26.57 o                         
   1   0  12        140.39         91.78        27.24 o                         
   2   0  12        760.08        737.03        71.01 o                         
   3   0  12        422.37        523.74        60.94 o                         
   4   0  12          1.50         15.71        15.98 o                         
   5   0  12         67.50         69.60        25.35 o                         
   6   0  12         38.66         52.46        22.37 o                         
   7   0  12         64.78         68.36        15.55 o                         
  -7   1  12         77.39        142.86        30.08 o                         
  -6   1  12         20.90         23.76        15.08 o                         
  -5   1  12         62.72         46.32        16.48 o                         
  -4   1  12        264.92        226.00        36.04 o                         
  -3   1  12        608.81        557.08        58.09 o                         
  -2   1  12         20.62         15.88         5.06 o                         
  -1   1  12         29.06         16.27         8.72 o                         
   0   1  12         80.08         67.83        21.85 o                         
   1   1  12        475.55        361.17        48.86 o                         
   2   1  12        377.47        437.22        53.79 o                         
   3   1  12         19.41         25.18        14.64 o                         
   4   1  12         23.11         41.69        19.81 o                         
   5   1  12        265.79        240.64        42.11 o                         
   6   1  12        400.46        449.99        58.00 o                         
   7   1  12        151.93        140.77        33.42 o                         
   8   1  12         28.52         15.17         8.65 o                         
  -6   2  12        131.64        199.62        34.22 o                         
  -5   2  12        171.82        116.37        24.67 o                         
  -4   2  12        201.61        203.97        34.49 o                         
  -3   2  12         11.37         -1.57        14.59 o                         
  -2   2  12          7.11        -12.97        16.43 o                         
  -1   2  12         85.06         73.78        23.11 o                         
   0   2  12         24.16         10.94         2.51 o                         
   1   2  12       1093.96       1200.60        88.69 o                         
   2   2  12       1377.38       1424.88        96.86 o                         
   3   2  12        250.14        198.39        36.77 o                         
   4   2  12        128.51        105.94        27.09 o                         
   5   2  12        539.84        523.84        60.30 o                         
   6   2  12         51.22         62.54        22.32 o                         
   7   2  12          0.88          7.45         9.05 o                         
   8   2  12          0.42          7.92         9.64 o                         
  -6   3  12        157.11        182.23        32.55 o                         
  -5   3  12        178.07        190.38        23.03 o                         
  -4   3  12         45.81         23.29        15.11 o                         
  -3   3  12          7.67          2.14         9.61 o                         
  -2   3  12         87.88         56.71        19.00 o                         
  -1   3  12        489.06        455.11        54.62 o                         
   0   3  12        623.15        674.36        65.95 o                         
   1   3  12        311.40        339.89        47.29 o                         
   2   3  12         53.43         33.28        15.31 o                         
   3   3  12          6.16         20.48        12.98 o                         
   4   3  12        416.43        407.10        52.49 o                         
   5   3  12        999.80       1011.52        83.53 o                         
   6   3  12        220.52        219.80        40.21 o                         
   7   3  12         12.53        -11.43        13.75 o                         
   8   3  12         46.16         34.60        18.79 o                         
   9   3  12        471.27        446.83        57.82 o                         
  -6   4  12         16.43         19.95        14.20 o                         
  -5   4  12         92.47         95.95        28.24 o                         
  -4   4  12         78.19         69.59        21.47 o                         
  -3   4  12         37.11         57.90        19.99 o                         
  -2   4  12          0.74         -9.40        14.08 o                         
  -1   4  12        134.73        113.74        30.17 o                         
   0   4  12        521.38        565.22        61.79 o                         
   1   4  12         11.30         10.78        13.68 o                         
   2   4  12        126.22        133.71        13.28 o                         
   3   4  12        793.00        755.79        30.90 o                         
   4   4  12        264.04        205.41        39.12 o                         
   5   4  12         60.75         34.23        15.89 o                         
   6   4  12          0.47         -3.82        11.38 o                         
   7   4  12         11.83         37.10        18.22 o                         
   8   4  12        244.85        243.64        42.31 o                         
   9   4  12        189.73        161.24        35.30 o                         
  -5   5  12          2.10         -6.84         6.89 o                         
  -4   5  12          0.93          1.29         5.56 o                         
  -3   5  12        190.64        179.93        36.19 o                         
  -2   5  12         93.18         79.68        25.77 o                         
  -1   5  12          1.03         -1.00         9.14 o                         
   0   5  12        195.21        187.21        35.76 o                         
   1   5  12        218.70        246.39        41.77 o                         
   2   5  12        542.41        594.59        64.27 o                         
   3   5  12        522.37        618.69        32.77 o                         
   4   5  12          1.74         -5.51         6.02 o                         
   5   5  12        135.86         95.90        26.14 o                         
   6   5  12        153.32        116.47        28.32 o                         
   7   5  12        549.85        539.24        62.54 o                         
   8   5  12        344.55        311.36        48.55 o                         
   9   5  12         81.64         94.03        26.51 o                         
  -5   6  12          6.86          5.97         5.65 o                         
  -4   6  12          0.44         -3.75         5.43 o                         
  -3   6  12         19.15          8.43         9.82 o                         
  -2   6  12        715.32        749.30        72.76 o                         
  -1   6  12        145.94        199.23        37.53 o                         
   0   6  12        181.27        186.65        37.04 o                         
   1   6  12         65.11         34.78        17.86 o                         
   2   6  12         52.37         54.17        22.66 o                         
   3   6  12        343.21        345.41        48.99 o                         
   4   6  12          9.49          7.82         5.47 o                         
   5   6  12         12.97          1.24         9.77 o                         
   6   6  12        297.82        234.78        40.84 o                         
   7   6  12        104.54         93.64        26.55 o                         
   8   6  12        134.64        165.18        34.96 o                         
   9   6  12         44.48         47.50        20.17 o                         
  -4   7  12         13.02         20.26        13.43 o                         
  -3   7  12         10.97         17.97         6.88 o                         
  -2   7  12        184.42        225.57        42.67 o                         
  -1   7  12        234.19        236.55        41.91 o                         
   0   7  12          0.81         12.93        16.47 o                         
   1   7  12        249.95        267.72        44.42 o                         
   2   7  12         35.34         30.01        16.80 o                         
   3   7  12         42.10         -6.44        11.87 o                         
   4   7  12          1.29         -1.24         6.18 o                         
   5   7  12        283.30        288.89        27.40 o                         
   6   7  12        445.17        508.96        45.08 o                         
   7   7  12        158.25        183.07        37.29 o                         
   8   7  12         27.98         40.71        19.15 o                         
   9   7  12          8.72          5.48         9.62 o                         
  -3   8  12         17.19          5.88         8.79 o                         
  -2   8  12          0.46         -4.12         8.62 o                         
  -1   8  12          2.42         10.57        10.90 o                         
   0   8  12        240.19        233.78        43.56 o                         
   1   8  12        215.04        249.88        44.10 o                         
   2   8  12         45.24         31.71        16.95 o                         
   3   8  12          0.36         15.73        16.16 o                         
   4   8  12         12.46         12.51        11.57 o                         
   5   8  12         42.64         62.48        13.63 o                         
   6   8  12        472.25        490.69        76.24 o                         
   7   8  12        100.25        117.60        28.66 o                         
   8   8  12          6.45        -11.26        12.26 o                         
   9   8  12         11.95         -0.20        12.64 o                         
  -2   9  12        126.43        110.75        32.68 o                         
  -1   9  12          5.08         -3.07        12.91 o                         
   0   9  12        100.20        109.85        31.50 o                         
   1   9  12        110.04        131.35        32.57 o                         
   2   9  12          8.88         36.56        16.78 o                         
   3   9  12         31.66         49.71        20.76 o                         
   4   9  12        165.72        143.83        35.02 o                         
   5   9  12        293.60        308.70        31.01 o                         
   6   9  12          0.62         -6.69        12.97 o                         
   7   9  12         44.77         38.32        10.17 o                         
   8   9  12         11.29         12.54        15.54 o                         
   0  10  12        101.45        136.12        36.10 o                         
   1  10  12          1.61          6.42        13.60 o                         
   2  10  12         32.13         47.77        21.18 o                         
   3  10  12         65.70         75.25        26.90 o                         
   4  10  12        254.70        209.17        43.42 o                         
   5  10  12         87.31        113.89        32.69 o                         
   6  10  12          0.30          4.77         7.12 o                         
   7  10  12          1.34         -8.90        16.35 o                         
   8  10  12        178.65        183.15        26.66 o                         
   4  11  12          8.26         18.14        14.83 o                         
   5  11  12         27.45         50.69        55.37 o                         
   6  11  12         83.91         95.13        19.20 o                         
  -2  -4  13         16.68         11.14        12.01 o                         
  -1  -4  13          2.19         -4.67         9.88 o                         
  -4  -3  13        113.84        135.39        32.64 o                         
  -3  -3  13         27.00         37.05        16.92 o                         
  -2  -3  13         59.79         28.73        20.48 o                         
  -1  -3  13        234.34        259.90        44.53 o                         
   0  -3  13          1.14         -9.58        13.55 o                         
   1  -3  13         22.79         11.10        14.01 o                         
   2  -3  13          4.81         24.05        17.30 o                         
  -5  -2  13         87.34        109.17        26.74 o                         
  -4  -2  13          6.52         -1.41        10.18 o                         
  -3  -2  13          0.49         -8.58         8.58 o                         
  -2  -2  13         38.74         12.66        12.20 o                         
  -1  -2  13        169.67        208.25        39.30 o                         
   0  -2  13        221.65        233.78        42.36 o                         
   1  -2  13         14.11          4.28        10.49 o                         
   2  -2  13         36.90         24.76        13.91 o                         
   3  -2  13         57.58         35.64        18.51 o                         
   4  -2  13        183.43        155.83        37.22 o                         
  -5  -1  13         43.17         37.98        17.85 o                         
  -4  -1  13          0.44          2.24         9.68 o                         
  -3  -1  13         76.77         80.87        24.10 o                         
  -2  -1  13         88.58         47.84        20.50 o                         
  -1  -1  13        196.22        230.77        41.76 o                         
   0  -1  13          2.11        -19.70        19.70 o                         
   1  -1  13          7.07          8.15        11.04 o                         
   2  -1  13        316.56        322.03        52.16 o                         
   3  -1  13        474.01        496.77        63.34 o                         
   4  -1  13          2.25         -2.85        10.64 o                         
   5  -1  13          3.83          8.30        14.47 o                         
  -5   0  13         31.04          0.15        10.98 o                         
  -4   0  13        269.94        226.97        39.06 o                         
  -3   0  13        746.27        825.18        74.29 o                         
  -2   0  13         49.46         72.30        23.51 o                         
  -1   0  13          2.09         -5.36         9.98 o                         
   0   0  13         17.64          1.01        14.08 o                         
   1   0  13         10.68          8.20        15.54 o                         
   2   0  13        353.92        375.32        53.55 o                         
   3   0  13        372.51        402.66        55.29 o                         
   4   0  13         41.83         44.02        21.34 o                         
   5   0  13          0.57         -0.33        14.13 o                         
   6   0  13        158.93        150.54        37.11 o                         
  -6   1  13         15.58         18.69        12.46 o                         
  -5   1  13         35.02         15.94         7.96 o                         
  -4   1  13         19.08          4.92        10.12 o                         
  -3   1  13        348.24        311.17        45.46 o                         
  -2   1  13         79.07         75.06        23.61 o                         
  -1   1  13         45.20         44.57        20.60 o                         
   0   1  13         29.14         26.54        16.43 o                         
   1   1  13        169.04        195.12        38.65 o                         
   2   1  13        241.96        225.34        41.17 o                         
   3   1  13         13.76          1.31        10.47 o                         
   4   1  13          0.57         -3.04        12.73 o                         
   5   1  13        216.18        196.16        39.78 o                         
   6   1  13         92.91        106.89        30.96 o                         
   7   1  13          0.92        -13.83        13.83 o                         
  -6   2  13         43.87         64.59        21.32 o                         
  -5   2  13         60.24         48.04        18.43 o                         
  -4   2  13        317.11        277.32        43.19 o                         
  -3   2  13         33.81         -1.83        13.75 o                         
  -2   2  13        230.57        195.35        37.36 o                         
  -1   2  13         68.86         43.40        17.71 o                         
   0   2  13         95.58         97.96        28.11 o                         
   1   2  13        230.18        280.82        45.69 o                         
   2   2  13         14.33         -7.16        10.94 o                         
   3   2  13          1.94          9.44        15.36 o                         
   4   2  13        454.82        464.48        59.43 o                         
   5   2  13        159.33        162.01        35.57 o                         
   6   2  13         77.10         62.89        24.30 o                         
   7   2  13          0.93        -11.24        11.24 o                         
   8   2  13         39.49         24.26        13.61 o                         
  -5   3  13        357.19        397.47        69.86 o                         
  -4   3  13        174.12        136.41        29.62 o                         
  -3   3  13          8.44        -18.37        18.37 o                         
  -2   3  13         37.41         31.44        17.61 o                         
  -1   3  13        491.91        513.05        60.95 o                         
   0   3  13         50.99         30.30        14.27 o                         
   1   3  13        204.00        225.01        40.88 o                         
   2   3  13        209.21        245.06        42.75 o                         
   3   3  13         38.05         17.10        14.61 o                         
   4   3  13        304.05        289.98        46.91 o                         
   5   3  13        500.19        510.59        62.30 o                         
   6   3  13          0.45         -2.82         9.68 o                         
   7   3  13         43.06         35.00        17.27 o                         
   8   3  13         59.43         38.38        20.83 o                         
  -5   4  13         91.65         90.02        16.08 o                         
  -4   4  13         14.16         -1.91         6.70 o                         
  -3   4  13         86.36         75.77        22.63 o                         
  -2   4  13         14.69         27.46        16.31 o                         
  -1   4  13         57.74         70.55        21.95 o                         
   0   4  13        192.85        270.99        44.07 o                         
   1   4  13        641.76        669.46        69.39 o                         
   2   4  13        245.60        228.87        16.08 o                         
   3   4  13         15.57         24.07        16.03 o                         
   4   4  13        314.06        343.35        50.06 o                         
   5   4  13        260.50        263.79        45.03 o                         
   6   4  13        131.92        109.85        29.10 o                         
   7   4  13        244.31        197.72        40.42 o                         
   8   4  13         73.30         95.61        28.84 o                         
  -5   5  13          1.75          7.08        10.94 o                         
  -4   5  13         54.36         28.93        24.60 o                         
  -3   5  13         51.51         44.87        16.01 o                         
  -2   5  13        157.35        136.22        32.32 o                         
  -1   5  13        417.89        504.16        60.98 o                         
   0   5  13         53.51         30.83        17.09 o                         
   1   5  13         71.12         68.55        24.73 o                         
   2   5  13         98.94        146.56        33.44 o                         
   3   5  13         99.22        113.82        14.04 o                         
   4   5  13        161.17        154.08        34.44 o                         
   5   5  13          2.99         16.82        15.64 o                         
   6   5  13         81.25         90.85        28.43 o                         
   7   5  13        446.40        425.07        57.87 o                         
   8   5  13        118.57         88.11        26.18 o                         
   9   5  13         61.88         56.13        21.43 o                         
  -4   6  13          0.34         -7.04        18.96 o                         
  -3   6  13        271.49        261.32        45.38 o                         
  -2   6  13        528.87        485.97        60.65 o                         
  -1   6  13          0.59          0.31         8.42 o                         
   0   6  13          3.47        -18.98        18.98 o                         
   1   6  13        115.49         94.30        24.99 o                         
   2   6  13        308.15        390.70        54.82 o                         
   3   6  13         94.22        140.52        17.07 o                         
   4   6  13         35.02         22.92         6.83 o                         
   5   6  13          3.52          9.54        12.29 o                         
   6   6  13        105.15         51.02        21.55 o                         
   7   6  13          7.70         -1.58        11.73 o                         
   8   6  13         40.69         28.61        14.06 o                         
   9   6  13          5.15         -2.75         8.96 o                         
  -3   7  13        147.18        136.20        23.30 o                         
  -2   7  13          3.07        -12.85        16.33 o                         
  -1   7  13         21.02         10.13        11.87 o                         
   0   7  13        313.43        358.97        53.75 o                         
   1   7  13        411.18        418.55        56.98 o                         
   2   7  13         55.00         61.56        22.61 o                         
   3   7  13         13.55        -15.69        15.69 o                         
   4   7  13        155.22        154.99        34.41 o                         
   5   7  13         95.56        113.27        31.01 o                         
   6   7  13        432.61        527.74        63.81 o                         
   7   7  13         68.27         39.96        18.36 o                         
   8   7  13         49.66         62.37        22.87 o                         
   9   7  13         86.60        132.82        33.26 o                         
  -2   8  13          0.76         -7.37        12.60 o                         
  -1   8  13         22.65         17.30        14.02 o                         
   0   8  13        332.40        367.14        54.95 o                         
   1   8  13         19.45          2.53        11.35 o                         
   2   8  13         19.06          3.86        10.16 o                         
   3   8  13          8.79         -0.39        15.53 o                         
   4   8  13         12.28          9.76         9.25 o                         
   5   8  13        124.41         79.69        15.50 o                         
   6   8  13        611.23        696.40        71.87 o                         
   7   8  13         37.54         44.37        19.93 o                         
   8   8  13         13.88         29.61        18.17 o                         
  -1   9  13         19.56          5.12         9.65 o                         
   0   9  13        103.37         88.75        28.55 o                         
   1   9  13         23.49         35.23        17.77 o                         
   2   9  13        219.79        176.52        39.37 o                         
   3   9  13        205.23        221.41        43.56 o                         
   4   9  13        545.45        542.24        66.48 o                         
   5   9  13        128.14        118.59        31.72 o                         
   6   9  13          6.07         -9.01         9.01 o                         
   7   9  13          5.17         -5.35        18.38 o                         
   8   9  13        114.19         79.39        27.30 o                         
   1  10  13          2.10          5.97        11.13 o                         
   2  10  13        117.28        127.87        35.34 o                         
   3  10  13          0.60         -2.99        12.28 o                         
   4  10  13        370.41        334.67        54.67 o                         
   5  10  13         47.16         52.98        14.84 o                         
   6  10  13          0.90         -9.65         9.65 o                         
   7  10  13         38.37         49.88        14.31 o                         
  -3  -2  14          1.15          6.75         9.89 o                         
  -2  -2  14         64.11         74.77        25.23 o                         
  -1  -2  14         73.87        130.13        33.96 o                         
   0  -2  14        116.39        145.21        35.83 o                         
   1  -2  14         12.64         14.32        10.60 o                         
   2  -2  14         22.57         20.02        16.59 o                         
  -4  -1  14          6.49          1.65         7.68 o                         
  -3  -1  14         45.78         41.67        18.45 o                         
  -2  -1  14         24.18         24.49        15.15 o                         
  -1  -1  14          4.75          4.09         8.96 o                         
   0  -1  14          0.46         -5.02        13.74 o                         
   1  -1  14        358.80        343.77        53.62 o                         
   2  -1  14        295.83        293.62        50.02 o                         
   3  -1  14          0.70         13.01        12.31 o                         
   4  -1  14         17.07         16.45        10.81 o                         
  -4   0  14        237.87        230.83        39.93 o                         
  -3   0  14         70.77         44.63        18.82 o                         
  -2   0  14          9.97          2.96         9.13 o                         
  -1   0  14         39.09         20.26        14.22 o                         
   0   0  14          6.10         10.02        10.68 o                         
   1   0  14        131.32         99.57        29.73 o                         
   2   0  14        222.07        183.18        40.43 o                         
   3   0  14         63.91         58.19        23.25 o                         
   4   0  14        181.60        211.17        41.76 o                         
   5   0  14          0.69         -7.89        16.85 o                         
  -4   1  14         53.79         48.40        20.12 o                         
  -3   1  14        275.46        224.85        40.72 o                         
  -2   1  14          0.49         -1.07        10.45 o                         
  -1   1  14        101.21         93.06        26.27 o                         
   0   1  14        297.62        280.70        46.77 o                         
   1   1  14         15.27         17.81        10.49 o                         
   2   1  14        223.11        222.26        42.42 o                         
   3   1  14          3.32         -9.17        13.87 o                         
   4   1  14          1.65          9.67        12.40 o                         
   5   1  14        305.35        245.16        45.98 o                         
   6   1  14         65.26         86.74        30.26 o                         
  -4   2  14        265.31        269.19        43.49 o                         
  -3   2  14         25.43         -5.70        20.03 o                         
  -2   2  14          3.12         -4.05         9.47 o                         
  -1   2  14        292.62        298.14        47.99 o                         
   0   2  14        553.20        553.68        65.74 o                         
   1   2  14         11.60          5.62        10.78 o                         
   2   2  14         33.15         23.93        17.13 o                         
   3   2  14        175.16        168.74        36.94 o                         
   4   2  14        148.90        112.70        30.67 o                         
   5   2  14         56.24         87.79        28.68 o                         
   6   2  14          5.32         -3.16        10.94 o                         
   7   2  14          0.90        -11.97        17.18 o                         
  -4   3  14          0.59         -9.50        12.42 o                         
  -3   3  14        163.72         90.08        25.12 o                         
  -2   3  14        171.02        141.47        32.69 o                         
  -1   3  14        112.55         78.59        27.16 o                         
   0   3  14         18.70         -6.64        15.78 o                         
   1   3  14         10.35         11.77        15.25 o                         
   2   3  14         92.94         97.48        28.53 o                         
   3   3  14        130.31        148.56        37.50 o                         
   4   3  14          4.85         23.56        15.83 o                         
   5   3  14         51.83         66.66        24.75 o                         
   6   3  14         19.04         20.19        23.23 o                         
   7   3  14         16.20          7.58        10.12 o                         
  -4   4  14        103.05        118.99        29.58 o                         
  -3   4  14         34.98          9.99        11.67 o                         
  -2   4  14        470.73        404.55        56.53 o                         
  -1   4  14         64.96         52.06        21.26 o                         
   0   4  14          1.24         -2.21        11.93 o                         
   1   4  14          6.50          6.88        12.68 o                         
   2   4  14         83.64         54.58        21.75 o                         
   3   4  14        471.06        476.94        61.50 o                         
   4   4  14         13.18         25.87        18.91 o                         
   5   4  14         17.01         14.61        14.02 o                         
   6   4  14        290.48        333.90        53.49 o                         
   7   4  14        281.08        253.54        46.97 o                         
   8   4  14         89.49         99.19        31.04 o                         
  -4   5  14          3.39          6.46        12.92 o                         
  -3   5  14         21.63         26.06        18.00 o                         
  -2   5  14        117.43         92.66        25.15 o                         
  -1   5  14         16.16          9.04         9.69 o                         
   0   5  14         35.40         42.54        20.36 o                         
   1   5  14        805.52        814.17        80.78 o                         
   2   5  14         93.35        146.81        34.95 o                         
   3   5  14         71.98        104.63        29.58 o                         
   4   5  14         71.77         79.72        26.76 o                         
   5   5  14         93.21         91.42        28.28 o                         
   6   5  14         43.69         47.91        19.62 o                         
   7   5  14         15.57         13.65        13.79 o                         
   8   5  14         18.54          2.82        12.47 o                         
  -3   6  14         36.51         51.59        21.53 o                         
  -2   6  14        191.10        253.31        45.48 o                         
  -1   6  14         90.33        132.54        32.74 o                         
   0   6  14         44.36         66.89        25.19 o                         
   1   6  14         59.70         61.36        23.53 o                         
   2   6  14         95.96        150.43        36.69 o                         
   3   6  14         36.15         24.99        20.92 o                         
   4   6  14        124.44        138.72        34.78 o                         
   5   6  14         38.17         46.18        22.16 o                         
   6   6  14         99.34         89.01        28.95 o                         
   7   6  14          1.29         33.60        20.78 o                         
   8   6  14          0.74        -15.41        15.51 o                         
  -2   7  14        318.22        273.73        48.34 o                         
  -1   7  14          4.37         -8.78         8.93 o                         
   0   7  14         24.51         54.33        22.34 o                         
   1   7  14        257.59        255.64        46.27 o                         
   2   7  14          1.47         -6.87        14.48 o                         
   3   7  14          1.12          8.16        12.80 o                         
   4   7  14         40.22         14.63        16.50 o                         
   5   7  14        241.18        264.83        48.14 o                         
   6   7  14         71.04        101.74        31.84 o                         
   7   7  14          2.50         35.10        19.44 o                         
   8   7  14         23.96         15.63        16.23 o                         
  -1   8  14          2.55        -15.81        15.81 o                         
   0   8  14        338.81        358.63        56.74 o                         
   1   8  14         89.16         96.84        29.54 o                         
   2   8  14         42.19         34.53        18.54 o                         
   3   8  14          6.02         18.34        13.66 o                         
   4   8  14          4.79         12.96         7.60 o                         
   5   8  14        121.55        153.70        43.86 o                         
   6   8  14         54.97         54.94        21.92 o                         
   7   8  14         17.92         24.89        17.53 o                         
   0   9  14        231.89        216.60        45.66 o                         
   1   9  14         85.03         84.20        29.78 o                         
   2   9  14        144.45        146.69        37.32 o                         
   3   9  14         60.10         73.31        25.39 o                         
   4   9  14         88.46        118.58        20.31 o                         
   5   9  14         98.61         93.65        21.54 o                         
   6   9  14         12.14         13.96         6.83 o                         
   7   9  14         20.79         26.95        15.27 o                         
   5  10  14         23.14         40.10        17.50 o                         
  -2  -1  15         51.54         69.72        24.47 o                         
  -1  -1  15          0.62        -14.81        14.81 o                         
   0  -1  15         16.19         10.78        12.57 o                         
   1  -1  15        111.88        137.62        35.65 o                         
  -3   0  15          4.94         17.58        13.07 o                         
  -2   0  15         36.35         33.22        16.24 o                         
  -1   0  15         12.39         44.37        19.99 o                         
   0   0  15          1.00         -3.89        13.94 o                         
   1   0  15        384.26        381.05        56.77 o                         
   2   0  15         56.26         77.33        26.69 o                         
   3   0  15          2.00        -15.23        18.14 o                         
  -3   1  15          1.09          8.53        13.18 o                         
  -2   1  15          1.82          3.17         9.93 o                         
  -1   1  15        226.12        201.38        41.64 o                         
   0   1  15        293.04        261.57        47.29 o                         
   1   1  15         52.12        108.41        32.01 o                         
   2   1  15          6.85         18.42        13.83 o                         
   3   1  15          0.78          2.70        10.62 o                         
   4   1  15        222.34        174.11        41.60 o                         
   5   1  15        114.21        112.43        33.01 o                         
  -3   2  15         14.22         -6.08        10.68 o                         
  -2   2  15          7.34          8.02         9.90 o                         
  -1   2  15        397.14        452.51        62.43 o                         
   0   2  15        197.47        211.05        42.45 o                         
   1   2  15        107.47        113.12        33.65 o                         
   2   2  15         69.80         38.54        19.57 o                         
   3   2  15         49.63         61.99        21.92 o                         
   4   2  15        287.80        327.07        55.44 o                         
   5   2  15          2.60        -14.35        17.40 o                         
   6   2  15         54.43        105.74        30.84 o                         
  -3   3  15         34.29         30.60        15.99 o                         
  -2   3  15        273.44        247.33        45.40 o                         
  -1   3  15        265.07        240.72        45.34 o                         
   0   3  15         18.60          9.24        12.34 o                         
   1   3  15         14.82         -8.18         8.95 o                         
   2   3  15        100.07         69.59        25.37 o                         
   3   3  15         22.64          9.86        10.72 o                         
   4   3  15        200.88        200.68        43.27 o                         
   5   3  15          9.48         11.13        12.71 o                         
   6   3  15         13.14         13.78         9.82 o                         
  -3   4  15          2.13         -9.22        11.74 o                         
  -2   4  15        116.08        125.25        33.75 o                         
  -1   4  15        273.43        195.29        40.93 o                         
   0   4  15         19.03          3.87        13.16 o                         
   1   4  15         28.16         40.90        22.47 o                         
   2   4  15        187.15        203.88        43.32 o                         
   3   4  15        202.20        232.19        45.19 o                         
   4   4  15         55.86         43.24        22.80 o                         
   5   4  15         37.77         29.61        13.32 o                         
   6   4  15         67.42         47.54        19.90 o                         
   7   4  15        178.19        181.84        40.46 o                         
  -3   5  15        157.21        138.21        35.52 o                         
  -2   5  15         68.16         52.71        22.69 o                         
  -1   5  15          0.61        -16.93        16.93 o                         
   0   5  15          5.47         36.28        20.15 o                         
   1   5  15         64.73         54.70        21.56 o                         
   2   5  15        198.20        248.51        47.91 o                         
   3   5  15         59.51         69.85        26.14 o                         
   4   5  15         71.96         96.61        30.03 o                         
   5   5  15         26.49         31.25        19.59 o                         
   6   5  15        747.51        813.00        84.59 o                         
   7   5  15         21.20         38.26        22.80 o                         
  -2   6  15         32.73         19.08        13.27 o                         
  -1   6  15         67.20         69.74        26.16 o                         
   0   6  15         22.49         18.39        15.04 o                         
   1   6  15          9.20         20.93        16.56 o                         
   2   6  15        292.30        323.24        52.58 o                         
   3   6  15        122.09        151.78        36.67 o                         
   4   6  15         63.25         65.99        24.08 o                         
   5   6  15        232.62        211.44        43.89 o                         
   6   6  15         85.20         69.70        25.41 o                         
   7   6  15          0.93         -9.78         9.78 o                         
  -1   7  15         19.80         23.37        15.81 o                         
   0   7  15        210.76        264.65        48.31 o                         
   1   7  15        397.02        432.27        62.15 o                         
   2   7  15          4.83          1.15        10.14 o                         
   3   7  15          0.80         -5.14         9.65 o                         
   4   7  15        290.49        353.75        55.48 o                         
   5   7  15        208.76        185.55        40.79 o                         
   6   7  15         16.23         62.84        27.42 o                         
   7   7  15         53.42         50.18        23.05 o                         
   0   8  15        121.67        169.18        40.26 o                         
   1   8  15         14.57          6.88         8.41 o                         
   2   8  15         27.89         -3.95         9.89 o                         
   3   8  15          0.80          4.22        14.22 o                         
   4   8  15         95.37         59.96        24.91 o                         
   5   8  15        163.52        150.60        38.51 o                         
   6   8  15         31.60         37.97        20.30 o                         
  -1   1  16         19.74         32.11        18.63 o                         
   0   1  16        130.07        128.26        33.80 o                         
   1   1  16         38.13         68.24        25.53 o                         
   2   1  16          0.57          7.46        12.93 o                         
  -2   2  16         71.81         50.12        18.46 o                         
  -1   2  16        111.71        112.12        34.02 o                         
   0   2  16        145.27         77.01        28.24 o                         
   1   2  16         33.94         71.04        27.66 o                         
   2   2  16        104.88         98.68        30.58 o                         
   3   2  16        163.76        129.38        36.27 o                         
  -2   3  16        663.50        681.05        77.07 o                         
  -1   3  16         92.03         84.44        31.32 o                         
   0   3  16          0.73          4.57        14.86 o                         
   1   3  16          2.89        -15.88        15.88 o                         
   2   3  16          1.35        -19.46        19.46 o                         
   3   3  16        186.63        132.43        34.75 o                         
   4   3  16        311.04        334.16        56.60 o                         
  -2   4  16         39.95         -5.39        11.18 o                         
  -1   4  16        129.68         91.09        29.28 o                         
   0   4  16          7.37         10.54        13.29 o                         
   1   4  16         33.32         12.25        14.18 o                         
   2   4  16         57.83         48.24        19.47 o                         
   3   4  16         49.03         29.30        18.09 o                         
   4   4  16         74.88         55.53        22.91 o                         
   5   4  16        163.21        162.91        41.38 o                         
  -1   5  16          3.77         15.65        15.96 o                         
   0   5  16          8.87         -9.76        12.57 o                         
   1   5  16         21.78         63.10        27.16 o                         
   2   5  16         98.34        139.87        35.83 o                         
   3   5  16         61.90         78.33        31.16 o                         
   4   5  16         13.80          1.68        15.39 o                         
   5   5  16          0.86          9.88        17.41 o                         
   0   6  16         17.04          4.72        14.54 o                         
   1   6  16          1.10         17.06        16.39 o                         
   2   6  16         50.81         38.59        17.03 o                         
   3   6  16         97.71        103.34        32.76 o                         
   4   6  16          6.39         -3.63         9.18 o                         
   5   6  16        327.87        311.97        54.40 o                         
   1   7  16         44.24         33.93        19.03 o                         
   2   7  16          4.90          6.96        11.18 o                         
   3   7  16          0.50         19.38        17.70 o                         
   4   7  16        188.77        225.96        46.35 o                         
                                                                                
