# Supplementary material for: Solvatomorphism in a series of copper(II) complexes with the 5-phenyl­imidazole/perchlorate system as ligands
Source: Acta Crystallogr B Struct Sci Cryst Eng Mater. 2024 Jul 30;80(Pt 4):347–59. doi: 10.1107/S2052520624005948 (PMC11301897; doi:10.1107/S2052520624005948)
Supplement: Supplementary file 9 [file b-80-00347-9sup9.hkl]

data_9                                                                          
_shelx_title '  EL101A in P21/n'                                                
_shelx_refln_list_code          4                                               
_shelx_F_calc_maximum      240.21                                               
_exptl_crystal_F_000      1022.00                                               
_reflns_d_resolution_high  0.8409                                               
                                                                                
loop_                                                                           
 _space_group_symop_operation_xyz                                               
 'x, y, z'                                                                      
 '-x+1/2, y+1/2, -z+1/2'                                                        
 '-x, -y, -z'                                                                   
 'x-1/2, -y-1/2, z-1/2'                                                         
                                                                                
_cell_length_a     9.0943                                                       
_cell_length_b    25.0287                                                       
_cell_length_c    10.0253                                                       
_cell_angle_alpha  90.000                                                       
_cell_angle_beta  107.509                                                       
_cell_angle_gamma  90.000                                                       
                                                                                
_shelx_F_squared_multiplier     1.000                                           
                                                                                
loop_                                                                           
 _refln_index_h                                                                 
 _refln_index_k                                                                 
 _refln_index_l                                                                 
 _refln_F_squared_calc                                                          
 _refln_F_squared_meas                                                          
 _refln_F_squared_sigma                                                         
 _refln_observed_status                                                         
   2   0   0      20799.44      10210.61      7911.54 o                         
   4   0   0       3042.07       1873.82       471.53 o                         
   6   0   0        303.93        599.69       172.93 o                         
   8   0   0       4524.69       4477.39       221.45 o                         
  10   0   0          2.01         12.00        37.26 o                         
   2   1   0        597.73        563.05        22.91 o                         
   3   1   0         64.65         39.84        19.48 o                         
   4   1   0        734.17        819.79       246.70 o                         
   5   1   0        742.52        729.32        36.34 o                         
   6   1   0         87.95         97.97        17.19 o                         
   7   1   0       1614.00       1628.82        62.71 o                         
   8   1   0         15.93         -1.66        27.38 o                         
   9   1   0        393.82        434.73        56.26 o                         
  10   1   0         16.75         -0.10        26.43 o                         
   1   2   0        482.20        460.67        24.37 o                         
   2   2   0       3392.63       3667.49       107.34 o                         
   3   2   0       2408.02       2456.29        83.14 o                         
   4   2   0        662.67        596.32        69.57 o                         
   5   2   0        309.68        259.75        29.44 o                         
   6   2   0        392.88        507.18        54.31 o                         
   7   2   0        625.96        608.36        38.84 o                         
   8   2   0       2923.69       3021.58       127.02 o                         
   9   2   0        560.91        562.79        62.27 o                         
  10   2   0         12.14         32.45        28.41 o                         
   1   3   0      10719.57       8364.18       102.44 o                         
   2   3   0        794.61        689.83        37.83 o                         
   3   3   0        918.09        907.70        45.50 o                         
   4   3   0       1105.21        902.90       209.41 o                         
   5   3   0       2186.54       1839.51       339.37 o                         
   6   3   0        113.89        103.75        26.24 o                         
   7   3   0       2111.66       1919.36        74.07 o                         
   8   3   0        664.66        732.37        65.63 o                         
   9   3   0          3.72         11.34        26.57 o                         
  10   3   0          0.45        -10.29        24.20 o                         
   0   4   0       7891.52       8847.86       114.30 o                         
   1   4   0       3504.89       4226.64        79.82 o                         
   2   4   0       8588.14       8226.61       343.45 o                         
   3   4   0       2262.86       2525.74        98.69 o                         
   4   4   0        139.04        245.63        26.89 o                         
   5   4   0        154.88        120.73        20.92 o                         
   6   4   0       2206.47       2222.87        69.03 o                         
   7   4   0       2378.23       2368.56        78.19 o                         
   8   4   0       2188.81       2123.53       154.62 o                         
   9   4   0        501.22        551.74        63.10 o                         
  10   4   0        185.20        224.66        46.03 o                         
   1   5   0       2549.81       2842.59        48.11 o                         
   2   5   0        641.82        634.28        63.14 o                         
   3   5   0       1666.94       1575.35        40.98 o                         
   4   5   0         32.04         39.47         8.70 o                         
   5   5   0       2463.45       2324.69       186.16 o                         
   6   5   0        866.21        887.95        40.91 o                         
   7   5   0       1020.58       1001.19        63.36 o                         
   8   5   0          2.58        -16.74        38.61 o                         
   9   5   0        410.61        381.34        55.13 o                         
  10   5   0         25.32         29.84        27.66 o                         
   0   6   0      17752.34      22617.00      1131.69 o                         
   1   6   0      30881.60      33181.24       729.65 o                         
   2   6   0       8238.95       7642.31       119.59 o                         
   3   6   0         95.58        125.25        16.14 o                         
   4   6   0       2059.59       2085.66        59.26 o                         
   5   6   0        873.77        807.49       107.87 o                         
   6   6   0       2047.02       2081.62       157.66 o                         
   7   6   0         62.69         61.31        14.61 o                         
   8   6   0         53.76         32.19        34.34 o                         
   9   6   0         12.76         23.04        43.96 o                         
  10   6   0        678.09        671.05        74.29 o                         
   1   7   0       8970.80       9695.23       248.49 o                         
   2   7   0        215.52        189.13        17.07 o                         
   3   7   0       1576.48       1703.57        47.25 o                         
   4   7   0        416.23        410.22        48.70 o                         
   5   7   0        932.71        744.70       118.35 o                         
   6   7   0          0.77         12.28        16.22 o                         
   7   7   0        707.01        653.15        86.07 o                         
   8   7   0          0.32          9.23        34.25 o                         
   9   7   0        391.85        372.10        77.88 o                         
  10   7   0         22.98         36.46        29.19 o                         
   0   8   0       7982.53       7764.67       153.62 o                         
   1   8   0      23261.88      24721.83       590.23 o                         
   2   8   0       7834.15       7741.38       138.67 o                         
   3   8   0        327.78        373.74        29.96 o                         
   4   8   0        102.80        131.60        22.77 o                         
   5   8   0         11.15         11.99        15.13 o                         
   6   8   0       3480.11       2876.56       506.29 o                         
   7   8   0        129.22        179.28        51.25 o                         
   8   8   0         88.69         57.55        41.08 o                         
   9   8   0         21.84          2.48        38.69 o                         
   1   9   0      11774.59      12431.65       327.03 o                         
   2   9   0        884.75        968.37        51.48 o                         
   3   9   0       6584.40       7089.00       115.78 o                         
   4   9   0        564.04        548.27        50.38 o                         
   5   9   0        490.05        466.71        40.44 o                         
   6   9   0        257.90        282.83        35.52 o                         
   7   9   0        497.22        530.43        79.79 o                         
   8   9   0        106.82        108.49        47.82 o                         
   9   9   0        733.31        608.83        97.50 o                         
   0  10   0        198.15        245.40       144.93 o                         
   1  10   0          0.26         36.31        12.96 o                         
   2  10   0       2912.62       3167.77       104.21 o                         
   3  10   0        508.48        485.16        47.45 o                         
   4  10   0       1708.76       1842.39        78.53 o                         
   5  10   0        557.64        586.17        88.47 o                         
   6  10   0        739.39        659.94        96.19 o                         
   7  10   0        104.61        106.77        47.05 o                         
   8  10   0        127.51        124.71        48.59 o                         
   9  10   0          6.19         19.26        38.98 o                         
   1  11   0        296.63        289.93        24.62 o                         
   2  11   0        617.45        609.52        42.79 o                         
   3  11   0         59.78          3.15        14.54 o                         
   4  11   0          1.39        -35.85        62.47 o                         
   5  11   0        482.17        518.69        68.75 o                         
   6  11   0         75.42         53.77        20.93 o                         
   7  11   0        702.11        633.09        86.11 o                         
   8  11   0        292.08        363.37        72.61 o                         
   9  11   0       1092.89       1062.68       123.56 o                         
   0  12   0         13.95        161.95        36.64 o                         
   1  12   0          7.50          9.80        18.75 o                         
   2  12   0       6277.29       6905.21       352.23 o                         
   3  12   0        448.57        470.16        54.94 o                         
   4  12   0       4020.67       4048.12       166.04 o                         
   5  12   0        568.71        570.77        72.52 o                         
   6  12   0        853.22        852.81        92.88 o                         
   7  12   0         77.02        115.11        47.74 o                         
   8  12   0        673.35        722.14        99.58 o                         
   9  12   0         30.29         28.42        37.03 o                         
   1  13   0       2780.49       2760.68        86.08 o                         
   2  13   0          5.48       4965.67      4808.32 o                         
   3  13   0          8.90         33.65        16.00 o                         
   4  13   0        172.70        204.96        46.07 o                         
   5  13   0       1296.32       1327.41       107.13 o                         
   6  13   0        419.63        393.76        67.80 o                         
   7  13   0        411.70        433.88        75.17 o                         
   8  13   0         20.49         37.16        40.96 o                         
   9  13   0        667.71        718.95       105.41 o                         
   0  14   0        726.78        614.74       385.84 o                         
   1  14   0       2266.70       2248.48        81.04 o                         
   2  14   0       1734.07       1734.57        84.68 o                         
   3  14   0        825.38        757.13       116.14 o                         
   4  14   0       2148.53       2107.08        87.25 o                         
   5  14   0         12.64         13.61        34.76 o                         
   6  14   0        201.86        176.28        49.88 o                         
   7  14   0         99.98        178.60        56.28 o                         
   8  14   0       2930.40       2842.16       191.25 o                         
   9  14   0         46.11         65.52        45.73 o                         
   1  15   0        666.64        649.38        47.93 o                         
   2  15   0       3378.52       3045.39       933.50 o                         
   3  15   0        904.29        730.40       119.11 o                         
   4  15   0        309.17        242.48        37.42 o                         
   5  15   0        127.93        147.70        46.39 o                         
   6  15   0        547.32        531.89        76.60 o                         
   7  15   0        433.74        486.85        80.87 o                         
   8  15   0         22.22        -19.05        36.12 o                         
   0  16   0       7228.02       7332.71       213.27 o                         
   1  16   0         16.03         49.03        22.37 o                         
   2  16   0        262.89        620.09       522.32 o                         
   3  16   0         57.68         49.02        17.99 o                         
   4  16   0       1207.30       1117.21        70.56 o                         
   5  16   0        415.48        379.24        64.35 o                         
   6  16   0        483.61        405.20        71.90 o                         
   7  16   0        135.45        200.88        55.79 o                         
   8  16   0       1455.41       1429.01       140.29 o                         
   1  17   0       1209.03       1090.83        63.86 o                         
   2  17   0        421.78        648.37       284.26 o                         
   3  17   0       1692.48       1944.10        82.60 o                         
   4  17   0        240.08        176.50        52.52 o                         
   5  17   0          4.31        -15.95        38.56 o                         
   6  17   0          0.30        -19.62        37.89 o                         
   7  17   0        467.01        390.67        75.30 o                         
   8  17   0         41.13         22.27        35.89 o                         
   0  18   0       1141.58       1441.09       104.13 o                         
   1  18   0        707.42        748.71        56.03 o                         
   2  18   0       1377.72       1167.48       336.36 o                         
   3  18   0       3712.86       3767.05       202.58 o                         
   4  18   0         57.19        101.54        42.06 o                         
   5  18   0       1190.27       1063.81       107.70 o                         
   6  18   0        390.47        416.94        74.49 o                         
   7  18   0         71.61         68.23        45.72 o                         
   8  18   0        297.97        338.99        75.53 o                         
   1  19   0        312.90        308.11        40.00 o                         
   2  19   0       1419.74       1332.55       108.39 o                         
   3  19   0       1088.46       1184.09        79.80 o                         
   4  19   0        867.75        758.52        91.01 o                         
   5  19   0        629.09        534.40        81.85 o                         
   6  19   0         78.96         44.96        39.04 o                         
   7  19   0         20.03         10.14        31.40 o                         
   0  20   0         41.69        310.94        59.91 o                         
   1  20   0        182.09        194.28        35.33 o                         
   2  20   0        649.03        707.83        82.82 o                         
   3  20   0        270.42        231.51        39.47 o                         
   4  20   0         95.29         52.07        24.68 o                         
   5  20   0        129.19        150.27        53.61 o                         
   6  20   0       1653.21       1538.16       137.56 o                         
   7  20   0        163.36         92.14        48.57 o                         
   1  21   0        406.36        487.49        50.04 o                         
   2  21   0        118.79        126.94        44.18 o                         
   3  21   0       1772.93       1878.63        94.98 o                         
   4  21   0          2.24          5.23        21.60 o                         
   5  21   0       1933.86       1650.44       139.99 o                         
   6  21   0         70.42         46.13        38.51 o                         
   7  21   0         98.46        178.09        60.50 o                         
   0  22   0       1010.98       1090.80       105.17 o                         
   1  22   0        947.64        879.23        66.27 o                         
   2  22   0       1165.38       1238.65       112.00 o                         
   3  22   0        421.55        379.76        48.77 o                         
   4  22   0        116.06        125.95        43.41 o                         
   5  22   0        302.63        294.37        67.75 o                         
   6  22   0        307.23        268.89        67.13 o                         
   1  23   0          8.19         18.19        23.79 o                         
   2  23   0         24.53         20.66        36.51 o                         
   3  23   0       1159.15       1089.35        79.04 o                         
   4  23   0          0.56         16.04        24.11 o                         
   5  23   0        905.97        902.10       108.61 o                         
   6  23   0          2.85         -5.41        33.52 o                         
   0  24   0         60.50        224.73        57.66 o                         
   1  24   0          5.00         23.33        23.52 o                         
   2  24   0       1254.22       1300.98       118.40 o                         
   3  24   0       1611.63       1723.96        98.33 o                         
   4  24   0        563.83        574.65        60.27 o                         
   5  24   0        296.63        312.61        70.71 o                         
   6  24   0         83.31        119.95        52.96 o                         
   1  25   0          2.56        -16.12        24.12 o                         
   2  25   0        527.90        600.74        87.07 o                         
   3  25   0       1352.77       1325.72        89.89 o                         
   4  25   0         34.08         17.86        25.24 o                         
   5  25   0        321.34        415.29        83.35 o                         
   0  26   0        522.39        680.53        92.21 o                         
   1  26   0         16.78         45.25        26.80 o                         
   2  26   0         58.57         52.71        43.51 o                         
   3  26   0        208.33        214.90        43.74 o                         
   4  26   0        595.85        555.38        90.64 o                         
   5  26   0        549.25        587.45        95.66 o                         
   1  27   0        111.94        120.56        35.16 o                         
   2  27   0         84.74         35.33        36.36 o                         
   3  27   0        441.00        542.84        64.44 o                         
   4  27   0         54.36         47.31        42.52 o                         
   0  28   0       1494.35       1768.35       153.45 o                         
   1  28   0         27.91         52.86        38.95 o                         
   2  28   0         76.31         93.54        45.80 o                         
   3  28   0         73.62        133.64        36.86 o                         
   1  29   0        158.61        222.49        63.45 o                         
   2  29   0         41.80         31.02        38.95 o                         
  -9   0   1        147.03        144.30        54.92 o                         
  -7   0   1       7999.99       7712.59      1240.61 o                         
  -5   0   1       2198.36       1808.95      1249.42 o                         
  -3   0   1      15271.58      15764.21       617.37 o                         
   3   0   1       1782.64       1921.06      1024.96 o                         
   5   0   1       1028.58       1064.90        54.01 o                         
   7   0   1        162.69        177.54        50.65 o                         
   9   0   1       1691.53       2007.54       164.53 o                         
 -10   1   1        281.09        318.06        52.45 o                         
  -9   1   1        108.29        112.42        34.74 o                         
  -8   1   1       2270.87       2174.92       109.20 o                         
  -7   1   1       1285.20       1301.50        59.21 o                         
  -6   1   1          8.98         -7.19        20.04 o                         
  -5   1   1       1152.01        867.64       344.23 o                         
  -4   1   1       1155.39        593.16       144.69 o                         
  -3   1   1         17.67         71.78        26.00 o                         
  -2   1   1       2208.40       2251.58        76.01 o                         
   1   1   1      10332.09       9871.22       124.93 o                         
   2   1   1        864.20        917.33        28.80 o                         
   3   1   1       1027.80        917.01       189.22 o                         
   4   1   1        288.26       3011.29      2306.54 o                         
   5   1   1         96.33        123.42        17.63 o                         
   6   1   1       2616.49       2180.95       502.13 o                         
   7   1   1        298.89        375.79        53.18 o                         
   8   1   1        700.35        713.34        71.47 o                         
   9   1   1         50.05         35.97        37.99 o                         
 -10   2   1        146.96        188.75        43.31 o                         
  -9   2   1         27.02         25.40        26.60 o                         
  -8   2   1        550.79        549.12        58.54 o                         
  -7   2   1       3668.82       3881.42        92.63 o                         
  -6   2   1       1978.78       1406.30       347.14 o                         
  -5   2   1        199.45        -40.22        40.22 o                         
  -4   2   1          0.70        -17.58        17.58 o                         
  -3   2   1       6310.86       6310.47       397.58 o                         
  -2   2   1      12962.80      13480.60       185.14 o                         
  -1   2   1       4401.93       4383.07        66.65 o                         
   1   2   1      23964.17      24895.95       332.28 o                         
   2   2   1       2049.14       1881.18       101.30 o                         
   3   2   1        952.39       1046.20        31.11 o                         
   4   2   1       3704.93       4338.85       266.75 o                         
   5   2   1       2458.45       2448.27       277.88 o                         
   6   2   1        165.96        201.18        27.13 o                         
   7   2   1        825.24        719.67        44.99 o                         
   8   2   1          8.58         41.27        27.65 o                         
   9   2   1        303.33        255.99        46.13 o                         
 -10   3   1        527.98        599.09        83.78 o                         
  -9   3   1        180.82        224.60        42.74 o                         
  -8   3   1       1578.23       1641.78        94.53 o                         
  -7   3   1         18.25         16.73        24.01 o                         
  -6   3   1        330.06        320.92        50.80 o                         
  -5   3   1          1.25          2.42        22.25 o                         
  -4   3   1        550.66        483.90        63.65 o                         
  -3   3   1          0.97         16.45        15.13 o                         
  -2   3   1       3846.94       4128.76        77.97 o                         
  -1   3   1       2558.16       2716.57       152.19 o                         
   0   3   1         99.92        173.51        49.28 o                         
   1   3   1       2670.18       2886.27        47.93 o                         
   2   3   1       2010.12       1934.33        51.39 o                         
   3   3   1       3286.18       3761.61       171.45 o                         
   4   3   1        123.56        225.66        35.36 o                         
   5   3   1        735.21        729.52        40.74 o                         
   6   3   1       2782.78       2188.50       479.18 o                         
   7   3   1        400.23        349.12        35.15 o                         
   8   3   1        238.62        255.69        43.60 o                         
   9   3   1         36.77         35.44        29.31 o                         
 -10   4   1         55.34         90.22        34.52 o                         
  -9   4   1        702.64        699.60        89.48 o                         
  -8   4   1         57.68         68.04        31.62 o                         
  -7   4   1        611.31        537.98        36.67 o                         
  -6   4   1          6.18         60.27        21.32 o                         
  -5   4   1       2109.84       1918.57       304.34 o                         
  -4   4   1         24.08         -1.42        15.28 o                         
  -3   4   1        207.38        184.51        27.71 o                         
  -2   4   1       1145.52       1437.67        88.06 o                         
  -1   4   1      10240.10       9975.98       375.96 o                         
   0   4   1       7335.88       7298.34       367.16 o                         
   1   4   1       1668.86       1620.70        39.09 o                         
   2   4   1        338.25        341.22        17.48 o                         
   3   4   1       2324.76       2290.84       144.28 o                         
   4   4   1       5458.36       5809.94       145.69 o                         
   5   4   1       3109.08       3274.47        78.31 o                         
   6   4   1       3119.48       2477.58       489.01 o                         
   7   4   1       2432.66       2237.67        81.87 o                         
   8   4   1         94.35         94.22        44.17 o                         
   9   4   1         24.04         28.32        28.81 o                         
 -10   5   1        619.77        728.61        75.34 o                         
  -9   5   1          1.51          9.72        29.05 o                         
  -8   5   1        128.49         90.15        45.53 o                         
  -7   5   1         17.03         21.82        11.07 o                         
  -6   5   1        945.58        942.53        38.95 o                         
  -5   5   1       1384.79       1435.38        61.98 o                         
  -4   5   1       6044.19       4845.34       554.80 o                         
  -3   5   1       1108.22       1046.15        48.79 o                         
  -2   5   1       8268.28       8205.65       184.63 o                         
  -1   5   1        358.53        516.94       102.37 o                         
   0   5   1       4083.94       4610.90       107.35 o                         
   1   5   1        115.44        284.43        20.63 o                         
   2   5   1        546.20        543.00        25.24 o                         
   3   5   1       1018.90       1146.93        99.24 o                         
   4   5   1       2916.79       2951.82       112.07 o                         
   5   5   1       1523.88       1597.51        91.02 o                         
   6   5   1       2220.90       1688.63       505.23 o                         
   7   5   1         24.68         34.77        37.24 o                         
   8   5   1        109.80         99.53        46.48 o                         
   9   5   1         65.07         90.86        33.55 o                         
 -10   6   1         24.21         33.81        31.39 o                         
  -9   6   1       2702.20       2964.38       137.00 o                         
  -8   6   1         18.62          5.03        36.63 o                         
  -7   6   1         99.90        119.70        15.06 o                         
  -6   6   1        353.10        346.16        20.96 o                         
  -5   6   1       5546.38       5631.64       135.47 o                         
  -4   6   1        239.49        293.41        58.23 o                         
  -3   6   1         24.73         29.02        16.39 o                         
  -2   6   1        143.16         74.02        21.30 o                         
  -1   6   1       5046.49       5053.47       137.12 o                         
   0   6   1       5232.41       5249.93       108.65 o                         
   1   6   1       6178.89       6192.82       279.55 o                         
   2   6   1       1374.72       1524.32        51.18 o                         
   3   6   1       1509.97       1183.57        52.36 o                         
   4   6   1         45.74         51.90        13.33 o                         
   5   6   1       1376.47       1782.23       287.39 o                         
   6   6   1         79.62         96.70        43.03 o                         
   7   6   1       1319.49       1249.55       113.60 o                         
   8   6   1        246.72        319.41        68.03 o                         
   9   6   1         77.74         82.40        50.98 o                         
 -10   7   1        728.39        737.48        76.72 o                         
  -9   7   1          4.89         31.44        43.15 o                         
  -8   7   1         23.84         -3.71        36.68 o                         
  -7   7   1        868.16        882.02        97.96 o                         
  -6   7   1       1880.99       1947.06       128.81 o                         
  -5   7   1        105.11        136.40        26.90 o                         
  -4   7   1        117.84        142.84        24.48 o                         
  -3   7   1       3360.83       3441.21        73.57 o                         
  -2   7   1      14318.12      14012.47       260.53 o                         
  -1   7   1       1119.26       1531.82        37.61 o                         
   0   7   1       5208.34       5194.37        67.31 o                         
   1   7   1       3665.97       3787.32        61.87 o                         
   2   7   1       3186.90       3018.97       113.06 o                         
   3   7   1       7228.38       7587.14       334.64 o                         
   4   7   1       5950.27       6717.01       621.87 o                         
   5   7   1       1649.75       1779.45        64.22 o                         
   6   7   1       2371.08       2127.60       118.97 o                         
   7   7   1        560.08        578.03        80.87 o                         
   8   7   1         35.75         31.97        34.96 o                         
   9   7   1          9.58         11.00        37.45 o                         
 -10   8   1         72.36         94.82        38.09 o                         
  -9   8   1       2972.59       3246.84       208.42 o                         
  -8   8   1        103.48        117.66        50.41 o                         
  -7   8   1        747.18        691.20        87.31 o                         
  -6   8   1         96.31         73.33        41.74 o                         
  -5   8   1       2093.40       2361.94       103.56 o                         
  -4   8   1        145.06        130.55        23.53 o                         
  -3   8   1       4896.91       5180.21       114.20 o                         
  -2   8   1         19.57         60.24        24.18 o                         
  -1   8   1       6682.46       6336.55       102.48 o                         
   0   8   1       5632.53       5375.65        73.09 o                         
   1   8   1       2482.04       2476.23        62.33 o                         
   2   8   1       2558.17       2701.70        73.28 o                         
   3   8   1       2686.22       2630.46        60.70 o                         
   4   8   1       1878.49       1702.27       104.49 o                         
   5   8   1       1256.73       1010.26        70.12 o                         
   6   8   1         80.48         62.13        19.13 o                         
   7   8   1        164.47        230.48        57.55 o                         
   8   8   1        196.30        222.71        59.32 o                         
   9   8   1         38.18         31.81        42.56 o                         
 -10   9   1        303.53        186.30        64.71 o                         
  -9   9   1          0.02         31.72        41.77 o                         
  -8   9   1        657.33        577.66        89.27 o                         
  -7   9   1        133.75        135.85        48.98 o                         
  -6   9   1       2157.79       2265.61       142.15 o                         
  -5   9   1         50.62         53.01        19.79 o                         
  -4   9   1        369.84        385.85        46.16 o                         
  -3   9   1        804.96        700.50        46.44 o                         
  -2   9   1       9350.26       9407.56       306.49 o                         
  -1   9   1       3785.07       4027.56       107.55 o                         
   0   9   1        194.31        201.84        18.66 o                         
   1   9   1        426.89        417.88        25.56 o                         
   2   9   1        581.67        648.04        29.08 o                         
   3   9   1         86.48        127.02        14.27 o                         
   4   9   1       2326.95       2294.75        45.70 o                         
   5   9   1       1744.61       1634.78        74.22 o                         
   6   9   1        532.49        632.71        53.86 o                         
   7   9   1        230.05        195.54        55.13 o                         
   8   9   1        162.02        147.42        55.51 o                         
   9   9   1          3.31        -17.98        38.65 o                         
  -9  10   1        281.50        295.08        73.31 o                         
  -8  10   1         22.65         43.95        46.56 o                         
  -7  10   1          3.50         -3.78        39.78 o                         
  -6  10   1        705.22        713.42        85.68 o                         
  -5  10   1        472.56        368.97        98.05 o                         
  -4  10   1          0.18         -6.77        28.02 o                         
  -3  10   1       2582.39       2721.93       202.64 o                         
  -2  10   1       3532.10       3531.55        53.75 o                         
  -1  10   1       3991.25       4046.89       185.92 o                         
   0  10   1        118.17         97.18        28.49 o                         
   1  10   1        148.78         99.88        21.33 o                         
   2  10   1         97.54         73.42        14.39 o                         
   3  10   1       4175.25       4426.16       101.97 o                         
   4  10   1          1.21          6.45         7.19 o                         
   5  10   1        883.77        878.20        65.75 o                         
   6  10   1        260.42        220.78        38.99 o                         
   7  10   1        568.96        612.98        84.99 o                         
   8  10   1       1915.89       1844.79       152.85 o                         
   9  10   1        248.10        249.05        67.17 o                         
  -9  11   1        546.74        679.39       100.53 o                         
  -8  11   1        660.77        640.60        94.17 o                         
  -7  11   1        347.60        285.75        63.86 o                         
  -6  11   1        679.04        626.33        81.72 o                         
  -5  11   1        515.84        519.76        68.41 o                         
  -4  11   1       1261.13       1136.06        90.42 o                         
  -3  11   1         62.24         77.72        12.29 o                         
  -2  11   1       4046.46       4691.13       388.23 o                         
  -1  11   1       7784.95       7845.73       268.40 o                         
   0  11   1        300.28        395.57        41.32 o                         
   1  11   1        380.34        585.73        32.67 o                         
   2  11   1       1475.58       1491.11        58.30 o                         
   3  11   1       1648.33       1936.68        95.63 o                         
   4  11   1       3513.59       3153.04       172.16 o                         
   5  11   1        251.83        278.03        50.22 o                         
   6  11   1       1395.13       1243.98       110.00 o                         
   7  11   1        709.12        607.41        84.85 o                         
   8  11   1        197.70        175.14        59.87 o                         
   9  11   1         44.76         18.55        36.93 o                         
  -9  12   1          7.46         -5.78        34.70 o                         
  -8  12   1         65.86         79.55        49.32 o                         
  -7  12   1       2027.17       1886.37       143.14 o                         
  -6  12   1        217.63        205.89        53.38 o                         
  -5  12   1        466.18        455.64        67.58 o                         
  -4  12   1        331.29        300.35        37.08 o                         
  -3  12   1       2186.17       2083.96        49.73 o                         
  -2  12   1       2464.45       2866.91        79.99 o                         
  -1  12   1       2225.14       2313.09        52.82 o                         
   0  12   1       4493.72       4302.13       130.01 o                         
   1  12   1       3610.31       3714.52       122.53 o                         
   2  12   1         94.96         64.73        18.94 o                         
   3  12   1          8.55         14.05        15.86 o                         
   4  12   1         60.64         48.03        11.92 o                         
   5  12   1        397.26        521.93       115.55 o                         
   6  12   1        362.89        352.35        65.36 o                         
   7  12   1          6.78         11.25        32.86 o                         
   8  12   1       1112.53       1183.64       125.08 o                         
   9  12   1        642.28        737.37       106.08 o                         
  -9  13   1         43.36         33.10        39.88 o                         
  -8  13   1       1310.82       1279.36       129.18 o                         
  -7  13   1          5.47         27.15        36.77 o                         
  -6  13   1        460.32        349.10        63.67 o                         
  -5  13   1         99.58         65.67        36.46 o                         
  -4  13   1        755.78        787.93        79.99 o                         
  -3  13   1        861.34        846.59        34.83 o                         
  -2  13   1        172.93        442.55       122.15 o                         
  -1  13   1       1272.65       1472.12        38.29 o                         
   0  13   1       2565.97       2437.46        52.78 o                         
   1  13   1       2988.32       3365.52        62.15 o                         
   2  13   1         61.47         13.20        29.50 o                         
   3  13   1       1304.84       1351.37       127.99 o                         
   4  13   1       3752.51       3392.05       199.80 o                         
   5  13   1         20.50        188.87       233.85 o                         
   6  13   1        113.64        113.88        44.59 o                         
   7  13   1        292.52        302.97        67.48 o                         
   8  13   1       1001.25        910.18       110.55 o                         
  -9  14   1        182.42        187.00        59.89 o                         
  -8  14   1        396.00        371.63        75.90 o                         
  -7  14   1       1747.11       1854.26       147.01 o                         
  -6  14   1          1.63        -14.12        35.25 o                         
  -5  14   1       1050.41       1013.42        96.41 o                         
  -4  14   1         53.05         66.81        38.86 o                         
  -3  14   1       1651.00       1500.61        53.99 o                         
  -2  14   1        537.47        506.31        36.65 o                         
  -1  14   1         25.74         42.30        23.34 o                         
   0  14   1        818.20        887.98        68.66 o                         
   1  14   1      20081.48      20002.49       175.25 o                         
   2  14   1        573.54        541.92        48.45 o                         
   3  14   1        954.02       1158.24       102.68 o                         
   4  14   1        170.04        169.66        32.00 o                         
   5  14   1       4114.16       4119.04       134.15 o                         
   6  14   1         54.31         28.92        33.23 o                         
   7  14   1        392.69        384.77        71.31 o                         
   8  14   1         10.40        -30.20        39.29 o                         
  -9  15   1         56.79         60.36        42.41 o                         
  -8  15   1        379.25        422.25        81.30 o                         
  -7  15   1         46.98         91.75        48.33 o                         
  -6  15   1        711.64        673.87        87.67 o                         
  -5  15   1         23.76         56.21        40.13 o                         
  -4  15   1       3088.31       2781.99        60.71 o                         
  -3  15   1        607.61        656.27        38.25 o                         
  -2  15   1        269.27        341.97        43.96 o                         
  -1  15   1        826.71        888.95        65.49 o                         
   0  15   1       4106.42       4079.93        98.52 o                         
   1  15   1       1577.87       1592.21        54.86 o                         
   2  15   1       1381.19       1452.84        63.20 o                         
   3  15   1        260.35        284.81        35.70 o                         
   4  15   1       2605.33       2849.80       127.49 o                         
   5  15   1         79.32        128.04        61.41 o                         
   6  15   1        267.32        290.48        62.36 o                         
   7  15   1        104.32         99.56        45.52 o                         
   8  15   1        678.80        683.50        99.46 o                         
  -8  16   1          0.11         -5.31        37.63 o                         
  -7  16   1       3283.79       3156.88       191.08 o                         
  -6  16   1        388.91        318.16        66.23 o                         
  -5  16   1        562.04        567.41        79.02 o                         
  -4  16   1       1412.59       1290.20        43.83 o                         
  -3  16   1       2133.14       2134.38        70.63 o                         
  -2  16   1        258.53        257.61        30.95 o                         
  -1  16   1          6.57         14.59        16.63 o                         
   0  16   1         57.80         98.14        21.72 o                         
   1  16   1      12008.60      12129.56       187.55 o                         
   2  16   1        223.08        277.90        68.34 o                         
   3  16   1        292.82        302.69        29.81 o                         
   4  16   1        392.16        402.22        48.61 o                         
   5  16   1        287.71        209.79        65.09 o                         
   6  16   1        300.71        297.64        62.23 o                         
   7  16   1        310.21        235.14        58.89 o                         
   8  16   1        184.33        265.12        67.77 o                         
  -8  17   1        155.18        133.75        53.34 o                         
  -7  17   1          0.12        -16.11        41.29 o                         
  -6  17   1        919.89        889.42       101.58 o                         
  -5  17   1         10.76         18.10        31.44 o                         
  -4  17   1          5.55          8.85        10.16 o                         
  -3  17   1         59.99         79.59        17.13 o                         
  -2  17   1         41.87         21.35        20.52 o                         
  -1  17   1        398.78        386.87        41.53 o                         
   0  17   1       6618.06       6862.01       190.55 o                         
   1  17   1         32.94         55.02        23.09 o                         
   2  17   1       1835.99       1896.99        77.36 o                         
   3  17   1        105.33         74.22        20.28 o                         
   4  17   1        110.31        119.72        51.48 o                         
   5  17   1        155.22          8.80       120.03 o                         
   6  17   1         37.23         38.16        32.82 o                         
   7  17   1         10.89         -2.96        32.74 o                         
   8  17   1        944.53        812.41       109.00 o                         
  -8  18   1         40.14         12.91        40.21 o                         
  -7  18   1        509.94        464.83        82.05 o                         
  -6  18   1        381.81        412.04        74.31 o                         
  -5  18   1        964.99       1089.86       107.89 o                         
  -4  18   1        973.04        918.35        91.55 o                         
  -3  18   1       1146.59       1060.16        48.26 o                         
  -2  18   1       1605.70       1573.61        72.93 o                         
  -1  18   1         75.07         99.82        27.68 o                         
   0  18   1        645.73        648.30        52.20 o                         
   1  18   1        334.52        377.50        34.03 o                         
   2  18   1        417.15        485.64        79.00 o                         
   3  18   1        518.06        457.40        37.13 o                         
   4  18   1       1738.75       1833.75        97.27 o                         
   5  18   1         56.37         83.92        40.25 o                         
   6  18   1       1141.41       1080.58       112.00 o                         
   7  18   1        411.99        350.09        71.41 o                         
  -8  19   1         74.50         90.55        48.83 o                         
  -7  19   1         18.64         43.70        40.10 o                         
  -6  19   1        155.93        134.78        50.71 o                         
  -5  19   1         69.05         57.70        29.29 o                         
  -4  19   1       2332.37       2247.85       105.67 o                         
  -3  19   1         33.99         35.79        14.48 o                         
  -2  19   1        234.52        217.15        31.33 o                         
  -1  19   1         55.62         49.45        25.49 o                         
   0  19   1        958.27        953.12        63.92 o                         
   1  19   1          1.36          6.39        21.01 o                         
   2  19   1       1872.09       1845.20        89.24 o                         
   3  19   1        802.63        725.25       154.95 o                         
   4  19   1        741.55        810.11        59.38 o                         
   5  19   1        477.07        404.56        70.70 o                         
   6  19   1         20.58          9.61        32.07 o                         
   7  19   1          6.95         11.60        33.37 o                         
  -7  20   1          3.84         -6.90        34.01 o                         
  -6  20   1         76.05         79.63        44.97 o                         
  -5  20   1       1237.93       1179.91        82.06 o                         
  -4  20   1          0.30         31.85        25.87 o                         
  -3  20   1        342.28        293.11        29.53 o                         
  -2  20   1        839.08        772.72        89.38 o                         
  -1  20   1       1994.30       2071.77        93.44 o                         
   0  20   1        192.56        190.02        34.14 o                         
   1  20   1         22.69         31.25        23.30 o                         
   2  20   1       2265.58       2308.64       140.85 o                         
   3  20   1       2681.05       2713.50       160.13 o                         
   4  20   1       1265.71       1130.17       108.28 o                         
   5  20   1         42.96         38.40        36.75 o                         
   6  20   1        351.93        287.30        66.84 o                         
   7  20   1        424.01        336.70        72.17 o                         
  -7  21   1         28.93         -9.21        35.51 o                         
  -6  21   1        721.21        630.66        94.84 o                         
  -5  21   1         11.69         -7.93        27.25 o                         
  -4  21   1        849.43        839.05        69.57 o                         
  -3  21   1         15.29         12.66        24.38 o                         
  -2  21   1        431.81        429.38        71.61 o                         
  -1  21   1        102.96         84.61        29.27 o                         
   0  21   1          3.88         -7.16        21.92 o                         
   1  21   1        410.93        368.87        44.74 o                         
   2  21   1       4115.04       4208.86       193.37 o                         
   3  21   1         37.15         21.96        32.54 o                         
   4  21   1        126.51        125.06        45.93 o                         
   5  21   1          1.93         -0.53        30.83 o                         
   6  21   1        277.35        174.42        60.00 o                         
  -7  22   1         14.73         24.71        36.50 o                         
  -6  22   1         75.35        103.62        48.50 o                         
  -5  22   1       2157.31       2173.25       114.18 o                         
  -4  22   1        156.13        177.70        40.40 o                         
  -3  22   1        198.30        194.79        38.46 o                         
  -2  22   1        106.62        147.78        51.43 o                         
  -1  22   1        752.99        799.89        62.66 o                         
   0  22   1          0.51         -3.64        22.75 o                         
   1  22   1        346.04        402.41        62.88 o                         
   2  22   1          1.31         53.73        38.48 o                         
   3  22   1       2280.66       2046.09       244.30 o                         
   4  22   1         87.13         93.93        41.99 o                         
   5  22   1         10.89         17.11        31.13 o                         
   6  22   1         21.17         10.37        37.59 o                         
  -6  23   1        506.34        523.14        90.96 o                         
  -5  23   1         37.64         62.46        30.59 o                         
  -4  23   1        570.60        594.01        63.65 o                         
  -3  23   1        107.11         78.59        30.96 o                         
  -2  23   1        811.82        709.53        90.67 o                         
  -1  23   1         18.61         34.35        24.72 o                         
   0  23   1         82.82         75.77        28.81 o                         
   1  23   1        176.47        172.53        36.05 o                         
   2  23   1       2824.50       2853.05       165.90 o                         
   3  23   1         21.99         34.23        23.55 o                         
   4  23   1        312.84        343.59        69.90 o                         
   5  23   1          9.28         11.79        36.21 o                         
   6  23   1        971.41        975.85       117.43 o                         
  -6  24   1         82.85         48.87        42.59 o                         
  -5  24   1        716.06        732.57        71.48 o                         
  -4  24   1         51.89         32.23        27.45 o                         
  -3  24   1        119.69        123.95        35.73 o                         
  -2  24   1        310.01        240.73        60.87 o                         
  -1  24   1        157.19        155.76        35.68 o                         
   0  24   1        187.48        212.16        39.37 o                         
   1  24   1        238.79        219.41        39.76 o                         
   2  24   1        156.40        184.59        52.51 o                         
   3  24   1        359.13        322.98        44.55 o                         
   4  24   1        539.09        528.90        83.83 o                         
   5  24   1         16.22        -23.80        36.22 o                         
  -5  25   1         12.88         -0.98        25.24 o                         
  -4  25   1        323.63        375.67        54.07 o                         
  -3  25   1          6.91         18.15        26.22 o                         
  -2  25   1        140.99        213.87        60.07 o                         
  -1  25   1         35.80         36.87        25.26 o                         
   0  25   1        532.12        528.43        56.75 o                         
   1  25   1          5.57         25.96        24.61 o                         
   2  25   1        555.39        650.15        86.09 o                         
   3  25   1          0.40         27.04        24.32 o                         
   4  25   1         87.44         64.00        44.27 o                         
   5  25   1         19.29          1.87        36.48 o                         
  -5  26   1        229.27        238.31        67.62 o                         
  -4  26   1        152.55        240.09        47.19 o                         
  -3  26   1        489.57        575.54        92.46 o                         
  -2  26   1        202.80        240.87        58.63 o                         
  -1  26   1         54.30         40.21        27.06 o                         
   0  26   1        135.37        123.54        35.18 o                         
   1  26   1        921.29        997.17        85.83 o                         
   2  26   1        283.77        223.24        56.32 o                         
   3  26   1        799.40        871.30       104.32 o                         
   4  26   1         59.81         28.83        37.51 o                         
  -4  27   1        156.86        204.45        45.04 o                         
  -3  27   1         56.27         97.46        35.32 o                         
  -2  27   1         71.34         31.04        38.04 o                         
  -1  27   1         51.70         31.63        38.58 o                         
   0  27   1        161.86        243.68        44.04 o                         
   1  27   1          1.58         51.09        29.49 o                         
   2  27   1        152.44        177.71        54.78 o                         
   3  27   1         28.18         17.51        34.08 o                         
  -3  28   1        295.09        364.33        54.43 o                         
  -2  28   1         79.87        106.02        48.92 o                         
  -1  28   1         42.74         39.42        38.36 o                         
   0  28   1         20.65         53.47        31.19 o                         
   1  28   1        609.85        629.11        65.34 o                         
   2  28   1        230.64        233.21        60.49 o                         
   3  28   1        353.93        313.44        68.48 o                         
  -2  29   1         72.90         58.12        40.69 o                         
  -1  29   1         11.75         13.06        33.22 o                         
   0  29   1        216.57        216.64        43.60 o                         
   1  29   1         33.97         61.99        42.92 o                         
 -10   0   2        814.40        874.62       114.53 o                         
  -8   0   2        182.84        153.72        50.69 o                         
  -6   0   2       2593.68       2217.60       556.46 o                         
  -4   0   2        418.34        410.94        51.48 o                         
  -2   0   2       1300.18       1257.88        58.68 o                         
   0   0   2      16874.55      16938.71       130.36 o                         
   2   0   2       8373.99       8526.78       249.37 o                         
   4   0   2        346.30        484.65       101.76 o                         
   6   0   2        945.13       1009.13        84.50 o                         
   8   0   2        706.79        609.83        88.77 o                         
 -10   1   2         58.93         46.39        35.64 o                         
  -9   1   2        231.06        231.57        44.35 o                         
  -8   1   2       1278.62       1079.49        76.82 o                         
  -7   1   2       4451.62       4379.92       183.03 o                         
  -6   1   2        652.30        497.62        83.67 o                         
  -5   1   2        312.66        277.28        20.44 o                         
  -4   1   2        261.65        249.84        33.27 o                         
  -3   1   2       1648.52       1417.35        52.65 o                         
  -2   1   2       4694.96       4505.89        90.72 o                         
  -1   1   2        309.84        285.13        15.58 o                         
   0   1   2         74.22        134.82        10.92 o                         
   1   1   2      11486.26      12028.58       165.56 o                         
   2   1   2        627.38        671.06        24.09 o                         
   3   1   2        976.19        935.28        30.49 o                         
   4   1   2         90.57        119.41        16.09 o                         
   5   1   2       1904.67       1779.74        67.12 o                         
   6   1   2        808.69        837.04       203.67 o                         
   7   1   2        561.66        505.96       131.49 o                         
   8   1   2        431.86        462.38        55.70 o                         
   9   1   2       1606.61       1594.58       105.22 o                         
 -10   2   2        526.51        502.62        64.35 o                         
  -9   2   2        103.11         88.75        33.86 o                         
  -8   2   2         25.91          9.54        25.40 o                         
  -7   2   2          1.10         -7.96        19.87 o                         
  -6   2   2       2420.63       2316.61        93.19 o                         
  -5   2   2         16.62         25.84        12.37 o                         
  -4   2   2       2417.40       2538.66       114.00 o                         
  -3   2   2       3283.36       3453.90       116.04 o                         
  -2   2   2      57702.34      52717.85       429.71 o                         
  -1   2   2      19157.99      23516.01       174.13 o                         
   0   2   2        684.61        728.13        25.13 o                         
   1   2   2      23553.61      24317.21       141.28 o                         
   2   2   2       2534.54       3060.73        43.11 o                         
   3   2   2        937.56        996.27        28.68 o                         
   4   2   2       3985.87       4311.59       120.61 o                         
   5   2   2       1088.36       1179.27        82.86 o                         
   6   2   2       1201.28       1098.61        94.78 o                         
   7   2   2        941.30        952.57        69.71 o                         
   8   2   2        144.98        158.05        37.44 o                         
   9   2   2         57.37         41.27        27.27 o                         
 -10   3   2        437.52        446.73        61.07 o                         
  -9   3   2         67.55         53.78        28.93 o                         
  -8   3   2       2809.56       3001.35       125.07 o                         
  -7   3   2       4288.31       4284.60       137.38 o                         
  -6   3   2        104.13         67.06        66.03 o                         
  -5   3   2         16.07         23.42        17.22 o                         
  -4   3   2          1.41         16.39        29.19 o                         
  -3   3   2       1287.02       1454.13        68.22 o                         
  -2   3   2        769.01        930.28        45.20 o                         
  -1   3   2         60.66         54.85        14.38 o                         
   0   3   2       8690.90       9019.46        95.69 o                         
   1   3   2       1539.06       1497.31        26.68 o                         
   2   3   2        694.24        618.65        26.90 o                         
   3   3   2       5842.60       6168.44       196.53 o                         
   4   3   2          0.24          1.72        10.26 o                         
   5   3   2       1325.45       1281.24       155.16 o                         
   6   3   2        800.16        721.90        86.22 o                         
   7   3   2        561.21        656.17        82.64 o                         
   8   3   2       1183.47       1159.57        83.63 o                         
   9   3   2        713.99        732.70        72.42 o                         
 -10   4   2         63.49        107.46        37.48 o                         
  -9   4   2        187.70        180.48        39.77 o                         
  -8   4   2       2693.00       2814.69       122.04 o                         
  -7   4   2         60.95         21.77        28.70 o                         
  -6   4   2         23.98         14.41        33.33 o                         
  -5   4   2        511.66        432.21        25.72 o                         
  -4   4   2       4024.41       4449.36       148.78 o                         
  -3   4   2        738.58        719.11        43.77 o                         
  -2   4   2         14.54        133.77        16.11 o                         
  -1   4   2      43149.02      42163.76       322.83 o                         
   0   4   2        316.30        469.58        20.49 o                         
   1   4   2       5800.97       5551.79        58.33 o                         
   2   4   2       1310.40       1354.47        38.46 o                         
   3   4   2         19.33         52.64        22.65 o                         
   4   4   2       2025.29       1916.72        50.10 o                         
   5   4   2         73.48         77.27        19.71 o                         
   6   4   2        105.81        131.16        24.60 o                         
   7   4   2        203.00        165.80        51.37 o                         
   8   4   2        658.74        560.87        87.69 o                         
   9   4   2        247.04        263.74        46.94 o                         
 -10   5   2        213.84        238.23        47.01 o                         
  -9   5   2        106.02         95.59        32.89 o                         
  -8   5   2       1171.17       1240.73       120.59 o                         
  -7   5   2        825.63        599.60       189.65 o                         
  -6   5   2         70.54         22.93        48.34 o                         
  -5   5   2       2417.29       2336.59        61.34 o                         
  -4   5   2         72.11         37.28        18.54 o                         
  -3   5   2       4491.45       4701.40       164.71 o                         
  -2   5   2        405.68        377.45        27.00 o                         
  -1   5   2       8546.85       7495.34       131.98 o                         
   0   5   2       8667.66       8710.17       115.10 o                         
   1   5   2        278.41        320.82        26.83 o                         
   2   5   2       1436.56       1409.85        76.13 o                         
   3   5   2       7233.71       7500.98       162.37 o                         
   4   5   2        426.95        474.75        50.03 o                         
   5   5   2       1184.33       1084.94       393.33 o                         
   6   5   2       2501.15       2417.23       246.27 o                         
   7   5   2         26.02         54.86        42.61 o                         
   8   5   2       2131.79       2067.26       156.01 o                         
   9   5   2        197.62        203.00        44.44 o                         
 -10   6   2        136.15        122.16        38.17 o                         
  -9   6   2        699.03        836.62        76.02 o                         
  -8   6   2       2390.67       2364.37       165.04 o                         
  -7   6   2         47.61         79.35        14.14 o                         
  -6   6   2        705.20        391.26       388.04 o                         
  -5   6   2        141.14        161.81        17.54 o                         
  -4   6   2       8353.97       8622.25       296.95 o                         
  -3   6   2        895.08        753.32        28.43 o                         
  -2   6   2        928.82        887.47        28.35 o                         
  -1   6   2        456.57        680.69        44.05 o                         
   0   6   2        712.45        592.78        19.56 o                         
   1   6   2        322.52        284.92        18.69 o                         
   2   6   2        237.61        254.74        43.19 o                         
   3   6   2         86.65         81.72        17.08 o                         
   4   6   2       9791.08      10141.93       135.02 o                         
   5   6   2         22.69         72.09        60.87 o                         
   7   6   2        505.10        423.58        71.46 o                         
   8   6   2        510.29        539.51        84.67 o                         
   9   6   2         95.67         67.57        40.41 o                         
 -10   7   2          2.73         20.42        28.18 o                         
  -9   7   2       1600.01       1850.78       156.68 o                         
  -8   7   2         30.65         -0.51        34.66 o                         
  -7   7   2        138.63        110.16        15.58 o                         
  -6   7   2        152.60        133.77        17.97 o                         
  -5   7   2       5631.61       4585.51       336.95 o                         
  -4   7   2        121.08        117.10        12.31 o                         
  -3   7   2       4781.67       4937.83        89.65 o                         
  -2   7   2       1060.05       1009.76        30.46 o                         
  -1   7   2       4798.20       4725.99        67.18 o                         
   0   7   2       1756.45       1785.62        72.42 o                         
   1   7   2        407.50        455.68        28.57 o                         
   2   7   2        171.24        127.54        46.18 o                         
   3   7   2       2449.90       2576.03        59.35 o                         
   4   7   2        249.92        288.77        39.48 o                         
   5   7   2       1345.63       1201.58       128.52 o                         
   6   7   2        189.27        177.73        26.95 o                         
   7   7   2        577.92        616.36        84.67 o                         
   8   7   2        915.96        972.97       110.18 o                         
   9   7   2        156.07        202.66        60.95 o                         
 -10   8   2        291.42        331.34        55.14 o                         
  -9   8   2          0.02          3.03        37.05 o                         
  -8   8   2        734.51        690.08        94.97 o                         
  -7   8   2         14.55        -12.64        39.57 o                         
  -6   8   2        637.09        587.13        77.80 o                         
  -5   8   2        896.44       1062.57        93.36 o                         
  -4   8   2        384.87        354.61        33.98 o                         
  -3   8   2        291.95        248.97        17.87 o                         
  -2   8   2       1686.84       1610.16        34.67 o                         
  -1   8   2          1.69         11.71        11.02 o                         
   0   8   2       2172.29       2151.57        98.70 o                         
   1   8   2        303.26        316.55        20.57 o                         
   2   8   2        935.75        904.82        41.71 o                         
   3   8   2       2189.88       2412.29        55.25 o                         
   4   8   2       1026.32       1095.33        51.47 o                         
   5   8   2        619.14        521.78        30.89 o                         
   6   8   2          9.45        -21.67       173.36 o                         
   7   8   2        421.80        401.13        70.63 o                         
   8   8   2        142.84        120.72        51.80 o                         
   9   8   2         83.74        123.23        53.29 o                         
 -10   9   2         41.02         60.47        43.76 o                         
  -9   9   2       2076.13       2159.19       172.47 o                         
  -8   9   2         71.05         51.20        39.79 o                         
  -7   9   2       1831.40       1856.48       140.71 o                         
  -6   9   2         17.77         15.28        33.34 o                         
  -5   9   2        905.63        928.52        88.70 o                         
  -4   9   2        155.21         56.28        83.45 o                         
  -3   9   2       3052.80       3255.48       144.81 o                         
  -2   9   2        388.77        300.95        18.48 o                         
  -1   9   2       2189.35       2295.66        54.25 o                         
   0   9   2       1242.33       1221.04        37.77 o                         
   1   9   2        736.01        646.96        29.35 o                         
   2   9   2        243.91        255.06        30.08 o                         
   3   9   2       3315.04       3431.46        67.67 o                         
   4   9   2          2.66          5.49        12.04 o                         
   5   9   2       2140.59       1980.53        83.99 o                         
   6   9   2        194.75        169.42        81.42 o                         
   7   9   2       1478.48       1329.29       121.52 o                         
   8   9   2         70.56         54.07        39.13 o                         
   9   9   2         16.87         41.59        41.99 o                         
 -10  10   2        419.27        510.64        93.39 o                         
  -9  10   2        483.88        399.44        80.17 o                         
  -8  10   2        571.00        595.33        89.39 o                         
  -7  10   2        127.26        119.95        50.51 o                         
  -6  10   2       2200.53       2191.32       142.42 o                         
  -5  10   2        796.56        926.44        89.21 o                         
  -4  10   2       2392.89        772.77      1037.56 o                         
  -3  10   2         12.23          3.83         9.77 o                         
  -2  10   2         63.97         37.87        14.26 o                         
  -1  10   2       3448.08       3425.20        68.12 o                         
   0  10   2       5978.94       6342.04       202.94 o                         
   1  10   2        198.96        176.50        18.48 o                         
   2  10   2        407.91        438.10        53.94 o                         
   3  10   2       1701.31       1702.50        49.48 o                         
   4  10   2       1712.96       1695.90       115.70 o                         
   5  10   2       2060.16       2114.55        61.35 o                         
   6  10   2        259.55        219.74       413.68 o                         
   7  10   2        584.45        532.60        79.73 o                         
   8  10   2        166.76        162.65        54.44 o                         
   9  10   2        279.57        344.14        77.66 o                         
  -9  11   2        974.01        986.07       119.04 o                         
  -8  11   2        177.73        168.72        53.94 o                         
  -7  11   2         60.73         55.17        42.42 o                         
  -6  11   2        161.05        150.18        49.74 o                         
  -5  11   2       1676.13       1616.79       116.17 o                         
  -4  11   2        100.13         82.59        15.68 o                         
  -3  11   2       3868.69       3526.60        79.29 o                         
  -2  11   2        849.56        791.51        34.77 o                         
  -1  11   2       2392.47       2318.09        50.31 o                         
   0  11   2        787.40        901.31        36.20 o                         
   1  11   2        228.14        160.35        18.86 o                         
   2  11   2       1819.00       1655.09        64.88 o                         
   3  11   2        547.44        529.51        40.28 o                         
   4  11   2        379.26        384.85        27.98 o                         
   5  11   2        990.98        805.37       234.14 o                         
   6  11   2         35.09         44.66        35.97 o                         
   7  11   2       1391.09       1343.60       121.58 o                         
   8  11   2         90.78        133.74        47.85 o                         
  -9  12   2        833.75        857.27       114.22 o                         
  -8  12   2        117.64        159.59        56.77 o                         
  -7  12   2        503.65        400.27        73.65 o                         
  -6  12   2       1471.74       1392.35       117.33 o                         
  -5  12   2       2133.42       2127.76       134.92 o                         
  -4  12   2       1097.64       1036.30        36.56 o                         
  -3  12   2       1492.46       1349.65        51.85 o                         
  -2  12   2         11.78         22.02        17.15 o                         
  -1  12   2       4717.94       4774.86       139.89 o                         
   0  12   2       1468.49       1494.86        42.76 o                         
   1  12   2        545.91        559.58        31.82 o                         
   2  12   2       4825.26       4422.17       407.36 o                         
   3  12   2        800.34        819.18       365.81 o                         
   4  12   2        508.17        521.25        33.09 o                         
   5  12   2        742.29        811.87        35.13 o                         
   6  12   2        621.93        626.14        80.14 o                         
   7  12   2        369.96        327.80        67.29 o                         
   8  12   2        148.32        140.62        52.53 o                         
  -9  13   2        340.90        436.13        86.22 o                         
  -8  13   2         82.49         56.18        39.44 o                         
  -7  13   2       1177.64       1041.37       111.00 o                         
  -6  13   2         61.45         48.56        40.06 o                         
  -5  13   2        439.14        378.93        64.55 o                         
  -4  13   2        392.62        427.59        64.21 o                         
  -3  13   2        564.91        471.02        29.34 o                         
  -2  13   2         83.61         68.09        18.49 o                         
  -1  13   2        531.33        687.80        37.09 o                         
   0  13   2       7690.22       7930.83       157.93 o                         
   1  13   2        448.21        361.98        27.65 o                         
   2  13   2         21.16         29.70        16.72 o                         
   3  13   2         74.23        104.55        82.70 o                         
   4  13   2         31.45         59.55        16.07 o                         
   5  13   2        933.92        943.77        35.45 o                         
   6  13   2          5.14         47.28       138.30 o                         
   7  13   2       1393.11       1373.17       126.20 o                         
   8  13   2        126.15        180.38        57.59 o                         
  -9  14   2         27.65          2.00        37.22 o                         
  -8  14   2        278.66        294.01        68.00 o                         
  -7  14   2        270.29        272.63        65.01 o                         
  -6  14   2       4075.80       4050.58       200.74 o                         
  -5  14   2        204.53        171.17        48.89 o                         
  -4  14   2        374.20        338.03        41.73 o                         
  -3  14   2        309.39        338.12        25.32 o                         
  -2  14   2       1119.08        951.23        51.92 o                         
  -1  14   2        801.72        869.45        44.13 o                         
   0  14   2        998.81       1083.48        45.21 o                         
   1  14   2         85.91         83.51        27.48 o                         
   2  14   2       6311.63       5443.09      1958.09 o                         
   3  14   2        921.33        885.14        70.93 o                         
   4  14   2        366.60        318.04        27.09 o                         
   5  14   2         16.97         93.12        37.60 o                         
   6  14   2        437.78        463.22        58.62 o                         
   7  14   2          6.67         24.63        35.25 o                         
   8  14   2         79.58         53.42        43.48 o                         
  -9  15   2         15.51          4.94        39.11 o                         
  -8  15   2         16.34         10.26        38.02 o                         
  -7  15   2       1207.98       1136.04       118.45 o                         
  -6  15   2          6.65          4.73        34.15 o                         
  -5  15   2         26.89          2.28        33.75 o                         
  -4  15   2       1858.50       1735.64        52.76 o                         
  -3  15   2       1149.76       1060.81        37.50 o                         
  -2  15   2        669.89        600.22        38.01 o                         
  -1  15   2        906.51        788.98        77.52 o                         
   0  15   2        572.83        519.94        41.80 o                         
   1  15   2       2946.66       2919.40       163.08 o                         
   2  15   2         59.93         45.07        27.32 o                         
   3  15   2        510.30        505.80        37.09 o                         
   4  15   2        341.65        376.11        30.66 o                         
   5  15   2        550.90        990.75       603.80 o                         
   6  15   2        106.50        260.14       125.86 o                         
   7  15   2        423.85        472.45        79.12 o                         
   8  15   2         39.66         36.71        37.04 o                         
  -9  16   2        123.42         93.94        48.34 o                         
  -8  16   2          8.11          3.44        36.48 o                         
  -7  16   2        504.92        501.93        84.29 o                         
  -6  16   2       1744.20       1623.32       132.56 o                         
  -5  16   2       2261.24       2197.39       134.67 o                         
  -4  16   2         95.54         83.34        16.04 o                         
  -3  16   2        102.55        110.83        14.75 o                         
  -2  16   2        555.86        567.22        36.70 o                         
  -1  16   2         72.44         83.55        22.25 o                         
   0  16   2        506.93        493.79        53.78 o                         
   1  16   2        473.73        478.49        32.06 o                         
   2  16   2       4736.83       4662.44       516.01 o                         
   3  16   2       2046.61       1889.66       216.48 o                         
   4  16   2        769.72        767.53        43.50 o                         
   5  16   2        205.83        644.30       517.56 o                         
   6  16   2       2233.29       1895.23       308.13 o                         
   7  16   2        296.52        261.51        62.07 o                         
  -8  17   2         21.59         29.44        38.78 o                         
  -7  17   2       1473.13       1395.81       131.47 o                         
  -6  17   2        421.85        397.21        73.22 o                         
  -5  17   2         84.36        102.26        32.65 o                         
  -4  17   2       1021.64       1002.55        44.56 o                         
  -3  17   2        651.07        694.83        41.06 o                         
  -2  17   2       1397.57       1336.37        52.61 o                         
  -1  17   2        396.27        440.67        55.53 o                         
   0  17   2        303.07        309.06        34.76 o                         
   1  17   2       3209.44       3269.01       215.01 o                         
   2  17   2          5.48        -29.74        30.72 o                         
   3  17   2         21.41         19.59        16.48 o                         
   4  17   2        668.66        887.32       320.48 o                         
   5  17   2         97.70        335.22       278.42 o                         
   6  17   2        318.52        205.98        89.21 o                         
   7  17   2        397.02        461.87        79.48 o                         
  -8  18   2        251.15        215.14        61.75 o                         
  -7  18   2        703.56        689.32        97.74 o                         
  -6  18   2        452.38        346.05        70.94 o                         
  -5  18   2        248.70        275.50        45.65 o                         
  -4  18   2         22.69         19.33        13.47 o                         
  -3  18   2        107.73        122.59        20.94 o                         
  -2  18   2        796.36        757.26        83.66 o                         
  -1  18   2       1153.17       1092.01        53.33 o                         
   0  18   2       2058.79       2015.88        73.15 o                         
   1  18   2        616.13        748.20        49.62 o                         
   2  18   2       1682.37       1716.56       107.24 o                         
   3  18   2         12.17         48.06        20.16 o                         
   4  18   2        562.65        777.62       248.60 o                         
   5  18   2         16.30        110.51       127.03 o                         
   6  18   2       1086.31        800.16        89.90 o                         
   7  18   2        439.36        519.25        85.02 o                         
  -8  19   2          9.89         -2.04        32.73 o                         
  -7  19   2        141.12        119.47        51.83 o                         
  -6  19   2        706.13        616.05        89.69 o                         
  -5  19   2       2217.16       2290.85       113.77 o                         
  -4  19   2        401.05        368.70        50.19 o                         
  -3  19   2        112.10         79.72        18.00 o                         
  -2  19   2        102.23         99.52        26.05 o                         
  -1  19   2        938.34        921.19        58.04 o                         
   0  19   2       1333.61       1340.80        61.49 o                         
   1  19   2       1863.72       2028.13        76.21 o                         
   2  19   2        268.23        395.94       106.95 o                         
   3  19   2       1223.08       1330.51        66.92 o                         
   4  19   2        118.58        304.40       267.10 o                         
   5  19   2          2.70        -17.65        25.94 o                         
   6  19   2        215.20         89.70       146.10 o                         
   7  19   2        426.86        351.73        70.64 o                         
  -7  20   2        351.41        301.26        71.28 o                         
  -6  20   2          6.30        -23.74        38.53 o                         
  -5  20   2        737.43        810.73        71.96 o                         
  -4  20   2       1667.27       1800.25       100.21 o                         
  -3  20   2        335.52        313.46        46.52 o                         
  -2  20   2          2.80          9.49        31.65 o                         
  -1  20   2        599.14        621.78        41.64 o                         
   0  20   2       1933.88       2060.87        74.34 o                         
   1  20   2       1683.33       1686.19        70.31 o                         
   2  20   2       1130.72       1211.31       106.50 o                         
   3  20   2        302.88        323.58        60.90 o                         
   4  20   2        528.81        474.80        65.24 o                         
   5  20   2         17.72        -32.16        43.08 o                         
   6  20   2        201.42        191.50        55.50 o                         
  -7  21   2         25.82         18.94        36.88 o                         
  -6  21   2          6.27          1.48        35.38 o                         
  -5  21   2       1528.34       1307.09        91.62 o                         
  -4  21   2          3.87         12.45        27.02 o                         
  -3  21   2        310.17        274.14        44.87 o                         
  -2  21   2         74.88         95.48        46.35 o                         
  -1  21   2       1612.34       1619.22        66.72 o                         
   0  21   2        145.01        153.11        27.66 o                         
   1  21   2        446.42        529.24        49.92 o                         
   2  21   2       1382.48       1285.63        77.20 o                         
   3  21   2        990.72        995.53        54.41 o                         
   4  21   2          0.00        -13.75        26.85 o                         
   5  21   2        244.30        143.03        83.61 o                         
   6  21   2          0.62         -0.07        32.29 o                         
  -7  22   2          6.44          2.08        36.09 o                         
  -6  22   2         29.48         95.97        51.59 o                         
  -5  22   2        367.18        389.80        54.87 o                         
  -4  22   2       1337.09       1466.67       114.58 o                         
  -3  22   2        218.78        189.93        40.10 o                         
  -2  22   2       1245.59       1267.28       117.52 o                         
  -1  22   2         81.07         72.31        27.59 o                         
   0  22   2        658.13        669.03        46.43 o                         
   1  22   2        129.35        201.73        31.01 o                         
   2  22   2         64.60         59.08        29.48 o                         
   3  22   2         75.88        -15.49       111.64 o                         
   4  22   2       1269.39       1181.02        83.85 o                         
   5  22   2         59.02         23.73        33.50 o                         
   6  22   2         20.71         42.61        37.80 o                         
  -6  23   2          1.15          0.88        37.59 o                         
  -5  23   2       1493.77       1550.32       126.52 o                         
  -4  23   2        165.31        175.23        41.64 o                         
  -3  23   2         23.66          4.23        28.64 o                         
  -2  23   2        591.52        632.72        86.87 o                         
  -1  23   2       1062.62        985.79        70.32 o                         
   0  23   2          2.89         -2.39        32.08 o                         
   1  23   2         62.03         84.79        23.91 o                         
   2  23   2        253.15        202.10        65.47 o                         
   3  23   2        916.09        844.46        69.64 o                         
   4  23   2        463.60        408.85        73.18 o                         
   5  23   2        371.65        425.21        77.46 o                         
  -6  24   2         22.52         31.95        39.50 o                         
  -5  24   2        245.30        270.08        47.85 o                         
  -4  24   2        124.32        103.31        35.66 o                         
  -3  24   2        118.34         75.36        31.50 o                         
  -2  24   2       1342.16       1383.56       126.11 o                         
  -1  24   2       1014.55       1043.46       107.03 o                         
   0  24   2        159.02        160.07        36.30 o                         
   1  24   2        234.87        226.96        39.57 o                         
   2  24   2         65.97         71.28        35.65 o                         
   3  24   2        150.17        145.45        49.11 o                         
   4  24   2        135.25        171.16        53.60 o                         
   5  24   2         22.89         55.79        39.48 o                         
  -5  25   2         16.19         13.29        25.91 o                         
  -4  25   2        178.63        182.67        42.12 o                         
  -3  25   2        114.29        106.49        38.29 o                         
  -2  25   2         26.63         52.88        44.36 o                         
  -1  25   2        832.53        824.33        99.59 o                         
   0  25   2        346.46        333.85        48.03 o                         
   1  25   2        126.25        141.41        35.12 o                         
   2  25   2         29.64         44.25        34.97 o                         
   3  25   2        336.96        319.07        64.97 o                         
   4  25   2        150.98         88.51        43.88 o                         
  -5  26   2        126.66        134.21        38.05 o                         
  -4  26   2        124.58        136.84        38.95 o                         
  -3  26   2         11.53         42.25        28.56 o                         
  -2  26   2        662.82        790.22       100.15 o                         
  -1  26   2        224.17        174.93        56.39 o                         
   0  26   2        361.19        356.47        66.00 o                         
   1  26   2         55.03         76.67        30.02 o                         
   2  26   2        591.92        579.54        85.59 o                         
   3  26   2        209.56        207.03        55.49 o                         
   4  26   2         11.24         -0.22        30.67 o                         
  -4  27   2        361.80        361.03        61.27 o                         
  -3  27   2        650.21        577.39        67.45 o                         
  -2  27   2         78.21        114.83        48.20 o                         
  -1  27   2         70.52         94.62        49.54 o                         
   0  27   2          5.58         30.98        27.33 o                         
   1  27   2        658.83        670.97        66.48 o                         
   2  27   2        131.70         95.11        42.93 o                         
   3  27   2         13.92         41.91        37.32 o                         
  -3  28   2         17.95         86.70        33.84 o                         
  -2  28   2         26.46         28.43        38.65 o                         
  -1  28   2         22.35         11.88        33.90 o                         
   0  28   2        368.45        357.62        52.64 o                         
   1  28   2         71.88         57.78        45.78 o                         
   2  28   2        894.07        940.24       108.50 o                         
  -2  29   2        142.00        143.56        56.51 o                         
  -1  29   2          1.65         20.86        37.47 o                         
   0  29   2          0.80         31.20        29.23 o                         
   1  29   2        779.18        872.23       107.63 o                         
  -9   0   3       1231.85       1480.57       138.11 o                         
  -7   0   3         74.39         89.19        24.79 o                         
  -5   0   3      10389.13      10273.69       250.73 o                         
  -3   0   3         17.45        112.66        29.69 o                         
  -1   0   3      46861.25      42209.09       290.26 o                         
   1   0   3        871.61        823.02        30.85 o                         
   3   0   3      11015.23      11515.46       215.51 o                         
   5   0   3        449.71        157.95        82.61 o                         
   7   0   3        105.95        175.14       360.39 o                         
   9   0   3        709.29        770.82       107.27 o                         
 -10   1   3        903.35        930.42        82.71 o                         
  -9   1   3        675.94        626.45        65.04 o                         
  -8   1   3        161.35        174.84        39.04 o                         
  -7   1   3        279.47        262.44        30.34 o                         
  -6   1   3       2554.31       2858.45       103.81 o                         
  -5   1   3        403.34        409.17        40.57 o                         
  -4   1   3         52.17         85.17        22.62 o                         
  -3   1   3        241.41        275.58        22.84 o                         
  -2   1   3        670.89        532.74        21.67 o                         
  -1   1   3      31127.83      27482.55       193.72 o                         
   0   1   3       5509.90       5917.21        69.53 o                         
   1   1   3       6078.19       6005.70        74.71 o                         
   2   1   3       4209.75       4717.52        70.95 o                         
   3   1   3        717.93        743.66        30.75 o                         
   4   1   3         46.20         38.52        12.10 o                         
   5   1   3        686.45        242.64        75.83 o                         
   6   1   3       2137.93       2503.32       560.28 o                         
   7   1   3         31.32         29.10        21.79 o                         
   8   1   3        215.08        179.08        38.62 o                         
   9   1   3          3.88        -12.85        27.99 o                         
 -10   2   3         11.36         -3.59        26.96 o                         
  -9   2   3        895.01        938.21        79.09 o                         
  -8   2   3        215.91        206.15        39.75 o                         
  -7   2   3         35.95         40.22        17.53 o                         
  -6   2   3       2070.00       2316.92        93.67 o                         
  -5   2   3       4238.69       4527.34       117.89 o                         
  -4   2   3      10344.05      11130.68       204.46 o                         
  -3   2   3         40.26         43.87        13.75 o                         
  -2   2   3       4127.04       3634.58        53.19 o                         
  -1   2   3       1617.96       1449.36        31.41 o                         
   0   2   3       1735.35       1456.57        43.92 o                         
   1   2   3       2531.99       2704.47        38.53 o                         
   2   2   3        734.13        723.70        24.26 o                         
   3   2   3       8858.90       9617.27       159.25 o                         
   4   2   3        613.51        531.60        28.64 o                         
   5   2   3         33.72         15.19        24.37 o                         
   6   2   3         12.31        710.32      1208.54 o                         
   7   2   3        616.59        740.74        62.74 o                         
   8   2   3        459.72        474.94        55.95 o                         
   9   2   3        208.34        171.68        42.18 o                         
 -10   3   3        378.64        374.04        67.29 o                         
  -9   3   3        121.51        115.04        36.05 o                         
  -8   3   3        416.28        405.37        51.35 o                         
  -7   3   3       3264.50       2901.07       275.36 o                         
  -6   3   3       4928.29       4999.21       135.91 o                         
  -5   3   3        341.29        248.74        49.31 o                         
  -4   3   3       2810.68       2840.05        93.47 o                         
  -3   3   3        366.34        381.60        34.68 o                         
  -2   3   3       5593.55       5705.84        93.71 o                         
  -1   3   3       1825.74       3078.05        65.72 o                         
   0   3   3       1928.57       1813.56        42.69 o                         
   1   3   3      16903.51      16429.42       426.30 o                         
   2   3   3       2412.66       2830.76        51.19 o                         
   3   3   3         62.32        198.87        18.01 o                         
   4   3   3        590.66        530.14        49.38 o                         
   5   3   3         10.60         -5.44        13.91 o                         
   6   3   3        427.05        818.57       707.95 o                         
   7   3   3         13.27         10.50       101.69 o                         
   8   3   3        437.43        464.22        56.43 o                         
   9   3   3        157.73        197.17        41.74 o                         
 -10   4   3        358.22        423.35        59.96 o                         
  -9   4   3        514.49        500.05        59.31 o                         
  -8   4   3       3012.04       3033.45       160.86 o                         
  -7   4   3        860.28        724.02        64.07 o                         
  -6   4   3       4013.04       4532.60       188.51 o                         
  -5   4   3       2076.29       2235.37       126.17 o                         
  -4   4   3       9478.07      10154.80       292.04 o                         
  -3   4   3         97.89        123.25        26.76 o                         
  -2   4   3        650.21        678.01        31.09 o                         
  -1   4   3       2941.97       2650.98        52.29 o                         
   0   4   3          8.57         27.85         8.97 o                         
   1   4   3       7304.89       6956.99        65.05 o                         
   2   4   3       1269.44       1315.41        38.02 o                         
   3   4   3        200.09        306.01        25.55 o                         
   4   4   3        109.68        121.80        39.62 o                         
   5   4   3       1555.97       1537.69        84.27 o                         
   6   4   3          8.55        310.65       649.17 o                         
   7   4   3       1156.74       1074.67       101.86 o                         
   8   4   3         15.90         20.20        24.64 o                         
   9   4   3        278.44        375.84        55.04 o                         
 -10   5   3        146.32        162.35        42.64 o                         
  -9   5   3       1264.28       1301.42        90.98 o                         
  -8   5   3        464.26        440.96        54.67 o                         
  -7   5   3       2439.16       1991.02       425.49 o                         
  -6   5   3          5.18          6.49        33.07 o                         
  -5   5   3        361.08        381.85        56.50 o                         
  -4   5   3       5270.88       5706.71       168.21 o                         
  -3   5   3          1.50         29.88        13.03 o                         
  -2   5   3        631.30        738.67        38.36 o                         
  -1   5   3       6081.29       5284.77       155.64 o                         
   0   5   3        254.49        269.72        13.24 o                         
   1   5   3         22.35         64.09         8.72 o                         
   2   5   3       1134.17       1179.61        35.37 o                         
   3   5   3        183.16        143.13        19.57 o                         
   4   5   3       5462.22       5500.29       239.32 o                         
   5   5   3          7.42         10.87        18.27 o                         
   6   5   3         11.37        276.46       446.94 o                         
   7   5   3        136.45        338.52       600.46 o                         
   8   5   3       2041.51       1770.94      1268.19 o                         
   9   5   3        155.43        164.93        41.53 o                         
 -10   6   3          6.79         23.69        28.37 o                         
  -9   6   3        863.52        937.50        78.31 o                         
  -8   6   3        551.96        465.16        80.69 o                         
  -7   6   3       1061.95        677.88       326.63 o                         
  -6   6   3        200.06        452.61        69.45 o                         
  -5   6   3       3038.23       2772.54       142.46 o                         
  -4   6   3        843.25        797.72        40.44 o                         
  -3   6   3       1772.76       1742.87        68.69 o                         
  -2   6   3        400.10        258.22        20.54 o                         
  -1   6   3       2227.83       2137.46        44.04 o                         
   0   6   3         43.26         67.89         7.77 o                         
   1   6   3       2928.41       2976.76        61.83 o                         
   2   6   3        154.28        202.32        18.55 o                         
   3   6   3        169.58        534.86        76.28 o                         
   4   6   3       1341.99       1434.91        76.39 o                         
   5   6   3       2108.53       2112.02       153.82 o                         
   6   6   3         88.19        498.15       565.64 o                         
   7   6   3         26.93        152.71       513.92 o                         
   8   6   3        244.21        276.50        64.09 o                         
 -10   7   3         30.69         24.10        27.69 o                         
  -9   7   3          0.64          8.49        28.58 o                         
  -8   7   3        856.02        754.58        99.22 o                         
  -7   7   3        107.48         15.16        53.47 o                         
  -6   7   3         47.29         44.00        15.38 o                         
  -5   7   3        133.32        151.83        19.97 o                         
  -4   7   3       3248.55       3334.82       207.24 o                         
  -3   7   3        505.93        452.58        31.19 o                         
  -2   7   3       1612.79       1727.37        47.48 o                         
  -1   7   3        990.83        942.10        28.33 o                         
   0   7   3       3307.26       2875.54        67.01 o                         
   1   7   3        217.27        246.02        13.87 o                         
   2   7   3        304.77        295.33        17.03 o                         
   3   7   3        181.15        165.92        48.82 o                         
   4   7   3       2757.31       3378.49       317.45 o                         
   5   7   3        117.16        132.77        42.68 o                         
   6   7   3         37.78         37.89       136.00 o                         
   7   7   3         14.39         18.72        64.58 o                         
   8   7   3        706.13        774.05       101.17 o                         
 -10   8   3        132.35        153.18        42.24 o                         
  -9   8   3        925.81        917.64       115.26 o                         
  -8   8   3         10.83         13.46        35.72 o                         
  -7   8   3       1190.17        942.04       153.38 o                         
  -6   8   3         60.61         64.77        13.71 o                         
  -5   8   3        283.10        275.82        23.57 o                         
  -4   8   3        198.15        206.15        22.78 o                         
  -3   8   3       3073.26       3172.97       193.35 o                         
  -2   8   3         13.02         19.14         8.27 o                         
  -1   8   3       2700.75       2743.85        49.47 o                         
   0   8   3         90.24        104.29        11.65 o                         
   1   8   3       2653.04       2623.74       105.60 o                         
   2   8   3         13.65          6.46         8.45 o                         
   3   8   3        520.72        451.38        26.77 o                         
   4   8   3       1006.15       1064.77        50.77 o                         
   5   8   3       2246.77       2355.40        76.30 o                         
   6   8   3         38.96        295.47       229.24 o                         
   7   8   3        161.04        131.86       210.92 o                         
   8   8   3        247.71        235.25        62.30 o                         
 -10   9   3          6.85         13.64        29.15 o                         
  -9   9   3        237.18        136.92        56.16 o                         
  -8   9   3       1677.70       1867.18       149.95 o                         
  -7   9   3       1705.77       1610.55       131.71 o                         
  -6   9   3          7.27         39.40        10.30 o                         
  -5   9   3        175.92        147.85        17.96 o                         
  -4   9   3       3900.89       3782.82        81.64 o                         
  -3   9   3       1652.62       1623.27        55.79 o                         
  -2   9   3       1528.79       1580.53        39.50 o                         
  -1   9   3       1461.45       1337.66        36.57 o                         
   0   9   3       7300.39       6412.88       137.37 o                         
   1   9   3        577.28        562.73        32.12 o                         
   2   9   3       1923.19       2077.08        61.83 o                         
   3   9   3        356.24        397.50        25.81 o                         
   4   9   3       2215.72       2170.21       127.69 o                         
   5   9   3        112.20        130.26        25.80 o                         
   6   9   3         47.76        158.61       171.10 o                         
   7   9   3         48.32        -58.90       355.59 o                         
   8   9   3        205.16        180.18        55.07 o                         
 -10  10   3          5.29         16.27        41.44 o                         
  -9  10   3         35.67         72.83        46.33 o                         
  -8  10   3        112.84         95.39        45.79 o                         
  -7  10   3       1957.70       1975.04       145.13 o                         
  -6  10   3          8.48         -5.97        34.33 o                         
  -5  10   3         96.69        104.41        15.30 o                         
  -4  10   3         74.04         58.88        14.01 o                         
  -3  10   3       7937.06       8007.05       219.06 o                         
  -2  10   3         13.71         24.46         9.88 o                         
  -1  10   3       1820.12       1733.32        44.26 o                         
   0  10   3       1260.37       1331.87        37.66 o                         
   1  10   3         98.84        174.05        18.85 o                         
   2  10   3        972.13        875.53        43.57 o                         
   3  10   3        869.03        857.45        37.59 o                         
   4  10   3        537.97        502.40        61.81 o                         
   5  10   3         97.06        135.61        22.53 o                         
   6  10   3         15.75        228.81       250.20 o                         
   7  10   3        275.33        308.32        62.88 o                         
   8  10   3        157.60        130.89        49.24 o                         
 -10  11   3        433.28        476.50        90.90 o                         
  -9  11   3       1039.33       1118.69       125.55 o                         
  -8  11   3        751.39        692.50        94.76 o                         
  -7  11   3        925.25        902.35       101.83 o                         
  -6  11   3        131.11         97.64        43.73 o                         
  -5  11   3        653.59        574.98        35.59 o                         
  -4  11   3        199.09        280.96        41.10 o                         
  -3  11   3        449.38        531.09        30.84 o                         
  -2  11   3        986.81       1018.56        49.92 o                         
  -1  11   3        320.93        304.07        21.99 o                         
   0  11   3         35.47         68.67        17.09 o                         
   1  11   3       2675.14       2620.62        61.22 o                         
   2  11   3       2657.52       2651.47        77.51 o                         
   3  11   3         19.08         19.61        12.10 o                         
   4  11   3        854.30        794.23       103.57 o                         
   5  11   3        241.23        215.01        26.52 o                         
   6  11   3       1332.96       2368.77      2410.65 o                         
   7  11   3        305.49        340.91        65.42 o                         
   8  11   3        115.62        122.30        47.98 o                         
  -9  12   3          3.31         26.15        40.26 o                         
  -8  12   3        147.50        155.44        54.27 o                         
  -7  12   3       2618.66       2457.55       163.39 o                         
  -6  12   3        126.05         53.41        40.17 o                         
  -5  12   3        432.85        117.06       166.61 o                         
  -4  12   3          8.96          2.55        13.60 o                         
  -3  12   3       4943.28       4849.23        96.13 o                         
  -2  12   3       1283.09       1327.70        47.84 o                         
  -1  12   3        684.00        624.14        34.49 o                         
   0  12   3        737.68        768.37        34.79 o                         
   1  12   3       1909.62       1965.84        56.15 o                         
   2  12   3        388.66        489.89        36.99 o                         
   3  12   3       1378.77       1317.34        48.97 o                         
   4  12   3        690.47        654.31        48.83 o                         
   5  12   3        675.01        712.76        41.74 o                         
   6  12   3         16.98        284.54       953.90 o                         
   7  12   3        828.60        847.43        99.22 o                         
   8  12   3         22.98         30.90        36.86 o                         
  -9  13   3          6.14         11.57        39.65 o                         
  -8  13   3        326.46        300.95        70.43 o                         
  -7  13   3        737.15        593.91        87.05 o                         
  -6  13   3       2435.75       2320.58       151.82 o                         
  -5  13   3          0.90         14.53        36.67 o                         
  -4  13   3         73.77         32.59        28.98 o                         
  -3  13   3        857.84        877.90        43.37 o                         
  -2  13   3        681.35        662.28        36.25 o                         
  -1  13   3       1586.92       1634.57        62.48 o                         
   0  13   3        389.81        359.84        26.56 o                         
   1  13   3        491.16        566.89        32.75 o                         
   2  13   3       3295.73       3203.76        68.07 o                         
   3  13   3        136.01        147.49        34.28 o                         
   4  13   3        126.93        147.12        54.14 o                         
   5  13   3        540.41        502.55        35.61 o                         
   6  13   3        761.65       1162.31       950.42 o                         
   7  13   3        764.97        789.44        96.16 o                         
   8  13   3         78.05         97.46        45.18 o                         
  -9  14   3        105.90        105.26        54.59 o                         
  -8  14   3         22.13         77.66        45.54 o                         
  -7  14   3         14.54        -14.54        43.02 o                         
  -6  14   3        142.44        139.99        51.94 o                         
  -5  14   3       2125.47       2039.30        69.72 o                         
  -4  14   3        708.64        597.29        54.97 o                         
  -3  14   3        928.50        880.42        44.63 o                         
  -2  14   3        394.25        360.25        36.21 o                         
  -1  14   3        336.68        349.61        35.28 o                         
   0  14   3          0.19          5.79        11.41 o                         
   1  14   3        929.58        804.78        39.82 o                         
   2  14   3        233.46        238.74        41.17 o                         
   3  14   3        465.24        422.11       209.55 o                         
   4  14   3        227.47        264.88        38.26 o                         
   5  14   3        225.35        189.57        23.57 o                         
   6  14   3        149.54        963.37      1117.81 o                         
   7  14   3       1538.20       1501.85       959.10 o                         
  -9  15   3         21.84         50.92        45.75 o                         
  -8  15   3        112.69         97.40        47.52 o                         
  -7  15   3        214.88        173.13        58.68 o                         
  -6  15   3       1487.51       1613.50       130.62 o                         
  -5  15   3         78.38         94.10        21.10 o                         
  -4  15   3        283.07        203.76        52.00 o                         
  -3  15   3       1243.56       1087.35        60.24 o                         
  -2  15   3       3211.16       3199.11       102.40 o                         
  -1  15   3          2.32         -6.59        23.19 o                         
   0  15   3        410.21        464.23        32.20 o                         
   1  15   3        183.56        139.83        22.77 o                         
   2  15   3       2473.87       1867.13       428.04 o                         
   3  15   3        178.85        129.42        67.51 o                         
   4  15   3          3.70         12.68        14.76 o                         
   5  15   3         20.75       2459.72      4190.04 o                         
   6  15   3        966.47       1730.41       950.93 o                         
   7  15   3         51.72         92.05        42.03 o                         
  -9  16   3         37.16         -2.50        39.22 o                         
  -8  16   3         15.28         20.35        37.29 o                         
  -7  16   3        715.41        814.29       102.43 o                         
  -6  16   3        740.66        773.48        94.15 o                         
  -5  16   3        875.86        827.62        68.93 o                         
  -4  16   3        358.35        285.56        24.74 o                         
  -3  16   3          3.96         -4.15        16.87 o                         
  -2  16   3        311.03        150.81       143.95 o                         
  -1  16   3       1962.90       1242.48       913.85 o                         
   0  16   3          0.82          7.65        16.33 o                         
   1  16   3        195.14        162.85        42.04 o                         
   2  16   3       1050.86        943.63       613.55 o                         
   3  16   3       3160.53       3106.02      1304.52 o                         
   4  16   3        351.36        338.98        33.68 o                         
   5  16   3        182.58       1603.04      1993.00 o                         
   6  16   3        642.45        878.20       386.29 o                         
   7  16   3        751.85        745.90        94.79 o                         
  -8  17   3         78.63         94.45        50.40 o                         
  -7  17   3        480.47        510.11        85.57 o                         
  -6  17   3       2518.67       2376.72       161.35 o                         
  -5  17   3          9.08        -14.02        27.66 o                         
  -4  17   3         54.19         76.23        16.08 o                         
  -3  17   3          9.75          4.76        13.48 o                         
  -2  17   3       1648.55       1196.10       716.00 o                         
  -1  17   3       1044.88        734.95       521.06 o                         
   0  17   3       1186.65       1184.04        64.73 o                         
   1  17   3       2408.02       2670.88        96.05 o                         
   2  17   3       2630.43       2341.43      1036.98 o                         
   3  17   3       1250.47       1465.70        97.70 o                         
   4  17   3        119.99         79.01        20.57 o                         
   5  17   3         21.44        830.40      1287.87 o                         
   6  17   3        387.65        519.90       232.07 o                         
   7  17   3        125.93        145.21        49.95 o                         
  -8  18   3          3.88         20.65        37.03 o                         
  -7  18   3        157.73         99.78        50.31 o                         
  -6  18   3        116.73         79.52        44.99 o                         
  -5  18   3         17.37         27.47        26.66 o                         
  -4  18   3        578.24        515.72        29.91 o                         
  -3  18   3       1903.33       1737.99        65.99 o                         
  -2  18   3          0.31          3.36        31.56 o                         
  -1  18   3        583.01        442.78       269.52 o                         
   0  18   3       1856.76       1842.75        83.06 o                         
   1  18   3        423.11        492.68       105.82 o                         
   2  18   3       1041.69       1005.97       317.99 o                         
   3  18   3       1150.80       1187.79        90.55 o                         
   4  18   3        560.16        574.02        44.95 o                         
   5  18   3        282.35        903.95       775.32 o                         
   6  18   3          0.06        111.90       173.65 o                         
  -8  19   3        138.45        165.50        61.89 o                         
  -7  19   3        165.01        161.31        57.53 o                         
  -6  19   3         84.06         95.68        45.47 o                         
  -5  19   3          0.07          7.71        27.73 o                         
  -4  19   3       1171.66       1239.48        53.73 o                         
  -3  19   3        217.52        258.46        34.74 o                         
  -2  19   3        176.15        184.29        40.84 o                         
  -1  19   3         35.94         42.57        34.01 o                         
   0  19   3       2561.15       2711.89       102.89 o                         
   1  19   3       2662.20       2903.55       106.67 o                         
   2  19   3        481.70        496.93        59.04 o                         
   3  19   3          2.57        262.70       594.38 o                         
   4  19   3       1235.34       1970.43      1103.99 o                         
   5  19   3        392.26        614.84       349.16 o                         
   6  19   3        188.41        171.23        44.26 o                         
  -8  20   3         24.18         17.44        37.45 o                         
  -7  20   3       1399.14       1433.14       140.87 o                         
  -6  20   3        226.51        191.28        59.79 o                         
  -5  20   3        150.55        105.14        35.56 o                         
  -4  20   3         18.42         20.93        27.17 o                         
  -3  20   3        392.34        397.55        41.30 o                         
  -2  20   3        380.15        495.11       132.76 o                         
  -1  20   3        161.19        188.70        43.29 o                         
   0  20   3          5.08         35.01        24.21 o                         
   1  20   3       1588.03       1631.75        89.16 o                         
   2  20   3        272.78        297.71        82.17 o                         
   3  20   3          2.79        160.92       358.55 o                         
   4  20   3         19.06        260.41       346.93 o                         
   5  20   3       1787.01       1948.31       152.04 o                         
   6  20   3          0.34         11.81        31.02 o                         
  -7  21   3         29.73         20.34        34.78 o                         
  -6  21   3         62.10        176.45        59.95 o                         
  -5  21   3          0.75         14.68        26.48 o                         
  -4  21   3       1825.96       1859.27       107.64 o                         
  -3  21   3         39.26         63.55        22.01 o                         
  -2  21   3         35.40         52.77        26.77 o                         
  -1  21   3        210.80        236.31        43.31 o                         
   0  21   3       1388.71       1497.13        72.08 o                         
   1  21   3       1348.90       1370.84        71.13 o                         
   2  21   3        114.19        225.44       167.95 o                         
   3  21   3        310.20        642.05       378.63 o                         
   4  21   3       1477.75       1687.85       140.44 o                         
   5  21   3         20.41        179.33       242.39 o                         
   6  21   3        274.06        198.00       152.56 o                         
  -7  22   3        263.59        299.05        75.49 o                         
  -6  22   3          5.39          2.42        35.87 o                         
  -5  22   3         78.63         57.33        31.48 o                         
  -4  22   3         62.18         55.49        31.71 o                         
  -3  22   3       1074.63        914.69        77.23 o                         
  -2  22   3        570.23        653.93        73.27 o                         
  -1  22   3         50.95        199.70       171.33 o                         
   0  22   3        377.96        403.37        47.71 o                         
   1  22   3        594.76        680.92        51.83 o                         
   2  22   3          9.23         60.24       169.07 o                         
   3  22   3        159.64        210.32       102.42 o                         
   4  22   3         45.05        102.47       117.54 o                         
   5  22   3       1539.15       1647.43       101.66 o                         
  -6  23   3         13.77         40.48        31.81 o                         
  -5  23   3         17.09         25.98        29.51 o                         
  -4  23   3        663.74        696.24        71.94 o                         
  -3  23   3         78.05         70.71        32.69 o                         
  -2  23   3        488.57        570.08        51.63 o                         
  -1  23   3        429.34        496.91        99.98 o                         
   0  23   3        112.16        202.05        60.25 o                         
   1  23   3        601.09        718.64       102.94 o                         
   2  23   3          2.84         64.07       111.03 o                         
   3  23   3          0.12         55.61        75.95 o                         
   4  23   3        543.67        607.46       115.76 o                         
   5  23   3          0.44        -34.68        67.74 o                         
  -6  24   3          0.18         -6.56        27.22 o                         
  -5  24   3       1095.94       1147.37       148.00 o                         
  -4  24   3        433.25        475.57        62.11 o                         
  -3  24   3        328.83        307.62        57.32 o                         
  -2  24   3         76.02         95.41        45.67 o                         
  -1  24   3        729.91        760.55        65.07 o                         
   0  24   3        210.69        272.15        39.21 o                         
   1  24   3       1393.84       1540.67        73.44 o                         
   2  24   3         79.36        215.90        83.43 o                         
   3  24   3         22.68         81.73        32.72 o                         
   4  24   3         10.25        -25.82        25.82 o                         
  -5  25   3         13.68          2.53        28.11 o                         
  -4  25   3         45.62         40.69        30.23 o                         
  -3  25   3         59.68         78.85        34.46 o                         
  -2  25   3        232.69        247.08        61.68 o                         
  -1  25   3        439.29        490.75        62.36 o                         
   0  25   3        234.81        321.66        36.27 o                         
   1  25   3       1060.09       1093.57        63.91 o                         
   2  25   3        285.59        344.95        82.44 o                         
   3  25   3         88.82        144.65        37.61 o                         
   4  25   3        455.61        531.95        62.52 o                         
  -5  26   3        395.53        449.39        62.60 o                         
  -4  26   3         54.37         39.20        31.61 o                         
  -3  26   3         88.60         95.35        37.16 o                         
  -2  26   3          0.77         27.06        40.77 o                         
  -1  26   3        620.63        646.33        93.74 o                         
   0  26   3        150.96        167.34        30.17 o                         
   1  26   3         22.22         45.73        23.38 o                         
   2  26   3          3.16         25.64        27.92 o                         
   3  26   3        255.37        210.63        41.27 o                         
  -4  27   3          3.73          4.79        28.13 o                         
  -3  27   3         62.58        104.56        37.29 o                         
  -2  27   3       1257.48       1409.10       135.47 o                         
  -1  27   3         96.91         86.12        47.80 o                         
   0  27   3         83.88         79.68        32.17 o                         
   1  27   3       1163.05       1239.71        87.55 o                         
   2  27   3        118.06        170.18        51.94 o                         
  -3  28   3         11.11         30.72        30.08 o                         
  -2  28   3        167.12        149.95        56.09 o                         
  -1  28   3        819.57        997.84       118.73 o                         
   0  28   3         52.44         69.05        30.75 o                         
   1  28   3         28.15         40.91        27.30 o                         
 -10   0   4        399.73        393.69        78.92 o                         
  -8   0   4        121.84        174.32        53.97 o                         
  -6   0   4        113.52        110.28        40.08 o                         
  -4   0   4      14770.72      15185.54       273.25 o                         
  -2   0   4       4284.23       4072.81        66.85 o                         
   0   0   4       1482.52       1153.79        31.11 o                         
   2   0   4       2268.71       2337.78        80.93 o                         
   4   0   4       1871.43       1805.40       102.83 o                         
   6   0   4         12.57        233.42       508.72 o                         
   8   0   4       1036.24       1185.20       199.77 o                         
 -10   1   4          0.06        -12.53        29.08 o                         
  -9   1   4       4017.83       4131.01       157.54 o                         
  -8   1   4        243.26        236.33        41.18 o                         
  -7   1   4          5.70          9.80        23.85 o                         
  -6   1   4        791.55        783.05        57.27 o                         
  -5   1   4       1944.49       1808.45        77.06 o                         
  -4   1   4        339.07        393.57        45.10 o                         
  -3   1   4       1107.55       1166.42        36.74 o                         
  -2   1   4         55.26         63.16         9.56 o                         
  -1   1   4       6140.81       6013.10        44.39 o                         
   0   1   4        188.79        206.48        11.74 o                         
   1   1   4       4547.48       4742.06       119.47 o                         
   2   1   4        630.55        713.23        26.83 o                         
   3   1   4       4008.16       3876.46       101.21 o                         
   4   1   4          5.00         21.52        20.62 o                         
   5   1   4        194.34        157.23        45.00 o                         
   6   1   4         62.40         86.41        25.90 o                         
   7   1   4       2888.46       4117.54      1018.35 o                         
   8   1   4        179.32        314.25       118.97 o                         
 -10   2   4        651.83        709.96        73.57 o                         
  -9   2   4          0.01          0.55        27.53 o                         
  -8   2   4         36.44         37.24        26.17 o                         
  -7   2   4        308.01        309.10        42.69 o                         
  -6   2   4        685.76        699.60        55.16 o                         
  -5   2   4        455.32        491.81        43.21 o                         
  -4   2   4       3195.36       3367.25        77.05 o                         
  -3   2   4       5263.82       4976.05        83.52 o                         
  -2   2   4       7623.56       6871.41        65.51 o                         
  -1   2   4       1235.24       1298.46        24.17 o                         
   0   2   4         81.90         40.43         8.65 o                         
   1   2   4       2423.13       2449.73        28.74 o                         
   2   2   4        360.66        518.10        23.86 o                         
   3   2   4        548.42        585.28        32.29 o                         
   4   2   4       1176.53       1197.46        48.99 o                         
   5   2   4         74.90         47.92        26.16 o                         
   6   2   4        689.48        651.87        70.99 o                         
   7   2   4         15.42       6611.31       600.67 o                         
   8   2   4        508.80        546.80        64.73 o                         
 -10   3   4        632.95        734.24        74.45 o                         
  -9   3   4        650.85        649.66        67.69 o                         
  -8   3   4       1217.79       1245.73        83.31 o                         
  -7   3   4        971.09        999.14        69.58 o                         
  -6   3   4        936.93       1034.55        65.57 o                         
  -5   3   4         83.33         94.61        25.09 o                         
  -4   3   4          0.38         10.64        12.20 o                         
  -3   3   4       2854.27       3097.79        70.69 o                         
  -2   3   4          1.44         18.89         8.59 o                         
  -1   3   4        213.74        191.12        11.01 o                         
   0   3   4       1939.38       1851.30        52.16 o                         
   1   3   4       4282.53       4403.92        44.84 o                         
   2   3   4        609.48        691.69        27.04 o                         
   3   3   4        387.56        388.13        27.97 o                         
   4   3   4        433.23        395.11        30.01 o                         
   5   3   4          8.59         26.40        21.81 o                         
   6   3   4        905.81        842.65       161.76 o                         
   7   3   4       1982.72       6828.53       951.76 o                         
   8   3   4        161.60        149.95        49.35 o                         
 -10   4   4        280.78        287.65        50.26 o                         
  -9   4   4        132.30        137.14        37.14 o                         
  -8   4   4        410.72        477.77        55.02 o                         
  -7   4   4        477.61        406.76        48.21 o                         
  -6   4   4       3015.74       3035.02       152.09 o                         
  -5   4   4       1719.67       1639.63        74.14 o                         
  -4   4   4       2170.75       2214.89       114.92 o                         
  -3   4   4        873.24       1189.67        40.07 o                         
  -2   4   4       3123.95       3316.48        67.31 o                         
  -1   4   4        564.85        698.03        19.21 o                         
   0   4   4         29.30         93.64        17.54 o                         
   1   4   4        197.53        274.55        23.51 o                         
   2   4   4       6651.80       6284.51       301.21 o                         
   3   4   4        411.10        391.71        23.39 o                         
   4   4   4       2327.59       2301.56       102.43 o                         
   5   4   4       2358.73       2501.29        88.25 o                         
   6   4   4        551.47        590.49        79.36 o                         
   7   4   4        113.66       5899.33       717.66 o                         
   8   4   4        361.58        426.86        56.13 o                         
 -10   5   4        498.68        518.57        65.16 o                         
  -9   5   4         96.63        113.69        34.71 o                         
  -8   5   4       2582.20       2513.51       116.10 o                         
  -7   5   4       1817.24       1821.43        92.14 o                         
  -6   5   4       1476.59       1505.69       114.19 o                         
  -5   5   4        678.60        561.65        69.42 o                         
  -4   5   4          5.67         36.30        18.99 o                         
  -3   5   4       6667.66       7217.04       113.41 o                         
  -2   5   4        277.08        349.11        24.64 o                         
  -1   5   4         29.21         24.81         7.34 o                         
   0   5   4         51.53         76.33        12.81 o                         
   1   5   4       3578.22       3349.64        45.52 o                         
   2   5   4        943.38        918.26        31.03 o                         
   3   5   4        208.37        232.06        18.86 o                         
   4   5   4        110.57        112.85        21.10 o                         
   5   5   4       3637.54       3715.77       197.70 o                         
   6   5   4        296.85        346.29        93.46 o                         
   8   5   4          4.50        -56.78       248.16 o                         
 -10   6   4        648.79        730.02        75.45 o                         
  -9   6   4        433.70        401.84        71.91 o                         
  -8   6   4        580.52        583.95        60.71 o                         
  -7   6   4        392.53        420.63        71.47 o                         
  -6   6   4        466.47        592.54        78.79 o                         
  -5   6   4          1.51         -6.03        15.94 o                         
  -4   6   4        208.00        198.95        26.57 o                         
  -3   6   4        767.19        855.11        38.94 o                         
  -2   6   4        801.50        832.22        36.80 o                         
  -1   6   4       2256.97       2212.92        74.38 o                         
   0   6   4       2385.01       2586.42        49.02 o                         
   1   6   4       2936.70       3004.97        50.23 o                         
   2   6   4        526.67        487.66        27.35 o                         
   3   6   4        375.33        392.07        27.90 o                         
   4   6   4         61.83         73.19        22.37 o                         
   5   6   4         33.73         76.82        22.85 o                         
   6   6   4       1860.52       1866.06       104.94 o                         
   7   6   4         17.35         73.60       278.66 o                         
   8   6   4         92.46         -7.96       350.67 o                         
 -10   7   4        197.28        219.29        46.41 o                         
  -9   7   4         68.93         47.22        36.60 o                         
  -8   7   4        972.13        963.89        75.32 o                         
  -7   7   4        828.85        864.83        50.48 o                         
  -6   7   4         47.27         33.81        17.16 o                         
  -5   7   4        151.77        164.64        24.21 o                         
  -4   7   4       1887.43       1847.10        74.04 o                         
  -3   7   4       8030.64       7810.69       113.10 o                         
  -2   7   4        286.02        332.75        22.00 o                         
  -1   7   4        155.68        105.58        11.57 o                         
   0   7   4       1526.80       1411.88        48.02 o                         
   1   7   4       5894.21       5422.02       182.92 o                         
   2   7   4       2249.55       2426.15        51.41 o                         
   3   7   4         18.03         15.35        13.19 o                         
   4   7   4        297.66        298.97        77.04 o                         
   5   7   4       3113.20       3298.38        99.63 o                         
   6   7   4          5.44        -16.59        23.55 o                         
   7   7   4         94.21        179.29       259.17 o                         
   8   7   4          9.36          3.10        30.12 o                         
 -10   8   4        804.82        872.02        81.36 o                         
  -9   8   4        267.74        229.19        65.51 o                         
  -8   8   4       1158.72       1306.58       126.11 o                         
  -7   8   4        245.99        226.17        26.13 o                         
  -6   8   4       2462.07       2442.89        91.78 o                         
  -5   8   4          7.62         12.83        15.23 o                         
  -4   8   4        209.71        211.34        26.46 o                         
  -3   8   4         54.65         66.04        19.92 o                         
  -2   8   4       3521.74       3510.03        55.48 o                         
  -1   8   4       1161.31       1185.83        31.54 o                         
   0   8   4       6269.31       6280.41        73.09 o                         
   1   8   4       1474.53       1491.01        31.41 o                         
   2   8   4       4027.74       4023.28       220.69 o                         
   3   8   4        408.05        374.74        57.30 o                         
   4   8   4         14.64        106.17        41.72 o                         
   5   8   4         67.18         99.09        38.33 o                         
   6   8   4       1388.24       1368.64       171.97 o                         
   7   8   4         23.91         68.16       396.85 o                         
   8   8   4        113.88        143.64        50.73 o                         
 -10   9   4        120.60        117.50        38.88 o                         
  -9   9   4        107.01        100.21        51.01 o                         
  -8   9   4        280.91        319.68        70.47 o                         
  -7   9   4        437.67        460.09        46.48 o                         
  -6   9   4       1303.90       1296.33        54.63 o                         
  -5   9   4        446.08        432.68        33.93 o                         
  -4   9   4        438.17        421.18        34.44 o                         
  -3   9   4       1159.81       1143.40        54.01 o                         
  -2   9   4         53.63         84.14        13.39 o                         
  -1   9   4        135.70        114.11        12.42 o                         
   0   9   4       2081.11       2165.69        46.38 o                         
   1   9   4         35.93         71.74        10.22 o                         
   2   9   4       1414.39       1445.17        45.51 o                         
   3   9   4        908.70        864.52        46.71 o                         
   4   9   4        218.59        249.69        27.92 o                         
   5   9   4       1597.37       1487.91       205.43 o                         
   6   9   4        230.97        230.20        31.86 o                         
   7   9   4          5.66         76.84       268.33 o                         
   8   9   4         46.72         51.82        37.29 o                         
 -10  10   4        104.02        121.88        38.86 o                         
  -9  10   4          0.36          8.93        41.07 o                         
  -8  10   4        681.64        681.15        94.80 o                         
  -7  10   4        413.49        403.86        27.34 o                         
  -6  10   4        519.67        498.74        45.53 o                         
  -5  10   4          6.69         -2.64        16.77 o                         
  -4  10   4        137.12        128.05        20.06 o                         
  -3  10   4        397.69        403.18        34.54 o                         
  -2  10   4       2263.41       2322.68        52.13 o                         
  -1  10   4        403.87        406.68        25.64 o                         
   0  10   4       4777.59       4498.20        78.41 o                         
   1  10   4         16.98         22.03         8.79 o                         
   2  10   4       1731.47       1551.72       157.30 o                         
   3  10   4          6.75          8.93        10.54 o                         
   4  10   4          6.95         13.39        15.47 o                         
   5  10   4        185.27        200.10        27.66 o                         
   6  10   4        861.14       1051.92       363.80 o                         
   7  10   4          2.42         50.75       284.07 o                         
 -10  11   4        523.11        566.38        68.49 o                         
  -9  11   4         15.72         52.02        47.76 o                         
  -8  11   4       1293.22       1268.10       126.54 o                         
  -7  11   4        164.21        116.09        48.71 o                         
  -6  11   4       3373.39       3405.24       153.58 o                         
  -5  11   4       3407.06       3381.63       103.34 o                         
  -4  11   4         96.66         93.50        19.26 o                         
  -3  11   4        291.08        237.10        19.09 o                         
  -2  11   4        814.11        757.24        31.53 o                         
  -1  11   4       2343.31       2313.80        60.31 o                         
   0  11   4       1349.72       1344.31        46.05 o                         
   1  11   4        147.34        126.94        14.88 o                         
   2  11   4       3081.86       3154.92       157.50 o                         
   3  11   4       2311.18       2317.76        62.96 o                         
   4  11   4        363.15        318.66        61.77 o                         
   5  11   4       1382.32       1549.53       137.38 o                         
   6  11   4        124.44        265.24       447.90 o                         
   7  11   4        116.29        175.29       204.64 o                         
  -9  12   4          3.00         16.41        35.59 o                         
  -8  12   4       1187.24       1219.67       125.73 o                         
  -7  12   4         14.79          4.37        34.71 o                         
  -6  12   4        365.38        408.80        30.77 o                         
  -5  12   4         63.85         34.03        14.74 o                         
  -4  12   4        335.19        368.45        29.36 o                         
  -3  12   4          0.14         21.83        12.45 o                         
  -2  12   4       3295.13       3219.43        64.77 o                         
  -1  12   4        924.40        997.89        42.33 o                         
   0  12   4        142.98        145.98        15.76 o                         
   1  12   4        102.53         65.25        23.22 o                         
   2  12   4        114.35         64.09        29.85 o                         
   3  12   4          3.37         18.17        12.96 o                         
   4  12   4        461.27        541.11        84.21 o                         
   5  12   4        289.63        214.31        28.10 o                         
   6  12   4        113.17        484.69       966.15 o                         
   7  12   4          9.38         14.97        62.40 o                         
  -9  13   4        317.72        295.69        72.14 o                         
  -8  13   4        757.82        768.96       103.22 o                         
  -7  13   4        254.62        229.85        61.67 o                         
  -6  13   4        138.14         41.32        25.57 o                         
  -5  13   4       4932.50       5259.86       239.29 o                         
  -4  13   4        293.92        324.36        28.84 o                         
  -3  13   4        447.45        491.55        29.61 o                         
  -2  13   4          7.21         75.67        25.78 o                         
  -1  13   4       7372.28       7254.04       150.00 o                         
   0  13   4        319.02        288.93        36.02 o                         
   1  13   4         30.51         25.57        11.04 o                         
   2  13   4       2749.84       2660.52       119.26 o                         
   3  13   4       3638.10       3453.60       221.22 o                         
   4  13   4        427.86        443.89        36.82 o                         
   5  13   4        227.32        272.90        30.40 o                         
   6  13   4         41.80        561.48      1484.14 o                         
   7  13   4        883.79        803.36       571.68 o                         
  -9  14   4         48.96         58.75        45.24 o                         
  -8  14   4        550.66        445.49        83.05 o                         
  -7  14   4        240.14        176.84        53.63 o                         
  -6  14   4        103.63         24.31        75.52 o                         
  -5  14   4        198.35         88.41        72.98 o                         
  -4  14   4       1527.69       1328.21       203.28 o                         
  -3  14   4       1408.77       1270.21        92.01 o                         
  -2  14   4         86.14         72.62        18.29 o                         
  -1  14   4        728.10        678.19        76.38 o                         
   0  14   4       3218.56       3115.25        86.74 o                         
   1  14   4        689.56        710.11        36.43 o                         
   2  14   4        363.70        403.19        60.22 o                         
   3  14   4          4.51         38.16        18.57 o                         
   4  14   4       3772.23       3784.82       106.15 o                         
   5  14   4        395.62       1197.80      1936.74 o                         
   6  14   4         15.72        615.52      1828.91 o                         
   7  14   4          0.34        -87.35       356.15 o                         
  -9  15   4        687.29        791.25       112.41 o                         
  -8  15   4         17.08         -6.49        46.11 o                         
  -7  15   4        305.05        272.87        64.57 o                         
  -6  15   4         93.64         92.06        43.68 o                         
  -5  15   4       2593.47       2658.88       121.24 o                         
  -4  15   4         20.38         21.70        23.59 o                         
  -3  15   4         86.75        112.97        22.56 o                         
  -2  15   4        674.81        744.03        81.34 o                         
  -1  15   4       3753.56       3878.34       151.55 o                         
   0  15   4          8.78         14.81        13.81 o                         
   1  15   4       1257.19       1249.80        49.62 o                         
   2  15   4        275.22        276.06        83.33 o                         
   3  15   4       2935.61       2847.78      1469.77 o                         
   4  15   4        361.84        462.68        48.01 o                         
   5  15   4          4.72        668.63      1666.94 o                         
   6  15   4         16.76        849.35      1570.46 o                         
   7  15   4        803.92          1.55       195.79 o                         
  -9  16   4         47.17         26.58        38.73 o                         
  -8  16   4        938.42        979.96       117.20 o                         
  -7  16   4         35.62         22.41        38.93 o                         
  -6  16   4        258.95        246.62        60.40 o                         
  -5  16   4        136.74         61.82        53.94 o                         
  -4  16   4       2317.23       2117.47       116.55 o                         
  -3  16   4         17.85         25.20        26.96 o                         
  -2  16   4        147.43         45.25       110.91 o                         
  -1  16   4        495.24        357.47       347.94 o                         
   0  16   4       4451.16       4202.85       269.02 o                         
   1  16   4         73.56         48.79        25.26 o                         
   2  16   4        284.34        266.67       160.85 o                         
   3  16   4        830.69        849.87       445.40 o                         
   4  16   4        986.61       1120.95        60.81 o                         
   5  16   4         62.24        903.41      2059.26 o                         
   6  16   4        119.31        907.02      1486.01 o                         
  -8  17   4        654.99        670.08       100.99 o                         
  -7  17   4        751.42        723.38        99.51 o                         
  -6  17   4       2524.94       2405.01       164.99 o                         
  -5  17   4        282.79        180.60        95.20 o                         
  -4  17   4        595.61        514.09        43.61 o                         
  -3  17   4        883.09        808.48        68.03 o                         
  -2  17   4        986.40        577.03       465.97 o                         
  -1  17   4       2937.42       2077.85      1542.37 o                         
   0  17   4       1858.87       1945.01        82.19 o                         
   1  17   4       1129.53       1106.89        63.11 o                         
   2  17   4       2082.39       1919.30       172.75 o                         
   3  17   4       1300.16       1062.34       669.35 o                         
   4  17   4         17.53         24.99        18.39 o                         
   5  17   4         36.48        985.84      1825.09 o                         
   6  17   4         33.72        900.82      1513.92 o                         
  -8  18   4        226.10        199.91        61.56 o                         
  -7  18   4        581.66        590.95        93.16 o                         
  -6  18   4        375.05        346.06        72.87 o                         
  -5  18   4       1283.05       1161.56        64.87 o                         
  -4  18   4        256.96        271.04        48.59 o                         
  -3  18   4        279.07        186.02        92.49 o                         
  -2  18   4         35.25          3.43        23.12 o                         
  -1  18   4         45.29         45.83        31.82 o                         
   0  18   4        151.68        144.88        44.50 o                         
   1  18   4        443.97        427.47        80.72 o                         
   2  18   4        234.26        239.27        46.18 o                         
   3  18   4        132.57        106.88        62.40 o                         
   4  18   4        637.67        804.11       334.24 o                         
   5  18   4         41.06        852.31      1534.01 o                         
   6  18   4        356.38       2717.42       246.18 o                         
  -8  19   4        218.58        122.62        54.65 o                         
  -7  19   4        134.31        102.71        48.74 o                         
  -6  19   4       2290.81       2297.08       168.18 o                         
  -5  19   4        149.49        141.51        38.98 o                         
  -4  19   4       1967.28       2049.47       117.62 o                         
  -3  19   4       1644.82       1743.20       133.84 o                         
  -2  19   4        336.49        297.25       179.11 o                         
  -1  19   4        195.57        122.47        50.88 o                         
   0  19   4       1096.18       1145.61        68.80 o                         
   1  19   4        565.46        633.49        52.39 o                         
   2  19   4       3197.24       3122.55      1809.61 o                         
   3  19   4        120.13        129.29       126.75 o                         
   4  19   4        181.07        408.76       552.51 o                         
   5  19   4        526.30       1530.23      1701.62 o                         
   6  19   4          3.58       1219.73       174.87 o                         
  -7  20   4          1.70          3.77        42.15 o                         
  -6  20   4        743.86        761.32        78.23 o                         
  -5  20   4         29.71         56.13        32.09 o                         
  -4  20   4        499.68        456.19        45.42 o                         
  -3  20   4        152.87        107.33        44.11 o                         
  -2  20   4       1269.51        863.24       630.30 o                         
  -1  20   4        464.20        437.38        69.66 o                         
   0  20   4        391.85        455.29        46.87 o                         
   1  20   4          1.77          7.49        19.41 o                         
   2  20   4       1793.29       1883.13       900.15 o                         
   3  20   4         51.34         48.02        29.39 o                         
   4  20   4        316.17        589.18       599.72 o                         
   5  20   4        227.97       1076.43      1105.51 o                         
  -7  21   4        806.28        954.48       120.15 o                         
  -6  21   4         52.08         47.91        32.32 o                         
  -5  21   4          2.83          1.21        30.52 o                         
  -4  21   4         59.17         75.71        31.63 o                         
  -3  21   4        538.58        485.96        50.23 o                         
  -2  21   4        508.47        348.26       209.85 o                         
  -1  21   4          2.09        -34.31        70.60 o                         
   0  21   4        396.32        429.41        46.82 o                         
   1  21   4       1641.77       1754.85        88.80 o                         
   2  21   4        871.50        864.68       180.82 o                         
   3  21   4        277.40        401.35       233.97 o                         
   4  21   4          1.24        339.05       684.67 o                         
   5  21   4       1557.95       2877.99       236.49 o                         
  -7  22   4         11.05         -7.79        42.61 o                         
  -6  22   4       1436.49       1422.11       107.04 o                         
  -5  22   4        196.39        172.88        43.38 o                         
  -4  22   4        333.72        341.84        54.29 o                         
  -3  22   4         87.43         91.12        29.30 o                         
  -2  22   4       1241.62       1116.31        91.03 o                         
  -1  22   4        368.08        252.73       127.02 o                         
   0  22   4        261.94        193.40        34.01 o                         
   1  22   4          1.43         22.83        30.82 o                         
   2  22   4       1075.31       1184.69        95.50 o                         
   3  22   4         23.63        143.58       279.60 o                         
   4  22   4        213.12        704.76       722.70 o                         
  -6  23   4        384.76        402.27        62.27 o                         
  -5  23   4        126.21         74.19        34.77 o                         
  -4  23   4         34.00         24.76        29.36 o                         
  -3  23   4        972.42        967.48        61.19 o                         
  -2  23   4         89.43        129.14        48.26 o                         
  -1  23   4         26.45        119.15        54.21 o                         
   0  23   4         97.70        127.98        39.98 o                         
   1  23   4        870.90        959.19        64.05 o                         
   2  23   4        120.74        200.52       171.16 o                         
   3  23   4         73.22        314.26       409.44 o                         
   4  23   4          0.25        251.90       386.98 o                         
  -6  24   4        880.87        899.06        88.34 o                         
  -5  24   4         18.48          9.82        26.57 o                         
  -4  24   4         85.94        107.96        38.93 o                         
  -3  24   4         11.66         69.64        31.60 o                         
  -2  24   4        754.47        867.31        70.02 o                         
  -1  24   4        116.25        144.17        39.88 o                         
   0  24   4        135.36        178.41        38.79 o                         
   1  24   4          0.47         20.72        23.41 o                         
   2  24   4        171.78        240.56       155.99 o                         
   3  24   4          2.12        159.66       255.13 o                         
  -5  25   4          3.64         16.00        28.88 o                         
  -4  25   4        600.02        672.15        75.02 o                         
  -3  25   4        303.74        446.34        61.70 o                         
  -2  25   4         81.21        135.36        35.00 o                         
  -1  25   4        231.34        324.72        48.70 o                         
   0  25   4        174.99        264.89        74.37 o                         
   1  25   4        440.17        553.82        60.26 o                         
   2  25   4       1171.54       1175.31        85.24 o                         
   3  25   4        438.88        664.98       151.74 o                         
  -4  26   4        143.71        172.80        43.70 o                         
  -3  26   4          4.43         -7.05        26.26 o                         
  -2  26   4        218.44        433.87        81.00 o                         
  -1  26   4         57.32        148.72       110.21 o                         
   0  26   4        526.10        695.55       119.98 o                         
   1  26   4        129.30        161.56        55.77 o                         
   2  26   4        147.84        236.68        85.11 o                         
  -3  27   4         55.74         43.02        30.59 o                         
  -2  27   4         55.72         78.35        27.86 o                         
  -1  27   4         44.56         96.47        39.77 o                         
   0  27   4         29.49         60.42        30.80 o                         
   1  27   4        366.92        479.86        55.77 o                         
  -1  28   4         14.70         46.94        26.47 o                         
  -9   0   5        123.60        147.55        52.94 o                         
  -7   0   5        768.70        770.19        88.72 o                         
  -5   0   5        461.16        446.11        56.94 o                         
  -3   0   5         13.67        115.69        30.76 o                         
  -1   0   5       3949.61       3942.96        93.20 o                         
   1   0   5       3123.33       2812.25       193.90 o                         
   3   0   5        455.16        436.32        58.62 o                         
   5   0   5        109.93         82.42        27.66 o                         
   7   0   5        469.66       2137.88      2308.71 o                         
 -10   1   5          3.37         28.39        26.17 o                         
  -9   1   5         19.96          2.54        26.04 o                         
  -8   1   5       1793.17       1826.13       100.34 o                         
  -7   1   5       1020.13        920.83        67.70 o                         
  -6   1   5        223.71        187.68        32.61 o                         
  -5   1   5        737.92        716.35        49.94 o                         
  -4   1   5       6461.00       6591.27       145.78 o                         
  -3   1   5        131.10        161.16        17.43 o                         
  -2   1   5        728.72        771.18        24.85 o                         
  -1   1   5       3047.54       2972.17        33.31 o                         
   0   1   5      18959.13      19707.86       232.40 o                         
   1   1   5        214.69        230.36        13.41 o                         
   2   1   5       1543.62       1586.73        39.84 o                         
   3   1   5        708.62        735.98        31.48 o                         
   4   1   5       8754.28       9145.96       350.55 o                         
   5   1   5          5.86        -13.26        18.36 o                         
   6   1   5        106.00        120.59        29.36 o                         
   7   1   5         85.64       5298.81       490.84 o                         
 -10   2   5        319.85        406.88        58.43 o                         
  -9   2   5        129.31        173.98        40.60 o                         
  -8   2   5        548.05        523.56        56.62 o                         
  -7   2   5       1840.34       1832.06        93.64 o                         
  -6   2   5         47.39         42.53        25.92 o                         
  -5   2   5        116.87         66.36        22.03 o                         
  -4   2   5        130.01        117.45        17.90 o                         
  -3   2   5       9846.59       9113.03       113.23 o                         
  -2   2   5         29.55         37.27         7.82 o                         
  -1   2   5        943.21        993.52        22.00 o                         
   0   2   5          2.59         19.45         8.62 o                         
   1   2   5         19.24         53.34         6.71 o                         
   2   2   5        112.98        109.44        10.66 o                         
   3   2   5       1034.54       1040.76        37.74 o                         
   4   2   5        162.75        160.69        23.51 o                         
   5   2   5        239.76        221.37        28.31 o                         
   6   2   5          7.32         13.05        26.30 o                         
   7   2   5        657.21       2225.91      1223.16 o                         
 -10   3   5          4.46         22.07        26.41 o                         
  -9   3   5        348.30        355.99        71.67 o                         
  -8   3   5        535.19        507.62        56.55 o                         
  -7   3   5        205.89        174.10        36.48 o                         
  -6   3   5        603.22        564.06        50.31 o                         
  -5   3   5       2399.04       2578.18        92.24 o                         
  -4   3   5       2996.31       3008.08        90.39 o                         
  -3   3   5       6291.02       5986.66       115.00 o                         
  -2   3   5        332.02        354.48        17.36 o                         
  -1   3   5        399.14        538.35        23.15 o                         
   0   3   5       1373.18       1391.82        35.78 o                         
   1   3   5         96.46        108.98        14.65 o                         
   2   3   5       2196.00       2246.55        41.13 o                         
   3   3   5       4006.89       4150.33        73.76 o                         
   4   3   5       2530.79       2610.95        74.28 o                         
   5   3   5        673.02        633.42        62.91 o                         
   6   3   5        939.43        798.45       124.28 o                         
   7   3   5        139.04        153.61        34.99 o                         
 -10   4   5         33.97         38.32        28.65 o                         
  -9   4   5         12.41        -11.74        32.77 o                         
  -8   4   5        193.33        199.53        38.73 o                         
  -7   4   5       1140.89       1045.04        72.19 o                         
  -6   4   5          0.19         -6.17        20.00 o                         
  -5   4   5       2164.28       2281.67        87.43 o                         
  -4   4   5         14.76         24.35        15.57 o                         
  -3   4   5        361.56        377.39        23.09 o                         
  -2   4   5        275.43        256.14        15.33 o                         
  -1   4   5       1506.13       1423.02        36.79 o                         
   0   4   5        402.25        424.02        24.60 o                         
   1   4   5       1262.94       1330.38        49.90 o                         
   2   4   5        587.79        564.78        21.06 o                         
   3   4   5        999.03       1073.24        38.82 o                         
   4   4   5        251.57        234.36        28.06 o                         
   5   4   5         13.99         22.26        26.33 o                         
   6   4   5          7.17         -2.09        21.81 o                         
   7   4   5       1113.78       1648.77       767.64 o                         
 -10   5   5        339.07        363.48        54.61 o                         
  -9   5   5         66.89         61.63        28.91 o                         
  -8   5   5        266.94        296.41        44.76 o                         
  -7   5   5        435.51        441.71        50.01 o                         
  -6   5   5       1734.33       1700.32        84.27 o                         
  -5   5   5       3898.35       4045.22       114.69 o                         
  -4   5   5       1736.78       1816.43        58.08 o                         
  -3   5   5          0.23         30.46        10.96 o                         
  -2   5   5       4575.40       4315.60        64.32 o                         
  -1   5   5        146.10        115.36        13.44 o                         
   0   5   5       1960.47       2048.00        54.29 o                         
   1   5   5        855.37       1029.93        45.92 o                         
   2   5   5       2778.71       2714.13        51.85 o                         
   3   5   5       4632.62       4900.93        92.74 o                         
   4   5   5         20.28          9.72        14.26 o                         
   5   5   5        670.64        722.01        54.08 o                         
   6   5   5        503.89        633.03        68.69 o                         
   7   5   5          7.43       2559.94      3687.07 o                         
 -10   6   5         57.03         40.90        31.45 o                         
  -9   6   5         48.24         41.57        27.01 o                         
  -8   6   5          1.75          8.21        26.26 o                         
  -7   6   5        181.19        193.41        37.34 o                         
  -6   6   5         87.40         74.18        19.84 o                         
  -5   6   5       4789.64       4928.87       122.70 o                         
  -4   6   5         26.19         48.60        20.75 o                         
  -3   6   5        719.02        602.77        35.35 o                         
  -2   6   5        289.09        247.98        22.95 o                         
  -1   6   5       3100.73       2928.41        31.59 o                         
   0   6   5        600.88        615.22        30.37 o                         
   1   6   5       2071.80       2381.52        68.98 o                         
   2   6   5          4.68         14.51         8.76 o                         
   3   6   5       4628.30       4686.86        90.60 o                         
   4   6   5        310.83        341.56        30.84 o                         
   5   6   5       1641.32       1747.70       146.86 o                         
   6   6   5         15.51         -1.20        25.58 o                         
   7   6   5        534.16       3204.42      3879.08 o                         
 -10   7   5       1327.13       1496.82       105.20 o                         
  -9   7   5         31.28         38.18        27.27 o                         
  -8   7   5        159.38        129.83        22.95 o                         
  -7   7   5          3.59          0.79        14.30 o                         
  -6   7   5       4517.35       4571.28       120.26 o                         
  -5   7   5        522.25        514.23        41.82 o                         
  -4   7   5         68.40         70.42        20.39 o                         
  -3   7   5        228.03        246.58        30.38 o                         
  -2   7   5       2322.97       2399.93        82.92 o                         
  -1   7   5         78.63        139.68        12.13 o                         
   0   7   5         16.84         50.29        10.98 o                         
   1   7   5         81.40        106.51        23.28 o                         
   2   7   5       3759.52       3419.76       220.62 o                         
   3   7   5        620.21        635.29        36.00 o                         
   4   7   5        324.90        317.72        47.72 o                         
   5   7   5        325.60        317.89        57.70 o                         
   6   7   5       2073.38       2449.63       135.97 o                         
   7   7   5         19.60       2279.36      4066.49 o                         
 -10   8   5          4.15        -20.31        30.23 o                         
  -9   8   5        407.45        479.15        59.58 o                         
  -8   8   5        101.76         92.58        31.66 o                         
  -7   8   5        603.88        586.13        58.78 o                         
  -6   8   5        154.99        184.66        28.70 o                         
  -5   8   5       1418.13       1328.85        64.59 o                         
  -4   8   5        537.29        550.05        41.94 o                         
  -3   8   5       2321.13       2229.47        78.63 o                         
  -2   8   5         79.91         51.37        10.85 o                         
  -1   8   5          6.27         23.43         8.43 o                         
   0   8   5          8.81         12.82         8.64 o                         
   1   8   5       3182.80       3017.25        63.25 o                         
   2   8   5        118.41        152.42        18.03 o                         
   3   8   5        941.39        941.45        43.55 o                         
   4   8   5         65.38         63.37        30.97 o                         
   5   8   5        291.13        317.05        34.70 o                         
   6   8   5        198.51        219.68        32.06 o                         
 -10   9   5        434.84        428.56        59.87 o                         
  -9   9   5          0.77         14.75        26.15 o                         
  -8   9   5        173.83        137.94        54.74 o                         
  -7   9   5        776.80        695.98        46.98 o                         
  -6   9   5       2019.97       1944.15        81.22 o                         
  -5   9   5        219.54        204.58        29.04 o                         
  -4   9   5         91.04         88.79        19.86 o                         
  -3   9   5         36.33         32.41        18.06 o                         
  -2   9   5       2070.18       2060.16        54.72 o                         
  -1   9   5        258.93        316.66        21.39 o                         
   0   9   5       1252.67       1159.37        41.69 o                         
   1   9   5          2.85         18.75         6.74 o                         
   2   9   5       4046.76       4134.73        79.93 o                         
   3   9   5         27.92         33.38        25.54 o                         
   4   9   5         11.43        -18.01        19.31 o                         
   5   9   5         33.33         34.13        18.97 o                         
   6   9   5        984.97       1848.05      1458.00 o                         
   7   9   5         99.51        678.96       328.56 o                         
 -10  10   5         98.68         79.18        34.78 o                         
  -9  10   5        969.25       1008.82        84.12 o                         
  -8  10   5        504.07        496.52        83.03 o                         
  -7  10   5        168.22        213.57        27.49 o                         
  -6  10   5        323.30        346.20        35.49 o                         
  -5  10   5       2164.64       2045.00        77.59 o                         
  -4  10   5          1.40         -1.27        14.61 o                         
  -3  10   5       1418.51       1494.38        66.93 o                         
  -2  10   5        644.31        636.52        32.37 o                         
  -1  10   5        581.70        601.18        30.10 o                         
   0  10   5        139.16        151.82        13.58 o                         
   1  10   5       1298.38       1101.29        41.14 o                         
   2  10   5        158.67        153.75        19.68 o                         
   3  10   5        858.37        779.11       113.36 o                         
   4  10   5         53.21         42.19        34.76 o                         
   5  10   5       1473.92       1607.29        95.50 o                         
   6  10   5        488.61       1769.09      2092.68 o                         
   7  10   5         98.65       1084.82       360.58 o                         
  -9  11   5        103.54        132.44        51.53 o                         
  -8  11   5        523.63        460.82        81.66 o                         
  -7  11   5        831.72        744.70        44.92 o                         
  -6  11   5        681.50        731.28        46.85 o                         
  -5  11   5        862.71        823.10        50.70 o                         
  -4  11   5        306.41        261.95        27.78 o                         
  -3  11   5          2.13          4.17        10.22 o                         
  -2  11   5       1733.45       1634.23        52.19 o                         
  -1  11   5        283.85        302.53        23.44 o                         
   0  11   5        498.46        454.73        27.10 o                         
   1  11   5       1733.61       1737.46        51.38 o                         
   2  11   5       1799.66       1836.33        72.23 o                         
   3  11   5       2064.39       2124.42        76.57 o                         
   4  11   5         77.06         94.08        37.17 o                         
   5  11   5        123.26        124.48        25.39 o                         
   7  11   5         94.48        958.12       365.48 o                         
  -9  12   5        209.81        192.66        62.68 o                         
  -8  12   5        283.48        333.56        74.36 o                         
  -7  12   5         34.70         37.26        39.66 o                         
  -6  12   5          0.80         19.55        14.46 o                         
  -5  12   5       2741.66       2626.72        78.65 o                         
  -4  12   5        967.08        909.56        47.90 o                         
  -3  12   5        650.66        661.48        33.94 o                         
  -2  12   5        559.43        523.47        29.41 o                         
  -1  12   5        258.55        250.97        23.51 o                         
   0  12   5         29.47         37.94        12.50 o                         
   1  12   5        739.93        634.65        27.63 o                         
   2  12   5         77.42         62.31        14.50 o                         
   3  12   5          4.72          9.55        15.52 o                         
   4  12   5         58.04         38.54        17.98 o                         
   5  12   5       2077.58       2227.52       121.81 o                         
   6  12   5        247.59       3372.65       318.34 o                         
   7  12   5         93.01       1250.09       383.42 o                         
  -9  13   5          6.32         37.81        47.37 o                         
  -8  13   5       1396.27       1324.92       134.94 o                         
  -7  13   5        407.39        421.78        77.06 o                         
  -6  13   5          2.16         -5.06        12.92 o                         
  -5  13   5        403.27        421.15        33.91 o                         
  -4  13   5       3149.48       2983.06        85.32 o                         
  -3  13   5        155.31        158.85        23.84 o                         
  -2  13   5         81.08        116.27        17.03 o                         
  -1  13   5         87.69        126.35        19.89 o                         
   0  13   5       1611.12       1581.09        68.17 o                         
   1  13   5        225.68        191.67        18.44 o                         
   2  13   5        925.76        817.51        98.55 o                         
   3  13   5       1464.20       1524.63        68.32 o                         
   4  13   5        964.92       1077.93        66.52 o                         
   5  13   5        179.34        345.02       422.46 o                         
   6  13   5         70.54        280.74       311.45 o                         
  -9  14   5       1066.94       1128.71       132.34 o                         
  -8  14   5         40.07         47.18        41.74 o                         
  -7  14   5         74.13         57.40        44.44 o                         
  -6  14   5        187.77        216.97        54.88 o                         
  -5  14   5        652.20        661.56        41.57 o                         
  -4  14   5          8.29         35.89        17.34 o                         
  -3  14   5        598.96        645.62        42.56 o                         
  -2  14   5        226.47        255.62        23.20 o                         
  -1  14   5        755.66        760.68        55.78 o                         
   0  14   5        257.97        246.54        26.30 o                         
   1  14   5        381.25        347.13        42.20 o                         
   2  14   5        373.79        338.35        60.29 o                         
   3  14   5         18.60         -5.32        22.47 o                         
   4  14   5         66.30        103.78        29.97 o                         
   5  14   5       1016.89       1186.83       209.13 o                         
   6  14   5          0.03       3676.43       412.42 o                         
  -9  15   5          0.52         13.19        39.17 o                         
  -8  15   5       1748.70       1679.81       150.31 o                         
  -7  15   5         32.61         19.52        33.56 o                         
  -6  15   5        201.82        216.34        56.09 o                         
  -5  15   5        154.81        223.34        28.71 o                         
  -4  15   5       4155.75       4283.17       193.50 o                         
  -3  15   5          7.22         20.89        20.07 o                         
  -2  15   5        844.33        875.99        61.60 o                         
  -1  15   5        405.39        357.45        31.49 o                         
   0  15   5       4415.89       4220.60       332.52 o                         
   1  15   5        164.14        171.81        20.18 o                         
   2  15   5        150.36        118.96        40.31 o                         
   3  15   5        747.64        831.41        53.83 o                         
   4  15   5       1181.56       1319.69        67.44 o                         
   5  15   5        194.68       1593.65       241.98 o                         
  -8  16   5          0.06         -2.63        38.51 o                         
  -7  16   5        470.54        403.98        78.55 o                         
  -6  16   5         10.38        -17.48        36.89 o                         
  -5  16   5         14.14         -3.59        16.39 o                         
  -4  16   5         49.73         23.99        21.86 o                         
  -3  16   5        254.32        219.84        33.50 o                         
  -2  16   5        127.71         67.29        30.88 o                         
  -1  16   5        247.52        181.32        52.89 o                         
   0  16   5         96.10        115.08        24.03 o                         
   1  16   5        274.04        253.93        48.33 o                         
   2  16   5         82.19         88.11        82.41 o                         
   3  16   5        319.65        301.50        69.26 o                         
   4  16   5         48.08         43.64        18.72 o                         
   5  16   5        260.16       2071.04       297.29 o                         
   6  16   5         80.15       4975.07       450.45 o                         
  -8  17   5        470.10        598.92        95.91 o                         
  -7  17   5         44.13         71.25        45.00 o                         
  -6  17   5        589.13        544.07        83.74 o                         
  -5  17   5        782.93        702.21        70.29 o                         
  -4  17   5        127.98        145.88        39.31 o                         
  -3  17   5         79.20         42.57        31.71 o                         
  -2  17   5        783.16        699.86        83.88 o                         
  -1  17   5        137.71         50.62        75.83 o                         
   0  17   5        578.55        404.48       300.36 o                         
   1  17   5         48.28         29.85        23.16 o                         
   2  17   5        150.90        186.59        84.83 o                         
   3  17   5       1392.37       1446.89        85.49 o                         
   4  17   5        309.39        236.21       119.51 o                         
   5  17   5        196.96       3789.97       405.37 o                         
  -8  18   5         55.29         95.03        54.03 o                         
  -7  18   5        393.01        322.64        74.42 o                         
  -6  18   5       1044.25       1056.01       117.19 o                         
  -5  18   5        223.71         81.86        74.43 o                         
  -4  18   5        114.44         68.14        63.99 o                         
  -3  18   5       1476.69       1495.73        94.99 o                         
  -2  18   5        285.87         80.30       184.39 o                         
  -1  18   5       1684.18       1166.63       832.39 o                         
   0  18   5          0.80         -7.15        41.47 o                         
   1  18   5        877.00       1025.71        61.68 o                         
   2  18   5         23.96         29.90        21.82 o                         
   3  18   5       1424.96       1425.00       721.35 o                         
   4  18   5        319.50       -151.86       155.30 o                         
   5  18   5         63.47       4346.13       409.66 o                         
  -8  19   5         97.50         74.76        46.82 o                         
  -7  19   5        290.60        292.16        71.34 o                         
  -6  19   5        512.76        511.41        65.94 o                         
  -5  19   5        458.53        415.25        59.74 o                         
  -4  19   5         60.30         28.91        45.96 o                         
  -3  19   5        673.11        669.20        69.25 o                         
  -2  19   5       2365.32       1474.29      1214.61 o                         
  -1  19   5        152.64         24.23       105.26 o                         
   0  19   5        438.96        266.98       220.33 o                         
   1  19   5        610.51        567.43        49.36 o                         
   2  19   5         11.17         30.98       114.57 o                         
   3  19   5        566.74        489.81       333.70 o                         
   4  19   5        366.70        346.75       202.93 o                         
   5  19   5         48.45       3604.03       374.94 o                         
  -7  20   5        308.04        304.85        75.98 o                         
  -6  20   5        244.59        270.26        54.64 o                         
  -5  20   5        831.17        856.68        81.01 o                         
  -4  20   5         24.99         24.57        22.80 o                         
  -3  20   5          9.52          1.63        22.42 o                         
  -2  20   5        257.37        124.32       130.11 o                         
  -1  20   5        252.64        138.94       134.67 o                         
   0  20   5        242.74        123.42       106.42 o                         
   1  20   5        565.27        615.08        66.35 o                         
   2  20   5        136.34         98.75        36.24 o                         
   3  20   5        289.89        -82.67       150.22 o                         
   4  20   5        104.62       1320.55       265.95 o                         
  -7  21   5        120.72        130.57        57.73 o                         
  -6  21   5        599.93        722.75        79.14 o                         
  -5  21   5        555.97        621.81        71.39 o                         
  -4  21   5         16.25         -4.84        27.71 o                         
  -3  21   5         34.51         23.11        25.08 o                         
  -2  21   5       2006.16       1297.34       977.96 o                         
  -1  21   5        596.51        299.62       248.82 o                         
   0  21   5        410.21        325.08       151.46 o                         
   1  21   5       1230.16       1288.52       126.57 o                         
   2  21   5        650.05        703.25       505.79 o                         
   3  21   5         16.13         26.04       146.82 o                         
   4  21   5        204.80       1431.42       245.55 o                         
  -6  22   5        227.07        262.59        53.03 o                         
  -5  22   5        433.59        443.42        66.74 o                         
  -4  22   5         99.91         65.36        27.63 o                         
  -3  22   5        756.87        722.03        75.44 o                         
  -2  22   5         35.29         86.96        46.58 o                         
  -1  22   5        914.94        866.66       100.67 o                         
   0  22   5        228.69        226.69        57.74 o                         
   1  22   5        399.47        428.39        47.74 o                         
   2  22   5         13.67        -44.58       126.05 o                         
   3  22   5        219.15        422.47       186.04 o                         
   4  22   5         16.68       1613.28       249.27 o                         
  -6  23   5        111.95        142.94        43.75 o                         
  -5  23   5        124.54        131.73        41.28 o                         
  -4  23   5          3.26         31.63        30.70 o                         
  -3  23   5        606.04        485.64       112.45 o                         
  -2  23   5        949.64        829.09       412.30 o                         
  -1  23   5        124.29         53.90        51.38 o                         
   0  23   5         36.57         -9.88        65.02 o                         
   1  23   5        244.35        301.69        42.00 o                         
   2  23   5        772.50        317.43       176.50 o                         
   3  23   5        665.00       1059.23       212.92 o                         
  -5  24   5        185.53        168.11        46.47 o                         
  -4  24   5          9.32         13.60        31.64 o                         
  -3  24   5        471.09        517.13        55.50 o                         
  -2  24   5        162.26         60.17        71.32 o                         
  -1  24   5        227.01        129.29        95.27 o                         
   0  24   5          0.00         -3.74        35.02 o                         
   1  24   5        401.81        465.75        49.52 o                         
   2  24   5        120.40        176.06       122.14 o                         
  -4  25   5        184.16        255.70        53.05 o                         
  -3  25   5        259.41        256.18        40.10 o                         
  -2  25   5         37.57        106.60        39.20 o                         
  -1  25   5        406.41        438.66        66.49 o                         
   0  25   5        271.91        312.80        60.56 o                         
   1  25   5         33.24        109.62        96.04 o                         
   2  25   5        272.65        472.79       138.57 o                         
  -3  26   5        374.38        456.44        65.25 o                         
  -2  26   5         22.74         30.86        26.89 o                         
  -1  26   5        560.68        609.65        71.05 o                         
   0  26   5         96.60        182.98        47.72 o                         
   1  26   5         11.38        280.80       101.00 o                         
  -1  27   5         65.03        104.12        46.17 o                         
 -10   0   6         15.25         47.32        41.22 o                         
  -8   0   6       2672.38       2632.89       170.22 o                         
  -6   0   6       2661.04       2711.69       147.36 o                         
  -4   0   6        509.16        371.58        47.61 o                         
  -2   0   6        127.86        116.30        14.86 o                         
   0   0   6       5896.96       6033.44       111.13 o                         
   2   0   6          4.54         10.43        12.34 o                         
   4   0   6         80.55         72.94        22.76 o                         
   6   0   6        449.77        409.82       127.94 o                         
 -10   1   6        277.76        353.16        55.47 o                         
  -9   1   6          2.46         -0.71        25.63 o                         
  -8   1   6          6.56         34.50        26.55 o                         
  -7   1   6       1415.02       1420.52        83.30 o                         
  -6   1   6          0.79          8.56        19.09 o                         
  -5   1   6        110.26         90.06        21.89 o                         
  -4   1   6        478.58        441.39        36.31 o                         
  -3   1   6       3943.08       3528.81        73.94 o                         
  -2   1   6       2430.00       2209.96        46.43 o                         
  -1   1   6       2260.14       2549.45        56.83 o                         
   0   1   6          7.49         15.76         9.41 o                         
   1   1   6       5335.28       5426.05       131.39 o                         
   2   1   6        404.14        382.23        16.89 o                         
   3   1   6        249.33        249.64        17.41 o                         
   4   1   6       2477.57       2831.89       206.49 o                         
   5   1   6       1815.05       1949.79        92.94 o                         
   6   1   6        176.63        171.71        35.23 o                         
   7   1   6         95.03       3214.03       941.75 o                         
 -10   2   6        198.42        311.58        51.56 o                         
  -9   2   6        102.20        133.28        36.49 o                         
  -8   2   6        929.17        817.31        69.45 o                         
  -7   2   6         15.48         17.11        24.48 o                         
  -6   2   6       1101.94       1088.03        68.00 o                         
  -5   2   6         20.64         19.04        17.07 o                         
  -4   2   6        137.40        183.43        25.34 o                         
  -3   2   6         30.65         51.25        12.11 o                         
  -2   2   6        208.84        175.27        13.21 o                         
  -1   2   6        476.85        373.79        13.15 o                         
   0   2   6       6611.88       6650.62       144.33 o                         
   1   2   6         33.36         39.81        12.31 o                         
   2   2   6       1112.43       1107.79        26.37 o                         
   3   2   6          8.46         21.15         8.28 o                         
   4   2   6          9.24         23.44        15.90 o                         
   5   2   6        180.56        171.62        26.67 o                         
   6   2   6       1232.37       1542.01        97.07 o                         
   7   2   6        101.10       3201.71      1455.35 o                         
 -10   3   6         30.51         42.44        28.64 o                         
  -9   3   6         34.89         18.87        23.99 o                         
  -8   3   6        123.98        134.89        34.51 o                         
  -7   3   6       3262.39       3089.68       121.03 o                         
  -6   3   6        281.36        300.77        39.31 o                         
  -5   3   6       1238.37       1215.84        65.29 o                         
  -4   3   6        237.20        242.90        28.68 o                         
  -3   3   6        762.01        655.43        29.50 o                         
  -2   3   6         47.92         77.49         9.86 o                         
  -1   3   6       3176.44       3365.11        74.41 o                         
   0   3   6         98.11         97.94        12.83 o                         
   1   3   6        506.82        531.62        28.34 o                         
   2   3   6        863.98        827.74        21.64 o                         
   3   3   6        160.64        305.55        28.01 o                         
   4   3   6       3692.75       3902.73       190.34 o                         
   5   3   6        579.20        613.45        65.52 o                         
   6   3   6        583.40        512.35       199.50 o                         
   7   3   6        381.91       1932.96      2262.19 o                         
 -10   4   6          4.85          2.51        26.10 o                         
  -9   4   6          2.42        -12.71        26.22 o                         
  -8   4   6        508.74        486.82        56.36 o                         
  -7   4   6          4.35          2.29        21.25 o                         
  -6   4   6       1554.97       1635.73        82.80 o                         
  -5   4   6         42.27         45.26        20.34 o                         
  -4   4   6        653.15        584.06        35.59 o                         
  -3   4   6         26.79         26.57         9.45 o                         
  -2   4   6        260.54        316.36        17.35 o                         
  -1   4   6       1172.95       1176.79        35.39 o                         
   0   4   6        933.79       1017.78        34.14 o                         
   1   4   6         77.26         76.25        17.46 o                         
   2   4   6       1156.46       1145.94        27.35 o                         
   3   4   6        313.91        308.74        18.47 o                         
   4   4   6       1264.18       1384.76        61.20 o                         
   5   4   6         96.52         68.01        21.70 o                         
   6   4   6        537.68        490.98       193.52 o                         
   7   4   6        181.28       2180.00      2694.84 o                         
 -10   5   6        239.38        250.79        48.80 o                         
  -9   5   6        539.04        534.31        61.80 o                         
  -8   5   6        138.22        131.43        34.53 o                         
  -7   5   6          6.82        -18.37        26.05 o                         
  -6   5   6          0.29         13.13        20.24 o                         
  -5   5   6       4526.35       4521.97       101.73 o                         
  -4   5   6        136.69        106.91        19.33 o                         
  -3   5   6        427.71        407.26        23.11 o                         
  -2   5   6        532.75        478.90        20.38 o                         
  -1   5   6       4475.93       4456.87        69.87 o                         
   0   5   6       2098.24       2256.44        51.15 o                         
   1   5   6        235.66        197.78        23.80 o                         
   2   5   6        391.51        355.66        20.59 o                         
   3   5   6        384.83        380.34        28.56 o                         
   4   5   6       1738.76       1899.89        66.72 o                         
   5   5   6        729.64        773.82        90.17 o                         
   6   5   6        518.52        428.83        59.64 o                         
 -10   6   6        576.13        617.15        71.31 o                         
  -9   6   6         88.78         65.43        30.56 o                         
  -8   6   6        260.85        268.80        31.58 o                         
  -7   6   6          0.08         -3.21        15.67 o                         
  -6   6   6       2257.84       2974.52        87.07 o                         
  -5   6   6          5.73         18.68        14.98 o                         
  -4   6   6       1717.57       1708.25        58.33 o                         
  -3   6   6          4.60        384.61        30.46 o                         
  -2   6   6       1842.64       1711.46        46.22 o                         
  -1   6   6       1316.41       1325.73        39.85 o                         
   0   6   6       1354.45       1431.73        50.30 o                         
   1   6   6         49.71         57.88        16.95 o                         
   2   6   6       2053.51       1919.04        67.26 o                         
   3   6   6        922.07       1200.69        46.63 o                         
   4   6   6        932.37       1031.56        50.63 o                         
   5   6   6        192.35        187.93        54.03 o                         
   6   6   6        213.27        252.31       326.60 o                         
 -10   7   6         18.92         39.96        30.17 o                         
  -9   7   6       1656.10       1704.31       106.16 o                         
  -8   7   6          4.99         -6.52        16.85 o                         
  -7   7   6          5.99         -1.92        15.60 o                         
  -6   7   6          9.79          6.36        14.53 o                         
  -5   7   6       3462.76       3463.17        88.43 o                         
  -4   7   6        381.43        337.47        28.16 o                         
  -3   7   6        195.81        188.79        18.72 o                         
  -2   7   6        983.77        953.13        24.72 o                         
  -1   7   6       1213.68       1259.87        40.13 o                         
   0   7   6         23.23         31.75        13.02 o                         
   1   7   6         61.92         52.06        16.84 o                         
   2   7   6        362.11        380.39        42.85 o                         
   3   7   6       1286.82       1292.84        48.12 o                         
   4   7   6          2.11         -0.09        15.28 o                         
   5   7   6         18.30          0.83        33.12 o                         
   6   7   6         10.91        223.41       639.18 o                         
 -10   8   6        341.36        341.99        55.48 o                         
  -9   8   6        110.39        145.66        39.52 o                         
  -8   8   6        140.15        131.76        35.55 o                         
  -7   8   6         23.16         17.35        15.80 o                         
  -6   8   6       1548.74       1513.34        61.60 o                         
  -5   8   6        845.74        771.96        54.34 o                         
  -4   8   6        187.15        240.09        30.20 o                         
  -3   8   6        120.03         80.20        19.73 o                         
  -2   8   6       3344.74       3299.56        70.70 o                         
  -1   8   6         35.89         41.78        13.06 o                         
   0   8   6        496.41        419.11        30.73 o                         
   1   8   6          7.58          2.72        23.17 o                         
   2   8   6       3906.54       3653.56       109.96 o                         
   3   8   6        687.00        709.65        36.89 o                         
   4   8   6       1089.16       1071.70       142.98 o                         
   5   8   6        463.92        454.11        60.48 o                         
   6   8   6        400.00       1836.23       275.47 o                         
  -9   9   6       1436.58       1612.06       103.62 o                         
  -8   9   6          0.05          2.50        23.99 o                         
  -7   9   6        214.87        220.29        27.45 o                         
  -6   9   6        267.34        260.30        34.41 o                         
  -5   9   6       1745.08       1714.37        77.85 o                         
  -4   9   6        873.29        885.69        50.20 o                         
  -3   9   6        141.71        167.04        25.19 o                         
  -2   9   6       1759.86       1902.31        75.30 o                         
  -1   9   6       1218.60       1165.68        29.28 o                         
   0   9   6        614.87        601.01        99.28 o                         
   1   9   6        139.76        101.44        40.27 o                         
   2   9   6        314.18        322.39        19.56 o                         
   3   9   6       3032.84       3095.29        78.45 o                         
   4   9   6       1553.20       1687.90       108.51 o                         
   5   9   6        308.86        321.18       168.47 o                         
   6   9   6        232.70       2869.05       321.07 o                         
  -9  10   6          0.55         12.70        27.29 o                         
  -8  10   6        323.77        301.95        46.34 o                         
  -7  10   6        475.90        515.97        44.14 o                         
  -6  10   6        479.10        388.11        39.59 o                         
  -5  10   6       2015.16       1943.84        82.21 o                         
  -4  10   6       1809.59       1766.51        69.84 o                         
  -3  10   6        494.14        461.81        28.57 o                         
  -2  10   6       2336.81       2291.42        56.17 o                         
  -1  10   6         16.54         21.87         7.84 o                         
   0  10   6          5.44          7.50        10.58 o                         
   1  10   6         85.95         85.96        40.62 o                         
   2  10   6       1708.39       1610.73        44.42 o                         
   3  10   6         55.79         34.55        15.96 o                         
   4  10   6        276.73        194.02       152.30 o                         
   5  10   6        458.11        411.18       251.82 o                         
   6  10   6        316.59       3641.65       326.93 o                         
  -9  11   6         18.18         12.58        26.04 o                         
  -8  11   6        300.25        320.05        70.69 o                         
  -7  11   6        736.59        681.98        49.34 o                         
  -6  11   6        392.00        365.77        61.44 o                         
  -5  11   6         75.06         71.94        22.44 o                         
  -4  11   6       2822.59       2835.17        87.91 o                         
  -3  11   6       1205.48       1136.02        44.39 o                         
  -2  11   6       1219.99       1311.08        56.52 o                         
  -1  11   6         82.98         69.88        12.76 o                         
   0  11   6        207.22        167.22        13.66 o                         
   1  11   6       2034.58       2043.71       129.34 o                         
   2  11   6         25.66         38.63        11.77 o                         
   3  11   6       1933.35       1950.20       123.70 o                         
   4  11   6        217.96        206.20        45.56 o                         
   5  11   6        170.14        158.56        53.61 o                         
   6  11   6        152.29       3953.72       336.05 o                         
  -9  12   6         11.62         58.48        31.26 o                         
  -8  12   6       1307.58       1545.28       144.25 o                         
  -7  12   6         88.32         83.92        44.73 o                         
  -6  12   6         30.07         25.26        22.65 o                         
  -5  12   6        483.21        512.01        40.28 o                         
  -4  12   6       1254.98       1307.12        61.07 o                         
  -3  12   6         23.61        429.08        83.17 o                         
  -2  12   6       1647.73       1607.39        54.25 o                         
  -1  12   6        248.41        215.49        19.96 o                         
   0  12   6        102.80        102.98        12.42 o                         
   1  12   6          0.59         32.91        41.89 o                         
   2  12   6         78.15         51.82        14.51 o                         
   3  12   6         10.58         21.74        56.27 o                         
   4  12   6        666.71        623.41       414.40 o                         
   5  12   6          0.22        354.29       145.77 o                         
  -9  13   6         39.60         29.60        40.57 o                         
  -8  13   6          0.17         23.36        40.72 o                         
  -7  13   6       2805.49       2883.14       183.95 o                         
  -6  13   6         99.18        104.47        23.11 o                         
  -5  13   6         30.01         14.30        14.67 o                         
  -4  13   6       1609.68       1616.45        68.15 o                         
  -3  13   6       1220.44       1142.97        65.39 o                         
  -2  13   6       1810.82       1826.27        98.30 o                         
  -1  13   6          5.53          4.61         9.40 o                         
   0  13   6        133.22        160.05        15.23 o                         
   1  13   6       3976.79       3453.19       634.62 o                         
   2  13   6        112.59        116.28        23.09 o                         
   3  13   6        129.49        122.35        40.82 o                         
   4  13   6        287.56        226.56       205.72 o                         
   5  13   6       1092.32        537.90       183.64 o                         
  -9  14   6          7.74          5.77        38.26 o                         
  -8  14   6        441.98        460.98        84.58 o                         
  -7  14   6         44.31         21.29        37.15 o                         
  -6  14   6          8.74         12.80        14.98 o                         
  -5  14   6         56.79         49.65        18.69 o                         
  -4  14   6       1468.51       1442.71        64.96 o                         
  -3  14   6          0.09         -1.35        16.22 o                         
  -2  14   6        359.18        357.11        27.06 o                         
  -1  14   6         92.75        124.92        20.74 o                         
   0  14   6       1247.92       1142.33        76.04 o                         
   1  14   6        631.47        768.86        65.05 o                         
   2  14   6        495.85        468.02       212.19 o                         
   3  14   6          4.56          3.08        25.49 o                         
   4  14   6       1416.61       1108.69       743.44 o                         
   5  14   6          5.46        767.17       203.78 o                         
  -8  15   6        435.73        469.34        86.00 o                         
  -7  15   6       1341.35       1294.04       129.22 o                         
  -6  15   6        545.83        537.13        43.44 o                         
  -5  15   6          3.31         -7.27        13.93 o                         
  -4  15   6        155.71        136.97        25.20 o                         
  -3  15   6       5088.67       5352.16       126.47 o                         
  -2  15   6         16.04         18.75        13.12 o                         
  -1  15   6         18.85         25.59        12.07 o                         
   0  15   6        106.03        237.54        42.56 o                         
   1  15   6       3970.39       3191.67      1019.94 o                         
   3  15   6         63.24          0.41        26.32 o                         
   4  15   6         19.47         42.33        28.44 o                         
   5  15   6       1770.70       1337.63       223.39 o                         
  -8  16   6        788.47        919.67       115.76 o                         
  -7  16   6         17.52         28.96        38.16 o                         
  -6  16   6          6.33        -41.91        42.39 o                         
  -5  16   6        219.50        225.37        28.87 o                         
  -4  16   6          5.42         38.15        29.13 o                         
  -3  16   6        153.62        226.16        31.40 o                         
  -2  16   6        356.93        394.86        39.87 o                         
  -1  16   6        196.37        209.33        37.68 o                         
   0  16   6       1470.84       1158.17       313.80 o                         
   1  16   6        199.62        117.29       140.68 o                         
   2  16   6         44.50        -89.83       100.53 o                         
   3  16   6         29.65         10.76        50.36 o                         
   4  16   6        458.98         82.50        95.46 o                         
   5  16   6         57.11       1649.71       239.99 o                         
  -8  17   6         79.33         71.14        47.48 o                         
  -7  17   6        852.79        788.56       104.27 o                         
  -6  17   6       1246.64       1277.72       125.78 o                         
  -5  17   6         51.23         40.37        21.31 o                         
  -4  17   6        143.44        122.62        26.45 o                         
  -3  17   6       2703.73       2757.35       104.58 o                         
  -2  17   6        806.15        768.22        68.99 o                         
  -1  17   6         25.64          8.13        33.21 o                         
   0  17   6        613.92        538.52       350.16 o                         
   1  17   6       2429.69       1763.37      1177.54 o                         
   2  17   6        924.07         23.12        84.16 o                         
   3  17   6         33.07         27.54        28.76 o                         
   4  17   6        159.99        229.34       139.44 o                         
   5  17   6        327.86       1678.35       270.70 o                         
  -8  18   6         75.72         86.17        47.39 o                         
  -7  18   6        142.50        181.77        58.50 o                         
  -6  18   6         95.74        105.02        40.05 o                         
  -5  18   6        284.66        329.89        55.26 o                         
  -4  18   6       1056.86       1018.45        85.08 o                         
  -3  18   6         12.07          4.15        32.22 o                         
  -2  18   6        301.28        346.01        51.65 o                         
  -1  18   6        221.99        193.89        50.78 o                         
   0  18   6       1080.25        857.09       603.13 o                         
   1  18   6         48.12         -2.16       119.80 o                         
   2  18   6        402.35        -45.73        83.85 o                         
   3  18   6        108.24        132.86        67.66 o                         
   4  18   6        183.18        463.45       150.78 o                         
  -7  19   6         67.92         78.95        43.19 o                         
  -6  19   6        141.43        205.53        67.88 o                         
  -5  19   6        527.34        583.65        69.39 o                         
  -4  19   6        595.00        585.35        68.92 o                         
  -3  19   6        549.83        527.66        63.59 o                         
  -2  19   6        103.45        119.51        39.28 o                         
  -1  19   6       1474.16        949.63       698.58 o                         
   0  19   6        838.75        537.56       510.78 o                         
   1  19   6        383.10        237.00       192.69 o                         
   2  19   6         99.93        -22.09        61.52 o                         
   3  19   6        896.41        799.78       411.76 o                         
   4  19   6        702.03        156.17       116.53 o                         
  -7  20   6         67.38         54.63        42.69 o                         
  -6  20   6        166.03        203.30        50.05 o                         
  -5  20   6         23.07         25.75        31.84 o                         
  -4  20   6        736.15        720.84        75.89 o                         
  -3  20   6         17.80          2.55        26.82 o                         
  -2  20   6          5.69         -4.02        25.43 o                         
  -1  20   6        335.81        239.25       270.46 o                         
   0  20   6        491.86        296.51       261.02 o                         
   1  20   6          8.50        -17.86        26.66 o                         
   2  20   6        947.17         14.02        51.03 o                         
   3  20   6        114.51        156.85        96.62 o                         
  -6  21   6        189.27        211.50        50.33 o                         
  -5  21   6       1490.85       1537.34       110.25 o                         
  -4  21   6         42.34         24.95        23.36 o                         
  -3  21   6          6.53         36.63        24.43 o                         
  -2  21   6         58.11         28.82        28.17 o                         
  -1  21   6       1089.85        642.78       569.77 o                         
   0  21   6         32.10          3.04        29.43 o                         
   1  21   6        178.56        -33.26        52.39 o                         
   2  21   6         82.15        225.74       112.65 o                         
  -6  22   6        427.93        471.04        67.88 o                         
  -5  22   6          2.12         11.12        29.52 o                         
  -4  22   6        998.80       1094.18        94.43 o                         
  -3  22   6        182.46        105.14        59.40 o                         
  -2  22   6        810.47        520.51       429.95 o                         
  -1  22   6          2.78        -20.64        37.26 o                         
   0  22   6         71.82         73.58        34.05 o                         
   1  22   6         18.36        143.07        89.99 o                         
   2  22   6       1305.60       -106.21       138.05 o                         
  -5  23   6        627.60        668.11        78.57 o                         
  -4  23   6          0.04          7.30        29.57 o                         
  -3  23   6         65.20         78.34        30.84 o                         
  -2  23   6         20.05         49.80        31.41 o                         
  -1  23   6        766.42        565.55       405.47 o                         
   0  23   6          2.23         26.20        32.70 o                         
   2  23   6         37.16       -146.04       151.25 o                         
  -4  24   6        130.22        177.17        47.62 o                         
  -3  24   6         15.82         32.73        33.75 o                         
  -2  24   6        687.68        368.00       441.98 o                         
  -1  24   6        225.90        209.43        59.45 o                         
   0  24   6         30.90         53.75        40.39 o                         
   1  24   6         23.89       -136.19       136.19 o                         
  -3  25   6         82.36        109.32        34.69 o                         
  -2  25   6         27.19         25.30        37.69 o                         
  -1  25   6        305.66        264.33       242.23 o                         
   0  25   6         43.97         29.36        61.37 o                         
  -9   0   7       1604.11       1530.93       141.19 o                         
  -7   0   7       1364.58       1202.08       109.93 o                         
  -5   0   7         29.79         39.19        26.10 o                         
  -3   0   7         33.18         70.03        25.00 o                         
  -1   0   7       1139.34       1079.95        29.57 o                         
   1   0   7       3863.93       3594.85       119.00 o                         
   3   0   7        979.87        973.74       123.82 o                         
   5   0   7       1290.75       1042.26       105.20 o                         
 -10   1   7        689.63        788.62        77.84 o                         
  -9   1   7        132.39        125.35        36.93 o                         
  -8   1   7        707.01        682.41        64.38 o                         
  -7   1   7          5.06         -1.62        21.14 o                         
  -6   1   7        978.97        963.13        64.45 o                         
  -5   1   7        423.61        379.20        38.13 o                         
  -4   1   7         27.08         29.24        13.98 o                         
  -3   1   7       1051.75       1144.60        38.59 o                         
  -2   1   7       4069.35       4004.55        84.55 o                         
  -1   1   7       2117.63       2039.43        51.11 o                         
   0   1   7       2570.62       2384.23        51.39 o                         
   1   1   7        325.86        331.88        21.34 o                         
   2   1   7       2626.46       2519.84        58.31 o                         
   3   1   7        421.73        454.07        28.61 o                         
   4   1   7        156.36        185.53        25.52 o                         
   5   1   7        119.58        116.51        31.44 o                         
   6   1   7        808.36        546.02       130.58 o                         
 -10   2   7        203.09        244.16        47.08 o                         
  -9   2   7        279.59        224.00        43.19 o                         
  -8   2   7         70.93         12.53        24.82 o                         
  -7   2   7       1892.34       1775.57        93.52 o                         
  -6   2   7        131.24        150.34        29.80 o                         
  -5   2   7       1101.09       1066.04        61.36 o                         
  -4   2   7        769.24        752.99        41.72 o                         
  -3   2   7       4624.57       4508.20       103.89 o                         
  -2   2   7         98.64         93.43        11.41 o                         
  -1   2   7       1289.00       1246.41        36.19 o                         
   0   2   7        156.41        152.79        18.42 o                         
   1   2   7        670.04        663.55        29.71 o                         
   2   2   7          0.47          9.88         5.88 o                         
   3   2   7        810.46        844.89        35.89 o                         
   4   2   7        300.35        271.41        39.61 o                         
   5   2   7       1515.90       1515.66        87.06 o                         
   6   2   7         23.23         -9.08        37.77 o                         
 -10   3   7        153.02        206.30        44.83 o                         
  -9   3   7          8.17          4.92        23.92 o                         
  -8   3   7       1127.75        999.60        76.61 o                         
  -7   3   7          7.71         -9.55        23.03 o                         
  -6   3   7         99.15        150.84        30.13 o                         
  -5   3   7        195.13        211.26        30.47 o                         
  -4   3   7        541.24        515.10        34.91 o                         
  -3   3   7         99.50         84.09        12.92 o                         
  -2   3   7       1399.93       1392.39        34.58 o                         
  -1   3   7       3002.92       3013.59        58.32 o                         
   0   3   7        313.82        286.02        24.80 o                         
   1   3   7       2445.19       2475.88       100.95 o                         
   2   3   7       1729.74       1607.85        50.62 o                         
   3   3   7        821.83        774.08        33.00 o                         
   4   3   7         29.16         26.86        24.70 o                         
   5   3   7        917.12        978.73        72.27 o                         
   6   3   7        796.77        673.18       258.82 o                         
 -10   4   7         12.12         46.46        30.99 o                         
  -9   4   7        205.02        205.93        41.60 o                         
  -8   4   7        119.95         90.49        34.83 o                         
  -7   4   7       1992.25       1870.83        95.52 o                         
  -6   4   7         42.35         41.73        22.15 o                         
  -5   4   7        484.19        486.84        36.85 o                         
  -4   4   7       3315.08       3356.39        83.62 o                         
  -3   4   7       2412.29       2354.78        56.30 o                         
  -2   4   7        450.65        439.81        19.84 o                         
  -1   4   7       1069.09        992.65        35.87 o                         
   0   4   7        307.03        241.09        23.71 o                         
   1   4   7       1332.81       1320.14        51.26 o                         
   2   4   7        414.52        368.82        36.19 o                         
   3   4   7       1079.99       1098.48        72.06 o                         
   4   4   7        298.87        284.47        42.67 o                         
   5   4   7        266.91        272.02        44.85 o                         
   6   4   7        424.71        286.70       161.82 o                         
 -10   5   7         98.76        124.01        38.04 o                         
  -9   5   7         41.53         39.39        25.51 o                         
  -8   5   7       2384.49       2287.80       114.12 o                         
  -7   5   7        393.91        373.18        36.61 o                         
  -6   5   7         10.64         12.18        15.65 o                         
  -5   5   7        563.71        619.23        40.68 o                         
  -4   5   7       2225.88       2210.52        68.13 o                         
  -3   5   7        686.85        673.80        32.84 o                         
  -2   5   7        431.64        436.27        19.52 o                         
  -1   5   7         53.81         87.84        15.55 o                         
   0   5   7        502.45        491.47        32.58 o                         
   1   5   7        304.88        247.78        27.78 o                         
   2   5   7          3.99          8.99        12.35 o                         
   3   5   7        269.97        264.13        40.59 o                         
   4   5   7       1478.63       1500.40        85.58 o                         
   5   5   7        610.66        493.91        81.69 o                         
   6   5   7        113.71         50.37        32.33 o                         
  -9   6   7        379.03        369.45        53.92 o                         
  -8   6   7        144.40        157.65        27.20 o                         
  -7   6   7        179.02        185.97        26.97 o                         
  -6   6   7        210.92        193.26        26.86 o                         
  -5   6   7       1106.42       1125.78        53.43 o                         
  -4   6   7       1388.97       1304.02        53.17 o                         
  -3   6   7        557.43        514.05        29.59 o                         
  -2   6   7         97.38         90.52         7.93 o                         
  -1   6   7       2108.13       2146.02        71.12 o                         
   0   6   7        185.57        206.56        19.32 o                         
   1   6   7          6.85         20.44        14.91 o                         
   2   6   7        410.58        379.80        46.45 o                         
   3   6   7       1680.25       1744.86        91.08 o                         
   4   6   7       1218.23       1040.97        73.23 o                         
   5   6   7        634.26        491.23       104.13 o                         
   6   6   7        374.36        294.88        57.81 o                         
  -9   7   7         55.85         60.81        28.34 o                         
  -8   7   7        938.69        889.90        55.40 o                         
  -7   7   7         14.70        514.16        41.85 o                         
  -6   7   7        155.93        130.02        23.33 o                         
  -5   7   7          6.48         -8.75        15.77 o                         
  -4   7   7       2409.50       2303.65        70.32 o                         
  -3   7   7        165.98        177.05        19.30 o                         
  -2   7   7        311.13        334.49        17.16 o                         
  -1   7   7          7.36         17.23         9.61 o                         
   0   7   7       2183.01       2170.01        75.44 o                         
   1   7   7         88.06        116.11        31.18 o                         
   2   7   7         68.60         54.54        28.26 o                         
   3   7   7        198.86        210.69        38.09 o                         
   4   7   7        434.17        398.33        50.12 o                         
   5   7   7         59.35         24.59        42.37 o                         
   6   7   7         67.80        351.44       167.29 o                         
  -9   8   7       1362.15       1447.59        98.75 o                         
  -8   8   7        188.46        152.37        34.86 o                         
  -7   8   7         12.28         -5.52        14.57 o                         
  -6   8   7         16.39          7.43        13.85 o                         
  -5   8   7       3054.07       2981.29        85.14 o                         
  -4   8   7          7.08          9.51        12.24 o                         
  -3   8   7        978.96        945.03        39.66 o                         
  -2   8   7         61.77         63.90         8.22 o                         
  -1   8   7       1753.24       1700.51        60.14 o                         
   0   8   7        257.50        289.27        35.25 o                         
   1   8   7        519.23        508.96        51.55 o                         
   2   8   7         38.54         20.61        24.26 o                         
   3   8   7       3960.10       4060.56       137.60 o                         
   4   8   7        498.34        458.98        53.29 o                         
   5   8   7        520.05        366.50       240.68 o                         
  -9   9   7        268.78        319.49        50.11 o                         
  -8   9   7        262.66        274.62        44.95 o                         
  -7   9   7        733.80        751.13        48.30 o                         
  -6   9   7         87.14         54.30        17.08 o                         
  -5   9   7        702.88        729.96        43.67 o                         
  -4   9   7        297.41        288.49        26.43 o                         
  -3   9   7         40.70         33.16         9.38 o                         
  -2   9   7        222.82        223.26        13.91 o                         
  -1   9   7        522.39        479.81        31.15 o                         
   0   9   7       1190.06       1352.90        71.22 o                         
   1   9   7        112.89         98.28        32.20 o                         
   2   9   7         28.18         16.99        23.63 o                         
   3   9   7        165.58        184.31        36.68 o                         
   4   9   7       1061.56        877.55       175.63 o                         
   5   9   7        205.84        191.57        48.58 o                         
  -9  10   7        558.11        605.63        66.27 o                         
  -8  10   7          6.25          4.87        22.08 o                         
  -7  10   7         10.25          9.92        15.20 o                         
  -6  10   7          0.10         -9.77        15.43 o                         
  -5  10   7       2474.00       2471.32        78.33 o                         
  -4  10   7        262.48        232.39        30.95 o                         
  -3  10   7         88.98         86.13        12.69 o                         
  -2  10   7         15.65         22.68         7.68 o                         
  -1  10   7       1551.69       1592.41        55.27 o                         
   0  10   7        372.72        492.77        46.23 o                         
   1  10   7        182.01        230.06        40.73 o                         
   2  10   7          2.31          3.27        31.29 o                         
   3  10   7       1024.53        953.68        74.35 o                         
   4  10   7         82.18         56.78        69.49 o                         
   5  10   7        231.57        159.08        98.07 o                         
  -9  11   7        498.73        517.08        62.50 o                         
  -8  11   7         14.84          8.82        25.89 o                         
  -7  11   7        563.60        540.26        41.20 o                         
  -6  11   7        822.63        803.72        58.68 o                         
  -5  11   7       1366.08       1348.97        74.21 o                         
  -4  11   7        194.64        171.17        27.99 o                         
  -3  11   7        326.51        324.63        27.36 o                         
  -2  11   7       1900.99       1857.17        63.69 o                         
  -1  11   7        326.37        273.47        37.83 o                         
   0  11   7       1068.06       1088.13        66.53 o                         
   1  11   7        160.30        184.93        40.34 o                         
   2  11   7         71.74         14.39        26.68 o                         
   3  11   7        455.01        466.20        56.34 o                         
   4  11   7        715.11        535.55       332.86 o                         
   5  11   7        408.25          7.71        89.37 o                         
  -9  12   7         58.60         56.10        29.65 o                         
  -8  12   7          0.76        -41.45        41.45 o                         
  -7  12   7       1103.08       1061.20       115.09 o                         
  -6  12   7         10.42         19.87        20.25 o                         
  -5  12   7        458.81        469.96        41.78 o                         
  -4  12   7        644.61        630.70        46.85 o                         
  -3  12   7        291.72        308.81        25.40 o                         
  -2  12   7        301.80        272.37        23.75 o                         
  -1  12   7         63.91         46.93        14.07 o                         
   0  12   7         29.16         44.51        22.84 o                         
   1  12   7        555.32        682.36        84.18 o                         
   2  12   7         25.51         30.79        33.12 o                         
   3  12   7        261.44        190.37        52.31 o                         
   4  12   7         61.15         34.54        29.73 o                         
   5  12   7        381.36        108.98       118.05 o                         
  -8  13   7         23.11         -3.81        40.71 o                         
  -7  13   7        155.64        155.06        54.58 o                         
  -6  13   7       1455.31       1478.81        77.24 o                         
  -5  13   7        391.10        394.68        38.86 o                         
  -4  13   7        818.06        819.03        52.53 o                         
  -3  13   7         87.03         62.12        21.30 o                         
  -2  13   7       2045.59       1950.52        79.42 o                         
  -1  13   7        295.93        286.88        33.60 o                         
   0  13   7        464.29        463.21        46.61 o                         
   1  13   7       1713.96       1814.69       137.22 o                         
   2  13   7        888.71        847.63        75.07 o                         
   3  13   7        602.19        439.51       264.33 o                         
   4  13   7        347.29        269.56       162.78 o                         
   5  13   7         24.65        204.32       142.06 o                         
  -8  14   7          0.41         -0.08        35.80 o                         
  -7  14   7       2179.16       2251.04       166.10 o                         
  -6  14   7        367.12        370.58        77.36 o                         
  -5  14   7         12.01         14.09        15.25 o                         
  -4  14   7        759.64        756.64        51.89 o                         
  -3  14   7         72.34         99.10        25.19 o                         
  -2  14   7          0.02          1.72        17.92 o                         
  -1  14   7        257.48        253.15        35.92 o                         
   0  14   7         32.10         61.00        29.87 o                         
   1  14   7        727.33        912.18       109.09 o                         
   2  14   7         87.32         66.73        37.37 o                         
   3  14   7         42.70         35.14        31.53 o                         
   4  14   7        143.25         95.42        97.32 o                         
  -8  15   7          1.89         -1.51        38.85 o                         
  -7  15   7          0.03         -8.97        35.97 o                         
  -6  15   7        759.15        714.57        54.67 o                         
  -5  15   7        390.41        403.50        39.22 o                         
  -4  15   7         43.43         63.38        21.30 o                         
  -3  15   7        335.44        366.45        38.34 o                         
  -2  15   7       1348.60       1397.24        69.81 o                         
  -1  15   7         54.49         81.72        26.73 o                         
   0  15   7         87.21         88.32        37.59 o                         
   1  15   7         93.93         67.79        52.63 o                         
   2  15   7       1227.52        871.31       366.82 o                         
   3  15   7         20.68        -37.76       161.99 o                         
   4  15   7         75.85        -36.00        92.96 o                         
  -8  16   7        156.15        150.26        55.30 o                         
  -7  16   7        888.23        845.02       108.75 o                         
  -6  16   7        217.46        283.94        67.21 o                         
  -5  16   7         29.01         45.50        19.87 o                         
  -4  16   7        281.50        258.59        33.45 o                         
  -3  16   7        918.97        960.58        59.04 o                         
  -2  16   7         14.30         48.34        21.93 o                         
  -1  16   7        566.28        614.50        91.08 o                         
   0  16   7        257.84        274.84        43.81 o                         
   1  16   7       1228.84        631.16       127.37 o                         
   2  16   7        101.95        151.34        54.01 o                         
   3  16   7        168.04         89.58       182.60 o                         
   4  16   7         44.88        -31.44        77.78 o                         
  -7  17   7        145.30         85.17        47.93 o                         
  -6  17   7       2342.51       2389.95       175.50 o                         
  -5  17   7       1034.86       1116.82        64.73 o                         
  -4  17   7         85.62        115.39        26.34 o                         
  -3  17   7       1790.81       1920.87        84.26 o                         
  -2  17   7       1204.77       1279.79       105.95 o                         
  -1  17   7       1085.68       1111.34        81.09 o                         
   0  17   7        229.39        248.09       110.13 o                         
   1  17   7         72.24        -51.91        84.78 o                         
   2  17   7       1573.34       1042.19       703.67 o                         
   3  17   7         62.05          6.39        55.18 o                         
   4  17   7          3.00         78.44       102.51 o                         
  -7  18   7        174.40        216.00        65.14 o                         
  -6  18   7        298.68        351.98        59.60 o                         
  -5  18   7         61.58         86.57        25.52 o                         
  -4  18   7         23.45         40.22        25.79 o                         
  -3  18   7         18.28         22.31        24.34 o                         
  -2  18   7         72.44         69.47        24.58 o                         
  -1  18   7        391.08        288.10        90.93 o                         
   0  18   7        117.59         13.30       101.13 o                         
   1  18   7        351.68        -89.87        89.87 o                         
   2  18   7         13.43        -11.26        91.82 o                         
   3  18   7        498.24        313.79       216.89 o                         
  -7  19   7         78.01         81.65        48.68 o                         
  -6  19   7        225.56        241.26        54.74 o                         
  -5  19   7        429.35        324.50       102.39 o                         
  -4  19   7        683.98        677.37       131.52 o                         
  -3  19   7        283.77        195.60        53.17 o                         
  -2  19   7         55.20         -0.68        23.74 o                         
  -1  19   7        194.11         57.53       161.66 o                         
   0  19   7        590.68        409.39       320.54 o                         
   1  19   7         53.80        -96.77        96.77 o                         
   2  19   7        148.31        -52.82        71.44 o                         
   3  19   7         40.09         32.01        63.26 o                         
  -6  20   7         38.22         63.36        36.12 o                         
  -5  20   7       2628.75       2894.46       151.51 o                         
  -4  20   7          0.05         13.16        31.43 o                         
  -3  20   7        382.24        420.44        61.04 o                         
  -2  20   7          0.46         -3.20        26.07 o                         
  -1  20   7        851.16        579.91       522.79 o                         
   0  20   7         13.66        -57.20        91.64 o                         
   1  20   7        316.41        -99.79        99.79 o                         
   2  20   7          6.17        -69.21        69.21 o                         
  -6  21   7         28.86         29.03        36.27 o                         
  -5  21   7         64.92        130.48        43.43 o                         
  -4  21   7       1372.09       1401.57       107.27 o                         
  -3  21   7        226.89        245.27        49.00 o                         
  -2  21   7        182.76        163.28        42.82 o                         
  -1  21   7        529.41        308.59       262.10 o                         
   0  21   7         92.07         -4.27       104.12 o                         
   1  21   7         15.24         18.03        52.70 o                         
   2  21   7        135.83          5.37        56.26 o                         
  -5  22   7       1537.69       1716.91       121.47 o                         
  -4  22   7         51.05         26.62        27.88 o                         
  -3  22   7         65.45         45.21        25.70 o                         
  -2  22   7         20.68         -4.79        25.65 o                         
  -1  22   7        310.69        191.07       203.30 o                         
   0  22   7        232.69        121.00       130.22 o                         
   1  22   7         15.09         28.88        57.27 o                         
  -4  23   7       1270.31       1392.90       110.96 o                         
  -3  23   7         54.52         29.03        23.65 o                         
  -2  23   7          3.16         37.29        26.84 o                         
  -1  23   7        334.46        181.40       162.37 o                         
   0  23   7         33.88         14.50        34.65 o                         
  -2  24   7        239.56        157.43        41.60 o                         
  -8   0   8        278.52        170.15        51.10 o                         
  -6   0   8       1506.14       1427.62       111.04 o                         
  -4   0   8        241.89        248.10        40.60 o                         
  -2   0   8       2724.27       2672.46       204.87 o                         
   0   0   8       1434.92       1508.36        85.34 o                         
   2   0   8        698.19        714.33        60.08 o                         
   4   0   8         56.78         75.84        41.19 o                         
  -9   1   8        909.74        977.53        81.75 o                         
  -8   1   8        123.52        118.36        32.35 o                         
  -7   1   8         19.26          7.21        20.48 o                         
  -6   1   8        106.56         71.33        23.06 o                         
  -5   1   8        727.70        725.88        51.76 o                         
  -4   1   8          5.11         24.08        13.84 o                         
  -3   1   8        537.27        550.49        29.96 o                         
  -2   1   8         70.72         60.56         9.68 o                         
  -1   1   8       2303.97       2065.58        98.69 o                         
   0   1   8        126.36        128.53        15.76 o                         
   1   1   8          4.51          1.06        16.51 o                         
   2   1   8         76.95         82.48        20.10 o                         
   3   1   8       3102.37       2861.76        96.16 o                         
   4   1   8         80.89        138.91        32.94 o                         
   5   1   8          2.58          7.85        22.28 o                         
  -9   2   8          8.49         12.54        23.71 o                         
  -8   2   8        805.03        728.28        67.01 o                         
  -7   2   8        170.49        138.13        30.88 o                         
  -6   2   8       1086.99       1131.24        78.66 o                         
  -5   2   8          2.85          5.58        13.61 o                         
  -4   2   8        111.35        106.37        18.53 o                         
  -3   2   8       1644.81       1560.20        59.15 o                         
  -2   2   8       2247.20       2141.38        72.19 o                         
  -1   2   8       1706.55       1545.57        42.04 o                         
   0   2   8          8.31         17.29        11.88 o                         
   1   2   8        658.32        576.66        38.90 o                         
   2   2   8        791.56        836.15        44.70 o                         
   3   2   8        151.65        165.46        29.96 o                         
   4   2   8         66.05         54.72        27.10 o                         
   5   2   8         56.01         48.50        25.46 o                         
  -9   3   8         39.98         18.50        26.53 o                         
  -8   3   8         50.64         48.79        26.39 o                         
  -7   3   8        328.93        339.86        43.81 o                         
  -6   3   8        507.88        458.53        38.97 o                         
  -5   3   8       1235.58       1280.84        59.13 o                         
  -4   3   8       7680.29       7537.95       126.39 o                         
  -3   3   8        879.50        810.46        33.58 o                         
  -2   3   8        555.41        547.40        19.02 o                         
  -1   3   8       1497.83       1408.70        42.00 o                         
   0   3   8        921.41        861.95        54.25 o                         
   1   3   8        295.66        334.77        38.09 o                         
   2   3   8        610.15        584.32        46.87 o                         
   3   3   8       1465.99       1320.01        84.51 o                         
   4   3   8         84.34        103.32        30.52 o                         
   5   3   8        531.64        614.07        60.52 o                         
  -9   4   8        342.81        345.77        51.48 o                         
  -8   4   8        228.69        186.88        37.39 o                         
  -7   4   8         29.42         27.81        16.68 o                         
  -6   4   8        168.53        173.67        26.76 o                         
  -5   4   8         62.47         50.56        16.28 o                         
  -4   4   8        691.66        682.57        39.96 o                         
  -3   4   8       2470.56       2295.91       100.10 o                         
  -2   4   8       1992.13       1870.60        68.25 o                         
  -1   4   8        871.76        879.32        54.28 o                         
   0   4   8         33.22         24.88        13.67 o                         
   1   4   8        276.36        303.46        37.98 o                         
   2   4   8        209.66        259.22        34.82 o                         
   3   4   8          1.82         -6.59        24.81 o                         
   4   4   8       1051.41        995.09        75.39 o                         
   5   4   8         13.54          5.38        25.59 o                         
  -9   5   8        490.57        461.55        57.79 o                         
  -8   5   8        526.25        516.47        45.68 o                         
  -7   5   8        148.16        168.20        27.29 o                         
  -6   5   8       1059.34       1034.68        56.13 o                         
  -5   5   8       1713.13       1673.08        66.40 o                         
  -4   5   8        151.85        149.72        26.21 o                         
  -3   5   8        780.98        804.69        35.61 o                         
  -2   5   8        319.31        269.86        24.83 o                         
  -1   5   8         19.38         24.18        11.73 o                         
   0   5   8        785.52        783.26        69.27 o                         
   1   5   8         38.74         47.25        24.55 o                         
   2   5   8        579.31        557.91        56.87 o                         
   3   5   8         27.52         23.16        25.24 o                         
   4   5   8        120.42        130.58        35.39 o                         
   5   5   8       1119.44       1065.15        83.90 o                         
  -9   6   8         46.47         26.37        25.89 o                         
  -8   6   8        349.17        376.95        38.50 o                         
  -7   6   8         40.68         39.58        18.60 o                         
  -6   6   8        191.45        199.43        27.21 o                         
  -5   6   8        299.07        334.33        31.12 o                         
  -4   6   8       4607.76       4387.70        97.43 o                         
  -3   6   8       1932.25       1998.41        54.51 o                         
  -2   6   8       1212.40       1114.18        55.91 o                         
  -1   6   8        620.28        605.47        32.02 o                         
   0   6   8       1127.27       1128.99        66.46 o                         
   1   6   8         33.68         38.30        24.06 o                         
   2   6   8        244.06        250.54        42.16 o                         
   3   6   8          1.08         10.67        25.48 o                         
   4   6   8       2941.08       2914.02       127.42 o                         
   5   6   8          2.33          6.80        30.98 o                         
  -9   7   8        312.66        243.25        45.51 o                         
  -8   7   8        151.69        146.81        26.77 o                         
  -7   7   8        122.43        128.91        25.08 o                         
  -6   7   8         42.93         41.57        17.23 o                         
  -5   7   8        272.32        293.03        30.29 o                         
  -4   7   8        111.45        123.38        20.63 o                         
  -3   7   8       1529.66       1495.02        48.10 o                         
  -2   7   8        498.00        614.43        43.97 o                         
  -1   7   8          7.50         -2.46        15.95 o                         
   0   7   8         14.07         28.11        22.74 o                         
   1   7   8        386.09        384.98        41.84 o                         
   2   7   8        278.90        251.73        41.24 o                         
   3   7   8         73.44         69.24        29.03 o                         
   4   7   8        419.70        378.92        51.72 o                         
   5   7   8       1336.13       1142.03       275.83 o                         
  -9   8   8         85.90         79.54        31.39 o                         
  -8   8   8        279.35        440.22        40.83 o                         
  -7   8   8        277.30        262.78        31.51 o                         
  -6   8   8        100.90         82.14        20.06 o                         
  -5   8   8         58.09         66.21        18.02 o                         
  -4   8   8       4569.30       4665.54        95.58 o                         
  -3   8   8        108.69        157.46        18.80 o                         
  -2   8   8         45.31         38.28        17.94 o                         
  -1   8   8        159.62        143.51        25.63 o                         
   0   8   8        721.53        765.50        57.93 o                         
   1   8   8          0.48        -17.62        26.80 o                         
   2   8   8         41.96          5.78        25.31 o                         
   3   8   8        125.55        109.90        32.21 o                         
   4   8   8       1583.62       1579.44        98.78 o                         
  -9   9   8        330.00        372.58        54.10 o                         
  -8   9   8         48.49         45.31        24.52 o                         
  -7   9   8        247.28        234.99        30.79 o                         
  -6   9   8         50.71         40.10        17.25 o                         
  -5   9   8         10.59          8.03        13.37 o                         
  -4   9   8        674.72        727.19        43.28 o                         
  -3   9   8       3184.52       3289.08        72.45 o                         
  -2   9   8        207.94        195.71        29.03 o                         
  -1   9   8        203.59        275.27        32.16 o                         
   0   9   8         19.15         15.79        16.01 o                         
   1   9   8        485.33        496.66        56.93 o                         
   2   9   8        343.88        335.82        47.29 o                         
   3   9   8        603.63        631.54        70.15 o                         
   4   9   8          2.42        -11.26        28.51 o                         
  -9  10   8        157.75        141.69        37.07 o                         
  -8  10   8         92.84         74.00        28.47 o                         
  -7  10   8        787.68        740.07        49.73 o                         
  -6  10   8         27.85         20.43        15.13 o                         
  -5  10   8        359.18        330.97        31.95 o                         
  -4  10   8       2042.79       1963.97        63.98 o                         
  -3  10   8        981.51       1072.49        43.18 o                         
  -2  10   8        203.94        192.29        28.86 o                         
  -1  10   8          9.19         13.95        18.78 o                         
   0  10   8        311.12        316.59        31.21 o                         
   1  10   8         26.81         39.18        29.82 o                         
   2  10   8        567.11        545.62        58.21 o                         
   3  10   8        426.92        457.57        55.23 o                         
   4  10   8        709.48        564.11        68.33 o                         
  -8  11   8        148.58        180.64        36.91 o                         
  -7  11   8        366.93        371.69        36.35 o                         
  -6  11   8         65.32         38.43        16.70 o                         
  -5  11   8         64.73         61.25        18.01 o                         
  -4  11   8        609.05        649.78        38.45 o                         
  -3  11   8       2487.56       2497.16        66.01 o                         
  -2  11   8        148.14        140.82        27.08 o                         
  -1  11   8         78.56         77.46        23.40 o                         
   0  11   8         34.58         39.34        19.78 o                         
   1  11   8        671.33        670.86        65.45 o                         
   2  11   8         73.14         78.33        43.60 o                         
   3  11   8        227.40        222.89        43.12 o                         
   4  11   8        332.46        202.88       125.25 o                         
  -8  12   8         60.76         49.97        26.59 o                         
  -7  12   8        305.76        262.76        31.36 o                         
  -6  12   8       2244.80       2313.59       121.81 o                         
  -5  12   8        477.10        482.22        35.87 o                         
  -4  12   8        501.58        552.79        35.95 o                         
  -3  12   8       1570.88       1630.38       106.58 o                         
  -2  12   8        192.48        185.44        29.73 o                         
  -1  12   8          7.39         11.21        18.42 o                         
   0  12   8          6.58         36.12        22.23 o                         
   1  12   8        144.05        148.28        37.90 o                         
   2  12   8        904.25        992.12        78.47 o                         
   3  12   8        406.92        367.27        56.41 o                         
   4  12   8         30.71          7.88        36.08 o                         
  -8  13   8         61.03         35.86        25.45 o                         
  -7  13   8        302.81        348.32        46.95 o                         
  -6  13   8          6.03          9.42        14.11 o                         
  -5  13   8        655.46        679.62        42.34 o                         
  -4  13   8        115.09        127.17        20.40 o                         
  -3  13   8          7.30          8.25        20.41 o                         
  -2  13   8        114.88        103.15        25.44 o                         
  -1  13   8       1294.10       1380.89        82.95 o                         
   0  13   8         71.66         85.77        26.50 o                         
   1  13   8        913.25        950.15        77.69 o                         
   2  13   8         53.30         78.85        33.09 o                         
   3  13   8        180.04        153.75        57.22 o                         
  -8  14   8          1.84         -2.17        25.09 o                         
  -7  14   8         37.32         56.57        26.66 o                         
  -6  14   8       1291.94       1242.83        76.25 o                         
  -5  14   8        559.29        505.50        46.67 o                         
  -4  14   8         68.66         74.58        23.17 o                         
  -3  14   8          1.39         10.77        18.43 o                         
  -2  14   8        106.06        178.07        30.12 o                         
  -1  14   8        119.95        109.39        26.69 o                         
   0  14   8        224.08        265.34        39.14 o                         
   1  14   8         16.55         60.12        31.26 o                         
   2  14   8        591.99        660.94        74.02 o                         
   3  14   8          4.74         -5.06        34.41 o                         
  -7  15   8        162.78        135.63        51.96 o                         
  -6  15   8        105.40         60.62        25.61 o                         
  -5  15   8        864.77        834.63        57.47 o                         
  -4  15   8        168.80        157.72        29.52 o                         
  -3  15   8          2.19          0.60        19.96 o                         
  -2  15   8         54.95         39.73        22.09 o                         
  -1  15   8       2932.73       3006.28       124.40 o                         
   0  15   8        171.24        206.09        36.24 o                         
   1  15   8        445.44        457.68        82.19 o                         
   2  15   8         74.87         53.95        39.53 o                         
   3  15   8        130.01        148.57        51.87 o                         
  -7  16   8        204.75        182.76        59.92 o                         
  -6  16   8       1544.66       1688.24       148.77 o                         
  -5  16   8          2.93         21.13        19.18 o                         
  -4  16   8        106.35        198.70        32.28 o                         
  -3  16   8          6.55          2.01        18.36 o                         
  -2  16   8         76.17        117.04        26.94 o                         
  -1  16   8        277.61        338.87        39.86 o                         
   0  16   8        793.86        875.67        99.75 o                         
   1  16   8        255.19        260.92        81.10 o                         
   2  16   8        962.70        590.51       366.78 o                         
   3  16   8         48.26         26.01        35.65 o                         
  -7  17   8        977.45       1187.82       132.52 o                         
  -6  17   8         22.71          2.59        34.46 o                         
  -5  17   8         80.65         68.84        25.15 o                         
  -4  17   8         17.05         31.27        21.29 o                         
  -3  17   8          7.16         22.52        28.53 o                         
  -2  17   8          5.27         32.30        20.50 o                         
  -1  17   8        172.11        177.96        32.15 o                         
   0  17   8         25.38         36.01        25.96 o                         
   1  17   8        845.03        370.33       108.53 o                         
   2  17   8        314.88        294.05        70.40 o                         
  -6  18   8        184.29        167.00        57.64 o                         
  -5  18   8         47.32         98.10        26.21 o                         
  -4  18   8         83.34        151.98        32.79 o                         
  -3  18   8        108.51        123.62        29.11 o                         
  -2  18   8        591.38        614.55        54.18 o                         
  -1  18   8        146.17        174.74        34.01 o                         
   0  18   8       1488.01       1410.50       451.98 o                         
   1  18   8        299.14        -22.42        73.57 o                         
   2  18   8        162.28         17.53       160.18 o                         
  -6  19   8         12.16         15.63        34.00 o                         
  -5  19   8        116.99        142.92        30.36 o                         
  -4  19   8        368.18        475.09        49.13 o                         
  -3  19   8        121.71        170.39        33.34 o                         
  -2  19   8          8.77         -1.46        19.85 o                         
  -1  19   8        195.62        105.79        41.81 o                         
   0  19   8        311.74        259.82       226.41 o                         
   1  19   8        298.18        -11.75        70.72 o                         
  -5  20   8         10.99         37.82        31.89 o                         
  -4  20   8        175.75        116.50        52.15 o                         
  -3  20   8          4.77         20.59        22.29 o                         
  -2  20   8          6.32         -3.86        22.82 o                         
  -1  20   8        260.99        253.55        51.09 o                         
   0  20   8       1410.44        898.71       668.64 o                         
   1  20   8        279.48       -100.21       100.21 o                         
  -4  21   8         36.87         74.14        36.91 o                         
  -3  21   8        389.33        365.05        60.28 o                         
  -2  21   8          5.48         20.20        29.47 o                         
  -1  21   8        230.74        208.87        46.92 o                         
   0  21   8         19.29         15.74        27.22 o                         
  -2  22   8        556.83        552.76        71.85 o                         
  -9   0   9       1013.64       1030.43       119.16 o                         
  -7   0   9          1.89          6.24        23.87 o                         
  -5   0   9       5850.32       5900.92       202.20 o                         
  -3   0   9        827.69       1152.13       160.27 o                         
  -1   0   9          5.64         18.73        39.50 o                         
   1   0   9         45.08         27.82        25.75 o                         
   3   0   9       2325.71       2357.93       166.18 o                         
  -9   1   9          9.47          2.65        21.22 o                         
  -8   1   9          4.46         -2.96        19.97 o                         
  -7   1   9          5.89         11.44        17.50 o                         
  -6   1   9       1036.00        999.70        65.88 o                         
  -5   1   9        103.10        101.23        21.58 o                         
  -4   1   9        364.31        384.50        28.09 o                         
  -3   1   9         36.96         41.78        12.10 o                         
  -2   1   9         16.47         13.01        11.20 o                         
  -1   1   9          0.07         -2.56        29.52 o                         
   0   1   9       5616.44       5603.65       212.81 o                         
   1   1   9         47.96         41.87        19.33 o                         
   2   1   9        329.30        316.36        39.63 o                         
   3   1   9         25.06         58.15        30.45 o                         
   4   1   9        263.62        300.70        45.73 o                         
  -9   2   9        267.84        221.51        42.04 o                         
  -8   2   9          0.11          1.76        19.86 o                         
  -7   2   9        235.61        229.55        36.82 o                         
  -6   2   9        369.32        339.52        35.42 o                         
  -5   2   9       1546.50       1503.10        63.82 o                         
  -4   2   9         63.88         68.23        17.43 o                         
  -3   2   9        376.19        368.67        24.54 o                         
  -2   2   9         20.63         19.27        14.05 o                         
  -1   2   9        740.14        857.00        60.46 o                         
   0   2   9         45.51         44.71        25.80 o                         
   1   2   9        870.00        919.22        61.05 o                         
   2   2   9        105.12        126.04        29.51 o                         
   3   2   9        846.83        764.47        69.94 o                         
   4   2   9         60.58         40.00        27.10 o                         
  -9   3   9          2.29         16.80        19.13 o                         
  -8   3   9        200.32        266.07        35.58 o                         
  -7   3   9          0.55          1.88        15.43 o                         
  -6   3   9       1092.11       1139.33        61.11 o                         
  -5   3   9          4.61         22.88        17.01 o                         
  -4   3   9        192.63        164.66        21.44 o                         
  -3   3   9        345.31        628.73       112.25 o                         
  -2   3   9        258.78        243.87        26.56 o                         
  -1   3   9          3.81          1.32        24.43 o                         
   0   3   9        129.74        179.35        34.77 o                         
   1   3   9          7.45         -4.81        21.83 o                         
   2   3   9       1062.75       1200.08        69.85 o                         
   3   3   9          5.02         34.15        27.77 o                         
   4   3   9        107.25         93.96        32.53 o                         
  -9   4   9         11.12         30.36        24.13 o                         
  -8   4   9        315.30        278.11        35.77 o                         
  -7   4   9        398.16        418.86        40.35 o                         
  -6   4   9       1658.47       1648.14        71.95 o                         
  -5   4   9        759.78        822.81        47.90 o                         
  -4   4   9        182.96        148.30        20.81 o                         
  -3   4   9       1021.33       1017.73        62.60 o                         
  -2   4   9        485.28        492.68        34.35 o                         
  -1   4   9         98.32         73.44        26.53 o                         
   0   4   9         20.54          5.99        22.96 o                         
   1   4   9        867.66        905.50        62.79 o                         
   2   4   9        558.29        564.09        50.18 o                         
   3   4   9        676.01        628.33        63.85 o                         
   4   4   9         52.54         51.41        29.63 o                         
  -8   5   9         49.55         28.06        17.89 o                         
  -7   5   9         78.38         65.07        20.91 o                         
  -6   5   9        946.28        969.85        55.75 o                         
  -5   5   9        499.21        497.59        37.85 o                         
  -4   5   9        571.39        596.33        37.35 o                         
  -3   5   9        463.85        443.65        44.33 o                         
  -2   5   9       1410.03       1356.65        56.29 o                         
  -1   5   9        164.70        148.17        21.63 o                         
   0   5   9          4.41          5.95        23.66 o                         
   1   5   9         91.32         99.37        28.48 o                         
   2   5   9        484.19        550.17        50.25 o                         
   3   5   9         61.82         96.87        27.51 o                         
   4   5   9        682.08        711.06        72.20 o                         
  -8   6   9        269.22        248.00        33.62 o                         
  -7   6   9        485.41        490.34        43.30 o                         
  -6   6   9       1064.21       1089.75        58.52 o                         
  -5   6   9         14.54         23.05        14.67 o                         
  -4   6   9        187.36        160.78        31.36 o                         
  -3   6   9       2882.01       2920.46        96.81 o                         
  -2   6   9          2.18         -0.47        15.54 o                         
  -1   6   9         97.62         87.83        19.87 o                         
   0   6   9         44.54         39.31        24.52 o                         
   1   6   9       1581.48       1631.84        83.32 o                         
   2   6   9         24.59         15.15        22.88 o                         
   3   6   9          2.55         27.88        27.65 o                         
  -8   7   9         54.88         31.15        17.42 o                         
  -7   7   9        431.88        383.96        38.26 o                         
  -6   7   9        316.85        338.60        34.41 o                         
  -5   7   9        113.53        124.21        21.51 o                         
  -4   7   9        782.53        730.95        59.67 o                         
  -3   7   9        127.79        158.09        28.02 o                         
  -2   7   9        621.03        634.97        46.22 o                         
  -1   7   9        321.32        352.29        32.13 o                         
   0   7   9         33.35         21.18        24.29 o                         
   1   7   9          0.41         10.66        23.35 o                         
   2   7   9       1103.19       1253.33        73.71 o                         
   3   7   9        123.07        149.64        37.83 o                         
  -8   8   9          0.08          6.19        15.38 o                         
  -7   8   9        497.62        547.34        45.04 o                         
  -6   8   9          3.19         11.65        16.29 o                         
  -5   8   9        194.95        199.64        28.64 o                         
  -4   8   9        140.84        119.74        28.59 o                         
  -3   8   9       2881.53       2860.82        98.48 o                         
  -2   8   9        327.42        329.76        35.83 o                         
  -1   8   9        161.55        150.66        24.52 o                         
   0   8   9        267.29        267.95        39.48 o                         
   1   8   9       1071.49       1109.61        74.68 o                         
   2   8   9         25.44         -6.83        25.17 o                         
   3   8   9         92.47         97.95        32.71 o                         
  -8   9   9        197.20        221.74        40.62 o                         
  -7   9   9        323.12        350.40        37.15 o                         
  -6   9   9        136.24        191.29        27.75 o                         
  -5   9   9          3.42         -3.43        19.98 o                         
  -4   9   9       1006.21       1059.39        64.02 o                         
  -3   9   9         88.56        101.61        25.82 o                         
  -2   9   9        836.53        855.05        54.65 o                         
  -1   9   9          1.76          7.02        16.11 o                         
   0   9   9         33.60         47.74        26.29 o                         
   1   9   9          1.76         -3.19        23.16 o                         
   2   9   9        629.75        555.82        61.89 o                         
   3   9   9        202.91        302.67        48.62 o                         
  -8  10   9        826.12        850.19        80.28 o                         
  -7  10   9        218.55        183.53        27.79 o                         
  -6  10   9        568.02        620.55        44.95 o                         
  -5  10   9        217.59        196.82        35.70 o                         
  -4  10   9        235.06        257.77        36.19 o                         
  -3  10   9        225.22        230.59        33.58 o                         
  -2  10   9       1223.73       1194.80        65.32 o                         
  -1  10   9        885.83        925.16        57.79 o                         
   0  10   9        937.72       1006.47        69.06 o                         
   1  10   9        277.86        298.44        41.59 o                         
   2  10   9        200.41        233.94        45.37 o                         
   3  10   9        541.13        634.03        66.77 o                         
  -8  11   9        204.14        158.99        34.49 o                         
  -7  11   9         75.27         67.73        20.53 o                         
  -6  11   9        106.78         93.42        27.07 o                         
  -5  11   9          0.62          9.55        21.10 o                         
  -4  11   9        915.88        946.70        62.21 o                         
  -3  11   9         50.80         41.53        20.55 o                         
  -2  11   9       1004.06       1037.75        62.33 o                         
  -1  11   9        159.94        180.32        30.28 o                         
   0  11   9        163.28        162.88        35.74 o                         
   1  11   9        210.22        224.93        37.05 o                         
   2  11   9        629.96        644.44        67.79 o                         
   3  11   9         96.11        123.03        36.43 o                         
  -7  12   9        185.18        114.46        48.58 o                         
  -6  12   9        232.70        193.30        34.85 o                         
  -5  12   9        878.24        971.55        72.05 o                         
  -4  12   9         68.45         64.27        23.87 o                         
  -3  12   9         36.60         42.76        21.43 o                         
  -2  12   9        930.76        953.36        60.35 o                         
  -1  12   9       1036.32       1175.05        97.22 o                         
   0  12   9        918.48        995.80        70.67 o                         
   1  12   9          9.19          3.83        28.34 o                         
   2  12   9        430.12        461.96        59.43 o                         
  -7  13   9         85.28         58.44        41.36 o                         
  -6  13   9          7.65          3.31        20.06 o                         
  -5  13   9         54.10         61.46        25.28 o                         
  -4  13   9        877.44        961.64        63.54 o                         
  -3  13   9        104.34        135.89        29.26 o                         
  -2  13   9        161.65        159.54        29.46 o                         
  -1  13   9          5.44          0.30        17.47 o                         
   0  13   9        333.83        337.40        46.57 o                         
   1  13   9         35.54         31.72        29.18 o                         
   2  13   9        180.64        184.07        42.92 o                         
  -7  14   9        207.56        235.20        63.08 o                         
  -6  14   9        237.21        210.51        36.58 o                         
  -5  14   9       2107.84       2089.25        93.29 o                         
  -4  14   9        108.57         78.96        24.89 o                         
  -3  14   9        211.40        243.02        35.61 o                         
  -2  14   9          7.97          1.16        18.33 o                         
  -1  14   9       1594.54       1772.36        84.12 o                         
   0  14   9         10.74         38.78        34.23 o                         
   1  14   9          9.50          7.28        32.48 o                         
   2  14   9         96.12        123.81        39.38 o                         
  -6  15   9         40.92         51.94        23.60 o                         
  -5  15   9          7.35          7.17        17.71 o                         
  -4  15   9        565.40        554.01        50.77 o                         
  -3  15   9        137.68        156.84        43.08 o                         
  -2  15   9         51.29         88.05        25.15 o                         
  -1  15   9         41.09         58.52        24.67 o                         
   0  15   9       1497.23       1649.08       112.95 o                         
   1  15   9        613.57        795.78       149.22 o                         
  -6  16   9        286.88        212.17        61.69 o                         
  -5  16   9         82.87         71.79        24.67 o                         
  -4  16   9          8.26          4.81        19.21 o                         
  -3  16   9         29.08         44.77        22.47 o                         
  -2  16   9        375.07        379.39        44.05 o                         
  -1  16   9        811.81        882.95        62.68 o                         
   0  16   9          4.34         57.64        47.59 o                         
   1  16   9        154.89        106.75        38.07 o                         
  -5  17   9         42.54         37.05        18.81 o                         
  -4  17   9         30.29         27.26        19.12 o                         
  -3  17   9        589.43        601.12        53.40 o                         
  -2  17   9          3.98         49.48        25.08 o                         
  -1  17   9         12.74         51.32        32.93 o                         
   0  17   9       1097.94       1428.49       117.95 o                         
  -5  18   9        160.17        186.89        32.14 o                         
  -4  18   9        647.82        597.40        53.41 o                         
  -3  18   9        446.60        584.16        53.17 o                         
  -2  18   9       1497.60       1645.93       155.76 o                         
  -1  18   9        578.41        616.47        73.79 o                         
   0  18   9        763.75        800.36       157.78 o                         
  -4  19   9         42.98         71.19        25.52 o                         
  -3  19   9        856.71        948.78        69.05 o                         
  -2  19   9         63.69         89.91        35.57 o                         
  -1  19   9         27.09         19.65        21.93 o                         
  -8   0  10        762.20        774.40        96.21 o                         
  -6   0  10         17.25         -8.56        24.80 o                         
  -4   0  10       2867.69       2860.72       199.44 o                         
  -2   0  10       1158.49       1175.68       126.96 o                         
   0   0  10       4094.96       4298.95       234.76 o                         
   2   0  10          2.93         33.03        41.62 o                         
  -8   1  10          5.72          6.11        18.89 o                         
  -7   1  10        915.86        967.62        60.82 o                         
  -6   1  10        485.12        536.70        42.79 o                         
  -5   1  10         21.63         13.16        17.89 o                         
  -4   1  10         11.17         39.61        33.33 o                         
  -3   1  10        441.50        416.14        58.41 o                         
  -2   1  10        251.74        239.59        46.74 o                         
  -1   1  10        160.93        123.64        39.72 o                         
   0   1  10         30.95         48.03        33.56 o                         
   1   1  10       2105.47       2128.69       119.38 o                         
   2   1  10         18.81         46.66        29.34 o                         
  -8   2  10        868.67        895.72        61.21 o                         
  -7   2  10         25.83         12.45        14.69 o                         
  -6   2  10          4.12          0.99        20.02 o                         
  -5   2  10        939.01        972.61        59.80 o                         
  -4   2  10       2300.98       2434.84       216.07 o                         
  -3   2  10        318.55        310.56        50.90 o                         
  -2   2  10        123.26         79.90        47.03 o                         
  -1   2  10        329.55        370.03        54.74 o                         
   0   2  10       1431.98       1421.29        80.96 o                         
   1   2  10          6.00         14.47        23.69 o                         
   2   2  10         76.16         64.40        32.68 o                         
  -8   3  10         85.18         77.10        24.05 o                         
  -7   3  10        805.33        792.24        54.80 o                         
  -6   3  10        277.15        288.37        42.19 o                         
  -5   3  10        354.61        379.58        45.34 o                         
  -4   3  10        518.30        468.71        62.41 o                         
  -3   3  10         92.55        106.09        38.39 o                         
  -2   3  10        109.88        100.67        36.94 o                         
  -1   3  10        183.76        152.26        39.51 o                         
   0   3  10         64.81        127.76        31.88 o                         
   1   3  10        784.50        809.49        61.96 o                         
   2   3  10        194.65        204.56        42.22 o                         
  -8   4  10        263.63        252.44        34.69 o                         
  -7   4  10        207.60        201.62        39.16 o                         
  -6   4  10        338.12        329.57        45.29 o                         
  -5   4  10       1533.57       1575.73        88.22 o                         
  -4   4  10       1148.93       1235.94        79.28 o                         
  -3   4  10       1621.27       1670.14       108.49 o                         
  -2   4  10        264.22        246.87        47.87 o                         
  -1   4  10        544.48        511.82        52.86 o                         
   0   4  10        504.60        541.09        53.72 o                         
   1   4  10        550.83        593.55        55.03 o                         
   2   4  10        566.52        606.89        66.49 o                         
  -8   5  10        191.13        257.88        42.11 o                         
  -7   5  10        219.12        212.10        38.60 o                         
  -6   5  10         10.09          9.11        17.71 o                         
  -5   5  10        795.90        766.69        63.50 o                         
  -4   5  10         31.38         37.07        20.66 o                         
  -3   5  10         88.13        124.00        38.42 o                         
  -2   5  10          3.44         21.40        26.59 o                         
  -1   5  10        729.24        757.39        62.89 o                         
   0   5  10          9.56         -2.67        24.59 o                         
   1   5  10        113.40        114.55        29.36 o                         
   2   5  10          1.32         31.18        27.43 o                         
  -7   6  10         80.81         50.25        24.84 o                         
  -6   6  10        589.18        585.88        57.78 o                         
  -5   6  10        539.87        550.20        89.23 o                         
  -4   6  10         10.89          9.25        19.06 o                         
  -3   6  10        310.63        273.87        51.75 o                         
  -2   6  10       1422.98       1449.65        85.66 o                         
  -1   6  10        867.82        854.27        66.98 o                         
   0   6  10        113.95         81.31        29.21 o                         
   1   6  10         83.17         87.15        29.14 o                         
   2   6  10        504.53        576.99        54.36 o                         
  -7   7  10        117.07        119.98        32.27 o                         
  -6   7  10         45.28         43.92        23.78 o                         
  -5   7  10        696.92        752.80        95.79 o                         
  -4   7  10         70.05         67.12        24.19 o                         
  -3   7  10        476.42        481.10        43.92 o                         
  -2   7  10        213.39        195.93        40.39 o                         
  -1   7  10        433.96        421.07        50.42 o                         
   0   7  10        143.19        132.39        33.18 o                         
   1   7  10         83.12         84.13        28.97 o                         
   2   7  10         32.66          9.04        24.78 o                         
  -7   8  10          0.61          1.58        20.51 o                         
  -6   8  10       1212.19       1197.74        81.77 o                         
  -5   8  10          0.05          1.18        21.04 o                         
  -4   8  10        313.23        325.09        42.98 o                         
  -3   8  10          0.06          4.09        17.27 o                         
  -2   8  10       2730.23       2891.52       120.93 o                         
  -1   8  10          0.49          8.66        25.08 o                         
   0   8  10        120.44        113.77        31.65 o                         
   1   8  10         43.15         25.97        25.54 o                         
   2   8  10        986.58        996.61        71.24 o                         
  -7   9  10          9.21         17.29        19.83 o                         
  -6   9  10         69.67         58.89        25.52 o                         
  -5   9  10        257.66        246.80        41.90 o                         
  -4   9  10         45.52         32.36        20.56 o                         
  -3   9  10        561.81        550.37        47.80 o                         
  -2   9  10        117.58        103.95        39.05 o                         
  -1   9  10        556.11        583.09        57.55 o                         
   0   9  10         20.55          2.69        25.93 o                         
   1   9  10        196.18        228.22        39.64 o                         
  -7  10  10         45.47         45.28        22.60 o                         
  -6  10  10        874.42        884.43        71.37 o                         
  -5  10  10        302.01        317.27        44.64 o                         
  -4  10  10        240.54        234.74        43.95 o                         
  -3  10  10          7.79         14.84        21.81 o                         
  -2  10  10       1590.49       1625.76        78.28 o                         
  -1  10  10        127.53        133.12        34.46 o                         
   0  10  10          6.43         31.24        25.28 o                         
   1  10  10         69.48         79.02        27.87 o                         
  -6  11  10         14.70          4.35        20.28 o                         
  -5  11  10        224.32        205.18        37.37 o                         
  -4  11  10          6.16         25.49        20.11 o                         
  -3  11  10        689.14        734.36        56.12 o                         
  -2  11  10        211.05        161.30        30.01 o                         
  -1  11  10        478.10        511.07        55.27 o                         
   0  11  10        112.74        194.73        38.24 o                         
   1  11  10        282.29        241.70        39.91 o                         
  -6  12  10        144.81        148.84        33.64 o                         
  -5  12  10        180.55        186.71        37.80 o                         
  -4  12  10        297.15        366.77        43.46 o                         
  -3  12  10         59.52         59.42        23.79 o                         
  -2  12  10        137.50        118.83        26.52 o                         
  -1  12  10          0.11         12.49        24.80 o                         
   0  12  10        135.98        167.66        35.83 o                         
   1  12  10          5.23          7.32        22.81 o                         
  -6  13  10          4.74         12.25        18.51 o                         
  -5  13  10       1346.46       1470.18        91.81 o                         
  -4  13  10        126.10        106.89        27.89 o                         
  -3  13  10         48.14         51.54        21.21 o                         
  -2  13  10        205.12        149.47        29.17 o                         
  -1  13  10        416.61        372.96        59.52 o                         
   0  13  10         34.18         49.76        26.10 o                         
  -5  14  10        108.27         66.45        24.96 o                         
  -4  14  10       1081.31       1073.26        70.23 o                         
  -3  14  10         83.14         68.14        23.43 o                         
  -2  14  10         29.06         34.79        20.85 o                         
  -1  14  10         65.29         55.21        31.91 o                         
   0  14  10        822.85        995.40        75.54 o                         
  -4  15  10          0.16          9.69        18.52 o                         
  -3  15  10         14.10         20.82        19.15 o                         
  -2  15  10        119.27        188.14        32.74 o                         
  -1  15  10        498.76        558.97        71.53 o                         
  -3  16  10         90.78         61.04        23.23 o                         
  -2  16  10         16.52         22.65        21.05 o                         
  -5   0  11        323.28        485.39        93.84 o                         
  -3   0  11       1448.90       1612.21       156.33 o                         
  -1   0  11         91.74         69.00        49.04 o                         
  -6   1  11        231.68        228.79        49.08 o                         
  -5   1  11        122.37        141.96        42.30 o                         
  -4   1  11        165.71        208.93        52.83 o                         
  -3   1  11         14.42         -5.78        27.82 o                         
  -2   1  11        110.09        157.64        46.92 o                         
  -1   1  11        202.36        182.23        44.37 o                         
   0   1  11        834.41        799.56        79.43 o                         
  -6   2  11         25.29         22.79        28.41 o                         
  -5   2  11         79.21         98.06        35.58 o                         
  -4   2  11         37.65          5.24        30.01 o                         
  -3   2  11        315.72        386.55        59.94 o                         
  -2   2  11        272.66        342.41        56.14 o                         
  -1   2  11         35.17         14.92        31.92 o                         
   0   2  11        177.14        164.53        45.12 o                         
  -6   3  11        289.94        336.24        76.66 o                         
  -5   3  11         32.53         32.93        29.82 o                         
  -4   3  11        308.80        383.73        58.07 o                         
  -3   3  11          0.12          9.94        52.89 o                         
  -2   3  11       1110.74       1171.32        95.64 o                         
  -1   3  11        612.15        534.51        68.12 o                         
   0   3  11         46.64         63.54        29.37 o                         
  -6   4  11          2.34        -20.47        41.55 o                         
  -5   4  11        834.13       1014.43        90.70 o                         
  -4   4  11         16.19          4.56        28.37 o                         
  -3   4  11        182.98        219.81        47.51 o                         
  -2   4  11         40.80         55.62        31.73 o                         
  -1   4  11        640.04        696.37        75.26 o                         
   0   4  11        128.96        134.36        33.23 o                         
  -6   5  11        134.78        135.91        49.69 o                         
  -5   5  11        324.46        270.11        69.29 o                         
  -4   5  11        127.91        130.78        42.99 o                         
  -3   5  11          0.06        -24.28        28.21 o                         
  -2   5  11        661.41        687.03        75.89 o                         
  -1   5  11        140.01        121.75        33.40 o                         
   0   5  11         13.13         19.63        24.57 o                         
  -6   6  11        129.18        146.42        53.25 o                         
  -5   6  11       1097.76       1149.34       128.78 o                         
  -4   6  11         37.77         50.91        33.06 o                         
  -3   6  11         16.06         57.16        34.76 o                         
  -2   6  11          9.07        -11.84        29.48 o                         
  -1   6  11       1902.21       2062.31       105.80 o                         
   0   6  11         98.57         93.48        31.54 o                         
  -6   7  11        251.61        215.13        60.88 o                         
  -5   7  11          0.18         28.65        39.58 o                         
  -4   7  11        133.93        113.45        48.10 o                         
  -3   7  11         27.64         32.23        35.36 o                         
  -2   7  11        616.62        681.09        65.06 o                         
  -1   7  11         10.49         12.47        28.66 o                         
   0   7  11        137.80        135.52        35.63 o                         
  -5   8  11        446.18        505.80        84.88 o                         
  -4   8  11         45.26          4.46        26.55 o                         
  -3   8  11          8.18         33.35        35.91 o                         
  -2   8  11        149.19        117.17        34.51 o                         
  -1   8  11       1016.60       1029.12        77.76 o                         
  -5   9  11        126.08        149.27        48.39 o                         
  -4   9  11        224.58        272.30        67.99 o                         
  -3   9  11        282.00        322.77        48.75 o                         
  -2   9  11        571.77        807.69        70.02 o                         
  -1   9  11         47.84         76.70        31.69 o                         
  -4  10  11        244.70        227.97        63.25 o                         
  -3  10  11        244.41        223.56        50.90 o                         
  -2  10  11        587.19        723.34        67.41 o                         
  -4  11  11        334.28        359.78        74.86 o                         
  -3  11  11        134.45        104.77        38.85 o                         
  -2  11  11         10.89         11.31        26.45 o                         
                                                                                
