# Supplementary material for: Solvatomorphism in a series of copper(II) complexes with the 5-phenyl­imidazole/perchlorate system as ligands
Source: Acta Crystallogr B Struct Sci Cryst Eng Mater. 2024 Jul 30;80(Pt 4):347–59. doi: 10.1107/S2052520624005948 (PMC11301897; doi:10.1107/S2052520624005948)
Supplement: Supplementary file 10 [file b-80-00347-10sup10.hkl]

data_10                                                                         
_shelx_title ' EL100A in P-1'                                                   
_shelx_refln_list_code          4                                               
_shelx_F_calc_maximum      196.16                                               
_exptl_crystal_F_000       527.00                                               
_reflns_d_resolution_high  0.7828                                               
                                                                                
loop_                                                                           
 _space_group_symop_operation_xyz                                               
 'x, y, z'                                                                      
 '-x, -y, -z'                                                                   
                                                                                
_cell_length_a     9.3679                                                       
_cell_length_b    10.2347                                                       
_cell_length_c    12.5311                                                       
_cell_angle_alpha  79.661                                                       
_cell_angle_beta   84.578                                                       
_cell_angle_gamma  73.249                                                       
                                                                                
_shelx_F_squared_multiplier     1.000                                           
                                                                                
loop_                                                                           
 _refln_index_h                                                                 
 _refln_index_k                                                                 
 _refln_index_l                                                                 
 _refln_F_squared_calc                                                          
 _refln_F_squared_meas                                                          
 _refln_F_squared_sigma                                                         
 _refln_observed_status                                                         
   2   0   0         29.60        236.60        42.28 o                         
   3   0   0        586.29        517.68       106.66 o                         
   4   0   0       2700.30       2554.13       203.65 o                         
   5   0   0       1407.32       1200.05        62.84 o                         
   6   0   0        128.51        110.79        27.94 o                         
   7   0   0        458.05        489.33        83.82 o                         
   8   0   0        492.41        675.29       147.38 o                         
   9   0   0         89.45         63.94        34.14 o                         
  10   0   0        197.01        194.33        83.33 o                         
  11   0   0        116.19        148.76        75.36 o                         
 -11   1   0          2.87         15.38        25.44 o                         
 -10   1   0          4.85        -20.14        20.14 o                         
  -9   1   0        101.59        137.82        36.51 o                         
  -8   1   0        186.41        167.77        68.88 o                         
  -7   1   0         92.44        121.23        26.27 o                         
  -6   1   0        171.22        177.44        25.16 o                         
  -5   1   0       2782.23       2785.02       126.63 o                         
  -4   1   0       1884.76       2127.16       206.74 o                         
  -3   1   0         32.96         26.06         7.72 o                         
  -2   1   0       3388.36       4066.80       522.01 o                         
  -1   1   0       5277.96       5383.14       423.26 o                         
   2   1   0       7549.61       9118.52      1148.15 o                         
   3   1   0       3091.84       2565.10       175.21 o                         
   4   1   0       1112.79       1079.59        80.32 o                         
   5   1   0         78.10         99.86        17.32 o                         
   6   1   0         39.50         52.09        13.06 o                         
   7   1   0       1067.18       1077.46        75.75 o                         
   8   1   0          3.80         83.76        57.67 o                         
   9   1   0        209.72        239.84        92.45 o                         
  10   1   0        304.02        284.76       106.11 o                         
  11   1   0         95.14        132.01        72.43 o                         
 -10   2   0        106.84        322.49        94.45 o                         
  -9   2   0        118.06        151.38        38.33 o                         
  -8   2   0          1.48          2.76        10.54 o                         
  -7   2   0         20.68         14.91         8.88 o                         
  -6   2   0        398.94        367.73        38.19 o                         
  -5   2   0        669.03        659.94        42.80 o                         
  -4   2   0        507.03        542.85        41.86 o                         
  -3   2   0         63.56         46.60         8.90 o                         
  -2   2   0        169.66        136.24        18.72 o                         
  -1   2   0        971.16        746.68        41.37 o                         
   0   2   0        127.56        212.16        33.02 o                         
   1   2   0          2.30         18.46         8.15 o                         
   2   2   0      12922.79      13471.80       666.46 o                         
   3   2   0          1.48          5.73         5.29 o                         
   4   2   0         80.95        154.58        18.88 o                         
   5   2   0        491.06        516.11        42.44 o                         
   6   2   0        126.09        108.57        19.66 o                         
   7   2   0         20.42          6.66        11.08 o                         
   8   2   0        245.07        277.28       104.56 o                         
   9   2   0        886.81       1046.83       204.80 o                         
  10   2   0        241.75        224.59        95.66 o                         
  11   2   0         36.22         34.80        42.96 o                         
 -10   3   0         15.49         75.32        42.94 o                         
  -9   3   0        134.02        205.71        48.42 o                         
  -8   3   0        222.25        216.79        34.29 o                         
  -7   3   0         18.05          1.26        12.10 o                         
  -6   3   0        222.07        201.45        34.26 o                         
  -5   3   0         74.72         59.25        11.63 o                         
  -4   3   0        495.92        451.69        31.50 o                         
  -3   3   0       3605.07       3836.81       111.01 o                         
  -2   3   0       1052.40        858.28        58.26 o                         
  -1   3   0         40.40         73.21        10.43 o                         
   0   3   0        931.11        872.09       149.02 o                         
   1   3   0       4391.84       5041.56       463.30 o                         
   2   3   0       1888.12       1955.14       407.16 o                         
   3   3   0        104.76        205.91       328.88 o                         
   4   3   0       6384.32       6654.43       177.61 o                         
   5   3   0       2456.07       2753.02        85.19 o                         
   6   3   0         33.01        162.59        29.50 o                         
   7   3   0        928.63       1015.88       101.59 o                         
   8   3   0        817.36       1065.53       113.45 o                         
   9   3   0        956.81       1345.02       241.28 o                         
  10   3   0         28.33        -29.33        29.33 o                         
  11   3   0          2.12          3.85        23.43 o                         
  -9   4   0          9.65          3.35         9.66 o                         
  -8   4   0        145.40        137.70        28.46 o                         
  -7   4   0        494.00        484.74        41.98 o                         
  -6   4   0         61.68         42.01        13.15 o                         
  -5   4   0          2.26          3.32         6.49 o                         
  -4   4   0         96.44        103.23        13.64 o                         
  -3   4   0        476.80        433.42        24.97 o                         
  -2   4   0         63.75         78.99         5.99 o                         
  -1   4   0        134.39        153.90        15.04 o                         
   0   4   0        120.55         90.06        17.07 o                         
   1   4   0        306.19        347.84        42.71 o                         
   2   4   0          8.09         13.33        10.96 o                         
   3   4   0       2419.69       2697.03       364.67 o                         
   4   4   0        755.83        933.86       164.36 o                         
   5   4   0       1232.81       1572.65       119.29 o                         
   6   4   0          8.84         17.61         8.31 o                         
   7   4   0        397.44        486.25       112.66 o                         
   8   4   0          1.71         77.63        85.22 o                         
   9   4   0        191.15        292.70       116.72 o                         
  10   4   0         41.17         90.14        67.80 o                         
  11   4   0        219.71        266.19       125.53 o                         
  -9   5   0         64.79         21.54        34.66 o                         
  -8   5   0        216.24        317.21        53.71 o                         
  -7   5   0         13.73          9.72        19.63 o                         
  -6   5   0          0.69          4.16         9.40 o                         
  -5   5   0         17.56         16.44         6.76 o                         
  -4   5   0       2131.25       2181.44        67.72 o                         
  -3   5   0         24.25         32.36         6.30 o                         
  -2   5   0          1.95          2.68         5.33 o                         
  -1   5   0         11.88         11.13         5.50 o                         
   0   5   0        867.70        841.77        42.31 o                         
   1   5   0          8.03          9.16         4.27 o                         
   2   5   0        182.94        113.76        24.61 o                         
   3   5   0         59.40         37.42        11.78 o                         
   4   5   0        504.75        607.46        90.92 o                         
   5   5   0        117.87        237.81       168.54 o                         
   6   5   0        504.31        622.66        99.68 o                         
   7   5   0       1361.52       1541.95       234.96 o                         
   8   5   0         57.76         38.99        19.96 o                         
   9   5   0         57.06         10.89        54.55 o                         
  10   5   0        138.77        137.78        87.28 o                         
  11   5   0        187.26        195.91        98.39 o                         
  -8   6   0          0.56         -4.38        17.33 o                         
  -7   6   0         44.00         55.04        23.33 o                         
  -6   6   0         20.69         20.59        11.30 o                         
  -5   6   0        578.78        594.03        31.19 o                         
  -4   6   0          2.65         -2.65         3.71 o                         
  -3   6   0         11.27          8.77        15.83 o                         
  -2   6   0        311.63        289.06        25.04 o                         
  -1   6   0        265.90        248.98        32.67 o                         
   0   6   0       1029.14       1209.43        50.85 o                         
   1   6   0        326.85        334.01        18.09 o                         
   2   6   0       1175.98       1179.49        69.37 o                         
   3   6   0         16.04         25.93         7.40 o                         
   4   6   0        213.00        216.42        24.22 o                         
   5   6   0        553.91        591.81        45.39 o                         
   6   6   0       1572.08       2397.13       504.82 o                         
   7   6   0         31.76         49.53        31.99 o                         
   8   6   0        116.88        106.73        38.81 o                         
   9   6   0         27.47          0.63        22.33 o                         
  10   6   0        103.70        174.42       100.66 o                         
  11   6   0         99.00        177.87        90.94 o                         
  -7   7   0        116.10        100.67        33.56 o                         
  -6   7   0        518.04        564.97        75.67 o                         
  -5   7   0          1.66          5.78        23.54 o                         
  -4   7   0         35.54         16.53        13.16 o                         
  -3   7   0        326.98        350.57        53.36 o                         
  -2   7   0        246.24        234.25        41.49 o                         
  -1   7   0         13.08         17.86        14.25 o                         
   0   7   0         31.16         49.40        12.15 o                         
   1   7   0       2311.44       2317.81        48.66 o                         
   2   7   0       1130.20       1077.73        58.23 o                         
   3   7   0         11.83          8.42         8.55 o                         
   4   7   0         38.89         58.68        13.81 o                         
   5   7   0        579.85        605.28        52.94 o                         
   6   7   0        434.39        512.69        68.73 o                         
   7   7   0         23.42        586.46       149.39 o                         
   8   7   0          7.28          8.13        11.69 o                         
   9   7   0        140.94        170.95        89.00 o                         
  10   7   0          3.77         -4.40        61.89 o                         
  11   7   0          2.67        -77.87        77.87 o                         
  -6   8   0        108.97        109.27        34.05 o                         
  -5   8   0        168.85        147.14        40.00 o                         
  -4   8   0        436.35        472.93        66.72 o                         
  -3   8   0         11.95         16.72        14.32 o                         
  -2   8   0          1.68          2.46        11.58 o                         
  -1   8   0         16.03        -21.16        24.38 o                         
   0   8   0        808.10        783.78        63.59 o                         
   1   8   0        799.36        840.91        35.74 o                         
   2   8   0         14.03         13.96         4.60 o                         
   3   8   0         50.43         30.79         7.88 o                         
   4   8   0       1714.47       1785.20        81.49 o                         
   5   8   0        591.72        602.99        53.04 o                         
   6   8   0          9.44          4.18        29.22 o                         
   7   8   0          4.59         15.69        16.82 o                         
   8   8   0        378.78        542.46       143.47 o                         
   9   8   0        114.22        157.90        71.92 o                         
  10   8   0          1.21        -57.30        57.30 o                         
  -5   9   0         70.31         64.72        27.71 o                         
  -4   9   0        330.21        394.23        66.05 o                         
  -3   9   0         41.34         46.07        27.17 o                         
  -2   9   0         70.56         43.41        16.30 o                         
  -1   9   0        423.00        446.80        97.97 o                         
   0   9   0         39.51         55.85        38.46 o                         
   1   9   0         36.76         -2.71        18.58 o                         
   2   9   0        101.34        117.89        12.17 o                         
   3   9   0       1605.72       1702.56        52.84 o                         
   4   9   0         85.70         77.27        13.93 o                         
   5   9   0         13.49          0.03         5.66 o                         
   6   9   0         47.25         50.26        23.76 o                         
   7   9   0        182.91        176.60        44.73 o                         
   8   9   0         73.20        -15.39        21.47 o                         
   9   9   0         16.87        -34.96        38.02 o                         
  10   9   0         97.54         76.52        55.01 o                         
  -4  10   0          0.72          6.60        16.86 o                         
  -3  10   0         30.98          2.53        14.06 o                         
  -2  10   0        374.44        326.13        87.85 o                         
  -1  10   0        103.55         60.96        38.75 o                         
   0  10   0         62.55         23.22        26.28 o                         
   1  10   0         17.92         17.12        10.15 o                         
   2  10   0        405.43        382.84        29.07 o                         
   3  10   0        794.77        789.13        45.15 o                         
   4  10   0         42.20         37.14        29.78 o                         
   5  10   0         58.61         39.36        18.18 o                         
   6  10   0        339.46        303.74        51.95 o                         
   7  10   0        205.09        214.24        49.58 o                         
   8  10   0         63.63          1.57        22.55 o                         
   9  10   0          8.94        -37.13        46.84 o                         
  -3  11   0         34.25        -14.63        23.77 o                         
  -2  11   0        106.87        129.92        56.25 o                         
  -1  11   0          6.84        -12.11        17.34 o                         
   0  11   0         64.95         63.33        40.05 o                         
   1  11   0        148.35         78.37        25.22 o                         
   2  11   0        397.20        409.95        52.56 o                         
   3  11   0          0.89          7.69         5.44 o                         
   4  11   0        245.87        300.55        29.72 o                         
   5  11   0        373.18        371.08        43.60 o                         
   6  11   0         49.77         29.11        24.65 o                         
   7  11   0         21.89         14.67        17.97 o                         
   8  11   0         10.99         13.06        20.68 o                         
  -1  12   0          0.41         13.32        21.23 o                         
   0  12   0         20.71         81.53        46.07 o                         
   1  12   0        171.28        143.93        59.87 o                         
   2  12   0         23.23         32.47        11.76 o                         
   3  12   0         42.52         44.46        13.37 o                         
   4  12   0        289.86        285.89        36.67 o                         
   5  12   0        123.45        109.98        25.90 o                         
   6  12   0         11.16         29.46        23.47 o                         
   7  12   0        115.75        114.06        52.28 o                         
  -6 -12   1          3.34         33.99        33.06 o                         
  -5 -12   1          4.79          9.85         6.80 o                         
  -4 -12   1        165.95        169.78        28.26 o                         
  -3 -12   1          1.15         -0.76         7.58 o                         
  -2 -12   1          0.88          0.91        12.70 o                         
  -1 -12   1         68.35         15.07        20.66 o                         
   0 -12   1         17.28        -29.64        29.64 o                         
  -8 -11   1        217.46        177.84        47.82 o                         
  -7 -11   1          5.00        -27.43        27.43 o                         
  -6 -11   1         46.25         31.62        18.63 o                         
  -5 -11   1        199.93        137.38        26.95 o                         
  -4 -11   1        152.28        140.75        24.37 o                         
  -3 -11   1          0.45         -0.19         9.07 o                         
  -2 -11   1          1.52         -0.37        13.28 o                         
  -1 -11   1         79.36         74.86        23.67 o                         
   0 -11   1         42.33        -14.55        25.91 o                         
   1 -11   1          6.65        -52.73        52.73 o                         
   2 -11   1          9.50         10.43        13.97 o                         
  -9 -10   1        120.55        146.86        78.79 o                         
  -8 -10   1          2.62         31.82        22.58 o                         
  -7 -10   1        114.94         90.49        31.32 o                         
  -6 -10   1        860.48        883.60        91.51 o                         
  -5 -10   1        396.13        311.66        50.11 o                         
  -4 -10   1         14.24         18.57         9.69 o                         
  -3 -10   1        206.80        212.07        27.57 o                         
  -2 -10   1        500.29        462.68        35.60 o                         
  -1 -10   1          6.39         -0.43        18.84 o                         
   0 -10   1         18.67        -41.88        41.88 o                         
   1 -10   1         39.04         79.78        43.96 o                         
   2 -10   1        296.80        221.45        81.54 o                         
   3 -10   1         92.39        151.68        66.01 o                         
   4 -10   1          0.73          8.48        20.16 o                         
 -10  -9   1        266.72        485.38       153.64 o                         
  -9  -9   1          0.81          4.28        19.83 o                         
  -8  -9   1         28.35         21.72        13.64 o                         
  -7  -9   1         73.89         93.19        30.33 o                         
  -6  -9   1        164.72        172.80        40.22 o                         
  -5  -9   1        123.86        124.58        22.93 o                         
  -4  -9   1        325.89        313.02        46.19 o                         
  -3  -9   1       1624.55       1533.73        60.63 o                         
  -2  -9   1        112.63        123.83        13.66 o                         
  -1  -9   1         26.20         16.53         5.42 o                         
   0  -9   1          8.46         25.72        28.47 o                         
   1  -9   1        385.98        324.94        86.27 o                         
   2  -9   1         99.05        108.65        43.89 o                         
   3  -9   1          3.74        -38.29        38.46 o                         
   4  -9   1        280.04        387.19       107.35 o                         
   5  -9   1         66.02        197.53        83.76 o                         
 -10  -8   1         24.67         95.36        89.76 o                         
  -9  -8   1          3.65        -75.64        75.64 o                         
  -8  -8   1        173.07        278.04       108.01 o                         
  -7  -8   1         81.41         75.06        29.14 o                         
  -6  -8   1         51.26         97.60        29.51 o                         
  -5  -8   1         29.25         36.92        13.55 o                         
  -4  -8   1       1391.48       1387.31        71.15 o                         
  -3  -8   1        269.35        238.73        30.72 o                         
  -2  -8   1         27.90         36.32         8.15 o                         
  -1  -8   1        389.77        340.52        27.86 o                         
   0  -8   1        354.62        373.51        45.39 o                         
   1  -8   1        163.26        130.86        51.65 o                         
   2  -8   1         21.86         20.89        14.89 o                         
   3  -8   1          0.90        -15.66        34.85 o                         
   4  -8   1        322.82        272.47        85.48 o                         
   5  -8   1        127.73        124.37        64.55 o                         
   6  -8   1         56.77        141.14        71.40 o                         
 -11  -7   1         83.44         24.82        40.49 o                         
 -10  -7   1          1.62         40.07        60.99 o                         
  -9  -7   1         75.65        217.83       106.93 o                         
  -8  -7   1        729.24       1014.68       209.31 o                         
  -7  -7   1        133.04        151.32        39.75 o                         
  -6  -7   1         56.29         85.43        39.72 o                         
  -5  -7   1        217.69        251.60        37.23 o                         
  -4  -7   1        128.11        130.28        21.41 o                         
  -3  -7   1        195.12        232.43        49.05 o                         
  -2  -7   1         36.40         44.54        11.11 o                         
  -1  -7   1       1724.03       1639.97        63.71 o                         
   0  -7   1        374.11        328.93        33.10 o                         
   1  -7   1         44.92         56.64        33.50 o                         
   2  -7   1        163.37        217.66        67.66 o                         
   3  -7   1        882.84        917.81        87.07 o                         
   4  -7   1         34.56         26.90         3.41 o                         
   5  -7   1         28.03         70.70        26.98 o                         
   6  -7   1        371.39        416.14        63.18 o                         
   7  -7   1        197.40        220.97        48.84 o                         
 -11  -6   1         29.60         72.50        48.01 o                         
 -10  -6   1         11.28        -27.78        43.64 o                         
  -9  -6   1        162.42        155.43        87.20 o                         
  -8  -6   1          1.19         71.12        80.64 o                         
  -7  -6   1         87.88         56.21        23.26 o                         
  -6  -6   1       1122.53       1090.69       178.67 o                         
  -5  -6   1       1299.59       1363.71       145.04 o                         
  -4  -6   1         64.26         39.51        10.42 o                         
  -3  -6   1        205.71        222.61        22.42 o                         
  -2  -6   1        742.62        570.13       195.63 o                         
  -1  -6   1        459.41        383.58        18.37 o                         
   0  -6   1        328.17        349.03        15.21 o                         
   1  -6   1        256.92        209.83        39.19 o                         
   2  -6   1        227.79        201.50        21.73 o                         
   3  -6   1        132.39        115.31         9.94 o                         
   4  -6   1        431.33        445.55        19.31 o                         
   5  -6   1        125.11        116.53        13.18 o                         
   6  -6   1        433.62        516.93        38.40 o                         
   7  -6   1         62.65         17.39        30.00 o                         
   8  -6   1         51.37         56.85        44.13 o                         
 -11  -5   1         13.43        107.01        69.46 o                         
 -10  -5   1        339.88        610.59       179.36 o                         
  -9  -5   1        258.88        394.93       143.83 o                         
  -8  -5   1        369.46        259.23        96.75 o                         
  -7  -5   1       1018.50       1561.00       247.50 o                         
  -6  -5   1        926.73        992.05       110.07 o                         
  -5  -5   1        326.55        298.57        48.05 o                         
  -4  -5   1         43.10          9.79        11.52 o                         
  -3  -5   1       2210.88       2556.06       110.06 o                         
  -2  -5   1       1616.77       1560.12       138.54 o                         
  -1  -5   1        209.58        204.81        15.90 o                         
   0  -5   1         90.17         87.15         6.27 o                         
   1  -5   1        989.85        958.93        69.84 o                         
   2  -5   1         28.99         28.26         6.25 o                         
   3  -5   1         54.61         58.31         6.94 o                         
   4  -5   1         34.66         40.58         6.73 o                         
   5  -5   1        784.23        821.23        42.08 o                         
   6  -5   1         61.99         37.58        10.52 o                         
   7  -5   1        134.68        126.23        56.37 o                         
   8  -5   1        308.99        277.96        87.42 o                         
   9  -5   1        162.66        162.12        68.16 o                         
 -11  -4   1        231.78        353.92       144.00 o                         
 -10  -4   1         84.56        102.63        71.61 o                         
  -9  -4   1        210.75        325.81       126.89 o                         
  -8  -4   1         67.96        173.82        88.79 o                         
  -7  -4   1        884.47       1004.92       192.88 o                         
  -6  -4   1        108.85        127.73        32.45 o                         
  -5  -4   1        251.25        315.10        48.04 o                         
  -4  -4   1        281.27        524.61        56.83 o                         
  -3  -4   1       5095.39       4882.99       819.04 o                         
  -2  -4   1       2327.39       2213.58        94.72 o                         
  -1  -4   1          1.08         10.99         5.60 o                         
   0  -4   1       1003.67        977.04        49.74 o                         
   1  -4   1         12.77         28.62         4.49 o                         
   2  -4   1        865.21        890.45        29.41 o                         
   3  -4   1         70.99         72.98        11.01 o                         
   4  -4   1        836.11        897.18        83.68 o                         
   5  -4   1         19.52          4.61         5.46 o                         
   6  -4   1         90.29         69.58        22.98 o                         
   7  -4   1        165.00        124.49        20.70 o                         
   8  -4   1        470.51        522.09        50.55 o                         
   9  -4   1        185.11        205.83        52.58 o                         
 -11  -3   1          1.01        133.14        91.40 o                         
 -10  -3   1          2.37         66.42        70.82 o                         
  -9  -3   1         55.13        107.11        69.71 o                         
  -8  -3   1       2388.64       3905.07       413.39 o                         
  -7  -3   1        312.40        314.19       136.85 o                         
  -6  -3   1        134.50        156.19        21.93 o                         
  -5  -3   1       2073.35       2189.66        92.39 o                         
  -4  -3   1        212.87        428.83        60.70 o                         
  -3  -3   1        720.81        621.22       118.76 o                         
  -2  -3   1       3590.57       3505.02       120.39 o                         
  -1  -3   1       3505.20       3299.34        82.41 o                         
   0  -3   1          6.15         13.61         2.71 o                         
   1  -3   1        271.82        275.45        13.46 o                         
   2  -3   1        356.37        388.69        18.65 o                         
   3  -3   1        762.48        653.73        32.69 o                         
   4  -3   1        670.98        630.82        40.80 o                         
   5  -3   1         68.31         37.88         9.15 o                         
   6  -3   1         36.49         32.31        10.55 o                         
   7  -3   1         96.77         70.56        14.81 o                         
   8  -3   1        115.14        114.76        23.91 o                         
   9  -3   1          6.72         -8.59        25.49 o                         
  10  -3   1         63.28         87.74        32.91 o                         
 -11  -2   1         99.34        276.34       115.42 o                         
 -10  -2   1        161.95        277.69       121.14 o                         
  -9  -2   1         91.67        106.39        68.41 o                         
  -8  -2   1          4.68        -23.87        62.49 o                         
  -7  -2   1         10.54         14.21         9.94 o                         
  -6  -2   1       2683.50       2633.50       106.20 o                         
  -5  -2   1       1102.16       1252.97        58.34 o                         
  -4  -2   1        446.06        529.62        41.58 o                         
  -3  -2   1          1.51          8.52         9.58 o                         
  -2  -2   1       1784.51       2115.02        91.92 o                         
  -1  -2   1      16645.78      18252.42       198.34 o                         
   0  -2   1       5263.14       5511.04       189.58 o                         
   1  -2   1        124.65        141.64         7.25 o                         
   2  -2   1        772.76        708.85        27.55 o                         
   3  -2   1        505.64        461.17        28.07 o                         
   4  -2   1        364.30        330.99        26.45 o                         
   5  -2   1          7.05          4.67         4.32 o                         
   6  -2   1       1464.41       1374.66       108.73 o                         
   7  -2   1        197.90        150.38        22.53 o                         
   8  -2   1        125.90         92.74        22.54 o                         
   9  -2   1        122.57        161.05        43.37 o                         
  10  -2   1        106.07        124.78        55.34 o                         
 -11  -1   1         76.08         41.51        46.88 o                         
 -10  -1   1        452.84        677.39       173.96 o                         
  -9  -1   1        142.47        107.77        70.94 o                         
  -8  -1   1         20.47         41.73        25.85 o                         
  -7  -1   1          9.48          6.24        10.01 o                         
  -6  -1   1       1233.31       1545.76       112.60 o                         
  -5  -1   1         53.82         55.90        12.89 o                         
  -4  -1   1        357.82        320.57        26.31 o                         
  -3  -1   1       3085.08       3002.86        82.62 o                         
  -2  -1   1       4371.41       4721.39        86.22 o                         
  -1  -1   1        437.96        479.85        30.80 o                         
   0  -1   1        179.48        279.94        14.72 o                         
   1  -1   1       3426.37       3568.57        81.14 o                         
   2  -1   1       3780.39       3198.07       162.09 o                         
   3  -1   1         56.58         63.66        11.22 o                         
   4  -1   1        400.86        474.52        29.94 o                         
   5  -1   1        215.30        220.32        19.46 o                         
   6  -1   1       1420.83       1317.81        81.06 o                         
   7  -1   1         91.05         73.36        18.90 o                         
   8  -1   1        595.97        660.46        57.12 o                         
   9  -1   1          4.92         14.49        10.90 o                         
  10  -1   1          1.72         20.72        25.23 o                         
  11  -1   1          0.72         36.82        34.45 o                         
 -11   0   1        266.08        252.22       105.11 o                         
 -10   0   1        106.26         47.24        46.90 o                         
  -9   0   1          5.25         17.97        39.91 o                         
  -8   0   1         25.68         23.29        33.44 o                         
  -7   0   1        231.03        177.71        35.96 o                         
  -6   0   1         57.20         37.37        11.42 o                         
  -5   0   1        265.55        266.18        28.38 o                         
  -4   0   1       1037.97        914.33        53.32 o                         
  -3   0   1       1768.04       1443.03       118.11 o                         
  -2   0   1       6036.09       5062.08        86.64 o                         
  -1   0   1       1119.84        785.11        29.71 o                         
   2   0   1       5819.92       5720.02       119.45 o                         
   3   0   1        152.57        148.40        19.44 o                         
   4   0   1       1510.82       1385.54        67.61 o                         
   5   0   1         19.67         19.30         7.90 o                         
   6   0   1          2.16         -2.58         7.50 o                         
   7   0   1         76.79         52.55        20.58 o                         
   8   0   1        628.67        806.73       144.85 o                         
   9   0   1        111.63         89.81        24.59 o                         
  10   0   1         39.67         85.65        47.14 o                         
  11   0   1          8.83         23.54        29.67 o                         
 -11   1   1         77.03        109.33        65.15 o                         
 -10   1   1         91.45         74.95        54.70 o                         
  -9   1   1         48.23         53.47        47.15 o                         
  -8   1   1         24.36          4.02        40.59 o                         
  -7   1   1        118.01         85.38        29.05 o                         
  -6   1   1        476.89        526.79        44.29 o                         
  -5   1   1        969.44        973.72        59.01 o                         
  -4   1   1       1752.25       1536.81        77.23 o                         
  -3   1   1        218.37        347.61        29.74 o                         
  -2   1   1       6690.29       5612.32       275.80 o                         
  -1   1   1       7329.85       8339.10       102.39 o                         
   1   1   1        441.15        494.76        27.39 o                         
   2   1   1       1375.81       1670.41       108.20 o                         
   3   1   1       1915.50       2167.49       127.20 o                         
   4   1   1       2905.22       2894.54        88.79 o                         
   5   1   1        126.79        165.92        18.89 o                         
   6   1   1         18.88         18.44        11.39 o                         
   7   1   1        770.15        918.90        96.25 o                         
   8   1   1        295.71        362.13       103.77 o                         
   9   1   1         54.64        114.83        56.28 o                         
  10   1   1        168.99        269.56        92.57 o                         
  11   1   1        136.76        218.15        94.02 o                         
 -10   2   1         74.19         96.00        55.07 o                         
  -9   2   1        312.41        328.93        62.72 o                         
  -8   2   1         34.71         10.38        18.56 o                         
  -7   2   1         28.15         22.44        12.35 o                         
  -6   2   1         30.49         55.10        25.73 o                         
  -5   2   1       1935.84       1862.14        96.35 o                         
  -4   2   1         10.78         15.95        17.80 o                         
  -3   2   1          3.99         -7.73         7.73 o                         
  -2   2   1       4781.45       4977.75        87.62 o                         
  -1   2   1      38477.27      36156.52       727.09 o                         
   0   2   1       2131.40       2723.50        63.13 o                         
   1   2   1          5.26          0.71         3.52 o                         
   2   2   1        831.52       1577.99       245.52 o                         
   3   2   1       2253.27       2127.92       117.74 o                         
   4   2   1       2593.53       2658.52       138.54 o                         
   5   2   1         42.85         56.91        10.73 o                         
   6   2   1        711.27        593.82        55.74 o                         
   7   2   1         19.67         14.11        18.60 o                         
   8   2   1        419.14        376.79       110.74 o                         
   9   2   1        486.18        482.73       132.51 o                         
  10   2   1        237.19        254.61        98.35 o                         
  11   2   1        175.19        193.64        86.78 o                         
 -10   3   1        229.69        248.12        89.14 o                         
  -9   3   1        150.17        114.90        36.11 o                         
  -8   3   1         49.88         37.28        20.56 o                         
  -7   3   1          2.37          4.00        11.07 o                         
  -6   3   1        302.70        289.68        35.61 o                         
  -5   3   1          3.28         -6.29         6.29 o                         
  -4   3   1        321.30        311.10        27.32 o                         
  -3   3   1          8.03         12.69         4.26 o                         
  -2   3   1        933.96        944.17        41.42 o                         
  -1   3   1        822.92       1057.31        46.48 o                         
   0   3   1       2168.05       2214.38        40.26 o                         
   1   3   1       3857.24       3838.77       159.26 o                         
   2   3   1          4.03         15.99         7.86 o                         
   3   3   1       1103.13       1102.13        53.55 o                         
   4   3   1        171.49        223.51        36.56 o                         
   5   3   1       1084.77        996.41        89.91 o                         
   6   3   1        456.01        510.59        60.81 o                         
   7   3   1        415.99        453.01        65.33 o                         
   8   3   1        410.27        362.54        65.11 o                         
   9   3   1        312.34        308.01       104.90 o                         
  10   3   1        207.22        266.36       105.45 o                         
  11   3   1          4.81          3.96        20.12 o                         
  -9   4   1          2.18         37.84        23.37 o                         
  -8   4   1         56.04         77.67        21.45 o                         
  -7   4   1        599.61        577.06        48.01 o                         
  -6   4   1        113.54         99.07        20.33 o                         
  -5   4   1         28.35         27.83         8.49 o                         
  -4   4   1         24.56         28.54         7.32 o                         
  -3   4   1        398.47        317.61        22.16 o                         
  -2   4   1        263.62        250.85        12.67 o                         
  -1   4   1        486.68        558.15        27.42 o                         
   0   4   1        541.42        410.25        13.53 o                         
   1   4   1       2624.54       2631.17        75.38 o                         
   2   4   1        771.39        870.51        90.54 o                         
   3   4   1        236.96        263.63        30.38 o                         
   4   4   1       2032.12       1969.52       112.69 o                         
   5   4   1        154.17        129.65        17.30 o                         
   6   4   1         20.21         30.26        10.35 o                         
   7   4   1         18.56         23.31        16.82 o                         
   8   4   1        554.17        630.31        83.78 o                         
   9   4   1        580.72        579.67       156.32 o                         
  10   4   1         40.87        -16.29        49.02 o                         
  11   4   1         16.05         52.26        51.02 o                         
  -9   5   1         56.66         96.75        55.27 o                         
  -8   5   1        195.46        146.17        42.47 o                         
  -7   5   1        118.73        121.01        25.69 o                         
  -6   5   1        197.84        180.77        27.65 o                         
  -5   5   1         79.08         93.79        15.42 o                         
  -4   5   1       2808.46       2822.68        70.55 o                         
  -3   5   1        181.95        176.50        11.78 o                         
  -2   5   1        452.56        473.20        32.59 o                         
  -1   5   1         48.68         36.40         6.09 o                         
   0   5   1       5217.08       5107.08       295.16 o                         
   1   5   1        954.37       1101.90        35.28 o                         
   2   5   1          1.05          4.34         5.26 o                         
   3   5   1       3434.40       3359.20        94.39 o                         
   4   5   1       1687.97       2012.82        87.63 o                         
   5   5   1         71.46         72.32        24.23 o                         
   6   5   1          6.82          6.03         7.25 o                         
   7   5   1        473.20        516.82        81.60 o                         
   8   5   1       1012.82       1143.01       108.81 o                         
   9   5   1        108.41         85.71        30.07 o                         
  10   5   1        166.98        213.90        98.18 o                         
  11   5   1         83.81        197.60       101.30 o                         
  -8   6   1         24.43         12.34        12.92 o                         
  -7   6   1          6.07          0.13        23.21 o                         
  -6   6   1         27.13         31.22        10.51 o                         
  -5   6   1        656.10        659.63        34.09 o                         
  -4   6   1        147.87        119.47        15.95 o                         
  -3   6   1        108.72        123.59        29.71 o                         
  -2   6   1          1.68         -1.98         7.10 o                         
  -1   6   1        532.63        532.64        31.84 o                         
   0   6   1        614.59        643.96        37.40 o                         
   1   6   1         45.90         28.08         5.99 o                         
   2   6   1        516.09        494.78        32.32 o                         
   3   6   1        368.09        317.77        29.63 o                         
   4   6   1        103.75        120.88        17.63 o                         
   5   6   1        388.58        505.49        40.20 o                         
   6   6   1        327.11        316.76        39.40 o                         
   7   6   1        562.89        529.66        48.32 o                         
   8   6   1          1.68         -6.14         7.95 o                         
   9   6   1         13.30        -16.01        16.01 o                         
  10   6   1        235.55        305.38       104.94 o                         
  11   6   1         60.06         79.66        63.55 o                         
  -7   7   1          2.74          6.78        41.63 o                         
  -6   7   1        144.11        129.67        36.12 o                         
  -5   7   1        177.11        165.62        44.40 o                         
  -4   7   1          9.00         35.92        20.97 o                         
  -3   7   1         50.72         65.77        24.29 o                         
  -2   7   1        189.82        244.13        42.96 o                         
  -1   7   1         46.90         39.21        17.78 o                         
   0   7   1          8.76          2.83         5.39 o                         
   1   7   1        635.65        656.11        21.11 o                         
   2   7   1       1777.77       1805.89        52.19 o                         
   3   7   1        158.45        154.94        16.84 o                         
   4   7   1         39.40         45.96        11.31 o                         
   5   7   1        222.64        201.88        26.18 o                         
   6   7   1        522.39        630.96        75.70 o                         
   7   7   1         42.49         47.30        38.68 o                         
   8   7   1         27.79         12.93       104.13 o                         
   9   7   1        682.01        691.14       164.25 o                         
  10   7   1        225.53        186.96        94.04 o                         
  11   7   1          0.41        -57.21        57.21 o                         
  -6   8   1        105.47        132.84        39.89 o                         
  -5   8   1         21.66         26.68        15.28 o                         
  -4   8   1         78.38         99.39        30.84 o                         
  -3   8   1        297.36        305.88        53.67 o                         
  -2   8   1        111.38        116.41        31.09 o                         
  -1   8   1         49.05         27.82        18.11 o                         
   0   8   1        224.53        243.36        31.47 o                         
   1   8   1       1768.82       1722.88        45.96 o                         
   2   8   1         96.25         78.23        10.25 o                         
   3   8   1        607.18        572.99        35.47 o                         
   4   8   1       2187.77       2159.02        90.16 o                         
   5   8   1        477.15        504.11        49.20 o                         
   6   8   1          1.48          3.77        14.00 o                         
   7   8   1        715.62        726.39       139.91 o                         
   8   8   1        104.03         80.61        56.44 o                         
   9   8   1        391.95        505.37       137.56 o                         
  10   8   1         25.11        -10.02        53.16 o                         
  11   8   1         11.42          1.91        23.26 o                         
  -5   9   1         22.54         60.68        49.62 o                         
  -4   9   1        184.59        220.09        50.29 o                         
  -3   9   1         70.62         39.26        21.00 o                         
  -2   9   1          6.61          9.43        22.54 o                         
  -1   9   1        234.07        240.57        45.70 o                         
   0   9   1        128.04         97.81        41.62 o                         
   1   9   1         45.84         14.27         9.75 o                         
   2   9   1         27.22         19.85         4.31 o                         
   3   9   1        784.96        812.97        36.48 o                         
   4   9   1        339.07        352.76        31.34 o                         
   5   9   1        450.96        472.68        75.19 o                         
   6   9   1         18.72         16.34        12.58 o                         
   7   9   1          3.72        -26.71        43.37 o                         
   8   9   1          2.66        -27.74        35.87 o                         
   9   9   1          4.72        -41.64        63.13 o                         
  10   9   1          0.37          4.37        40.92 o                         
  -4  10   1         40.38         35.47        21.58 o                         
  -3  10   1         24.15         33.72        15.34 o                         
  -2  10   1         56.51         42.53        23.45 o                         
  -1  10   1        445.71        506.36       104.99 o                         
   0  10   1        220.54         78.20        42.46 o                         
   1  10   1         93.54         41.80        14.98 o                         
   2  10   1         62.05         74.55        10.60 o                         
   3  10   1        373.89        355.33        29.45 o                         
   4  10   1        417.80        421.63        33.72 o                         
   5  10   1        107.21        106.04        22.45 o                         
   6  10   1        621.06        828.60       251.34 o                         
   7  10   1        192.97        143.91        39.29 o                         
   8  10   1          5.25        -33.33        40.23 o                         
   9  10   1         13.09         45.91        43.37 o                         
  -3  11   1          6.21         16.28        27.71 o                         
  -2  11   1        117.16         93.98        52.36 o                         
  -1  11   1         76.07         54.09        37.25 o                         
   0  11   1          0.50        -26.87        26.87 o                         
   1  11   1        516.45        590.43        66.04 o                         
   2  11   1        165.13        160.76        26.00 o                         
   3  11   1          4.50         -0.30         6.87 o                         
   4  11   1          7.37         -3.32         4.36 o                         
   5  11   1        160.39        135.34        30.56 o                         
   6  11   1        219.37        202.36        43.35 o                         
   7  11   1         15.16          6.89        12.01 o                         
   8  11   1         23.13         68.35        45.98 o                         
  -1  12   1          3.32        -23.71        27.30 o                         
   0  12   1         18.54         10.74        30.50 o                         
   1  12   1        225.40        216.44        39.69 o                         
   2  12   1        223.13        215.33        32.22 o                         
   3  12   1         27.86         19.79         9.59 o                         
   4  12   1         45.98         66.20        22.11 o                         
   5  12   1        139.77        129.96        36.37 o                         
   6  12   1         43.66         61.49        40.15 o                         
   7  12   1          0.32         24.59        15.88 o                         
  -6 -12   2         15.90         23.66        24.68 o                         
  -5 -12   2         23.43          5.86         8.51 o                         
  -4 -12   2         33.41         35.63        12.86 o                         
  -3 -12   2          3.19          2.74         5.94 o                         
  -2 -12   2         30.72         16.77        11.99 o                         
  -1 -12   2        103.61         55.62        39.65 o                         
   0 -12   2        147.82        116.36        61.56 o                         
  -8 -11   2        234.18        174.75        77.07 o                         
  -7 -11   2         48.91         49.50        23.53 o                         
  -6 -11   2         33.45         36.15        22.11 o                         
  -5 -11   2          0.93         11.74        12.97 o                         
  -4 -11   2        173.57        226.60        30.25 o                         
  -3 -11   2          1.60          3.92         7.43 o                         
  -2 -11   2         18.96         -5.63         7.74 o                         
  -1 -11   2         52.49         32.47        18.61 o                         
   0 -11   2        331.32        389.67       102.77 o                         
   1 -11   2        101.53         68.67        40.77 o                         
   2 -11   2         46.75        100.09        57.31 o                         
  -9 -10   2        286.03        357.39       123.20 o                         
  -8 -10   2         39.44         16.22        18.41 o                         
  -7 -10   2         27.69         20.20        24.20 o                         
  -6 -10   2        169.79        184.19        52.01 o                         
  -5 -10   2        308.83        347.79        53.58 o                         
  -4 -10   2        105.30         97.61        26.18 o                         
  -3 -10   2          1.96         -2.68         6.42 o                         
  -2 -10   2        176.68        193.01        34.15 o                         
  -1 -10   2          1.29         -7.51        10.26 o                         
   0 -10   2        118.27         84.83        47.32 o                         
   1 -10   2          4.21         29.90        20.41 o                         
   2 -10   2        548.37        628.23       134.01 o                         
   3 -10   2        258.43        228.61        85.11 o                         
   4 -10   2         14.75        -17.51        27.21 o                         
 -10  -9   2        171.49        164.41        81.44 o                         
  -9  -9   2        171.57        250.60       113.24 o                         
  -8  -9   2         47.41         37.12        18.29 o                         
  -7  -9   2         14.30          5.98        14.75 o                         
  -6  -9   2        169.71        184.63        41.46 o                         
  -5  -9   2         57.68         87.98        28.97 o                         
  -4  -9   2        357.73        345.48        34.92 o                         
  -3  -9   2         66.26         53.84        11.66 o                         
  -2  -9   2        390.51        407.80        31.87 o                         
  -1  -9   2         13.26         14.60         8.83 o                         
   0  -9   2        212.34        138.30        58.31 o                         
   1  -9   2         69.82         68.24        31.73 o                         
   2  -9   2         57.41        -31.85        31.85 o                         
   3  -9   2        149.18        184.45        73.16 o                         
   4  -9   2         78.48         77.17        43.40 o                         
   5  -9   2         70.64        197.45        84.58 o                         
 -10  -8   2        130.27        224.97       116.56 o                         
  -9  -8   2         14.35         61.70        62.98 o                         
  -8  -8   2        211.71        258.91        63.37 o                         
  -7  -8   2        779.04        714.56        95.52 o                         
  -6  -8   2         66.09         71.33        39.99 o                         
  -5  -8   2         25.91         17.78        14.32 o                         
  -4  -8   2        262.26        236.89        28.21 o                         
  -3  -8   2        826.49        859.60        60.56 o                         
  -2  -8   2        188.00        232.85        22.72 o                         
  -1  -8   2          1.24          1.50         6.13 o                         
   0  -8   2        599.21        576.59        32.86 o                         
   1  -8   2         44.22         23.95        12.72 o                         
   2  -8   2         69.29         46.74        21.70 o                         
   3  -8   2          8.09         45.49        41.38 o                         
   4  -8   2        256.77        195.11        73.42 o                         
   5  -8   2        302.96        374.52       106.27 o                         
   6  -8   2         14.83          5.35        16.81 o                         
 -10  -7   2         64.71        107.85        80.89 o                         
  -9  -7   2          1.10        -16.25        34.03 o                         
  -8  -7   2        711.47        630.39       186.36 o                         
  -7  -7   2        197.37        209.94        95.09 o                         
  -6  -7   2        237.07        239.86        69.14 o                         
  -5  -7   2        195.31        242.62        29.05 o                         
  -4  -7   2        748.47        924.27        85.44 o                         
  -3  -7   2         53.57         46.89        14.40 o                         
  -2  -7   2        237.25        218.29        32.76 o                         
  -1  -7   2       1029.07       1010.45        39.02 o                         
   0  -7   2        542.66        526.68        20.63 o                         
   1  -7   2        123.39         98.81        17.21 o                         
   2  -7   2         15.93         13.57         4.22 o                         
   3  -7   2        487.95        468.92        28.72 o                         
   4  -7   2         11.88         14.60        15.63 o                         
   5  -7   2         39.21         27.89        28.68 o                         
   6  -7   2        210.93        178.17        67.68 o                         
   7  -7   2        165.65        185.18        81.09 o                         
 -11  -6   2          8.87        124.88        91.35 o                         
 -10  -6   2          5.73         87.49        90.64 o                         
  -9  -6   2        183.93        545.91       171.01 o                         
  -8  -6   2         71.10         56.46        40.08 o                         
  -7  -6   2          2.99        -27.85        27.85 o                         
  -6  -6   2        413.96        472.13        61.85 o                         
  -5  -6   2        800.32       1074.85        84.10 o                         
  -4  -6   2       1767.81       1876.22       146.46 o                         
  -3  -6   2        120.03        105.65        33.91 o                         
  -2  -6   2        328.68        327.26        29.04 o                         
  -1  -6   2        145.78        154.64        13.30 o                         
   0  -6   2        603.80        553.69        34.57 o                         
   1  -6   2         69.94         89.32        10.29 o                         
   2  -6   2         63.06         47.86        10.69 o                         
   3  -6   2        375.55        346.96        21.15 o                         
   4  -6   2        207.60        296.36        31.21 o                         
   5  -6   2          0.87          1.70         7.25 o                         
   6  -6   2         90.09         86.89        46.30 o                         
   7  -6   2        227.31        128.63        51.42 o                         
   8  -6   2          6.75         51.90        39.99 o                         
 -11  -5   2        156.36        194.57       105.04 o                         
 -10  -5   2        262.11        270.45       128.40 o                         
  -9  -5   2        283.00        497.81       166.84 o                         
  -8  -5   2        297.62        338.26       119.14 o                         
  -7  -5   2        188.01        164.99       106.84 o                         
  -6  -5   2       1463.22       2092.59       111.96 o                         
  -5  -5   2        262.21        258.44        34.29 o                         
  -4  -5   2        308.60        334.40        43.36 o                         
  -3  -5   2         14.31         41.44        13.02 o                         
  -2  -5   2       2294.75       2313.28        75.67 o                         
  -1  -5   2         86.63         77.20        11.07 o                         
   0  -5   2         73.01         66.89         6.97 o                         
   1  -5   2       1520.77       1595.89        50.67 o                         
   2  -5   2        714.81        665.09        24.22 o                         
   3  -5   2         21.60         14.82         3.68 o                         
   4  -5   2         29.96         27.98         6.87 o                         
   5  -5   2       1191.57       1295.42        58.60 o                         
   6  -5   2        277.98        309.95        37.60 o                         
   7  -5   2          1.67          7.79         6.88 o                         
   8  -5   2         24.31         11.28        25.29 o                         
 -11  -4   2         85.04        187.79       111.11 o                         
 -10  -4   2         25.97        -35.36        48.54 o                         
  -9  -4   2          6.79         -2.61        41.23 o                         
  -8  -4   2         78.71         16.78        85.70 o                         
  -7  -4   2       1643.07       2381.61       305.85 o                         
  -6  -4   2        560.29        733.12        89.72 o                         
  -5  -4   2          8.73          4.91        10.58 o                         
  -4  -4   2        172.90        209.66        39.79 o                         
  -3  -4   2       3787.83       4296.30       244.99 o                         
  -2  -4   2       2049.17       2147.79        71.87 o                         
  -1  -4   2          5.48          6.87         4.27 o                         
   0  -4   2        268.90        307.94        39.16 o                         
   1  -4   2         23.36         12.67         4.15 o                         
   2  -4   2        185.43        193.37        13.00 o                         
   3  -4   2       1344.55       1385.53        36.91 o                         
   4  -4   2        533.78        514.80        31.68 o                         
   5  -4   2        943.22        946.37        52.72 o                         
   6  -4   2         26.95         32.65        14.45 o                         
   7  -4   2        207.86        187.87        23.20 o                         
   8  -4   2        386.27        481.62        63.12 o                         
   9  -4   2        159.33        212.51        49.69 o                         
 -11  -3   2         28.67         55.30        39.73 o                         
 -10  -3   2        145.05        142.07       100.36 o                         
  -9  -3   2          0.54         -1.46        28.85 o                         
  -8  -3   2       1111.75       1567.08       270.68 o                         
  -7  -3   2         56.91         48.56        18.97 o                         
  -6  -3   2          1.40         16.40        15.36 o                         
  -5  -3   2          9.36          1.33         5.76 o                         
  -4  -3   2       7682.21       8972.70       261.37 o                         
  -3  -3   2        387.79        500.52        55.12 o                         
  -2  -3   2       1242.32       1358.68        72.32 o                         
  -1  -3   2        232.95        229.17        17.97 o                         
   0  -3   2        577.83        529.77        17.91 o                         
   1  -3   2        239.25        234.26        11.28 o                         
   2  -3   2        518.08        528.45        22.28 o                         
   3  -3   2        251.37        253.56        18.00 o                         
   4  -3   2       1223.32       1171.56        48.82 o                         
   5  -3   2         75.95         60.10        11.85 o                         
   6  -3   2        187.43        213.51        27.80 o                         
   7  -3   2        550.83        568.74        58.18 o                         
   8  -3   2        275.10        273.54        33.11 o                         
   9  -3   2        130.52        116.29        33.05 o                         
  10  -3   2         15.14         -2.75        32.01 o                         
 -11  -2   2         17.75         -0.39        57.30 o                         
 -10  -2   2          3.45        -20.07        38.15 o                         
  -9  -2   2         58.56        180.73        96.29 o                         
  -8  -2   2         24.66         43.54        36.27 o                         
  -7  -2   2        326.42        310.52        79.86 o                         
  -6  -2   2        479.40        647.94        53.43 o                         
  -5  -2   2        418.10        341.13        35.22 o                         
  -4  -2   2        394.59        505.10        62.28 o                         
  -3  -2   2        768.35        899.58        70.85 o                         
  -2  -2   2       1061.11       1069.50        63.68 o                         
  -1  -2   2       3527.27       4048.03        95.05 o                         
   0  -2   2        667.33        916.44        37.15 o                         
   1  -2   2        220.74        229.97        10.33 o                         
   2  -2   2        216.29        194.05        14.33 o                         
   3  -2   2       2529.23       2351.60        51.45 o                         
   4  -2   2         76.92         77.58        17.61 o                         
   5  -2   2         10.10         18.76         6.50 o                         
   6  -2   2        907.21        918.55        56.41 o                         
   7  -2   2        341.13        284.00        33.72 o                         
   8  -2   2          7.66          1.00         7.87 o                         
   9  -2   2         90.71         22.41        16.07 o                         
  10  -2   2        212.45        263.33        56.21 o                         
 -11  -1   2          0.96        -95.45        95.45 o                         
 -10  -1   2        186.81        409.90       143.95 o                         
  -9  -1   2        346.57        358.88       141.03 o                         
  -8  -1   2        117.26        159.31        97.95 o                         
  -7  -1   2         27.40          9.95         5.82 o                         
  -6  -1   2       1819.10       2092.17       107.45 o                         
  -5  -1   2         93.65        104.58        14.30 o                         
  -4  -1   2          2.21          0.18         3.53 o                         
  -3  -1   2         30.21         33.67        14.43 o                         
  -2  -1   2       5168.06       5644.33       140.60 o                         
  -1  -1   2         19.58         19.95         6.49 o                         
   0  -1   2        113.43        150.01        14.37 o                         
   1  -1   2         69.29         75.59        13.41 o                         
   2  -1   2         55.71         42.48         6.73 o                         
   3  -1   2       1223.95       1033.03        32.02 o                         
   4  -1   2        987.49        972.97        36.12 o                         
   5  -1   2        607.88        549.90        34.32 o                         
   6  -1   2        271.17        247.64        22.62 o                         
   7  -1   2        348.84        332.00        31.99 o                         
   8  -1   2        155.32        142.36        23.00 o                         
   9  -1   2         27.12          2.26        12.18 o                         
  10  -1   2         84.44        105.35        38.37 o                         
  11  -1   2         20.83         30.91        29.97 o                         
 -11   0   2        127.84        195.28       109.26 o                         
 -10   0   2         47.63         73.30        59.83 o                         
  -9   0   2          4.84        -19.77        47.98 o                         
  -8   0   2          8.72         21.32        50.43 o                         
  -7   0   2       1828.27       2060.52       454.01 o                         
  -6   0   2       1277.23       1279.31        72.31 o                         
  -5   0   2         94.39        107.04        20.96 o                         
  -4   0   2         59.96         45.04         9.47 o                         
  -3   0   2       1453.22       1444.85        46.41 o                         
  -2   0   2       5776.10       5341.46       130.88 o                         
  -1   0   2       2216.77       2008.49        59.86 o                         
   0   0   2       5172.94       4888.44        79.98 o                         
   1   0   2       3950.70       4409.13       101.58 o                         
   2   0   2       2023.65       1862.82        55.88 o                         
   3   0   2        100.00        110.61        17.40 o                         
   4   0   2          7.91         11.08         4.46 o                         
   5   0   2       1098.30       1084.17        44.52 o                         
   6   0   2        341.84        343.04        27.85 o                         
   7   0   2        134.35        156.14        19.50 o                         
   8   0   2        386.93        410.95        42.57 o                         
   9   0   2        189.37        164.79        24.78 o                         
  10   0   2        145.76        179.88        68.97 o                         
  11   0   2         33.29         36.49        34.24 o                         
 -11   1   2        202.88        175.11        85.50 o                         
 -10   1   2         36.44         -5.83        21.91 o                         
  -9   1   2         88.62         83.73        53.64 o                         
  -8   1   2         78.15         96.44        62.29 o                         
  -7   1   2        632.62        656.15       163.61 o                         
  -6   1   2        462.68        459.01        42.94 o                         
  -5   1   2        844.13        806.92        65.09 o                         
  -4   1   2        630.44        571.20        61.64 o                         
  -3   1   2         51.51         19.63         5.23 o                         
  -2   1   2        808.91        654.54        30.64 o                         
  -1   1   2         13.41         67.77         8.19 o                         
   0   1   2       1793.89       2032.20        34.89 o                         
   1   1   2       4510.29       4514.75       114.02 o                         
   2   1   2        175.84        177.20        20.90 o                         
   3   1   2        142.28        135.07        25.78 o                         
   4   1   2        206.74        198.56        24.06 o                         
   5   1   2       1148.48       1089.68        62.56 o                         
   6   1   2        260.63        297.72        32.87 o                         
   7   1   2       1136.09       1222.43        80.23 o                         
   8   1   2          4.73        -11.09        33.49 o                         
   9   1   2          6.47        -11.97        28.20 o                         
  10   1   2         29.22         84.63        49.59 o                         
  11   1   2        238.17        330.96       103.85 o                         
 -10   2   2         20.90        -13.58        34.50 o                         
  -9   2   2         15.07         23.04        12.47 o                         
  -8   2   2        276.94        336.24       110.01 o                         
  -7   2   2        172.86        172.27        27.14 o                         
  -6   2   2        140.09        176.60        36.32 o                         
  -5   2   2       2116.54       2280.35       103.33 o                         
  -4   2   2       1356.14       1603.62       119.73 o                         
  -3   2   2         88.26         55.56         9.71 o                         
  -2   2   2        725.63        704.48        29.10 o                         
  -1   2   2        346.87        588.76        19.43 o                         
   0   2   2         91.32         50.94         4.61 o                         
   1   2   2      14502.78      13341.62       384.55 o                         
   2   2   2       1303.99       1126.74        68.03 o                         
   3   2   2       1552.81       1630.82        65.45 o                         
   4   2   2        482.88        524.62        26.58 o                         
   5   2   2         16.71          3.99        12.47 o                         
   6   2   2          2.04         21.09        18.22 o                         
   7   2   2        554.13        506.48       109.93 o                         
   8   2   2        288.85        246.93        50.17 o                         
   9   2   2         30.89        -15.06        32.82 o                         
  10   2   2         22.75         22.76        31.35 o                         
  11   2   2          0.95         -3.48        37.99 o                         
 -10   3   2        143.10        204.53        82.76 o                         
  -9   3   2        143.50        143.80        41.91 o                         
  -8   3   2         16.91        -17.86        26.14 o                         
  -7   3   2         19.19          0.66         6.29 o                         
  -6   3   2        575.84        658.14        49.12 o                         
  -5   3   2        892.65        845.12        57.25 o                         
  -4   3   2        211.12        209.47        22.32 o                         
  -3   3   2       3747.91       4152.43       146.28 o                         
  -2   3   2       5999.25       5909.28       187.28 o                         
  -1   3   2      10464.60      10745.26       135.01 o                         
   0   3   2        322.48        262.48        10.53 o                         
   1   3   2        330.86        392.27        14.63 o                         
   2   3   2       4260.38       3646.44        71.77 o                         
   3   3   2        730.56        817.03        30.09 o                         
   4   3   2         29.71         79.10        11.38 o                         
   5   3   2        209.78        230.15        22.04 o                         
   6   3   2       1163.51       1258.03        71.77 o                         
   7   3   2        717.50        712.57        78.75 o                         
   8   3   2         48.34         55.06        25.36 o                         
   9   3   2       1261.56       1418.87       209.20 o                         
  10   3   2        244.38        334.88       106.10 o                         
  11   3   2          4.21         47.84        40.17 o                         
  -9   4   2          9.19          0.29        39.45 o                         
  -8   4   2         14.37         -6.62        13.83 o                         
  -7   4   2        142.16        194.52        29.48 o                         
  -6   4   2        416.04        421.26        42.68 o                         
  -5   4   2        566.26        576.50        40.76 o                         
  -4   4   2          2.81          7.96         5.53 o                         
  -3   4   2       1162.12       1250.91        69.87 o                         
  -2   4   2       6732.16       6791.46       126.94 o                         
  -1   4   2       5785.61       6033.16       101.01 o                         
   0   4   2        862.97        896.88        20.97 o                         
   1   4   2       1901.63       1689.85        57.86 o                         
   2   4   2        134.90        123.40        11.37 o                         
   3   4   2       1334.14       1349.91        92.01 o                         
   4   4   2       1514.86       1689.78        54.06 o                         
   5   4   2          2.02          4.84         4.47 o                         
   6   4   2          7.50          3.80         5.03 o                         
   7   4   2          2.54         -9.08        16.05 o                         
   8   4   2        755.26        804.90        61.34 o                         
   9   4   2        721.08        662.70       108.05 o                         
  10   4   2         36.32         95.08        54.14 o                         
  11   4   2          9.09         50.25        50.90 o                         
  -8   5   2         70.14         78.97        25.46 o                         
  -7   5   2        162.98        136.49        30.28 o                         
  -6   5   2          1.52          4.54         7.22 o                         
  -5   5   2        324.24        316.70        28.62 o                         
  -4   5   2        964.19       1143.76        47.03 o                         
  -3   5   2          9.03          9.82         4.15 o                         
  -2   5   2        180.59        196.82        12.20 o                         
  -1   5   2        359.10        358.19        17.33 o                         
   0   5   2       3886.47       3811.21       153.44 o                         
   1   5   2        465.58        462.71        21.73 o                         
   2   5   2        357.28        333.98        20.38 o                         
   3   5   2        343.47        393.85        37.62 o                         
   4   5   2        358.58        332.29        42.55 o                         
   5   5   2        230.33        226.54        19.93 o                         
   6   5   2         80.61         78.52        14.91 o                         
   7   5   2        389.99        454.28        59.11 o                         
   8   5   2        758.94        682.67        79.71 o                         
   9   5   2          7.73         19.52        10.43 o                         
  10   5   2         54.34         30.19        39.85 o                         
  11   5   2        123.71        201.38        87.83 o                         
  -8   6   2         51.39          5.93        18.31 o                         
  -7   6   2         72.11         76.70        26.90 o                         
  -6   6   2        115.01        159.03        27.47 o                         
  -5   6   2        201.52        248.04        22.01 o                         
  -4   6   2         22.72         24.86         4.97 o                         
  -3   6   2         16.26         17.91         5.67 o                         
  -2   6   2        190.98        212.54        23.58 o                         
  -1   6   2       1559.09       1558.64        59.77 o                         
   0   6   2       2430.65       2496.54        67.28 o                         
   1   6   2       1132.64       1204.53        34.29 o                         
   2   6   2          2.60          0.87         3.10 o                         
   3   6   2       1855.51       1692.42        59.87 o                         
   4   6   2          5.09         -7.50         7.50 o                         
   5   6   2          5.20         12.03         9.84 o                         
   6   6   2        134.53        151.43        20.10 o                         
   7   6   2       1021.87        974.35        64.86 o                         
   8   6   2        707.43        682.69        88.09 o                         
   9   6   2          0.48         24.28        26.52 o                         
  10   6   2        127.48        169.00        77.68 o                         
  11   6   2        180.39        166.96        84.63 o                         
  -7   7   2         26.16         13.34        19.10 o                         
  -6   7   2        149.43        161.69        41.55 o                         
  -5   7   2        571.03        513.59        71.45 o                         
  -4   7   2         98.03        128.68        32.15 o                         
  -3   7   2        685.83        697.19        76.60 o                         
  -2   7   2        430.55        470.33        94.59 o                         
  -1   7   2        578.17        569.99        51.78 o                         
   0   7   2        274.67        299.51        28.18 o                         
   1   7   2        622.98        653.51        22.44 o                         
   2   7   2       2251.84       2395.67        49.97 o                         
   3   7   2       1142.81       1179.45        46.24 o                         
   4   7   2          4.59          4.18         6.71 o                         
   5   7   2          7.78          1.39         6.52 o                         
   6   7   2         41.11         63.29        23.77 o                         
   7   7   2        435.21        473.61        55.06 o                         
   8   7   2         56.62         46.03        16.31 o                         
   9   7   2        470.58        481.06       123.38 o                         
  10   7   2        200.63        296.27       107.56 o                         
  11   7   2         23.90        -43.11        48.30 o                         
  -6   8   2         63.14         47.25        33.45 o                         
  -5   8   2         35.33         38.92        18.59 o                         
  -4   8   2         80.40         66.61        30.14 o                         
  -3   8   2         53.30         40.64        21.41 o                         
  -2   8   2         27.90         37.11        17.72 o                         
  -1   8   2         66.85         66.41        24.21 o                         
   0   8   2          1.01         -1.90        11.36 o                         
   1   8   2        795.81        806.50        29.47 o                         
   2   8   2        391.01        427.53        23.10 o                         
   3   8   2        162.84        163.19        18.53 o                         
   4   8   2         77.74        116.60        17.96 o                         
   5   8   2        955.66        894.09        65.52 o                         
   6   8   2        105.59         30.85        21.61 o                         
   7   8   2        252.55        182.81        49.64 o                         
   8   8   2        108.49        110.75        63.87 o                         
   9   8   2        326.34        350.76       100.65 o                         
  10   8   2         87.58         50.44        22.88 o                         
  11   8   2         12.74         92.96        62.46 o                         
  -5   9   2         34.84         39.14        21.05 o                         
  -4   9   2         35.72         29.11        23.70 o                         
  -3   9   2        177.69        173.99        43.26 o                         
  -2   9   2         63.91         65.89        25.74 o                         
  -1   9   2         14.81         20.15        39.47 o                         
   0   9   2        549.49        609.00        70.06 o                         
   1   9   2          7.31         -5.20         6.38 o                         
   2   9   2        110.35        113.61        11.04 o                         
   3   9   2         56.59         67.40        10.28 o                         
   4   9   2        451.98        513.59        37.54 o                         
   5   9   2       1239.93       1268.87        63.65 o                         
   6   9   2         16.30          2.62        16.49 o                         
   7   9   2         31.45         82.28        43.60 o                         
   8   9   2        160.74        472.57       111.26 o                         
   9   9   2        158.16        295.34        91.30 o                         
  10   9   2         47.63         86.11        54.01 o                         
  -4  10   2        131.65        107.66        38.28 o                         
  -3  10   2          0.57        -15.67        16.82 o                         
  -2  10   2         14.54          1.41         9.55 o                         
  -1  10   2        573.91        611.58        79.37 o                         
   0  10   2        481.14        536.00        70.59 o                         
   1  10   2         13.86         -5.12         9.83 o                         
   2  10   2        145.65        126.87        13.73 o                         
   3  10   2        949.15       1099.50        50.40 o                         
   4  10   2        471.42        430.94        41.25 o                         
   5  10   2         55.01         45.40        11.85 o                         
   6  10   2         97.40        109.42        23.33 o                         
   7  10   2        250.57        223.21        67.52 o                         
   8  10   2        134.71        177.55        62.11 o                         
   9  10   2          0.38        -26.14        26.74 o                         
  10  10   2         57.63         56.96        44.67 o                         
  -3  11   2          0.61         13.93        15.71 o                         
  -2  11   2         80.12         93.24        41.99 o                         
  -1  11   2         33.54         43.15        32.05 o                         
   0  11   2         88.18         91.11        42.47 o                         
   1  11   2         55.49         60.20        16.33 o                         
   2  11   2        316.59        375.09        39.55 o                         
   3  11   2         56.68         54.30        14.45 o                         
   4  11   2         18.35          0.07         5.88 o                         
   5  11   2        116.49        106.49        28.32 o                         
   6  11   2         44.68         62.43        19.96 o                         
   7  11   2         82.50        100.75        45.18 o                         
   8  11   2         56.57          6.80        31.74 o                         
   9  11   2          8.52        -10.72        27.16 o                         
  -1  12   2         30.11         43.78        34.48 o                         
   0  12   2          4.32         55.76        36.07 o                         
   1  12   2         75.02         59.85        25.41 o                         
   2  12   2        148.34         97.29        21.73 o                         
   3  12   2         56.19         53.79        20.06 o                         
   4  12   2          0.55         11.53         9.49 o                         
   5  12   2        407.55        469.31        55.82 o                         
   6  12   2         35.29         23.89        19.09 o                         
   7  12   2         18.99         86.36        38.24 o                         
   3  13   2         32.51         29.64        12.12 o                         
   4  13   2        156.94        147.93        33.69 o                         
  -4 -12   3         27.18         11.38        10.93 o                         
  -3 -12   3        115.00         76.79        38.23 o                         
  -2 -12   3         83.05        125.82        31.00 o                         
  -7 -11   3         97.58        103.84        35.87 o                         
  -6 -11   3          0.54          5.46        16.17 o                         
  -5 -11   3         18.73        -10.90        10.90 o                         
  -4 -11   3         55.56         55.05        13.95 o                         
  -3 -11   3        223.41        283.22        43.35 o                         
  -2 -11   3          2.73        -11.46        11.46 o                         
  -1 -11   3         12.13        -18.93        26.73 o                         
   0 -11   3        219.29        150.51        69.74 o                         
   1 -11   3         29.30         57.44        44.04 o                         
   2 -11   3          3.36        -13.52        26.11 o                         
  -8 -10   3        103.54         81.33        32.69 o                         
  -7 -10   3          9.23         -8.45        37.85 o                         
  -6 -10   3          4.46         12.87        13.77 o                         
  -5 -10   3        182.00        131.36        42.43 o                         
  -4 -10   3          0.77         50.81        29.32 o                         
  -3 -10   3         32.99         53.59        22.20 o                         
  -2 -10   3        347.93        342.81        49.43 o                         
  -1 -10   3        285.51        284.06        44.72 o                         
   0 -10   3          0.61         38.43        33.57 o                         
   1 -10   3         45.10         98.97        68.50 o                         
   2 -10   3        119.61        187.79        78.90 o                         
   3 -10   3        160.41        193.36        82.65 o                         
  -9  -9   3        236.25        262.32        58.47 o                         
  -8  -9   3         59.71         80.92        37.90 o                         
  -7  -9   3          3.26          5.71        13.03 o                         
  -6  -9   3          2.78        104.43        65.33 o                         
  -5  -9   3         84.10         78.96        22.99 o                         
  -4  -9   3          0.43         12.17         6.79 o                         
  -3  -9   3         16.62         29.20        16.80 o                         
  -2  -9   3        776.94        805.77        53.34 o                         
  -1  -9   3        102.39         71.54        13.14 o                         
   0  -9   3         36.74         40.88        17.14 o                         
   1  -9   3          6.93        -29.58        29.58 o                         
   2  -9   3        622.78        810.51       151.39 o                         
   3  -9   3         34.78        -38.26        38.26 o                         
   4  -9   3          3.93         16.19        20.51 o                         
   5  -9   3         56.20        112.53        63.68 o                         
 -10  -8   3        210.37        310.23       137.01 o                         
  -9  -8   3         54.48        185.12        92.60 o                         
  -8  -8   3         56.02         13.96        20.39 o                         
  -7  -8   3        380.25        467.85        72.17 o                         
  -6  -8   3          2.89          4.07        10.97 o                         
  -5  -8   3         18.85         30.92        13.55 o                         
  -4  -8   3        137.69        109.00        19.09 o                         
  -3  -8   3       1110.82       1039.32        64.08 o                         
  -2  -8   3        178.94        224.16        21.83 o                         
  -1  -8   3         15.33          6.41         3.50 o                         
   0  -8   3         14.80         12.47         5.62 o                         
   1  -8   3        619.34        716.08        53.90 o                         
   2  -8   3        299.10        363.86        33.36 o                         
   3  -8   3          9.76         26.52        31.33 o                         
   4  -8   3          1.12          2.86        15.46 o                         
   5  -8   3         60.20         57.97        44.33 o                         
   6  -8   3         25.64        106.79        64.67 o                         
 -10  -7   3         52.95        114.32        94.25 o                         
  -9  -7   3          3.21         18.92        55.20 o                         
  -8  -7   3        537.04        524.13       222.28 o                         
  -7  -7   3        296.54        332.51       119.99 o                         
  -6  -7   3        381.89        393.42        73.79 o                         
  -5  -7   3        183.37        186.16        40.24 o                         
  -4  -7   3        382.96        397.88        38.68 o                         
  -3  -7   3          3.46          2.23         5.02 o                         
  -2  -7   3         46.47         68.06        17.31 o                         
  -1  -7   3         41.94         40.86        10.94 o                         
   0  -7   3        853.32        854.74        68.22 o                         
   1  -7   3         51.40         41.38         8.89 o                         
   2  -7   3        111.23        122.32        29.27 o                         
   3  -7   3        177.44        165.24        20.18 o                         
   4  -7   3        248.46        297.84        28.08 o                         
   5  -7   3          5.43         23.03        28.93 o                         
   6  -7   3          0.38         23.96        32.76 o                         
   7  -7   3         58.60         57.77        49.80 o                         
 -10  -6   3          0.56         11.76        70.17 o                         
  -9  -6   3        152.30        354.11       139.18 o                         
  -8  -6   3        353.07        371.89       152.36 o                         
  -7  -6   3        397.18        488.07       107.52 o                         
  -6  -6   3         39.24         36.05        13.24 o                         
  -5  -6   3        779.56        781.74        81.02 o                         
  -4  -6   3        894.04       1040.27        68.35 o                         
  -3  -6   3        169.04        283.19        39.99 o                         
  -2  -6   3         71.17         67.88        13.34 o                         
  -1  -6   3        517.85        491.46        24.42 o                         
   0  -6   3         10.56         42.98         8.86 o                         
   1  -6   3        147.76        140.61        17.12 o                         
   2  -6   3        355.44        370.17        23.64 o                         
   3  -6   3        560.00        606.89        27.66 o                         
   4  -6   3        849.80        738.68        93.17 o                         
   5  -6   3        185.22        189.40        22.35 o                         
   6  -6   3        263.25        256.09        82.35 o                         
   7  -6   3         73.11        120.27        59.68 o                         
   8  -6   3          7.85         15.23        23.36 o                         
 -11  -5   3          1.23        144.45       117.93 o                         
 -10  -5   3         32.94        185.54       120.96 o                         
  -9  -5   3        316.55        425.40       161.84 o                         
  -8  -5   3         28.82        -26.76        42.33 o                         
  -7  -5   3         11.87          8.07        25.08 o                         
  -6  -5   3        819.22        584.94        70.73 o                         
  -5  -5   3       1672.86       1680.78       140.84 o                         
  -4  -5   3         10.86         12.42         9.76 o                         
  -3  -5   3          0.88          8.15        10.28 o                         
  -2  -5   3        417.88        436.16        34.36 o                         
  -1  -5   3        179.59        176.85        19.86 o                         
   0  -5   3          2.93          2.36         1.94 o                         
   1  -5   3        331.79        343.14        20.32 o                         
   2  -5   3         51.23         46.24         6.71 o                         
   3  -5   3        144.21        109.50        15.40 o                         
   4  -5   3         28.72         30.26        10.69 o                         
   5  -5   3       1464.15       1462.02        64.00 o                         
   6  -5   3         83.72         98.33        24.29 o                         
   7  -5   3          5.21         15.57        10.31 o                         
   8  -5   3          0.40         32.41        19.44 o                         
 -11  -4   3         20.31         25.04        41.23 o                         
 -10  -4   3        166.31        224.71       117.40 o                         
  -9  -4   3         48.28         89.69        75.89 o                         
  -8  -4   3         49.23        101.22        80.55 o                         
  -7  -4   3        127.60        179.50        37.46 o                         
  -6  -4   3       1116.53        986.41        72.34 o                         
  -5  -4   3        618.19        627.75        43.89 o                         
  -4  -4   3          5.44         -6.07        11.00 o                         
  -3  -4   3        409.10        400.66        46.34 o                         
  -2  -4   3       1924.66       2071.38        71.72 o                         
  -1  -4   3        600.33        631.83        33.85 o                         
   0  -4   3        621.96        584.25        22.26 o                         
   1  -4   3        337.21        337.87        20.70 o                         
   2  -4   3       1292.72       1184.23        40.78 o                         
   3  -4   3         39.20         21.83        12.75 o                         
   4  -4   3       1058.70       1152.43        49.29 o                         
   5  -4   3         27.07         32.56        10.69 o                         
   6  -4   3         92.48         96.56        32.86 o                         
   7  -4   3         18.11         21.42        11.62 o                         
   8  -4   3        212.97        197.90        39.08 o                         
   9  -4   3        104.50        204.06        77.04 o                         
 -11  -3   3        210.46        229.12       131.49 o                         
 -10  -3   3         20.15         18.20        39.20 o                         
  -9  -3   3          0.61        205.86       112.81 o                         
  -8  -3   3        191.08        101.29        62.33 o                         
  -7  -3   3       2028.59       3161.28       147.74 o                         
  -6  -3   3        156.53        176.38        49.94 o                         
  -5  -3   3        138.49        115.89        22.19 o                         
  -4  -3   3        236.03        285.01        46.33 o                         
  -3  -3   3       4117.63       4501.54       154.98 o                         
  -2  -3   3        441.88        523.73        46.02 o                         
  -1  -3   3         32.30         22.95         6.76 o                         
   0  -3   3        328.90        344.56        15.67 o                         
   1  -3   3       2201.59       1964.62        44.91 o                         
   2  -3   3        205.26        203.36        12.72 o                         
   3  -3   3        928.42        990.91        68.49 o                         
   4  -3   3       1674.80       1636.87        55.75 o                         
   5  -3   3        613.16        461.72        96.85 o                         
   6  -3   3          4.34         81.91        20.19 o                         
   7  -3   3         50.87         84.92        32.35 o                         
   8  -3   3          7.26         42.33        20.54 o                         
   9  -3   3         26.62         17.66        11.68 o                         
  10  -3   3          0.83        -21.79        21.79 o                         
 -11  -2   3          4.07         43.25        26.85 o                         
 -10  -2   3          0.51        148.43        91.83 o                         
  -9  -2   3         11.06         51.32        49.49 o                         
  -8  -2   3       1677.16       2450.35       327.92 o                         
  -7  -2   3        128.57        227.94        39.82 o                         
  -6  -2   3         49.74         35.15        23.94 o                         
  -5  -2   3        194.60        221.07        43.14 o                         
  -4  -2   3       2400.69       2571.74       321.58 o                         
  -3  -2   3       2032.15       2676.38       118.77 o                         
  -2  -2   3        254.49        294.62        32.87 o                         
  -1  -2   3       1367.55       1538.38        63.75 o                         
   0  -2   3        388.05        327.23        26.18 o                         
   1  -2   3        693.55        565.80        33.05 o                         
   2  -2   3       1649.15       1491.24        40.31 o                         
   3  -2   3        594.84        559.60        28.75 o                         
   4  -2   3       1244.62       1113.09        52.88 o                         
   5  -2   3        264.54        277.94        44.63 o                         
   6  -2   3       1269.83       1355.81        82.54 o                         
   7  -2   3        726.99        760.52        65.67 o                         
   8  -2   3         13.58          2.34        25.68 o                         
   9  -2   3          7.59        -21.46        21.46 o                         
  10  -2   3          0.87        -18.81        18.81 o                         
 -11  -1   3         17.57        -49.75        55.70 o                         
 -10  -1   3          4.47        112.54        80.97 o                         
  -9  -1   3        411.98        615.86       173.82 o                         
  -8  -1   3         89.52        106.99        61.93 o                         
  -7  -1   3         11.31         16.47        10.10 o                         
  -6  -1   3        445.18        493.93        53.09 o                         
  -5  -1   3       1117.53       1044.51        58.58 o                         
  -4  -1   3        237.51        240.65        42.76 o                         
  -3  -1   3        548.73        536.65        34.49 o                         
  -2  -1   3        401.91        404.91        37.99 o                         
  -1  -1   3       2939.94       3359.75        90.51 o                         
   0  -1   3       4929.90       5283.39       103.73 o                         
   1  -1   3        304.70        396.71        34.03 o                         
   2  -1   3        171.22        163.92        19.08 o                         
   3  -1   3        138.54        147.58        20.93 o                         
   4  -1   3        585.41        547.31        37.30 o                         
   5  -1   3         11.21          8.14        11.52 o                         
   6  -1   3       2119.86       2245.11        93.48 o                         
   7  -1   3       1039.37        886.36        72.06 o                         
   8  -1   3        383.38        360.84        56.79 o                         
   9  -1   3         36.63         75.17        23.50 o                         
  10  -1   3         46.75         75.12        28.26 o                         
  11  -1   3          8.42         22.52        24.70 o                         
 -11   0   3          8.41        132.15        76.26 o                         
 -10   0   3         24.82         31.77        36.37 o                         
  -9   0   3         27.85        183.54        94.21 o                         
  -8   0   3          3.97          2.96        29.70 o                         
  -7   0   3        145.96        115.41        28.62 o                         
  -6   0   3        435.95        509.03        40.12 o                         
  -5   0   3         17.86         10.43        10.68 o                         
  -4   0   3          5.36          5.57         5.79 o                         
  -3   0   3       2664.26       2551.70        82.51 o                         
  -2   0   3        118.68        144.93        14.47 o                         
  -1   0   3        623.24        773.90        42.38 o                         
   0   0   3       4718.16       4880.70        98.31 o                         
   1   0   3      23616.95      23863.08       253.65 o                         
   2   0   3       3286.00       3590.30       232.13 o                         
   3   0   3        824.19        997.27        49.79 o                         
   4   0   3        455.22        467.68        34.13 o                         
   5   0   3         79.09         57.43        16.09 o                         
   6   0   3        993.61       1188.65        67.28 o                         
   7   0   3         89.39         93.09        22.38 o                         
   8   0   3        249.69        226.17        55.59 o                         
   9   0   3        502.16        551.33        99.43 o                         
  10   0   3         15.88          8.45        29.21 o                         
  11   0   3          2.96         30.20        29.85 o                         
 -10   1   3         51.30         36.08        44.82 o                         
  -9   1   3          4.06         62.03        54.99 o                         
  -8   1   3         39.25         30.70        31.67 o                         
  -7   1   3        850.63        811.25       284.62 o                         
  -6   1   3        180.77        217.51        23.45 o                         
  -5   1   3        143.12        123.62        17.06 o                         
  -4   1   3       2416.57       2572.44        68.74 o                         
  -3   1   3          4.82         26.25         6.40 o                         
  -2   1   3        891.76        829.76        39.38 o                         
  -1   1   3       3583.93       3707.76        61.94 o                         
   0   1   3       1983.58       1895.27        53.72 o                         
   1   1   3        798.22        777.44        48.32 o                         
   2   1   3        156.56        247.64        24.30 o                         
   3   1   3        164.40        139.37        16.84 o                         
   4   1   3       1171.86       1114.43        57.45 o                         
   5   1   3        776.65        826.85        56.32 o                         
   6   1   3          4.65         -5.35         7.02 o                         
   7   1   3         50.88         52.62        17.65 o                         
   8   1   3        552.80        525.80        67.16 o                         
   9   1   3        204.22        219.01        45.62 o                         
  10   1   3         57.66         38.48        34.05 o                         
  11   1   3        114.15         89.18        54.37 o                         
 -10   2   3         12.07         38.67        43.02 o                         
  -9   2   3         46.38        138.79        81.19 o                         
  -8   2   3        518.02        618.61       165.38 o                         
  -7   2   3        144.92        183.63        44.73 o                         
  -6   2   3         80.33         77.57        19.38 o                         
  -5   2   3        853.64        948.47       105.41 o                         
  -4   2   3        258.73        200.64        19.29 o                         
  -3   2   3       3994.83       3752.53       129.81 o                         
  -2   2   3        310.14        360.31        15.81 o                         
  -1   2   3        896.23        704.38        25.81 o                         
   0   2   3        723.72        753.68        20.45 o                         
   1   2   3        806.00        988.40        64.97 o                         
   2   2   3        690.11        724.63        26.54 o                         
   3   2   3        673.60        691.02        23.54 o                         
   4   2   3       1724.32       1674.39        73.41 o                         
   5   2   3        287.84        282.45        27.41 o                         
   6   2   3        129.75        111.87        13.83 o                         
   7   2   3        262.76        235.81        20.47 o                         
   8   2   3        556.06        583.84        37.43 o                         
   9   2   3         30.41         73.36        47.77 o                         
  10   2   3        279.64        306.35        93.20 o                         
  11   2   3        391.40        451.47       121.25 o                         
 -10   3   3          0.47        -36.38        39.09 o                         
  -9   3   3         17.28         24.38        29.94 o                         
  -8   3   3         75.32         99.18        35.18 o                         
  -7   3   3        258.30        172.11        38.23 o                         
  -6   3   3         29.84         74.96        22.90 o                         
  -5   3   3        330.94        377.00        51.17 o                         
  -4   3   3         32.29         35.93         8.42 o                         
  -3   3   3        129.36        154.89        18.24 o                         
  -2   3   3       1051.64       1141.72        36.88 o                         
  -1   3   3       1605.12       1595.62        53.65 o                         
   0   3   3         17.26         79.73        10.51 o                         
   1   3   3        568.37        523.76        18.59 o                         
   2   3   3        351.09        391.94        25.11 o                         
   3   3   3        123.25        103.02        14.30 o                         
   4   3   3          5.59         21.17         7.47 o                         
   5   3   3        241.87        238.56        30.36 o                         
   6   3   3       1301.15       1265.35        60.15 o                         
   7   3   3         12.57          7.83         7.58 o                         
   8   3   3       1179.97       1123.81        65.58 o                         
   9   3   3        285.91        293.16        40.32 o                         
  10   3   3        418.15        424.39       112.45 o                         
  11   3   3        141.72        133.88        74.21 o                         
  -9   4   3          5.60         23.08        14.40 o                         
  -8   4   3          4.60         25.18        16.83 o                         
  -7   4   3        379.05        450.86        52.85 o                         
  -6   4   3       1026.06       1103.34        62.65 o                         
  -5   4   3        310.49        270.60        30.32 o                         
  -4   4   3          5.40         10.62         8.24 o                         
  -3   4   3        273.65        269.94        18.17 o                         
  -2   4   3       1469.02       1494.27        50.39 o                         
  -1   4   3        265.19        356.90        18.73 o                         
   0   4   3        149.75        151.73         7.45 o                         
   1   4   3        191.24        215.78        12.16 o                         
   2   4   3       1136.39        921.15        35.61 o                         
   3   4   3        188.60        192.52        16.83 o                         
   4   4   3       1269.90       1269.93        39.02 o                         
   5   4   3          7.29          2.62         4.10 o                         
   6   4   3        629.89        600.96        38.43 o                         
   7   4   3        120.86        152.12        25.48 o                         
   8   4   3         43.42         23.73        10.28 o                         
   9   4   3          7.00          3.48         9.13 o                         
  10   4   3         13.46         13.58        21.51 o                         
  11   4   3          0.72         23.41        31.63 o                         
  -9   5   3          4.84         33.65        29.96 o                         
  -8   5   3          5.38        -16.56        47.91 o                         
  -7   5   3        427.65        583.49        81.35 o                         
  -6   5   3        204.25        171.68        26.12 o                         
  -5   5   3        162.99        173.74        21.02 o                         
  -4   5   3        447.58        469.51        30.53 o                         
  -3   5   3       4460.34       4774.76        75.39 o                         
  -2   5   3       1768.11       1615.97       106.15 o                         
  -1   5   3         19.14         19.46         3.51 o                         
   0   5   3        353.13        377.79        14.63 o                         
   1   5   3        428.22        313.70        15.91 o                         
   2   5   3        987.52        962.54        32.93 o                         
   3   5   3          5.92          5.00         1.95 o                         
   4   5   3         37.65         32.53         6.21 o                         
   5   5   3        580.17        600.79        31.91 o                         
   6   5   3        737.93        669.80        55.85 o                         
   7   5   3        525.12        456.53        47.03 o                         
   8   5   3       1656.06       2423.29      1026.57 o                         
   9   5   3          7.14         12.56        13.40 o                         
  10   5   3         38.78        -14.86        25.68 o                         
  11   5   3         13.53         26.94        37.04 o                         
  -8   6   3         84.82         93.47        51.19 o                         
  -7   6   3          1.91         42.56        23.42 o                         
  -6   6   3         28.65         58.04        22.28 o                         
  -5   6   3          8.31         21.88         7.16 o                         
  -4   6   3        287.06        341.27        22.50 o                         
  -3   6   3       1780.85       2440.63       233.09 o                         
  -2   6   3        234.42        230.63        17.78 o                         
  -1   6   3        181.02        177.26        15.76 o                         
   0   6   3       1175.75       1108.87        26.81 o                         
   1   6   3        700.89        757.54        28.57 o                         
   2   6   3        188.24        180.25        15.91 o                         
   3   6   3        146.41        133.75        13.33 o                         
   4   6   3         24.33         31.70         6.94 o                         
   5   6   3         13.08         12.30         5.31 o                         
   6   6   3         10.25         28.49         9.88 o                         
   7   6   3       1970.41       1905.65       183.39 o                         
   8   6   3        358.32        315.85        44.24 o                         
   9   6   3         49.00         69.08        25.03 o                         
  10   6   3          2.28        -17.51        33.54 o                         
  11   6   3         48.76         -0.27        13.91 o                         
  -7   7   3          4.51        -14.29        26.18 o                         
  -6   7   3          3.02         17.54        10.77 o                         
  -5   7   3        477.08        464.81        69.57 o                         
  -4   7   3         40.08         34.29         5.63 o                         
  -3   7   3        145.73        165.13        38.16 o                         
  -2   7   3        866.49        827.38        67.18 o                         
  -1   7   3       1477.66       1610.17        88.83 o                         
   0   7   3        438.74        441.76        30.54 o                         
   1   7   3        277.88        270.04        13.90 o                         
   2   7   3       1977.22       1830.64        56.89 o                         
   3   7   3        270.47        284.43        18.57 o                         
   4   7   3        664.55        620.85        38.76 o                         
   5   7   3        706.40        578.39        44.71 o                         
   6   7   3         39.31         50.59        13.00 o                         
   7   7   3        446.36        400.95        40.04 o                         
   8   7   3        193.49        175.98        28.66 o                         
   9   7   3        106.13        135.79        62.06 o                         
  10   7   3         63.44         15.79        32.20 o                         
  11   7   3         74.08        195.55        86.28 o                         
  -6   8   3         66.98         49.02        22.51 o                         
  -5   8   3         91.43         93.61        34.82 o                         
  -4   8   3          3.51        -19.71        19.71 o                         
  -3   8   3        615.10        592.63        74.24 o                         
  -2   8   3        264.53        289.26        50.51 o                         
  -1   8   3        640.76        638.65        58.74 o                         
   0   8   3          5.78         -3.16         8.04 o                         
   1   8   3        365.92        385.00        16.55 o                         
   2   8   3       2266.82       2391.28        50.47 o                         
   3   8   3        238.57        260.91        19.30 o                         
   4   8   3        150.19        148.81        17.20 o                         
   5   8   3        367.53        365.77        31.44 o                         
   6   8   3        712.52        668.41        55.10 o                         
   7   8   3        108.26         99.37        22.04 o                         
   8   8   3          8.86        -26.73        30.51 o                         
   9   8   3        335.19        293.58        91.29 o                         
  10   8   3        289.30        311.08       102.99 o                         
  11   8   3         85.95        104.58        60.14 o                         
  -5   9   3          0.68        -15.45        49.21 o                         
  -4   9   3         10.12        -10.72        28.79 o                         
  -3   9   3        141.08        171.42        41.91 o                         
  -2   9   3        138.37        172.76        40.79 o                         
  -1   9   3        165.49        150.61        38.12 o                         
   0   9   3        597.82        699.06        51.38 o                         
   1   9   3        272.95        330.52        29.62 o                         
   2   9   3         56.39         55.40         7.96 o                         
   3   9   3         50.54         92.13        17.01 o                         
   4   9   3       1005.97        980.20        50.04 o                         
   5   9   3        322.43        305.96        32.36 o                         
   6   9   3        128.28         92.82        19.53 o                         
   7   9   3          0.50         10.92        13.24 o                         
   8   9   3         22.90         36.28        30.50 o                         
   9   9   3        497.28        547.22       123.61 o                         
  10   9   3          1.90         52.86        33.59 o                         
  -4  10   3         98.64        126.90        38.71 o                         
  -3  10   3          3.57         63.58        29.09 o                         
  -2  10   3          0.66         -4.24        16.86 o                         
  -1  10   3        343.53        391.77        62.81 o                         
   0  10   3        309.04        340.79        37.88 o                         
   1  10   3         38.81         13.33         9.92 o                         
   2  10   3         38.12         35.17         7.54 o                         
   3  10   3        219.12        304.89        41.67 o                         
   4  10   3       1417.87       1463.72        60.34 o                         
   5  10   3        149.85        125.26        18.80 o                         
   6  10   3          0.74         23.24        24.48 o                         
   7  10   3        155.05        180.69        58.98 o                         
   8  10   3        647.96        637.31       122.50 o                         
   9  10   3          3.58         50.42        32.35 o                         
  10  10   3          0.50         42.66        44.60 o                         
  -3  11   3          4.26         59.70        28.22 o                         
  -2  11   3         12.56         30.07        28.30 o                         
  -1  11   3        158.56        238.91        51.39 o                         
   0  11   3         22.90          8.20        13.27 o                         
   1  11   3         60.57         33.29        13.86 o                         
   2  11   3         13.19         23.36        10.71 o                         
   3  11   3        437.14        572.61        68.38 o                         
   4  11   3          9.71          7.34         4.30 o                         
   5  11   3          1.03         21.79        12.93 o                         
   6  11   3         31.94         50.14        26.24 o                         
   7  11   3        208.39        288.21        71.21 o                         
   8  11   3         28.19         56.77        35.61 o                         
   9  11   3          6.98        -20.85        24.82 o                         
  -1  12   3         25.42         -5.89        13.89 o                         
   0  12   3         19.29         36.71        28.81 o                         
   1  12   3          2.77        -11.19        35.11 o                         
   2  12   3        332.81        403.43        52.12 o                         
   3  12   3         85.59         84.96        24.32 o                         
   4  12   3          0.59          6.25        11.00 o                         
   5  12   3         24.88          7.53        35.03 o                         
   6  12   3         42.60         64.84        24.26 o                         
   7  12   3          6.00         13.33         6.36 o                         
   3  13   3          4.79          1.97        10.80 o                         
   4  13   3         75.33         36.18        29.43 o                         
  -6 -11   4        104.57         78.05        48.76 o                         
  -5 -11   4          4.53         31.64        26.63 o                         
  -4 -11   4        182.60        289.56        50.73 o                         
  -3 -11   4        217.04        226.09        39.27 o                         
  -2 -11   4          0.45          0.99        19.84 o                         
  -1 -11   4         14.55        -19.85        25.81 o                         
   0 -11   4        175.77        204.70        80.39 o                         
   1 -11   4        315.21        459.74       125.94 o                         
  -8 -10   4         85.44         55.72        67.84 o                         
  -7 -10   4          7.13         11.09        14.43 o                         
  -6 -10   4          4.13        -14.66        14.66 o                         
  -5 -10   4        206.47        174.67        38.87 o                         
  -4 -10   4        341.16        466.58        54.23 o                         
  -3 -10   4          0.52          4.24        11.09 o                         
  -2 -10   4         16.44         17.39         7.62 o                         
  -1 -10   4         78.85         86.88        24.92 o                         
   0 -10   4         17.19        -31.93        45.35 o                         
   1 -10   4         74.20        122.47        63.07 o                         
   2 -10   4         22.16         15.22        26.12 o                         
   3 -10   4        241.32        295.21       105.37 o                         
  -9  -9   4        180.48        167.69        68.52 o                         
  -8  -9   4         82.84         40.70        48.33 o                         
  -7  -9   4          3.31          4.44        32.16 o                         
  -6  -9   4          4.52          0.00         7.35 o                         
  -5  -9   4         12.99         44.29        15.22 o                         
  -4  -9   4        208.75        153.14        35.24 o                         
  -3  -9   4         22.43         24.94         8.17 o                         
  -2  -9   4        705.81        787.01        51.45 o                         
  -1  -9   4        221.45        230.68        29.85 o                         
   0  -9   4         62.12        103.88        26.25 o                         
   1  -9   4          5.56         47.53        45.11 o                         
   2  -9   4        124.56        111.42        58.10 o                         
   3  -9   4        151.90        235.92        84.46 o                         
   4  -9   4          1.92         22.70        31.45 o                         
  -9  -8   4        179.46        198.73        54.64 o                         
  -8  -8   4        114.39        164.98        87.52 o                         
  -7  -8   4        112.54        131.18        31.40 o                         
  -6  -8   4          0.98         24.82        14.03 o                         
  -5  -8   4         64.17         39.91        13.09 o                         
  -4  -8   4         43.08        157.15        37.76 o                         
  -3  -8   4       1272.69       1334.87        99.02 o                         
  -2  -8   4        531.61        600.98        39.61 o                         
  -1  -8   4         25.84          9.96         6.93 o                         
   0  -8   4        272.28        298.06        25.99 o                         
   1  -8   4        401.99        450.57        47.28 o                         
   2  -8   4        241.19        273.25        33.57 o                         
   3  -8   4          0.41         11.38        28.70 o                         
   4  -8   4         31.73        108.63        53.04 o                         
   5  -8   4        147.76        149.32        73.98 o                         
 -10  -7   4        147.91        112.96        70.37 o                         
  -9  -7   4          3.79        -40.06        40.06 o                         
  -8  -7   4         33.05         14.88        14.51 o                         
  -7  -7   4        156.20        221.67        53.82 o                         
  -6  -7   4         80.95         61.77        17.41 o                         
  -5  -7   4         13.47          5.22         7.36 o                         
  -4  -7   4          9.46          6.82        18.10 o                         
  -3  -7   4          3.49         -0.08         5.96 o                         
  -2  -7   4          2.69          6.64         6.59 o                         
  -1  -7   4        221.57        194.79        20.61 o                         
   0  -7   4        775.94        806.19        46.88 o                         
   1  -7   4       1000.77       1044.13        47.59 o                         
   2  -7   4          0.54         -1.61         4.13 o                         
   3  -7   4         26.24         30.88        11.96 o                         
   4  -7   4        175.42        160.67        29.45 o                         
   5  -7   4         18.50         87.54        62.30 o                         
   6  -7   4          0.38         20.54        42.13 o                         
 -10  -6   4         33.36         72.16        71.36 o                         
  -9  -6   4         15.00        -35.79        67.90 o                         
  -8  -6   4        295.97        420.30        48.57 o                         
  -7  -6   4        201.12        209.95        33.15 o                         
  -6  -6   4         20.49          2.32        11.57 o                         
  -5  -6   4          2.68          6.86        13.19 o                         
  -4  -6   4        431.96        462.69        46.47 o                         
  -3  -6   4         39.89         53.21        14.56 o                         
  -2  -6   4        185.12        250.43        34.56 o                         
  -1  -6   4         17.40         24.82         7.17 o                         
   0  -6   4        338.24        264.59        36.07 o                         
   1  -6   4        669.72        629.51        35.68 o                         
   2  -6   4         77.66         45.83        17.58 o                         
   3  -6   4        120.85        120.42        12.97 o                         
   4  -6   4          0.90          6.43         5.90 o                         
   5  -6   4          3.22          7.08        18.83 o                         
   6  -6   4         56.83         43.13        36.49 o                         
   7  -6   4         71.98         64.71        49.41 o                         
 -10  -5   4         18.23         36.95        41.90 o                         
  -9  -5   4        651.77        885.82       221.31 o                         
  -8  -5   4        150.76        198.19        48.52 o                         
  -7  -5   4          5.35         -6.52        11.51 o                         
  -6  -5   4        636.92        487.85        52.19 o                         
  -5  -5   4        888.38        858.37        78.37 o                         
  -4  -5   4        103.77         99.23        21.20 o                         
  -3  -5   4         89.24         72.43        15.81 o                         
  -2  -5   4         27.95         23.79        10.77 o                         
  -1  -5   4        386.97        373.86        28.86 o                         
   0  -5   4        115.35        104.02        10.15 o                         
   1  -5   4        326.16        314.96        29.52 o                         
   2  -5   4       1080.87       1168.12        56.49 o                         
   3  -5   4        204.63        215.80        16.56 o                         
   4  -5   4          4.21          5.64         7.82 o                         
   5  -5   4         96.36         65.74        15.86 o                         
   6  -5   4         29.84          1.74        13.10 o                         
   7  -5   4         47.04         48.35        16.93 o                         
   8  -5   4          0.78        -32.44        32.80 o                         
 -11  -4   4          0.87         -9.92        40.52 o                         
 -10  -4   4        286.73        443.70       163.12 o                         
  -9  -4   4        390.03        575.73       179.74 o                         
  -8  -4   4        128.21        194.89        39.33 o                         
  -7  -4   4          5.60         -3.61        22.21 o                         
  -6  -4   4       1000.01        920.60        71.85 o                         
  -5  -4   4        662.36        791.04        60.09 o                         
  -4  -4   4         58.93        107.18        56.40 o                         
  -3  -4   4        297.93        436.14        50.23 o                         
  -2  -4   4        958.15       1073.88        68.69 o                         
  -1  -4   4        526.60        504.92        31.82 o                         
   0  -4   4        164.74        175.45        13.01 o                         
   1  -4   4        690.39        675.07        30.56 o                         
   2  -4   4        641.59        637.35        24.61 o                         
   3  -4   4       1461.76       1258.82        47.21 o                         
   4  -4   4         11.42         14.30         5.08 o                         
   5  -4   4        260.70        234.58        47.19 o                         
   6  -4   4        106.66        106.23        31.05 o                         
   7  -4   4         56.61         33.33        13.65 o                         
   8  -4   4          3.55         19.93        14.22 o                         
   9  -4   4         45.64        163.63        70.11 o                         
 -11  -3   4         93.93         60.75        54.47 o                         
 -10  -3   4         36.68        111.20        82.99 o                         
  -9  -3   4         32.60        -57.52        57.52 o                         
  -8  -3   4         74.32        112.48        32.23 o                         
  -7  -3   4       2296.41       1976.71       689.18 o                         
  -6  -3   4        293.10        247.83        37.60 o                         
  -5  -3   4        107.61        113.21        27.95 o                         
  -4  -3   4        129.02        148.10        31.25 o                         
  -3  -3   4       1106.78       1197.10        81.49 o                         
  -2  -3   4       1094.78       1302.28        74.28 o                         
  -1  -3   4        407.85        414.41        27.43 o                         
   0  -3   4          8.22         24.41         4.74 o                         
   1  -3   4         43.76         42.06         8.22 o                         
   2  -3   4        310.46        278.03        15.22 o                         
   3  -3   4        203.12        183.70        14.29 o                         
   4  -3   4       1290.31       1233.23        51.23 o                         
   5  -3   4        646.45        665.53        76.97 o                         
   6  -3   4          0.86         -4.89         6.37 o                         
   7  -3   4          6.63         13.15         8.20 o                         
   8  -3   4          4.30          7.19        23.27 o                         
   9  -3   4         77.14        111.17        33.01 o                         
 -11  -2   4         12.59         24.80        43.12 o                         
 -10  -2   4         23.66        198.84       128.08 o                         
  -9  -2   4         30.38        -60.01        60.01 o                         
  -8  -2   4        721.35       1127.80       127.67 o                         
  -7  -2   4        167.74        138.01        33.51 o                         
  -6  -2   4         13.74          2.44         8.53 o                         
  -5  -2   4        463.85        530.53        65.16 o                         
  -4  -2   4        873.44        938.23        77.72 o                         
  -3  -2   4       2187.38       2416.69       112.55 o                         
  -2  -2   4          0.93         -6.11         7.55 o                         
  -1  -2   4       3548.20       3417.72       103.89 o                         
   0  -2   4        346.32        392.25        33.35 o                         
   1  -2   4         30.82         30.05         7.62 o                         
   2  -2   4          5.94          3.30         3.08 o                         
   3  -2   4       1377.01       1284.61        52.77 o                         
   4  -2   4        250.36        196.44        19.13 o                         
   5  -2   4        166.94        133.09        27.40 o                         
   6  -2   4         86.64         97.12        25.87 o                         
   7  -2   4        383.00        426.80        55.69 o                         
   8  -2   4        171.92        160.51        37.98 o                         
   9  -2   4        113.40        114.92        33.54 o                         
  10  -2   4          1.51          0.27        24.00 o                         
 -11  -1   4          5.72        -57.42        59.52 o                         
 -10  -1   4          7.16        -77.70        77.70 o                         
  -9  -1   4        225.46        329.63       133.24 o                         
  -8  -1   4        894.76       1149.69       221.96 o                         
  -7  -1   4          7.24         14.53        12.58 o                         
  -6  -1   4        415.67        382.70        70.83 o                         
  -5  -1   4        159.87        174.85        28.77 o                         
  -4  -1   4        607.20        531.18        39.64 o                         
  -3  -1   4         80.23         81.03        12.89 o                         
  -2  -1   4        161.71        149.57        24.18 o                         
  -1  -1   4       4493.62       4899.76       120.57 o                         
   0  -1   4       2370.62       2697.13        85.61 o                         
   1  -1   4         18.68         18.57         7.91 o                         
   2  -1   4       1251.76       1192.23        90.13 o                         
   3  -1   4       2030.49       1781.51        46.79 o                         
   4  -1   4        720.76        693.27        64.64 o                         
   5  -1   4        242.33        222.96        34.27 o                         
   6  -1   4        283.29        260.79        31.34 o                         
   7  -1   4        544.83        588.84        65.28 o                         
   8  -1   4          9.28         13.28        15.74 o                         
   9  -1   4          6.24         -9.03        30.02 o                         
  10  -1   4          5.74        -10.81        25.16 o                         
 -10   0   4         61.93         64.39        53.16 o                         
  -9   0   4        388.16        561.14       170.14 o                         
  -8   0   4         36.15        153.50        96.94 o                         
  -7   0   4        103.32        125.45        77.96 o                         
  -6   0   4        821.23        880.74       128.62 o                         
  -5   0   4        657.33        750.35        58.81 o                         
  -4   0   4        737.61        729.63        40.37 o                         
  -3   0   4        176.66        191.62        17.42 o                         
  -2   0   4        298.53        239.72        29.57 o                         
  -1   0   4        321.10        347.47        30.82 o                         
   0   0   4       2502.61       2623.31        83.17 o                         
   1   0   4      23342.23      23006.54       275.88 o                         
   2   0   4       1339.01       1404.57        85.90 o                         
   3   0   4        729.89        834.70        58.49 o                         
   4   0   4         54.24         57.04        18.19 o                         
   5   0   4       1576.78       1524.25        81.99 o                         
   6   0   4       1499.21       1501.40        74.97 o                         
   7   0   4         20.63          0.42         9.61 o                         
   8   0   4         59.22         71.29        26.51 o                         
   9   0   4         74.00         61.53        24.96 o                         
  10   0   4         62.30         49.28        33.92 o                         
  11   0   4          9.11        -19.17        23.45 o                         
 -10   1   4         62.80         51.57        58.79 o                         
  -9   1   4          2.13        -61.35        61.35 o                         
  -8   1   4          6.65         14.62        11.51 o                         
  -7   1   4         15.94         22.20         8.19 o                         
  -6   1   4        688.19        682.62        45.38 o                         
  -5   1   4       1050.84       1150.34        62.32 o                         
  -4   1   4       1083.33       1203.51        64.69 o                         
  -3   1   4         64.36         36.19        10.09 o                         
  -2   1   4        286.65        246.03        17.09 o                         
  -1   1   4        377.46        385.06        22.60 o                         
   0   1   4        676.41        579.01        23.64 o                         
   1   1   4        106.07        103.22         9.57 o                         
   2   1   4        115.50        119.02        26.49 o                         
   3   1   4        232.80        208.78        17.01 o                         
   4   1   4       1052.65       1018.72        55.16 o                         
   5   1   4       3023.17       3219.62       170.81 o                         
   6   1   4        252.72        275.75        31.05 o                         
   7   1   4         25.70         22.88         9.49 o                         
   8   1   4        762.88        729.69        77.00 o                         
   9   1   4         38.37         51.18        23.99 o                         
  10   1   4         10.47          0.35         9.81 o                         
  11   1   4          4.56         83.73        50.77 o                         
 -10   2   4          1.62        -36.40        44.37 o                         
  -9   2   4          0.86         49.61        48.91 o                         
  -8   2   4        169.54        252.17        99.32 o                         
  -7   2   4         22.85         22.40        12.28 o                         
  -6   2   4          0.82          2.15         4.69 o                         
  -5   2   4         18.55         16.90         6.24 o                         
  -4   2   4       1403.88       1443.32        64.58 o                         
  -3   2   4       1331.46       1401.85        66.20 o                         
  -2   2   4         27.30         21.33         6.39 o                         
  -1   2   4          3.09          7.45         4.16 o                         
   0   2   4       1257.44       1169.87        30.22 o                         
   1   2   4       1710.20       1469.26        70.79 o                         
   2   2   4       1043.42       1083.39        82.24 o                         
   3   2   4        281.16        221.29        18.60 o                         
   4   2   4          5.15         10.21         8.43 o                         
   5   2   4       1047.12       1239.42        63.62 o                         
   6   2   4        142.64        152.80        22.19 o                         
   7   2   4        514.52        483.29        46.29 o                         
   8   2   4        279.22        302.93        46.41 o                         
   9   2   4          4.57         -2.58        15.16 o                         
  10   2   4          9.20        -23.20        26.31 o                         
  11   2   4         18.08         -7.37        18.84 o                         
  -9   3   4         48.51         83.65        40.01 o                         
  -8   3   4        485.01        717.45       165.46 o                         
  -7   3   4        155.61        114.27        94.98 o                         
  -6   3   4         41.48         23.02        11.57 o                         
  -5   3   4        649.27        527.59        87.89 o                         
  -4   3   4        622.27        577.24        28.05 o                         
  -3   3   4        170.40        140.41        11.67 o                         
  -2   3   4          4.54          2.13         2.78 o                         
  -1   3   4       1621.67       1573.22        36.60 o                         
   0   3   4        638.57        522.28        14.24 o                         
   1   3   4        317.66        355.68        21.25 o                         
   2   3   4       1219.99       1195.68        47.85 o                         
   3   3   4        113.17         58.01        13.68 o                         
   4   3   4        651.68        595.50        38.44 o                         
   5   3   4        216.93        208.48        18.65 o                         
   6   3   4       1269.80       1161.07       107.77 o                         
   7   3   4        813.59        746.63        45.18 o                         
   8   3   4          2.22         -6.26         6.26 o                         
   9   3   4        501.01        432.99       103.07 o                         
  10   3   4        336.09        400.81       104.63 o                         
  11   3   4         38.77        -45.54        45.54 o                         
  -9   4   4         96.78        132.51        47.23 o                         
  -8   4   4         63.32         90.11        39.27 o                         
  -7   4   4          6.69          5.98        15.70 o                         
  -6   4   4        524.68        702.87        41.60 o                         
  -5   4   4         57.40         63.50        12.08 o                         
  -4   4   4        312.67        337.83        21.26 o                         
  -3   4   4          4.73         -0.92         5.13 o                         
  -2   4   4        154.72        139.46        10.09 o                         
  -1   4   4       2221.77       2159.68        78.90 o                         
   0   4   4         21.90         13.50         4.06 o                         
   1   4   4         56.60         35.55         5.74 o                         
   2   4   4         44.01         59.88         9.70 o                         
   3   4   4       1508.94       1406.76        46.01 o                         
   4   4   4        491.60        559.72        30.97 o                         
   5   4   4         75.48         59.24         9.24 o                         
   6   4   4        473.71        461.49        31.16 o                         
   7   4   4         27.53         36.35        15.42 o                         
   8   4   4        374.27        371.73        62.60 o                         
   9   4   4        151.92        123.35        33.67 o                         
  10   4   4        780.49        907.73       165.65 o                         
  11   4   4         55.84          0.70        25.52 o                         
  -8   5   4         33.80         45.01        27.10 o                         
  -7   5   4        326.06        502.28        82.70 o                         
  -6   5   4        401.73        450.56        60.90 o                         
  -5   5   4        201.76        183.02        26.94 o                         
  -4   5   4        351.77        340.97        28.67 o                         
  -3   5   4       2022.02       2103.72        62.10 o                         
  -2   5   4        850.45        853.50        37.63 o                         
  -1   5   4         93.90         85.72         6.82 o                         
   0   5   4       1119.10       1221.47        32.83 o                         
   1   5   4       1023.87        967.66        31.54 o                         
   2   5   4        352.59        396.51        49.25 o                         
   3   5   4          1.45          0.34         3.07 o                         
   4   5   4          2.05          4.09         3.75 o                         
   5   5   4        944.19        940.05        52.46 o                         
   6   5   4          7.91          7.51         5.65 o                         
   7   5   4        100.98         86.58        16.75 o                         
   8   5   4         58.19         56.92        16.36 o                         
   9   5   4        228.77        222.54        59.14 o                         
  10   5   4          6.35        -12.62        28.35 o                         
  11   5   4          7.97         25.79        19.53 o                         
  -8   6   4        206.95        177.59        73.68 o                         
  -7   6   4        262.42        298.86        87.36 o                         
  -6   6   4        206.49        138.93        52.79 o                         
  -5   6   4          0.53         -0.50         8.99 o                         
  -4   6   4       1437.62       1711.88        57.01 o                         
  -3   6   4        209.15        250.51        30.41 o                         
  -2   6   4         44.06         43.26         7.02 o                         
  -1   6   4         44.56         53.43         6.23 o                         
   0   6   4        140.47        140.84        10.17 o                         
   1   6   4       3575.67       3513.02        58.49 o                         
   2   6   4         12.01          9.21         4.52 o                         
   3   6   4         53.66         56.87        12.26 o                         
   4   6   4        273.76        211.75        20.25 o                         
   5   6   4         81.01         87.48        19.61 o                         
   6   6   4        904.84        926.75        49.99 o                         
   7   6   4         79.34         64.53        15.83 o                         
   8   6   4        408.70        395.40        76.54 o                         
   9   6   4         38.90         44.54        30.79 o                         
  10   6   4          0.42         17.91        25.70 o                         
  11   6   4         23.97         26.10        30.18 o                         
  -7   7   4         91.29         86.04        48.05 o                         
  -6   7   4         29.78         15.92        15.84 o                         
  -5   7   4        832.89        868.47        94.34 o                         
  -4   7   4        790.97        851.72        39.37 o                         
  -3   7   4         37.07         38.34        10.79 o                         
  -2   7   4        117.92        107.32        14.36 o                         
  -1   7   4        367.10        410.67        23.82 o                         
   0   7   4        150.21        177.39        11.68 o                         
   1   7   4        126.64        106.99        10.08 o                         
   2   7   4          4.44          4.46         4.26 o                         
   3   7   4       1413.68       1422.72        47.97 o                         
   4   7   4         54.26         48.65        13.90 o                         
   5   7   4        122.34        107.84        24.86 o                         
   6   7   4         94.07         79.78        26.82 o                         
   7   7   4        816.85        836.00        73.69 o                         
   8   7   4        374.75        313.29        94.47 o                         
   9   7   4         16.09         67.78        48.65 o                         
  10   7   4        138.00        214.05        80.63 o                         
  11   7   4        151.40        141.83        83.44 o                         
  -6   8   4          8.10         -1.07        38.87 o                         
  -5   8   4        179.07        168.97        45.21 o                         
  -4   8   4        401.00        526.69        74.18 o                         
  -3   8   4        374.37        385.43        58.40 o                         
  -2   8   4        604.42        568.07        70.22 o                         
  -1   8   4         25.65         50.80        11.93 o                         
   0   8   4         41.80         64.24        11.84 o                         
   1   8   4         11.37          4.97         3.00 o                         
   2   8   4       1135.05       1257.92        41.25 o                         
   3   8   4        325.82        349.68        31.97 o                         
   4   8   4       1039.04       1031.52        48.11 o                         
   5   8   4        208.10        207.93        30.11 o                         
   6   8   4       1187.99       1311.26       143.84 o                         
   7   8   4        107.84        123.23        48.03 o                         
   8   8   4         70.12         64.79        42.83 o                         
   9   8   4          0.98        -15.80        36.70 o                         
  10   8   4        254.05        300.14        98.31 o                         
  11   8   4          3.29        -21.21        40.49 o                         
  -5   9   4         14.25         18.07        17.07 o                         
  -4   9   4          0.86        -20.93        20.93 o                         
  -3   9   4        639.28        716.96        86.37 o                         
  -2   9   4        628.66        671.33        80.09 o                         
  -1   9   4        192.13        212.49        26.97 o                         
   0   9   4        158.62        161.89        24.83 o                         
   1   9   4        189.75        216.33        20.97 o                         
   2   9   4         56.94         68.54         8.76 o                         
   3   9   4          4.26          1.88         2.62 o                         
   4   9   4         84.28         69.51        12.41 o                         
   5   9   4        211.47        213.64        19.99 o                         
   6   9   4        511.39        549.77        90.54 o                         
   7   9   4         84.18         48.32        34.84 o                         
   8   9   4         52.13         87.61        46.76 o                         
   9   9   4         53.68         67.19        44.00 o                         
  10   9   4         76.43        200.13        85.25 o                         
  -4  10   4         36.66         46.57        25.13 o                         
  -3  10   4        128.16        115.03        35.23 o                         
  -2  10   4        267.36        188.88        44.63 o                         
  -1  10   4        264.73        281.65        37.62 o                         
   0  10   4        355.01        425.48        43.02 o                         
   1  10   4        703.28        816.32        50.76 o                         
   2  10   4         25.77         18.37         4.39 o                         
   3  10   4         21.80         19.09         9.32 o                         
   4  10   4        232.66        251.69        26.09 o                         
   5  10   4        258.00        289.93        57.58 o                         
   6  10   4          7.08          2.90        10.02 o                         
   7  10   4        248.22        267.41        66.97 o                         
   8  10   4        427.51        484.23       101.68 o                         
   9  10   4         97.16        126.54        57.66 o                         
  -3  11   4         67.29         88.99        36.57 o                         
  -2  11   4         12.84          5.33        23.55 o                         
  -1  11   4        140.67        132.20        50.58 o                         
   0  11   4        309.87        301.12        54.43 o                         
   1  11   4          9.03          8.84         8.31 o                         
   2  11   4        189.32        215.73        27.58 o                         
   3  11   4        275.56        295.99        34.42 o                         
   4  11   4         58.12         63.77        15.95 o                         
   5  11   4          1.92         -9.10         9.10 o                         
   6  11   4         12.71         -1.84         7.80 o                         
   7  11   4        215.96        192.11        54.62 o                         
   8  11   4        227.65        215.45        68.33 o                         
   9  11   4         21.18         81.12        48.04 o                         
  -1  12   4        184.63        217.29        67.55 o                         
   0  12   4          3.61         31.45        20.66 o                         
   2  12   4        161.14        126.97        29.76 o                         
   3  12   4        247.22        236.42        40.53 o                         
   4  12   4          5.87         32.03        18.79 o                         
   5  12   4          1.25         -1.64        12.89 o                         
   6  12   4         64.56         69.63        25.74 o                         
   7  12   4        225.24        208.68        57.25 o                         
  -5 -11   5         21.31         13.61        15.00 o                         
  -4 -11   5          3.58         -3.73         6.81 o                         
  -3 -11   5        156.91        183.02        36.06 o                         
  -2 -11   5         66.26         37.70        40.43 o                         
  -1 -11   5          0.54        -24.56        29.32 o                         
   0 -11   5         26.51          4.92        18.02 o                         
  -7 -10   5          6.24          5.11        14.46 o                         
  -6 -10   5         12.36         25.32        11.16 o                         
  -5 -10   5        144.58        148.43        42.03 o                         
  -4 -10   5        384.87        355.23        63.12 o                         
  -3 -10   5          1.41         -0.67         3.96 o                         
  -2 -10   5         37.56         23.29        13.75 o                         
  -1 -10   5        198.53        149.58        32.56 o                         
   0 -10   5        223.70        174.46        76.50 o                         
   1 -10   5          0.46        -45.36        45.36 o                         
   2 -10   5          2.15        -22.13        30.59 o                         
  -8  -9   5        134.19        233.80        53.72 o                         
  -7  -9   5         71.41        132.89        26.03 o                         
  -6  -9   5         11.89         -1.99        20.32 o                         
  -5  -9   5        183.38        195.26        31.83 o                         
  -4  -9   5         52.59         55.40        24.05 o                         
  -3  -9   5         59.91         40.15        14.17 o                         
  -2  -9   5        262.74        261.45        34.13 o                         
  -1  -9   5        494.90        552.72        52.46 o                         
   0  -9   5        287.89        309.19       100.43 o                         
   1  -9   5         30.33        -16.38        26.80 o                         
   2  -9   5        129.69        182.16        82.38 o                         
   3  -9   5         47.02         22.89        31.69 o                         
   4  -9   5         41.48        139.15        77.53 o                         
  -9  -8   5        132.02        130.60        55.68 o                         
  -8  -8   5         49.41         30.43        33.42 o                         
  -7  -8   5          1.01          9.93        11.62 o                         
  -6  -8   5         95.30         77.75        19.37 o                         
  -5  -8   5         38.63         21.85        16.28 o                         
  -4  -8   5          2.22         -2.41        17.12 o                         
  -3  -8   5         99.24        102.54        20.99 o                         
  -2  -8   5          1.50          0.45         7.03 o                         
  -1  -8   5        250.75        257.49        22.88 o                         
   0  -8   5         48.01         26.66        25.87 o                         
   1  -8   5        309.77        254.85        87.52 o                         
   2  -8   5        186.88        203.67        31.86 o                         
   3  -8   5         60.80         45.97        37.54 o                         
   4  -8   5         22.21        -33.60        50.47 o                         
   5  -8   5         61.61         70.22        59.91 o                         
  -9  -7   5         30.25         26.64        22.94 o                         
  -8  -7   5          8.12          5.59        11.91 o                         
  -7  -7   5        122.29         86.22        22.75 o                         
  -6  -7   5        206.66        236.06        38.99 o                         
  -5  -7   5        170.53        141.25        28.82 o                         
  -4  -7   5        504.02        496.72        83.43 o                         
  -3  -7   5        144.19        130.96        23.60 o                         
  -2  -7   5        236.23        235.20        28.75 o                         
  -1  -7   5        378.29        407.96        30.91 o                         
   0  -7   5        701.22        647.30        59.78 o                         
   1  -7   5        398.98        458.00        45.77 o                         
   2  -7   5        273.31        272.64        39.71 o                         
   3  -7   5         14.35         -5.46        20.44 o                         
   4  -7   5        435.09        584.29       137.30 o                         
   5  -7   5          6.58         17.09        29.97 o                         
   6  -7   5         22.34         -6.07        31.36 o                         
 -10  -6   5         14.56         22.89        63.72 o                         
  -9  -6   5          0.39         48.63        63.38 o                         
  -8  -6   5         23.39         28.05        16.12 o                         
  -7  -6   5         35.31         15.96        15.82 o                         
  -6  -6   5         28.89         12.51         8.36 o                         
  -5  -6   5        164.17        140.95        28.40 o                         
  -4  -6   5        877.99        945.96       111.94 o                         
  -3  -6   5       2041.31       2287.38        96.43 o                         
  -2  -6   5        114.80        126.81        20.49 o                         
  -1  -6   5        423.00        384.54        39.72 o                         
   0  -6   5        309.17        348.16        27.30 o                         
   1  -6   5       1012.15       1030.60       107.85 o                         
   2  -6   5         37.96         28.01        11.12 o                         
   3  -6   5          4.49         14.88         9.98 o                         
   4  -6   5        227.21        216.50        26.83 o                         
   5  -6   5        334.48        390.50       107.62 o                         
   6  -6   5          9.37        -18.77        26.60 o                         
   7  -6   5         50.83         29.71        39.69 o                         
 -10  -5   5          0.64          2.18        34.05 o                         
  -9  -5   5        320.76        456.81        71.73 o                         
  -8  -5   5        131.46        168.55        31.74 o                         
  -7  -5   5        286.72        186.45        36.07 o                         
  -6  -5   5         30.72         23.61        13.49 o                         
  -5  -5   5         24.97         45.71        16.13 o                         
  -4  -5   5        207.69        201.00        30.05 o                         
  -3  -5   5         27.82         11.84        14.08 o                         
  -2  -5   5        371.58        368.10        34.32 o                         
  -1  -5   5        488.57        546.39        48.60 o                         
   0  -5   5        509.64        454.70        28.48 o                         
   1  -5   5          0.91         12.62        41.38 o                         
   2  -5   5        136.37        103.55        19.74 o                         
   3  -5   5        261.18        247.86        21.84 o                         
   4  -5   5         50.73         54.78         9.82 o                         
   5  -5   5          3.97          5.73         8.15 o                         
   6  -5   5         98.99         62.97        36.66 o                         
   7  -5   5         68.24         77.86        23.71 o                         
   8  -5   5         26.82         42.82        46.84 o                         
 -10  -4   5         66.45         97.82        77.88 o                         
  -9  -4   5        552.38        817.42        89.49 o                         
  -8  -4   5         62.23         40.62        24.58 o                         
  -7  -4   5         22.39          4.54        11.09 o                         
  -6  -4   5        188.85        142.68        28.83 o                         
  -5  -4   5        314.67        299.42        37.70 o                         
  -4  -4   5         10.06         15.64        10.17 o                         
  -3  -4   5        950.69       1238.42        66.52 o                         
  -2  -4   5        865.73       1004.14        70.45 o                         
  -1  -4   5        615.86        665.73        52.16 o                         
   0  -4   5        263.84        253.70        18.82 o                         
   1  -4   5        384.13        384.71        41.70 o                         
   2  -4   5        267.09        273.34        28.62 o                         
   3  -4   5          1.86          2.24         2.11 o                         
   4  -4   5         18.76         16.27         6.78 o                         
   5  -4   5        160.38        142.33        23.87 o                         
   6  -4   5        395.12        472.11        53.22 o                         
   7  -4   5         83.03         81.14        22.07 o                         
   8  -4   5          9.73         17.19        17.18 o                         
   9  -4   5        115.83         71.94        54.35 o                         
 -10  -3   5        142.53        193.86       107.58 o                         
  -9  -3   5         41.46         82.79        28.42 o                         
  -8  -3   5          2.87         -7.26        28.82 o                         
  -7  -3   5       2272.97       1945.48       117.13 o                         
  -6  -3   5         68.82         61.97        20.21 o                         
  -5  -3   5          2.73         -0.14         8.40 o                         
  -4  -3   5          4.34          4.96         6.10 o                         
  -3  -3   5        870.60       1030.35        76.22 o                         
  -2  -3   5        947.56        942.42        66.21 o                         
  -1  -3   5          1.77          4.90         6.40 o                         
   0  -3   5        477.05        408.20        18.25 o                         
   1  -3   5       1816.11       1834.12       135.12 o                         
   2  -3   5        201.01        196.39        19.88 o                         
   3  -3   5        271.88        230.77        15.72 o                         
   4  -3   5          5.93         -1.31         5.83 o                         
   5  -3   5        933.14       1022.83        61.59 o                         
   6  -3   5         38.80         39.29        20.71 o                         
   7  -3   5          8.50         11.01        19.89 o                         
   8  -3   5          0.67         -5.36        34.82 o                         
   9  -3   5        113.09        180.73        39.39 o                         
 -10  -2   5        193.18        403.10       144.94 o                         
  -9  -2   5         39.94        -49.90        53.04 o                         
  -8  -2   5        206.00        251.98        48.75 o                         
  -7  -2   5         92.54         95.93        40.11 o                         
  -6  -2   5        382.21        465.71        52.85 o                         
  -5  -2   5          8.65         11.13         9.17 o                         
  -4  -2   5         57.56         51.19        19.64 o                         
  -3  -2   5         37.57         37.29        15.23 o                         
  -2  -2   5         63.17         60.23        16.59 o                         
  -1  -2   5        256.84        335.12        35.59 o                         
   0  -2   5       4351.42       4296.18       125.50 o                         
   1  -2   5         34.81         28.79         9.58 o                         
   2  -2   5        410.51        377.19        17.10 o                         
   3  -2   5         94.53         82.70        11.47 o                         
   4  -2   5        470.94        400.45        33.37 o                         
   5  -2   5        215.83        197.79        26.84 o                         
   6  -2   5         36.49         34.59        10.29 o                         
   7  -2   5        242.36        221.10        39.05 o                         
   8  -2   5         74.86        112.72        29.64 o                         
   9  -2   5         40.61         26.26        15.94 o                         
  10  -2   5          1.50         -9.93         9.93 o                         
 -10  -1   5         26.80         43.66        56.86 o                         
  -9  -1   5        185.33        275.78       117.26 o                         
  -8  -1   5        612.73        942.94       113.30 o                         
  -7  -1   5       1093.65        914.46       119.99 o                         
  -6  -1   5         13.65          5.94        14.57 o                         
  -5  -1   5        470.03        698.97       186.98 o                         
  -4  -1   5         55.54         24.99         9.99 o                         
  -3  -1   5        279.19        285.98        38.30 o                         
  -2  -1   5         73.81         64.78        17.02 o                         
  -1  -1   5          6.65         29.33        11.90 o                         
   0  -1   5        144.68         84.24        17.47 o                         
   1  -1   5         93.99        124.53        22.58 o                         
   2  -1   5       1114.84       1263.98       105.96 o                         
   3  -1   5       1057.69        990.48        69.42 o                         
   4  -1   5        433.18        369.20        25.32 o                         
   5  -1   5        271.71        238.41        30.20 o                         
   6  -1   5        189.14        199.37        32.05 o                         
   7  -1   5        441.02        459.83        57.02 o                         
   8  -1   5         35.77         33.03        14.27 o                         
   9  -1   5         31.09         14.46        35.81 o                         
  10  -1   5          0.51          7.62         8.87 o                         
 -10   0   5         63.09        142.94        85.91 o                         
  -9   0   5        203.00        395.67       142.13 o                         
  -8   0   5        121.69        165.66        39.74 o                         
  -7   0   5          6.40         -1.68        15.76 o                         
  -6   0   5        650.97        760.11       104.47 o                         
  -5   0   5       1177.46       1415.39       133.12 o                         
  -4   0   5        716.05        736.30        42.09 o                         
  -3   0   5        322.56        289.63        21.13 o                         
  -2   0   5       1058.85       1162.28        68.45 o                         
  -1   0   5         45.75         82.55        16.96 o                         
   0   0   5          5.16         13.05         3.76 o                         
   1   0   5       2888.64       3030.67       111.32 o                         
   2   0   5       4317.98       4127.88       153.31 o                         
   3   0   5        386.58        344.46        39.91 o                         
   4   0   5        234.31        237.17        34.63 o                         
   5   0   5        243.20        210.40        28.07 o                         
   6   0   5        112.47        122.05        24.18 o                         
   7   0   5        273.07        299.50        47.02 o                         
   8   0   5         35.06         15.69        15.15 o                         
   9   0   5         18.60          2.68        29.42 o                         
  10   0   5        185.30        232.35        50.94 o                         
  11   0   5         40.94        103.73        37.13 o                         
 -10   1   5        138.11        169.89       105.76 o                         
  -9   1   5        351.14        508.92       169.12 o                         
  -8   1   5          7.28         30.18        46.68 o                         
  -7   1   5         18.79         -3.99         9.65 o                         
  -6   1   5        561.16        533.05        85.85 o                         
  -5   1   5       1035.29       1083.40        69.57 o                         
  -4   1   5        420.46        490.38        42.37 o                         
  -3   1   5         22.02         14.99         5.80 o                         
  -2   1   5       1004.64        955.45        43.81 o                         
  -1   1   5         67.56         70.02        10.22 o                         
   0   1   5        381.30        392.85        21.01 o                         
   1   1   5         37.32         32.79         6.27 o                         
   2   1   5       6274.63       6491.27       197.94 o                         
   3   1   5        317.91        367.64        39.17 o                         
   4   1   5        432.65        431.71        46.27 o                         
   5   1   5        795.65        772.76        53.43 o                         
   6   1   5        109.87        138.68        21.54 o                         
   7   1   5         47.00         31.84        13.13 o                         
   8   1   5         60.18         49.11        21.57 o                         
   9   1   5         47.26          7.40        12.01 o                         
  10   1   5          4.18         10.27        19.81 o                         
  11   1   5         15.27          7.93        12.15 o                         
 -10   2   5         66.56        143.36        89.10 o                         
  -9   2   5         16.26         30.56        55.35 o                         
  -8   2   5         35.62         81.98        55.68 o                         
  -7   2   5        625.70       1135.57       129.60 o                         
  -6   2   5         74.93         40.19        25.92 o                         
  -5   2   5         40.74         47.68        14.31 o                         
  -4   2   5        582.99        623.77        42.14 o                         
  -3   2   5       1178.80       1272.90        57.59 o                         
  -2   2   5        157.71        124.99        12.11 o                         
  -1   2   5         12.82         31.10         7.56 o                         
   0   2   5       2101.13       2029.10        43.23 o                         
   1   2   5        466.13        463.08        26.26 o                         
   2   2   5        245.86        300.35        44.93 o                         
   3   2   5       1053.56       1118.71        48.61 o                         
   4   2   5       2562.91       2361.26        80.08 o                         
   5   2   5       2288.20       2342.03       112.66 o                         
   6   2   5        136.46        129.07        20.58 o                         
   7   2   5        168.70        143.17        24.23 o                         
   8   2   5         11.96         -0.39        11.02 o                         
   9   2   5        185.99        205.69        49.35 o                         
  10   2   5         17.37         43.75        33.88 o                         
  11   2   5          4.68        -38.13        38.13 o                         
  -9   3   5         29.43         65.42        55.68 o                         
  -8   3   5        221.26        204.10        89.02 o                         
  -7   3   5        300.24        343.96       107.50 o                         
  -6   3   5         24.07         17.88         8.71 o                         
  -5   3   5        207.90        222.46        29.80 o                         
  -4   3   5        815.27        851.94        47.92 o                         
  -3   3   5          9.90         10.03         7.21 o                         
  -2   3   5        364.43        402.13        27.55 o                         
  -1   3   5        480.73        469.05        21.75 o                         
   0   3   5        586.38        517.02        21.26 o                         
   1   3   5          1.32          6.23         3.39 o                         
   2   3   5         23.47         43.41        10.77 o                         
   3   3   5       1185.49       1085.69        42.40 o                         
   4   3   5       1463.73       1424.30        50.98 o                         
   5   3   5        249.58        298.10        40.18 o                         
   6   3   5        223.36        192.00        24.30 o                         
   7   3   5       1017.23       1085.15        64.72 o                         
   8   3   5          1.32         -1.73        39.14 o                         
   9   3   5          0.50         11.64        12.50 o                         
  10   3   5         16.41          1.26        11.25 o                         
  11   3   5        315.97        556.10       127.00 o                         
  -9   4   5         77.85         -2.13        26.88 o                         
  -8   4   5         16.13         25.13        29.57 o                         
  -7   4   5          0.58        -43.13        43.13 o                         
  -6   4   5        171.35        153.16        19.05 o                         
  -5   4   5        803.90        867.30       161.62 o                         
  -4   4   5        117.89         99.46        17.38 o                         
  -3   4   5        217.16        220.75        21.26 o                         
  -2   4   5        118.08        103.90        12.50 o                         
  -1   4   5       1157.58       1129.83        34.80 o                         
   0   4   5       4708.68       4664.61       157.83 o                         
   1   4   5       1946.76       1990.19        72.31 o                         
   2   4   5        191.05        150.45        13.87 o                         
   3   4   5         16.47          2.23         4.78 o                         
   4   4   5        723.37        684.55        43.84 o                         
   5   4   5       1375.59       1401.29        99.77 o                         
   6   4   5        588.45        670.71        96.30 o                         
   7   4   5        397.23        415.18        50.72 o                         
   8   4   5         55.07         37.71        17.13 o                         
   9   4   5          5.92         -4.97        12.27 o                         
  10   4   5        155.38        201.94        74.67 o                         
  11   4   5         39.92        125.74        65.90 o                         
  -8   5   5          5.83         78.59        37.01 o                         
  -7   5   5         86.07         97.98        37.78 o                         
  -6   5   5        438.40        556.61        48.87 o                         
  -5   5   5         82.09        114.31        16.77 o                         
  -4   5   5        169.08        186.63        21.12 o                         
  -3   5   5       1284.99       1335.96        40.37 o                         
  -2   5   5        715.74        724.87        39.06 o                         
  -1   5   5        151.24        142.09        14.94 o                         
   0   5   5          9.98          6.42         4.74 o                         
   1   5   5       1343.13       1311.21        52.70 o                         
   2   5   5        595.46        541.39        23.45 o                         
   3   5   5          3.18          1.85         4.28 o                         
   4   5   5        366.17        351.51        25.99 o                         
   5   5   5        942.40        970.88        54.43 o                         
   6   5   5        969.61        972.69        76.68 o                         
   7   5   5        370.78        336.07        33.88 o                         
   8   5   5        609.29        615.29        50.40 o                         
   9   5   5        919.02       1106.20       162.70 o                         
  10   5   5         12.06        -32.75        32.75 o                         
  11   5   5         12.45         57.31        43.24 o                         
  -8   6   5         25.25         77.26        49.72 o                         
  -7   6   5         20.25         48.47        44.46 o                         
  -6   6   5         15.75         -7.08        14.59 o                         
  -5   6   5         18.82         25.22        18.11 o                         
  -4   6   5        432.60        496.50        49.00 o                         
  -3   6   5          2.13          1.97         2.92 o                         
  -2   6   5        175.42        206.76        17.78 o                         
  -1   6   5        239.50        245.30        18.50 o                         
   0   6   5        429.55        446.74        24.38 o                         
   1   6   5        890.98        906.11        54.70 o                         
   2   6   5        428.32        433.87        27.40 o                         
   3   6   5          5.90          4.48         5.01 o                         
   4   6   5          1.72          2.29         4.03 o                         
   5   6   5         73.96         67.84        17.45 o                         
   6   6   5         32.72         11.30        10.25 o                         
   7   6   5        516.31        541.38        99.44 o                         
   8   6   5        891.31        921.20        70.76 o                         
   9   6   5        762.87       1047.00       160.20 o                         
  10   6   5          3.19         -1.82        12.96 o                         
  11   6   5         13.11         -3.68        15.61 o                         
  -7   7   5        131.61         92.13        52.05 o                         
  -6   7   5         28.81         71.16        48.89 o                         
  -5   7   5         27.97         49.63        33.35 o                         
  -4   7   5        454.77        569.40        57.17 o                         
  -3   7   5        210.58        218.20        24.52 o                         
  -2   7   5        245.58        230.54        18.02 o                         
  -1   7   5         17.17         23.91         7.54 o                         
   0   7   5        451.71        460.59        24.54 o                         
   1   7   5         29.13         26.36         6.23 o                         
   2   7   5        368.86        388.65        32.24 o                         
   3   7   5        335.74        354.05        25.99 o                         
   4   7   5        698.45        646.25        46.19 o                         
   5   7   5         82.17         87.20        22.18 o                         
   6   7   5        113.20         74.28        23.51 o                         
   7   7   5          9.24          4.06        19.28 o                         
   8   7   5        195.92        207.51        43.85 o                         
   9   7   5          3.47        -14.95        20.14 o                         
  10   7   5        117.33        138.13        65.34 o                         
  11   7   5        118.80        221.01        86.56 o                         
  -6   8   5         44.52          5.23        29.01 o                         
  -5   8   5        334.45        343.84        98.57 o                         
  -4   8   5        276.49        348.42        59.90 o                         
  -3   8   5        156.00        140.32        24.33 o                         
  -2   8   5         45.53         49.66        10.13 o                         
  -1   8   5         77.66         97.73        12.20 o                         
   0   8   5          2.86          7.84         3.11 o                         
   1   8   5         25.58         39.80         8.71 o                         
   2   8   5        433.48        447.52        26.39 o                         
   3   8   5       1008.67       1082.10        50.62 o                         
   4   8   5         11.05          9.72         8.18 o                         
   5   8   5       1079.55       1079.70       111.55 o                         
   6   8   5        247.22        224.02        56.41 o                         
   7   8   5        288.22        327.25        77.01 o                         
   8   8   5        427.93        431.15        96.59 o                         
   9   8   5         61.32         41.51        32.25 o                         
  10   8   5        229.59        293.12        87.62 o                         
  -5   9   5         83.24         23.77        27.50 o                         
  -4   9   5        187.23        159.59        45.57 o                         
  -3   9   5         69.96         51.21        26.70 o                         
  -2   9   5        307.02        372.83        65.81 o                         
  -1   9   5        104.14        118.51        21.89 o                         
   0   9   5         34.94         22.20         5.59 o                         
   1   9   5         16.63         13.33         3.11 o                         
   2   9   5         77.11        113.37        11.35 o                         
   3   9   5         79.63        109.61        11.70 o                         
   4   9   5        277.52        317.78        34.16 o                         
   5   9   5         77.77        108.81        47.16 o                         
   6   9   5       1464.68       1438.06       142.97 o                         
   7   9   5        114.15         47.16        26.05 o                         
   8   9   5         68.92         86.11        44.35 o                         
   9   9   5         53.56        142.28        58.98 o                         
  10   9   5         53.54         45.53        38.46 o                         
  -4  10   5         21.16          3.91         9.87 o                         
  -3  10   5        267.31        270.45        55.93 o                         
  -2  10   5        146.60         74.26        29.64 o                         
  -1  10   5          0.48         10.55        28.34 o                         
   0  10   5        159.11        194.66        28.21 o                         
   1  10   5        718.96        779.26        58.34 o                         
   2  10   5         24.08         10.97         8.62 o                         
   3  10   5        309.53        328.07        25.07 o                         
   4  10   5         48.21         52.15        14.37 o                         
   5  10   5        991.87       1018.04        69.50 o                         
   6  10   5         13.91         -0.79        13.20 o                         
   7  10   5          0.79        -12.67        24.71 o                         
   8  10   5         44.08         28.12        21.67 o                         
   9  10   5         64.98         82.38        46.77 o                         
  -2  11   5         41.57         26.62        40.82 o                         
  -1  11   5         60.90         79.58        27.76 o                         
   0  11   5        141.73        194.58        44.88 o                         
   1  11   5         98.44        130.22        24.79 o                         
   2  11   5         33.42         27.05         9.00 o                         
   3  11   5         76.12         86.44        46.62 o                         
   4  11   5         59.15         83.51        18.73 o                         
   5  11   5         59.56        115.91        23.88 o                         
   6  11   5         69.52         30.61        21.58 o                         
   7  11   5        200.42        268.23        66.77 o                         
   8  11   5        232.49        263.97        70.75 o                         
   0  12   5        226.19        305.45        88.87 o                         
   1  12   5          1.23        -46.52        46.52 o                         
   2  12   5         30.34        -18.88        18.88 o                         
   3  12   5        132.18        175.37        47.71 o                         
   4  12   5         41.15         40.18        23.32 o                         
   5  12   5          3.34         -0.24         8.18 o                         
   6  12   5        167.76        177.55        31.74 o                         
   7  12   5        290.85        233.84        58.72 o                         
  -3 -11   6         48.80         -1.41        43.47 o                         
  -2 -11   6        196.86        201.48        81.02 o                         
  -6 -10   6         12.26         28.69        12.53 o                         
  -5 -10   6         23.89         -7.63        34.89 o                         
  -4 -10   6        180.92        226.84        31.34 o                         
  -3 -10   6         27.93         40.65        14.99 o                         
  -2 -10   6         35.02          4.77        19.70 o                         
  -1 -10   6        151.19        214.01        83.46 o                         
   0 -10   6         17.36         -6.23        23.11 o                         
   1 -10   6          1.82         26.23        34.38 o                         
  -8  -9   6        114.61        151.71        42.48 o                         
  -7  -9   6         15.72         10.66         9.73 o                         
  -6  -9   6          6.83         12.04        12.74 o                         
  -5  -9   6          1.33          6.73        10.09 o                         
  -4  -9   6        119.60         91.63        40.23 o                         
  -3  -9   6        112.13        113.60        23.47 o                         
  -2  -9   6          4.41         -2.60        10.09 o                         
  -1  -9   6        422.81        440.30        42.51 o                         
   0  -9   6         94.98        121.74        30.56 o                         
   1  -9   6         10.29         27.02        33.45 o                         
   2  -9   6         12.80         12.44        16.53 o                         
   3  -9   6         26.46         38.03        37.86 o                         
  -8  -8   6         66.08         87.59        22.99 o                         
  -7  -8   6         38.38         11.98        14.11 o                         
  -6  -8   6        232.88        180.51        32.39 o                         
  -5  -8   6        180.21        145.69        52.38 o                         
  -4  -8   6         22.15         57.93        32.93 o                         
  -3  -8   6         37.34         46.77        24.92 o                         
  -2  -8   6        936.38       1029.83        62.82 o                         
  -1  -8   6        461.79        444.62        41.73 o                         
   0  -8   6         62.79         96.33        54.21 o                         
   1  -8   6          3.49          8.82        11.09 o                         
   2  -8   6         65.21         48.39        17.06 o                         
   3  -8   6        249.01        337.37       107.62 o                         
   4  -8   6         12.74         39.56        39.76 o                         
  -9  -7   6         33.86         36.95        17.17 o                         
  -8  -7   6          7.94         -1.12         7.86 o                         
  -7  -7   6        179.91        193.95        34.12 o                         
  -6  -7   6         84.21         80.66        27.56 o                         
  -5  -7   6        223.46        206.72        60.31 o                         
  -4  -7   6          3.38        -20.30        20.30 o                         
  -3  -7   6        423.53        426.40        76.56 o                         
  -2  -7   6        161.19        189.49        21.82 o                         
  -1  -7   6         40.91         42.17         9.65 o                         
   0  -7   6        116.27         98.26        17.71 o                         
   1  -7   6        549.98        520.57       134.21 o                         
   2  -7   6        152.18        201.57        45.83 o                         
   3  -7   6         22.69         53.14        21.82 o                         
   4  -7   6         55.13         40.91        14.79 o                         
   5  -7   6          9.91        -17.96        28.61 o                         
   6  -7   6          3.10        -53.56        53.56 o                         
  -9  -6   6          8.23         39.06        16.15 o                         
  -8  -6   6          4.42          3.55         8.35 o                         
  -7  -6   6         39.05         14.32        41.47 o                         
  -6  -6   6        133.82        138.26        29.83 o                         
  -5  -6   6         26.14         11.27        15.90 o                         
  -4  -6   6        117.70         88.97        31.11 o                         
  -3  -6   6        129.62        206.67        50.07 o                         
  -2  -6   6          1.05         -6.96         8.28 o                         
  -1  -6   6          0.51          1.40         3.63 o                         
   0  -6   6        538.78        540.49        38.69 o                         
   1  -6   6        389.46        410.01        33.11 o                         
   2  -6   6         25.38         28.50         9.76 o                         
   3  -6   6          0.62          6.98         7.39 o                         
   4  -6   6        155.05        192.02        36.39 o                         
   5  -6   6        515.29        625.77        54.04 o                         
   6  -6   6         55.22         91.02        59.14 o                         
   7  -6   6          8.50          1.41        15.28 o                         
 -10  -5   6         68.92        144.19        94.92 o                         
  -9  -5   6         55.62        117.51        47.35 o                         
  -8  -5   6        233.69        224.12        43.41 o                         
  -7  -5   6          7.63         -6.27         9.85 o                         
  -6  -5   6         35.36         12.30        13.62 o                         
  -5  -5   6       1626.41       1436.89       136.61 o                         
  -4  -5   6        656.71        585.82        87.33 o                         
  -3  -5   6        300.69        375.91        39.13 o                         
  -2  -5   6        134.77        148.56        22.19 o                         
  -1  -5   6        970.23       1072.88        39.47 o                         
   0  -5   6        862.07        931.24        43.11 o                         
   1  -5   6         13.24          4.37         4.73 o                         
   2  -5   6        242.38        218.35        21.83 o                         
   3  -5   6        231.78        235.94        23.77 o                         
   4  -5   6        342.40        382.29        33.38 o                         
   5  -5   6          3.98         -1.27         2.83 o                         
   6  -5   6        220.35        200.67        47.58 o                         
   7  -5   6        165.62        162.37        74.50 o                         
   8  -5   6         51.33         65.32        52.10 o                         
 -10  -4   6         16.07         96.44        75.97 o                         
  -9  -4   6         21.64         17.24        39.17 o                         
  -8  -4   6         10.15         11.86        15.96 o                         
  -7  -4   6        104.41         58.93        18.12 o                         
  -6  -4   6         40.01         31.48        13.20 o                         
  -5  -4   6        962.60        817.04       132.24 o                         
  -4  -4   6        596.66        706.30        91.92 o                         
  -3  -4   6          1.33         -2.01         6.86 o                         
  -2  -4   6        387.56        419.66        36.46 o                         
  -1  -4   6       1637.27       1778.39        95.44 o                         
   0  -4   6        282.03        251.14        19.02 o                         
   1  -4   6        501.82        479.91        50.79 o                         
   2  -4   6          2.24         -5.65         7.07 o                         
   3  -4   6        421.07        427.22        41.09 o                         
   4  -4   6        158.49        135.70        18.80 o                         
   5  -4   6        231.14        211.48        18.87 o                         
   6  -4   6        142.35        110.60        17.04 o                         
   7  -4   6         23.02          4.80        16.86 o                         
   8  -4   6         24.23         34.00        31.90 o                         
 -10  -3   6        167.22        248.75       117.48 o                         
  -9  -3   6         31.35         28.06       138.19 o                         
  -8  -3   6          1.72         -4.01        24.74 o                         
  -7  -3   6         13.93          5.14         8.28 o                         
  -6  -3   6          2.40         55.03        20.16 o                         
  -5  -3   6         57.94         41.16        17.28 o                         
  -4  -3   6         70.41         80.89        28.84 o                         
  -3  -3   6       1088.77       1145.84        78.69 o                         
  -2  -3   6        210.85        228.70        38.36 o                         
  -1  -3   6        439.55        449.51        44.94 o                         
   0  -3   6          6.03          5.70         2.78 o                         
   1  -3   6         15.11          9.34         5.33 o                         
   2  -3   6        820.65        754.08        70.36 o                         
   3  -3   6          7.26          4.95         8.57 o                         
   4  -3   6         77.53         53.07        17.62 o                         
   5  -3   6        346.65        328.06        28.58 o                         
   6  -3   6        125.20        105.78        22.03 o                         
   7  -3   6          1.38          0.62         6.20 o                         
   8  -3   6          0.88          1.93         8.03 o                         
   9  -3   6        133.64        154.87        39.57 o                         
 -10  -2   6        247.01        278.77       130.70 o                         
  -9  -2   6        129.66        257.55        50.64 o                         
  -8  -2   6         53.68         52.05        29.76 o                         
  -7  -2   6        206.35        237.70        66.51 o                         
  -6  -2   6        368.97        312.81        42.78 o                         
  -5  -2   6        252.74        231.61        41.70 o                         
  -4  -2   6          3.61         10.99         6.95 o                         
  -3  -2   6        946.30       1057.40        78.79 o                         
  -2  -2   6        252.91        397.62        44.41 o                         
  -1  -2   6       1004.80       1063.05        68.55 o                         
   0  -2   6       1566.03       1828.52        88.66 o                         
   1  -2   6        763.80        630.64        55.56 o                         
   2  -2   6        378.82        459.04        53.80 o                         
   3  -2   6         25.43         29.74         6.01 o                         
   4  -2   6       1157.97       1128.88        46.81 o                         
   5  -2   6        136.53        148.91        24.38 o                         
   6  -2   6         30.11         54.82        16.04 o                         
   7  -2   6         11.85         17.63        10.23 o                         
   8  -2   6        283.12        360.41        52.77 o                         
   9  -2   6        100.73         84.65        29.53 o                         
 -10  -1   6          4.91        -59.11        59.11 o                         
  -9  -1   6         11.39         21.87        22.37 o                         
  -8  -1   6        769.80        626.10       103.86 o                         
  -7  -1   6        578.59        581.21       100.89 o                         
  -6  -1   6         27.02         13.62        16.29 o                         
  -5  -1   6         49.84         35.91        16.24 o                         
  -4  -1   6         21.75         10.91        13.78 o                         
  -3  -1   6        259.09        246.07        37.84 o                         
  -2  -1   6         38.68         40.56        15.75 o                         
  -1  -1   6       1727.92       1684.25        83.95 o                         
   0  -1   6       1396.73       1566.29        81.02 o                         
   1  -1   6       3723.09       3680.69       133.99 o                         
   2  -1   6          3.01          0.66         5.11 o                         
   3  -1   6         14.91          3.96        11.70 o                         
   4  -1   6        562.08        490.01        27.58 o                         
   5  -1   6          8.01         20.64         9.80 o                         
   6  -1   6          1.21         -4.99         7.03 o                         
   7  -1   6         74.26         92.53        26.40 o                         
   8  -1   6        231.79        253.12        47.45 o                         
   9  -1   6        243.19        236.02        46.31 o                         
  10  -1   6         10.84         14.16        14.20 o                         
 -10   0   6         12.58          9.50        28.77 o                         
  -9   0   6        150.95        278.74       113.68 o                         
  -8   0   6        177.08         94.03        37.84 o                         
  -7   0   6         13.39         23.03        11.80 o                         
  -6   0   6        189.85        219.39        58.46 o                         
  -5   0   6        208.15        299.48        62.51 o                         
  -4   0   6         61.28         43.23        10.87 o                         
  -3   0   6        327.14        406.24        35.63 o                         
  -2   0   6          1.54          3.98         4.72 o                         
  -1   0   6        271.52        190.36        28.60 o                         
   0   0   6         93.69        139.30        32.33 o                         
   1   0   6        458.06        541.71        52.23 o                         
   2   0   6       2760.25       2742.95       131.79 o                         
   3   0   6       1188.56       1317.45       132.08 o                         
   4   0   6         74.47         66.61        14.53 o                         
   5   0   6        264.33        246.23        29.76 o                         
   6   0   6        161.29        168.55        32.58 o                         
   7   0   6         29.71         29.94        17.95 o                         
   8   0   6          1.74          7.04        14.48 o                         
   9   0   6          1.79          4.41        38.74 o                         
  10   0   6        154.97        127.05        36.35 o                         
 -10   1   6        143.38         50.15        53.40 o                         
  -9   1   6        403.95        444.26       147.02 o                         
  -8   1   6        117.24        173.18        39.58 o                         
  -7   1   6         70.75          4.36        10.13 o                         
  -6   1   6        392.44        452.07        83.85 o                         
  -5   1   6        970.33       1028.07        68.40 o                         
  -4   1   6        267.19        294.92        33.64 o                         
  -3   1   6        893.75        945.69        49.14 o                         
  -2   1   6        102.27        110.95        15.84 o                         
  -1   1   6          1.27          4.82         5.30 o                         
   0   1   6        706.55        628.44        36.86 o                         
   1   1   6       2649.71       2626.56       115.34 o                         
   2   1   6       2392.60       2347.04       124.82 o                         
   3   1   6         15.44         27.35        10.75 o                         
   4   1   6          3.40          0.08         9.62 o                         
   5   1   6        482.85        470.84        41.92 o                         
   6   1   6       1312.55       1292.55        85.83 o                         
   7   1   6        206.21        164.26        37.95 o                         
   8   1   6         28.54         62.65        56.70 o                         
   9   1   6          5.62          0.44         8.49 o                         
  10   1   6        107.63         98.07        36.23 o                         
  11   1   6          1.40          9.84        17.88 o                         
  -9   2   6         12.54         23.71        36.82 o                         
  -8   2   6          2.44         23.67        14.62 o                         
  -7   2   6        602.94        478.85        83.60 o                         
  -6   2   6        227.55        236.09        59.11 o                         
  -5   2   6         10.51          3.55         7.32 o                         
  -4   2   6        559.14        664.15        44.02 o                         
  -3   2   6        530.16        556.57        58.72 o                         
  -2   2   6        678.47        648.08        69.54 o                         
  -1   2   6        261.76        245.37        18.01 o                         
   0   2   6        537.77        528.17        24.07 o                         
   1   2   6       3343.76       3053.41       162.90 o                         
   2   2   6        828.56        864.90        36.12 o                         
   3   2   6        107.60         87.95        27.33 o                         
   4   2   6        138.86        123.00        15.99 o                         
   5   2   6        982.82        985.63        59.19 o                         
   6   2   6        181.75        154.37        29.32 o                         
   7   2   6        112.66         99.72        25.15 o                         
   8   2   6          4.64          5.62        11.45 o                         
   9   2   6        428.00        457.38        86.44 o                         
  10   2   6         17.26         15.16        10.21 o                         
  11   2   6          8.54        -14.05        19.78 o                         
  -9   3   6         12.47         70.37        58.29 o                         
  -8   3   6        162.26        169.43        81.04 o                         
  -7   3   6        334.54        677.58        79.14 o                         
  -6   3   6         42.81          7.92        16.30 o                         
  -5   3   6         61.11         55.50        16.55 o                         
  -4   3   6        191.87        217.38        27.42 o                         
  -3   3   6        251.57        226.29        22.75 o                         
  -2   3   6        111.71        113.93        12.98 o                         
  -1   3   6        219.65        236.77        16.79 o                         
   0   3   6       3105.91       3260.96        62.37 o                         
   1   3   6        534.96        488.44        29.67 o                         
   2   3   6       1079.14       1181.89        38.25 o                         
   3   3   6        878.47        933.72        47.60 o                         
   4   3   6       1501.10       1408.55        55.70 o                         
   5   3   6         64.98         61.86        13.88 o                         
   6   3   6         96.15        104.39        21.73 o                         
   7   3   6        187.53        168.39        31.79 o                         
   8   3   6        383.13        496.05        57.67 o                         
   9   3   6        617.18        608.50       111.08 o                         
  10   3   6        135.38        146.96        56.45 o                         
  11   3   6        203.47        199.80        72.13 o                         
  -9   4   6         78.03        139.56        55.70 o                         
  -8   4   6        119.79        283.63       117.32 o                         
  -7   4   6         68.78        141.79        70.86 o                         
  -6   4   6        143.18        120.36        35.17 o                         
  -5   4   6        731.50        739.50        55.06 o                         
  -4   4   6        116.07        135.12        21.42 o                         
  -3   4   6         71.86         64.20        12.50 o                         
  -2   4   6        168.82        165.93        15.69 o                         
  -1   4   6       1406.96       1392.98        41.26 o                         
   0   4   6        553.47        546.71        18.97 o                         
   1   4   6        203.92        194.14        16.71 o                         
   2   4   6        339.88        391.52        20.05 o                         
   3   4   6       1887.86       1852.07        49.03 o                         
   4   4   6        579.47        553.88        24.97 o                         
   5   4   6       1153.94       1179.61        42.46 o                         
   6   4   6        287.82        171.04        45.21 o                         
   7   4   6        326.12        338.45        70.61 o                         
   8   4   6          1.98        -17.02        19.83 o                         
   9   4   6          0.58        -30.84        30.84 o                         
  10   4   6        106.21        124.35        57.31 o                         
  11   4   6         86.30        108.40        59.77 o                         
  -8   5   6         31.79         51.46        32.87 o                         
  -7   5   6          0.80         29.99        35.25 o                         
  -6   5   6        326.29        444.52       113.91 o                         
  -5   5   6        254.69        272.13        33.88 o                         
  -4   5   6         14.90          8.37         6.53 o                         
  -3   5   6        192.96        216.54        22.12 o                         
  -2   5   6        819.93        782.96        34.06 o                         
  -1   5   6        295.40        308.92        27.00 o                         
   0   5   6         87.44        104.96        13.53 o                         
   1   5   6         61.65         73.53         9.04 o                         
   2   5   6        676.32        652.84        27.49 o                         
   3   5   6        174.26        147.60        17.28 o                         
   4   5   6        401.35        432.02        32.25 o                         
   5   5   6        106.61        109.08        18.13 o                         
   6   5   6        618.23        714.64        96.63 o                         
   7   5   6         14.97         24.78        13.20 o                         
   8   5   6          6.54         -2.52        22.09 o                         
   9   5   6        206.52        235.08        69.86 o                         
  10   5   6         32.45         53.06        41.62 o                         
  11   5   6         16.14         -3.14        14.57 o                         
  -7   6   6         76.32         99.67        67.40 o                         
  -6   6   6        205.66        255.40        56.86 o                         
  -5   6   6        116.98        153.79        67.88 o                         
  -4   6   6          1.18          1.82         9.32 o                         
  -3   6   6         45.58         42.69         8.69 o                         
  -2   6   6        870.54        969.48        44.39 o                         
  -1   6   6        295.40        279.61        27.19 o                         
   0   6   6         23.92         26.38         6.62 o                         
   1   6   6        549.65        575.99        28.19 o                         
   2   6   6        907.94        813.56        32.40 o                         
   3   6   6        126.41        381.04        56.84 o                         
   4   6   6       1309.95       1257.08        56.49 o                         
   5   6   6        171.58        179.99        23.66 o                         
   6   6   6        303.48        331.38        65.59 o                         
   7   6   6         22.45         67.78        32.54 o                         
   8   6   6        572.44        660.18       113.98 o                         
   9   6   6        204.18        266.50        77.46 o                         
  10   6   6          4.08        -19.92        34.56 o                         
  11   6   6          3.00          7.51        15.96 o                         
  -7   7   6        112.56         87.98        64.28 o                         
  -6   7   6          0.51         18.39        18.51 o                         
  -5   7   6         12.48         22.98        28.50 o                         
  -4   7   6        410.79        345.37        95.87 o                         
  -3   7   6        655.62        727.30        42.89 o                         
  -2   7   6        286.32        252.14        24.64 o                         
  -1   7   6         49.52         41.49        10.48 o                         
   0   7   6        307.96        299.14        24.20 o                         
   1   7   6        537.96        573.85        26.10 o                         
   2   7   6         16.58         12.89         5.85 o                         
   3   7   6        739.73        780.28        41.30 o                         
   4   7   6        429.38        447.34        34.13 o                         
   5   7   6       1238.16       1314.74        73.80 o                         
   6   7   6         72.26         74.52        23.89 o                         
   7   7   6        326.87        328.09        52.77 o                         
   8   7   6        543.63        664.78       113.74 o                         
   9   7   6         54.56         66.41        40.73 o                         
  10   7   6         36.95         35.64        22.63 o                         
  -6   8   6          0.79         29.25        30.12 o                         
  -5   8   6         58.84         96.57        54.48 o                         
  -4   8   6        185.40        223.16        76.31 o                         
  -3   8   6          0.90         49.09        36.72 o                         
  -2   8   6         40.68         36.04         8.01 o                         
  -1   8   6         82.18         80.41        12.10 o                         
   0   8   6        283.15        351.27        24.35 o                         
   1   8   6        187.10        174.69        15.92 o                         
   2   8   6         20.14          8.46         5.97 o                         
   3   8   6         90.40         91.70        15.54 o                         
   4   8   6        360.36        377.65        31.53 o                         
   5   8   6        225.05        213.98        35.57 o                         
   6   8   6        480.40        484.64        80.68 o                         
   7   8   6        506.76        526.04        90.96 o                         
   8   8   6         62.78         44.96        23.79 o                         
   9   8   6          5.63          6.39        12.78 o                         
  10   8   6         33.13         60.73        38.75 o                         
  -5   9   6        172.23        326.63        99.83 o                         
  -4   9   6         35.91         31.05        20.57 o                         
  -3   9   6          2.79         33.83        32.38 o                         
  -2   9   6         10.98        -39.12        39.12 o                         
  -1   9   6        307.08        419.58       100.77 o                         
   0   9   6         32.82         34.24         7.67 o                         
   1   9   6        285.95        275.78        23.35 o                         
   2   9   6         72.20         76.33        13.24 o                         
   3   9   6        152.95        187.48        22.17 o                         
   4   9   6         57.98         34.53        11.49 o                         
   5   9   6          0.71        -11.73        11.73 o                         
   6   9   6        426.89        490.24        81.12 o                         
   7   9   6        118.55        100.44        41.83 o                         
   8   9   6          1.99          1.92         9.31 o                         
   9   9   6          0.69          7.81        24.06 o                         
  10   9   6        203.45        202.09        71.90 o                         
  -4  10   6         15.35        -27.54        30.71 o                         
  -3  10   6         95.75        114.06        57.21 o                         
  -2  10   6         20.83         24.85        32.09 o                         
  -1  10   6          7.96         -1.24        23.77 o                         
   0  10   6        125.13        128.18        77.33 o                         
   1  10   6        357.59        442.41        98.61 o                         
   2  10   6        237.57        281.17        19.52 o                         
   3  10   6         55.50         38.41         9.52 o                         
   4  10   6        295.48        379.72        36.09 o                         
   5  10   6        972.48        949.71        66.88 o                         
   6  10   6          2.39         28.06        21.05 o                         
   7  10   6         41.32         16.44        11.00 o                         
   8  10   6         52.91         20.32        19.18 o                         
   9  10   6        415.63        473.43       103.66 o                         
  -2  11   6          1.46         47.76        37.47 o                         
  -1  11   6          0.45         35.78        17.98 o                         
   0  11   6         11.34         20.31        14.67 o                         
   1  11   6         28.50         37.07        40.36 o                         
   2  11   6         20.61         10.72        30.26 o                         
   3  11   6          3.60          3.28         9.47 o                         
   4  11   6        334.41        330.33        38.00 o                         
   5  11   6        115.53        128.33        25.37 o                         
   6  11   6         20.60         33.82        13.65 o                         
   7  11   6         13.11         18.68        17.29 o                         
   8  11   6        227.83        266.70        72.91 o                         
   1  12   6          5.61         -6.99        30.65 o                         
   2  12   6         57.70         27.36        31.64 o                         
   3  12   6         41.55         40.88        19.06 o                         
   4  12   6        293.35        282.31        58.49 o                         
   5  12   6          6.95         14.04        18.46 o                         
   6  12   6         57.74         55.54        25.35 o                         
   7  12   6         74.89        112.36        40.00 o                         
  -5 -10   7         20.44         -3.59        19.25 o                         
  -4 -10   7         63.40         79.89        19.11 o                         
  -3 -10   7         79.94        111.61        25.77 o                         
  -2 -10   7         83.50        167.51        75.61 o                         
  -1 -10   7          1.78         61.41        51.95 o                         
   0 -10   7         13.17         -1.33        16.41 o                         
  -7  -9   7        221.48        156.37        77.72 o                         
  -6  -9   7          0.28          6.77        15.77 o                         
  -5  -9   7          0.35        -11.02        16.52 o                         
  -4  -9   7         56.97         43.85        19.53 o                         
  -3  -9   7        301.02        322.76        42.14 o                         
  -2  -9   7          8.69         13.16        10.20 o                         
  -1  -9   7        142.68        144.33        36.44 o                         
   0  -9   7         71.49         75.33        46.25 o                         
   1  -9   7          0.48         -2.88        18.33 o                         
   2  -9   7         54.60         93.20        55.40 o                         
  -8  -8   7         69.55         94.73        26.47 o                         
  -7  -8   7          2.35          9.36        13.62 o                         
  -6  -8   7        185.14        135.56        32.79 o                         
  -5  -8   7         34.91         21.04        12.36 o                         
  -4  -8   7          2.81         14.38        19.53 o                         
  -3  -8   7         42.87        -15.34        23.16 o                         
  -2  -8   7        491.74        429.20        41.27 o                         
  -1  -8   7        178.40        204.37        28.37 o                         
   0  -8   7          9.05         12.46        11.28 o                         
   1  -8   7         38.11         47.82        17.22 o                         
   2  -8   7         14.81          9.75        12.61 o                         
   3  -8   7         94.91        107.10        73.57 o                         
   4  -8   7          0.31         11.56        25.07 o                         
  -8  -7   7         11.09          0.72        17.21 o                         
  -7  -7   7         25.02         32.84        21.47 o                         
  -6  -7   7        215.42        236.52        40.75 o                         
  -5  -7   7        173.63        118.80        48.20 o                         
  -4  -7   7         36.72        -18.39        20.45 o                         
  -3  -7   7         70.87         24.02        23.17 o                         
  -2  -7   7        165.59        196.19        25.49 o                         
  -1  -7   7         17.39         17.06         6.03 o                         
   0  -7   7          0.47          1.75         5.02 o                         
   1  -7   7        103.39         70.88        24.24 o                         
   2  -7   7        207.64        227.47        58.29 o                         
   3  -7   7          0.91        -27.54        63.12 o                         
   4  -7   7          2.37         -2.79        24.78 o                         
   5  -7   7          3.95         24.54        33.23 o                         
  -9  -6   7         59.15         60.15        23.03 o                         
  -8  -6   7         11.43         -7.91        13.40 o                         
  -7  -6   7         67.72         60.81        21.48 o                         
  -6  -6   7        546.40        519.95        80.11 o                         
  -5  -6   7         29.20         36.39        27.00 o                         
  -4  -6   7         54.50         49.99        28.96 o                         
  -3  -6   7       1156.96       1073.90       118.64 o                         
  -2  -6   7        474.50        527.26        74.43 o                         
  -1  -6   7         37.43         28.77         7.47 o                         
   0  -6   7          4.38          7.61         5.86 o                         
   1  -6   7        256.67        300.32        30.92 o                         
   2  -6   7        204.25        223.54        27.42 o                         
   3  -6   7          6.18         -7.80        58.06 o                         
   4  -6   7          0.99         -4.50        58.88 o                         
   5  -6   7         97.38        136.43        33.13 o                         
   6  -6   7         13.98         15.20        26.17 o                         
  -9  -5   7          5.61         20.64        18.33 o                         
  -8  -5   7        126.14        133.51        33.93 o                         
  -7  -5   7          2.31         -7.52         7.52 o                         
  -6  -5   7          5.08         -1.53        10.74 o                         
  -5  -5   7          0.50         -6.90        20.97 o                         
  -4  -5   7        955.37       1041.21       119.11 o                         
  -3  -5   7          3.97         -8.35         9.56 o                         
  -2  -5   7        222.82        224.05        46.60 o                         
  -1  -5   7        180.41        167.59        15.87 o                         
   0  -5   7        386.27        378.15        34.36 o                         
   1  -5   7        148.39        157.48        22.56 o                         
   2  -5   7         16.21         13.70        12.85 o                         
   3  -5   7        163.90        159.23        20.80 o                         
   4  -5   7         73.11         78.97        15.09 o                         
   5  -5   7        133.58        164.20        69.57 o                         
   6  -5   7         32.73         44.91        16.65 o                         
   7  -5   7          0.84        -32.04        34.08 o                         
  -9  -4   7        123.47        125.42        59.38 o                         
  -8  -4   7        126.35         80.96        27.71 o                         
  -7  -4   7        234.09        242.16        40.86 o                         
  -6  -4   7          2.38         -3.00         6.43 o                         
  -5  -4   7        351.69        305.85        47.49 o                         
  -4  -4   7        199.96        171.85        49.63 o                         
  -3  -4   7        107.25         72.07        26.28 o                         
  -2  -4   7         54.68         63.76        14.98 o                         
  -1  -4   7       1145.95       1250.12        98.79 o                         
   0  -4   7        717.48        768.49       121.54 o                         
   1  -4   7          0.54         10.29         4.85 o                         
   2  -4   7         17.20         29.26         9.86 o                         
   3  -4   7        911.21        931.87        47.09 o                         
   4  -4   7        334.78        328.48        28.54 o                         
   5  -4   7         51.53         47.16         9.63 o                         
   6  -4   7         40.68         69.70        28.79 o                         
   7  -4   7         18.48         20.29        12.78 o                         
   8  -4   7         13.17          8.20         9.15 o                         
 -10  -3   7         85.40        153.74        43.05 o                         
  -9  -3   7        101.94         87.07        30.97 o                         
  -8  -3   7          0.52        -20.00        26.32 o                         
  -7  -3   7         25.29         37.45        15.41 o                         
  -6  -3   7       1956.14       1821.62       207.41 o                         
  -5  -3   7        540.17        475.94        64.26 o                         
  -4  -3   7         60.64         43.13        23.05 o                         
  -3  -3   7         21.92         18.23        18.00 o                         
  -2  -3   7       1829.35       1914.53       128.88 o                         
  -1  -3   7       2160.90       2447.74       175.15 o                         
   0  -3   7         22.65         24.40         4.30 o                         
   1  -3   7         18.61         16.34         4.50 o                         
   2  -3   7        232.51        247.26        27.42 o                         
   3  -3   7        768.13        859.54        43.28 o                         
   4  -3   7         58.68         60.78         8.62 o                         
   5  -3   7        518.48        434.33        26.12 o                         
   6  -3   7        689.32        691.23        63.00 o                         
   7  -3   7         32.01         36.97        16.24 o                         
   8  -3   7         12.50         14.59        27.09 o                         
   9  -3   7         14.82         15.41        33.09 o                         
 -10  -2   7         14.42         49.63        27.68 o                         
  -9  -2   7          3.22         -9.81         9.81 o                         
  -8  -2   7        223.21        222.40        69.70 o                         
  -7  -2   7        184.69        159.80        34.76 o                         
  -6  -2   7        235.04        269.34        39.50 o                         
  -5  -2   7          2.64         -7.99         8.98 o                         
  -4  -2   7         55.68         63.00        22.51 o                         
  -3  -2   7        246.50        256.50        30.89 o                         
  -2  -2   7       1958.96       2259.08       113.20 o                         
  -1  -2   7         64.18         58.70        18.18 o                         
   0  -2   7       1968.27       2141.16        73.97 o                         
   1  -2   7        378.75        353.57        30.67 o                         
   2  -2   7         25.97         33.32        10.50 o                         
   3  -2   7         40.73         35.96         4.85 o                         
   4  -2   7         25.93         30.64         8.21 o                         
   5  -2   7        552.65        504.85        34.90 o                         
   6  -2   7         20.84         24.25        14.34 o                         
   7  -2   7        223.63        195.74        36.52 o                         
   8  -2   7        232.64        229.37        42.24 o                         
   9  -2   7        151.65        198.29        42.80 o                         
 -10  -1   7         71.18         32.98        43.54 o                         
  -9  -1   7          7.49          5.66        16.05 o                         
  -8  -1   7          4.08         14.96        20.09 o                         
  -7  -1   7         62.02         98.57        43.23 o                         
  -6  -1   7         87.49         95.97        24.89 o                         
  -5  -1   7        114.19        115.23        33.35 o                         
  -4  -1   7        205.72        188.52        45.04 o                         
  -3  -1   7        106.17        112.18        23.11 o                         
  -2  -1   7          1.08         -2.81         2.81 o                         
  -1  -1   7          4.27          1.37         5.08 o                         
   0  -1   7       1915.22       1835.86        96.50 o                         
   1  -1   7       1885.01       1766.28       101.62 o                         
   2  -1   7         97.96        109.35        41.48 o                         
   3  -1   7          2.26         -1.70         6.93 o                         
   4  -1   7        368.52        384.72        35.85 o                         
   5  -1   7        268.67        290.12        33.45 o                         
   6  -1   7        255.21        206.23        35.54 o                         
   7  -1   7         49.21         14.97        33.46 o                         
   8  -1   7        661.27        685.42        83.54 o                         
   9  -1   7        143.45        117.83        32.33 o                         
  10  -1   7          0.31         -4.55        17.88 o                         
 -10   0   7         23.67         25.75        39.12 o                         
  -9   0   7         47.18         34.42        40.01 o                         
  -8   0   7        276.92        360.25        82.21 o                         
  -7   0   7          1.31         65.58        38.21 o                         
  -6   0   7          5.29          4.43         9.86 o                         
  -5   0   7        277.49        267.51        59.80 o                         
  -4   0   7        466.94        455.36        43.17 o                         
  -3   0   7        111.85         93.87        18.08 o                         
  -2   0   7        698.23        922.82        68.98 o                         
  -1   0   7       1451.53       1537.31        89.37 o                         
   0   0   7        454.89        481.77        67.98 o                         
   1   0   7       1985.73       2104.93       110.71 o                         
   2   0   7       2348.69       2428.13       131.12 o                         
   3   0   7       2978.69       2951.55       102.11 o                         
   4   0   7        134.78        146.75        21.68 o                         
   5   0   7          1.64          1.08         7.45 o                         
   6   0   7        158.59        134.14        27.49 o                         
   7   0   7        766.74        840.45        75.63 o                         
   8   0   7        211.66        216.28        41.23 o                         
   9   0   7         68.84         63.47        25.01 o                         
  10   0   7        142.76        151.15        40.09 o                         
  -9   1   7        341.90        523.18        70.99 o                         
  -8   1   7        132.74         61.46        35.03 o                         
  -7   1   7        241.86        208.37        64.64 o                         
  -6   1   7          4.07         -6.64        25.73 o                         
  -5   1   7         42.24         58.32        30.43 o                         
  -4   1   7        347.12        302.23        26.06 o                         
  -3   1   7        446.04        425.46        40.59 o                         
  -2   1   7        139.11        118.99        17.43 o                         
  -1   1   7        486.72        502.81        35.37 o                         
   0   1   7         95.74         93.90        11.30 o                         
   1   1   7        497.32        537.33        56.26 o                         
   2   1   7        561.79        501.12        27.37 o                         
   3   1   7         19.31         30.58        18.73 o                         
   4   1   7          7.20         17.43         8.89 o                         
   5   1   7        111.72         93.48        21.85 o                         
   6   1   7        330.46        362.75        45.99 o                         
   7   1   7         38.81         74.44        22.96 o                         
   8   1   7          8.38         18.30        14.85 o                         
   9   1   7        334.02        318.92        52.83 o                         
  10   1   7        149.82        165.47        40.75 o                         
  -9   2   7        106.52        136.14        77.29 o                         
  -8   2   7         27.50         77.27        31.94 o                         
  -7   2   7        173.39         79.40        38.85 o                         
  -6   2   7         51.18         54.52        27.06 o                         
  -5   2   7          7.94        -17.78        20.58 o                         
  -4   2   7         43.61         41.27        12.74 o                         
  -3   2   7         17.51         19.08         5.17 o                         
  -2   2   7        464.92        493.70        35.26 o                         
  -1   2   7        165.34        169.00        15.76 o                         
   0   2   7        581.44        582.00        27.00 o                         
   1   2   7       1190.35       1132.39        84.31 o                         
   2   2   7        277.56        239.83        19.67 o                         
   3   2   7         12.45         20.38        14.70 o                         
   4   2   7         56.17         52.26        12.91 o                         
   5   2   7        655.25        564.78        29.42 o                         
   6   2   7        100.63        107.54        24.40 o                         
   7   2   7         65.65         41.09        35.89 o                         
   8   2   7          6.62          9.92        10.51 o                         
   9   2   7        417.06        447.69        61.54 o                         
  10   2   7         81.33        132.15        35.66 o                         
  11   2   7          8.20         52.81        40.46 o                         
  -9   3   7         23.89        -56.17        56.17 o                         
  -8   3   7         60.49         85.39        26.38 o                         
  -7   3   7        335.67        255.89        62.55 o                         
  -6   3   7        702.45        692.82       103.62 o                         
  -5   3   7         21.83          3.52         9.41 o                         
  -4   3   7        254.93        252.32        30.69 o                         
  -3   3   7        121.71        124.35        17.71 o                         
  -2   3   7         60.86         74.84        10.84 o                         
  -1   3   7         93.97         92.86        11.61 o                         
   0   3   7       1175.42       1217.90        40.75 o                         
   1   3   7       1256.03       1263.46        58.53 o                         
   2   3   7        130.17        137.10        14.57 o                         
   3   3   7        289.97        319.43        41.61 o                         
   4   3   7        606.53        601.94        34.54 o                         
   5   3   7        533.97        457.32        30.61 o                         
   6   3   7         92.76         63.17        18.59 o                         
   7   3   7        160.01        173.32        32.26 o                         
   8   3   7         79.05        103.71        26.59 o                         
   9   3   7          3.91         14.98        12.92 o                         
  10   3   7         29.32          8.14        14.13 o                         
  11   3   7         80.54         90.73        48.73 o                         
  -8   4   7        153.73        170.70        84.41 o                         
  -7   4   7        183.39        393.21        63.21 o                         
  -6   4   7         37.68        -15.18        18.15 o                         
  -5   4   7        173.81        169.99        27.62 o                         
  -4   4   7        487.71        510.87        43.51 o                         
  -3   4   7        117.30        148.58        16.02 o                         
  -2   4   7         20.15         14.57         6.60 o                         
  -1   4   7         91.60         99.20        12.62 o                         
   0   4   7       2226.26       2266.02        53.41 o                         
   1   4   7         55.22         61.03        13.19 o                         
   2   4   7          5.86         -1.10         3.62 o                         
   3   4   7          4.24         -4.75         6.41 o                         
   4   4   7        564.01        554.98        30.36 o                         
   5   4   7        270.00        229.98        21.62 o                         
   6   4   7          4.88          7.25         8.60 o                         
   7   4   7         50.53         69.12        18.23 o                         
   8   4   7         31.34         21.88        16.65 o                         
   9   4   7         34.20         43.30        30.59 o                         
  10   4   7          1.54        -37.25        37.25 o                         
  11   4   7         96.36        176.62        67.81 o                         
  -8   5   7         61.51        164.03        87.34 o                         
  -7   5   7          0.46          7.34        20.37 o                         
  -6   5   7        214.98        168.99        37.86 o                         
  -5   5   7        358.75        354.14        38.11 o                         
  -4   5   7         40.84         53.82        11.12 o                         
  -3   5   7        116.25        110.01        19.10 o                         
  -2   5   7        524.94        556.59        49.02 o                         
  -1   5   7       2019.32       2059.65        90.73 o                         
   0   5   7        142.99        139.46        16.03 o                         
   1   5   7       1099.97       1122.21        35.72 o                         
   2   5   7        239.08        249.46        18.23 o                         
   3   5   7       1354.05       1387.10        50.22 o                         
   4   5   7          3.09          9.88         8.52 o                         
   5   5   7         14.96         11.53        13.71 o                         
   6   5   7        698.17        750.10        95.36 o                         
   7   5   7        135.67        172.34        50.90 o                         
   8   5   7         55.31         74.63        33.53 o                         
   9   5   7         77.28         60.26        41.75 o                         
  10   5   7        176.92        208.78        70.42 o                         
  11   5   7         43.98         -4.71        19.18 o                         
  -7   6   7        107.07         74.41        46.99 o                         
  -6   6   7        278.53        372.61       120.11 o                         
  -5   6   7        115.72        112.34        29.89 o                         
  -4   6   7          2.55         -4.60         4.60 o                         
  -3   6   7          1.08         -2.09         4.96 o                         
  -2   6   7        827.69        925.98        61.54 o                         
  -1   6   7          2.61          1.06         3.54 o                         
   0   6   7          2.61          3.62         6.33 o                         
   1   6   7        520.66        483.54        23.19 o                         
   2   6   7       2621.05       2645.05        53.76 o                         
   3   6   7        462.43        423.87        26.28 o                         
   4   6   7         13.40         -1.49         6.08 o                         
   5   6   7        451.88        455.14        39.13 o                         
   6   6   7         25.57          7.72        12.84 o                         
   7   6   7          4.68         -8.49         8.49 o                         
   8   6   7         79.96        121.54        45.97 o                         
   9   6   7        255.11        330.10        82.28 o                         
  10   6   7         93.73         88.27        43.07 o                         
  -6   7   7         83.15         25.01        37.94 o                         
  -5   7   7          2.64          0.94        26.17 o                         
  -4   7   7        447.46        329.51       115.84 o                         
  -3   7   7        582.71        592.03        42.83 o                         
  -2   7   7         52.85         23.46        12.66 o                         
  -1   7   7         26.13         24.29         7.43 o                         
   0   7   7         49.01         29.43        10.04 o                         
   1   7   7        619.01        658.70        37.46 o                         
   2   7   7        141.33        124.58        16.96 o                         
   3   7   7        392.77        385.44        26.73 o                         
   4   7   7        410.10        419.75        29.67 o                         
   5   7   7        634.04        706.33        61.72 o                         
   6   7   7         13.12         16.77        14.47 o                         
   7   7   7         88.48         46.78        23.68 o                         
   8   7   7         86.52        116.85        50.08 o                         
   9   7   7        123.18        110.30        43.95 o                         
  10   7   7          1.40         -7.14        19.47 o                         
  -5   8   7          6.83         20.21        19.64 o                         
  -4   8   7        219.97        295.74        93.43 o                         
  -3   8   7        162.87        219.61        75.03 o                         
  -2   8   7        326.10        311.46        99.26 o                         
  -1   8   7         73.46         43.55        23.65 o                         
   0   8   7        147.40        145.91        17.27 o                         
   1   8   7          0.77         -4.51         4.91 o                         
   2   8   7          3.22          1.20         3.69 o                         
   3   8   7       2233.38       2392.90        89.80 o                         
   4   8   7       1087.52       1141.73        59.09 o                         
   5   8   7         26.06         13.93        12.85 o                         
   6   8   7         59.78         47.88        26.18 o                         
   7   8   7        749.47        749.24       107.21 o                         
   8   8   7        111.71        133.12        49.24 o                         
   9   8   7         78.94         47.91        31.65 o                         
  10   8   7          2.81         -5.89        25.32 o                         
  -4   9   7        107.63         78.94        64.53 o                         
  -3   9   7         18.98         29.62        30.47 o                         
  -2   9   7         96.78        114.25        53.84 o                         
  -1   9   7        230.19        384.12        98.35 o                         
   0   9   7        114.90        121.92        22.15 o                         
   1   9   7          6.87         10.87        15.06 o                         
   2   9   7         36.17         20.32         8.22 o                         
   3   9   7        155.65        137.37        19.19 o                         
   4   9   7         30.46         33.67        11.99 o                         
   5   9   7        407.32        380.67        36.12 o                         
   6   9   7        624.60        642.17        89.95 o                         
   7   9   7        702.77        773.38       107.75 o                         
   8   9   7          5.67         58.53        31.55 o                         
   9   9   7         12.39         48.14        31.12 o                         
  -3  10   7          6.52         10.50        14.69 o                         
  -2  10   7         34.06         98.99        53.72 o                         
  -1  10   7         92.27        129.16        58.75 o                         
   0  10   7         53.23        -13.49        32.88 o                         
   1  10   7         67.56         62.79        41.18 o                         
   2  10   7         67.20         65.15        15.30 o                         
   3  10   7         29.36          8.00        16.87 o                         
   4  10   7         56.11         60.98        15.14 o                         
   5  10   7        519.10        593.44        53.19 o                         
   6  10   7        120.05        136.45        41.39 o                         
   7  10   7         13.71          1.77        13.63 o                         
   8  10   7          9.34          6.53        20.31 o                         
   9  10   7        128.62        175.20        61.23 o                         
  -1  11   7          4.29        -39.61        39.61 o                         
   0  11   7         41.53         58.48        45.66 o                         
   1  11   7        232.16        293.03        88.05 o                         
   2  11   7         78.14         74.03        26.04 o                         
   3  11   7          2.10          8.05        10.43 o                         
   4  11   7         57.09         67.53        15.67 o                         
   5  11   7        114.51        135.01        30.70 o                         
   6  11   7         11.31         14.14         7.86 o                         
   7  11   7         14.39         33.29        19.30 o                         
   8  11   7        174.63        200.39        57.10 o                         
   1  12   7        110.51        123.22        64.09 o                         
   2  12   7          5.95         71.74        51.05 o                         
   3  12   7        133.14        100.07        29.09 o                         
   4  12   7        175.61        222.34        54.34 o                         
   5  12   7         26.73         28.71        18.12 o                         
   6  12   7          3.09          8.88         6.14 o                         
  -6  -9   8         36.73         67.85        37.77 o                         
  -5  -9   8         43.02         31.77        25.35 o                         
  -4  -9   8         47.01         95.37        50.01 o                         
  -3  -9   8        146.52        177.49        54.64 o                         
  -2  -9   8          9.68         33.04        23.24 o                         
  -1  -9   8         20.08         10.02        33.30 o                         
   0  -9   8        180.56        257.78        97.34 o                         
   1  -9   8         49.85         82.71        61.31 o                         
  -7  -8   8        207.72        150.29        38.15 o                         
  -6  -8   8          1.45         14.57        11.42 o                         
  -5  -8   8         26.38         56.62        37.13 o                         
  -4  -8   8         54.91         59.75        25.48 o                         
  -3  -8   8          2.23         13.25         9.38 o                         
  -2  -8   8         60.79         52.34        14.28 o                         
  -1  -8   8          0.56          9.79         7.68 o                         
   0  -8   8         79.55        128.09        31.94 o                         
   1  -8   8         36.62         37.82        58.10 o                         
   2  -8   8         50.81        -33.21        38.51 o                         
   3  -8   8        125.57        105.20        61.47 o                         
  -8  -7   8         35.52         47.69        20.89 o                         
  -7  -7   8          3.19         14.63        10.42 o                         
  -6  -7   8         36.54         50.30        18.93 o                         
  -5  -7   8        376.84        338.00        80.93 o                         
  -4  -7   8         62.51         63.07        32.28 o                         
  -3  -7   8         96.04        114.13        40.35 o                         
  -2  -7   8          1.93         -4.32         5.32 o                         
  -1  -7   8         55.84         78.07        15.29 o                         
   0  -7   8         61.34         54.46        24.03 o                         
   1  -7   8          7.90         -6.83         9.84 o                         
   2  -7   8        149.14        117.01        30.60 o                         
   3  -7   8         95.22        133.46        28.03 o                         
   4  -7   8          5.72         14.83        28.49 o                         
  -8  -6   8         61.33         52.04        20.93 o                         
  -7  -6   8         16.73         34.53        28.42 o                         
  -6  -6   8        213.19        191.32        34.85 o                         
  -5  -6   8          0.65        -29.53        29.53 o                         
  -4  -6   8          7.45        -14.11        22.47 o                         
  -3  -6   8        354.90        411.66        74.96 o                         
  -2  -6   8       1004.66       1066.35       111.98 o                         
  -1  -6   8         88.63         82.80        14.26 o                         
   0  -6   8         86.74         68.46        16.86 o                         
   1  -6   8          5.56          0.90         3.75 o                         
   2  -6   8        289.20        322.06        44.32 o                         
   3  -6   8          0.37         16.62        19.66 o                         
   4  -6   8          1.14          1.78        42.84 o                         
   5  -6   8         42.62         43.54        16.53 o                         
   6  -6   8        114.78        166.87        84.70 o                         
  -9  -5   8         19.43         14.61        10.94 o                         
  -8  -5   8        158.87        116.69        31.20 o                         
  -7  -5   8        373.39        339.32        50.93 o                         
  -6  -5   8          6.21         18.51        15.64 o                         
  -5  -5   8         93.77         55.40        32.13 o                         
  -4  -5   8         38.86         44.41        32.09 o                         
  -3  -5   8        797.83        834.42       100.90 o                         
  -2  -5   8         73.93         78.38        29.02 o                         
  -1  -5   8          2.88          1.38         6.81 o                         
   0  -5   8        155.33        174.68        25.14 o                         
   1  -5   8        180.73        183.92        26.03 o                         
   2  -5   8         16.51         18.84         9.68 o                         
   3  -5   8         15.97          1.76        16.30 o                         
   4  -5   8         43.12         46.22        14.43 o                         
   5  -5   8        112.76        133.51        27.27 o                         
   6  -5   8        114.09        152.44        31.56 o                         
   7  -5   8         16.27          3.59        29.37 o                         
  -9  -4   8          0.48         -9.15        23.29 o                         
  -8  -4   8        232.04        220.34        43.99 o                         
  -7  -4   8        166.53        109.50        28.76 o                         
  -6  -4   8          1.18        -14.32        14.32 o                         
  -5  -4   8        212.77        203.76        58.86 o                         
  -4  -4   8        896.82        966.47       113.59 o                         
  -3  -4   8        572.53        513.34        75.35 o                         
  -2  -4   8        128.37        136.38        34.05 o                         
  -1  -4   8        380.44        403.11        37.76 o                         
   0  -4   8        549.85        520.75        41.95 o                         
   1  -4   8         14.08          4.33        10.70 o                         
   2  -4   8         13.64          3.65         8.60 o                         
   3  -4   8         26.92         17.87        13.33 o                         
   4  -4   8         93.44         78.10        24.45 o                         
   5  -4   8          1.21         -2.04        23.73 o                         
   6  -4   8         48.98         27.71        26.89 o                         
   7  -4   8        485.80        539.79        59.16 o                         
   8  -4   8         19.30        -33.25        34.19 o                         
  -9  -3   8         33.09         45.99        25.44 o                         
  -8  -3   8         12.09         -3.26        10.13 o                         
  -7  -3   8        146.04        134.83        48.96 o                         
  -6  -3   8        555.72        486.50        53.61 o                         
  -5  -3   8        200.90        168.80        28.10 o                         
  -4  -3   8         38.74         69.14        30.48 o                         
  -3  -3   8          0.45          8.85        11.69 o                         
  -2  -3   8        684.81        660.92        73.12 o                         
  -1  -3   8       1392.12       1514.87        70.99 o                         
   0  -3   8         43.64         35.70        18.53 o                         
   1  -3   8        200.82        192.54        25.01 o                         
   2  -3   8        326.54        329.97        34.36 o                         
   3  -3   8         34.30         40.33        15.02 o                         
   4  -3   8          7.11          2.59         6.71 o                         
   5  -3   8        115.47         84.63        12.34 o                         
   6  -3   8        116.54        173.17        36.40 o                         
   7  -3   8        149.15        179.95        36.29 o                         
   8  -3   8         12.20          6.13         7.91 o                         
  -9  -2   8        221.08        124.42        54.74 o                         
  -8  -2   8         61.10         78.80        43.42 o                         
  -7  -2   8        387.36        374.61        52.68 o                         
  -6  -2   8        177.21        189.88        52.65 o                         
  -5  -2   8         22.01         30.58        13.01 o                         
  -4  -2   8        115.35         78.86        29.42 o                         
  -3  -2   8        572.96        604.02        74.45 o                         
  -2  -2   8       1319.11       1735.59       113.39 o                         
  -1  -2   8        433.11        420.57        48.05 o                         
   0  -2   8          2.36         -1.15         8.35 o                         
   1  -2   8        745.98        777.91        60.08 o                         
   2  -2   8        767.19        814.27        52.16 o                         
   3  -2   8         98.87        121.32        20.22 o                         
   4  -2   8        148.74        146.06        11.49 o                         
   5  -2   8         49.09         34.47         9.83 o                         
   6  -2   8        134.15        132.21        28.94 o                         
   7  -2   8          0.39        -10.33        45.52 o                         
   8  -2   8         47.85         65.89        23.00 o                         
   9  -2   8        177.25        196.01        41.66 o                         
  -9  -1   8          6.34        -13.63        17.86 o                         
  -8  -1   8         25.72         44.03        39.09 o                         
  -7  -1   8        684.36        654.94       112.09 o                         
  -6  -1   8        864.66        843.23       112.94 o                         
  -5  -1   8         89.53         75.86        18.79 o                         
  -4  -1   8         36.30         25.29         9.45 o                         
  -3  -1   8        520.53        550.72        69.51 o                         
  -2  -1   8        561.49        564.97        43.46 o                         
  -1  -1   8        172.53        261.77        40.31 o                         
   0  -1   8        294.03        500.18        55.19 o                         
   1  -1   8       1566.56       1596.83        70.00 o                         
   2  -1   8        180.54        190.45        20.10 o                         
   3  -1   8        193.40        244.40        30.17 o                         
   4  -1   8        785.13        994.88       167.34 o                         
   5  -1   8        797.89        688.38        85.91 o                         
   6  -1   8         40.82         19.82        14.39 o                         
   7  -1   8         39.58         54.64        21.47 o                         
   8  -1   8        182.85        178.73        37.19 o                         
   9  -1   8        140.24        159.22        38.29 o                         
  -9   0   8         48.60         25.77        23.75 o                         
  -8   0   8          2.34         33.10        29.14 o                         
  -7   0   8         41.90         12.24        16.04 o                         
  -6   0   8         31.21          9.83        13.98 o                         
  -5   0   8        118.16        101.46        38.77 o                         
  -4   0   8        445.59        482.05        73.53 o                         
  -3   0   8         67.72         86.21        28.35 o                         
  -2   0   8        102.23        114.84        26.22 o                         
  -1   0   8        780.95        760.26        68.82 o                         
   0   0   8        126.82        141.58        15.86 o                         
   1   0   8        945.72       1086.83        86.14 o                         
   2   0   8        900.27        927.35        56.21 o                         
   3   0   8        314.77        390.56        38.93 o                         
   4   0   8       1372.23       1452.46        84.24 o                         
   5   0   8        240.46        194.22        15.35 o                         
   6   0   8        125.25        121.38        27.79 o                         
   7   0   8         80.79         68.25        21.57 o                         
   8   0   8        282.93        299.10        49.19 o                         
   9   0   8          1.93          4.88        10.34 o                         
  10   0   8          4.84          0.69        17.12 o                         
  -9   1   8         42.08        115.89        37.90 o                         
  -8   1   8         11.62         -6.08        22.00 o                         
  -7   1   8         13.47        -16.90        26.71 o                         
  -6   1   8        127.76        162.59        50.93 o                         
  -5   1   8        495.38        523.14        84.83 o                         
  -4   1   8        556.08        552.29        43.99 o                         
  -3   1   8        224.40        158.54        35.84 o                         
  -2   1   8         43.83         56.53        10.71 o                         
  -1   1   8       1360.97       1310.16        83.39 o                         
   0   1   8         85.17         70.31         8.93 o                         
   1   1   8        124.71        151.20        32.01 o                         
   2   1   8        164.60        175.77        37.90 o                         
   3   1   8       1960.54       2011.07        85.27 o                         
   4   1   8         26.43         38.34        16.97 o                         
   5   1   8          0.54          3.38         8.02 o                         
   6   1   8        376.91        322.83        44.18 o                         
   7   1   8        273.70        251.24        41.20 o                         
   8   1   8         48.42         60.49        19.25 o                         
   9   1   8         16.22         34.25        20.33 o                         
  10   1   8         10.25         -4.12        13.80 o                         
  -9   2   8        155.53        261.37        55.77 o                         
  -8   2   8          1.62          0.37        19.10 o                         
  -7   2   8          3.36         19.23        14.33 o                         
  -6   2   8         69.87         77.49        36.28 o                         
  -5   2   8        209.56        185.96        52.76 o                         
  -4   2   8         26.29          5.73        12.12 o                         
  -3   2   8         78.97         80.46        11.66 o                         
  -2   2   8       2498.95       2662.05       326.50 o                         
  -1   2   8        247.78        290.63        21.83 o                         
   0   2   8         61.69         55.36         9.10 o                         
   1   2   8        124.22        132.28        19.62 o                         
   2   2   8       1559.44       1449.27       121.90 o                         
   3   2   8         34.81         24.36         5.72 o                         
   4   2   8          2.85          8.21         7.06 o                         
   5   2   8         17.95          6.64         5.66 o                         
   6   2   8        793.40        799.80        67.29 o                         
   7   2   8        288.38        261.19        47.79 o                         
   8   2   8        129.55        121.15        30.53 o                         
   9   2   8        158.94        177.99        37.91 o                         
  10   2   8         60.66         54.23        22.35 o                         
  -8   3   8         39.14         64.03        30.03 o                         
  -7   3   8         89.25        125.31        48.75 o                         
  -6   3   8         80.05         45.24        27.63 o                         
  -5   3   8         32.89         22.39        20.16 o                         
  -4   3   8          3.07         17.20        13.95 o                         
  -3   3   8        369.94        386.70        44.63 o                         
  -2   3   8        144.40        138.03        11.24 o                         
  -1   3   8         34.14         33.28         6.96 o                         
   0   3   8       1588.78       1576.04        49.15 o                         
   1   3   8        216.37        254.51        21.73 o                         
   2   3   8         19.73         20.77         6.30 o                         
   3   3   8         72.67         81.18        11.67 o                         
   4   3   8        197.39        197.93        23.56 o                         
   5   3   8        420.01        403.73        39.68 o                         
   6   3   8          1.03         -1.68         5.61 o                         
   7   3   8          6.37          4.38         7.25 o                         
   8   3   8        595.09        608.44        64.63 o                         
   9   3   8         29.37         33.28        19.68 o                         
  10   3   8        167.54        220.02        66.33 o                         
  -8   4   8        109.39        171.59        37.38 o                         
  -7   4   8        127.97        103.20        40.44 o                         
  -6   4   8         46.38         18.68        12.71 o                         
  -5   4   8         14.44         -4.78        24.09 o                         
  -4   4   8          2.97         -1.37         7.19 o                         
  -3   4   8        360.22        419.27        39.52 o                         
  -2   4   8        106.49        158.46        25.14 o                         
  -1   4   8         84.11         88.42        11.88 o                         
   0   4   8       1603.31       1640.71        48.22 o                         
   1   4   8       1036.49       1053.62        44.73 o                         
   2   4   8        164.92        208.48        24.74 o                         
   3   4   8         17.34         20.11         9.86 o                         
   4   4   8        672.11        679.54        41.18 o                         
   5   4   8        228.84        207.92        22.25 o                         
   6   4   8        207.40        189.41        29.88 o                         
   7   4   8        137.39        134.90        25.75 o                         
   8   4   8        218.19        232.17        36.73 o                         
   9   4   8        139.01        116.15        46.66 o                         
  10   4   8        143.47        142.98        56.38 o                         
  -7   5   8         32.16         69.88        34.61 o                         
  -6   5   8         60.70         33.14        27.44 o                         
  -5   5   8        449.96        489.38        84.13 o                         
  -4   5   8         54.24         84.64        29.20 o                         
  -3   5   8        652.89        666.90        50.19 o                         
  -2   5   8        436.26        482.87        36.70 o                         
  -1   5   8        593.69        611.27        32.44 o                         
   0   5   8       1065.82       1113.15        47.86 o                         
   1   5   8        621.27        618.33        26.09 o                         
   2   5   8        588.73        545.55        27.81 o                         
   3   5   8        360.34        343.03        20.24 o                         
   4   5   8        155.43        157.15        27.55 o                         
   5   5   8        144.83        143.00        25.46 o                         
   6   5   8        119.46         96.37        20.89 o                         
   7   5   8        186.20        207.13        55.24 o                         
   8   5   8         66.99         97.88        39.55 o                         
   9   5   8         10.58         38.82        31.68 o                         
  10   5   8        160.32        206.03        68.04 o                         
  -7   6   8         65.48         92.22        64.08 o                         
  -6   6   8         48.16         81.40        66.00 o                         
  -5   6   8        279.00        456.30       178.24 o                         
  -4   6   8         24.41         12.89         7.40 o                         
  -3   6   8        509.89        633.11        79.19 o                         
  -2   6   8         19.24          8.54         4.37 o                         
  -1   6   8        684.33        769.88        47.41 o                         
   0   6   8          6.73          6.29         7.87 o                         
   1   6   8         65.60         62.93        11.67 o                         
   2   6   8       1742.68       1706.61        45.88 o                         
   3   6   8         84.11         80.89        12.09 o                         
   4   6   8         24.95         13.81         5.95 o                         
   5   6   8          7.32         14.12         9.97 o                         
   6   6   8          1.47         11.15         9.15 o                         
   7   6   8          1.36         51.81        29.73 o                         
   8   6   8          2.17          8.01        12.25 o                         
   9   6   8        520.52        667.09       113.91 o                         
  10   6   8        261.64        306.29        82.07 o                         
  -6   7   8        203.40        325.51       113.45 o                         
  -5   7   8          0.67        -24.93        33.49 o                         
  -4   7   8         61.76         66.38        33.13 o                         
  -3   7   8        219.39        197.17        26.63 o                         
  -2   7   8        228.53        242.52        34.97 o                         
  -1   7   8         17.72         19.32         7.28 o                         
   0   7   8        200.04        194.09        27.79 o                         
   1   7   8        509.44        538.88        34.46 o                         
   2   7   8        409.90        409.67        26.40 o                         
   3   7   8         34.45         35.05         8.01 o                         
   4   7   8        438.77        414.69        30.28 o                         
   5   7   8        787.99        783.28        68.10 o                         
   6   7   8         10.05         33.60        16.41 o                         
   7   7   8        223.26        237.93        57.63 o                         
   8   7   8          9.48         29.01        28.56 o                         
   9   7   8        623.25        765.86       123.84 o                         
  10   7   8         27.95         32.62        26.50 o                         
  -5   8   8          1.35          0.76        36.36 o                         
  -4   8   8         34.14         72.19        44.97 o                         
  -3   8   8        244.93        291.57        90.90 o                         
  -2   8   8         51.25         52.55        34.43 o                         
  -1   8   8         36.85         29.57         9.99 o                         
   0   8   8        362.51        342.71        28.65 o                         
   1   8   8         64.66         58.37        12.23 o                         
   2   8   8         22.03         18.20         5.97 o                         
   3   8   8         52.65         63.15        13.10 o                         
   4   8   8       1471.73       1562.92        60.09 o                         
   5   8   8        107.06        119.23        19.18 o                         
   6   8   8         66.39         53.39        25.61 o                         
   7   8   8         96.20         89.06        37.42 o                         
   8   8   8         84.31        145.96        51.41 o                         
   9   8   8         25.70        -28.33        28.33 o                         
  10   8   8         36.80         68.92        42.15 o                         
  -4   9   8         96.64         43.41        46.44 o                         
  -3   9   8         18.73         92.30        59.76 o                         
  -2   9   8          1.51        -29.03        32.21 o                         
  -1   9   8        167.94        182.10        72.75 o                         
   0   9   8        288.61        371.67        37.31 o                         
   1   9   8        379.27        424.26        44.55 o                         
   2   9   8         77.63         55.92        15.48 o                         
   3   9   8        212.78        231.81        27.40 o                         
   4   9   8         35.56         41.53        10.18 o                         
   5   9   8         70.40         64.32        14.82 o                         
   6   9   8          2.61         -1.63         6.45 o                         
   7   9   8        365.53        336.21        68.86 o                         
   8   9   8         33.23         42.65        28.24 o                         
   9   9   8         28.11         34.90        20.21 o                         
  -2  10   8         21.77        -11.11        15.73 o                         
  -1  10   8         99.00        175.78        73.26 o                         
   0  10   8         35.19          0.96        18.33 o                         
   1  10   8         30.40         40.95        36.45 o                         
   2  10   8       1298.18       1327.06        60.85 o                         
   3  10   8        167.73        163.77        24.00 o                         
   4  10   8         58.37         70.57        14.48 o                         
   5  10   8         46.54         38.49        12.75 o                         
   6  10   8        726.79        758.32        62.89 o                         
   7  10   8         49.99         52.09        24.17 o                         
   8  10   8          5.10        -19.28        19.28 o                         
  -1  11   8          1.29         -0.65        22.33 o                         
   0  11   8         27.43          2.46        18.85 o                         
   1  11   8         58.09         72.95        45.15 o                         
   2  11   8         58.87         58.04        37.03 o                         
   3  11   8         61.49         64.77        59.39 o                         
   4  11   8        170.38        174.32        25.99 o                         
   5  11   8        258.64        229.60        30.57 o                         
   6  11   8        235.54        256.98        37.26 o                         
   7  11   8          4.11         12.06        19.33 o                         
   2  12   8          1.05        114.83        53.00 o                         
   3  12   8          4.10         -2.77        48.41 o                         
   4  12   8        110.03         84.47        31.54 o                         
   5  12   8        157.24        163.34        44.05 o                         
  -4  -9   9         10.83          8.55        15.75 o                         
  -3  -9   9         18.78        -23.89        23.89 o                         
  -2  -9   9         31.53        -22.88        22.88 o                         
  -1  -9   9         18.09         -0.35         7.21 o                         
  -6  -8   9         23.97         35.62        18.39 o                         
  -5  -8   9         28.79         38.47        31.50 o                         
  -4  -8   9        160.19        153.34        56.85 o                         
  -3  -8   9         51.26         44.00        23.36 o                         
  -2  -8   9         10.16          9.79         7.59 o                         
  -1  -8   9          0.63          4.22         8.64 o                         
   0  -8   9        205.73        250.99        48.58 o                         
   1  -8   9         60.65         68.37        24.31 o                         
   2  -8   9         10.77         37.73        41.55 o                         
  -7  -7   9         15.31         21.81        12.52 o                         
  -6  -7   9         11.79         10.96        22.10 o                         
  -5  -7   9        115.14         83.77        38.40 o                         
  -4  -7   9        264.86        346.52        79.32 o                         
  -3  -7   9          9.64          0.12        18.03 o                         
  -2  -7   9          0.65         -0.31        11.49 o                         
  -1  -7   9        223.08        311.65        62.75 o                         
   0  -7   9          1.11          5.92         9.85 o                         
   1  -7   9         53.76         95.74        43.54 o                         
   2  -7   9         59.50         29.06        26.06 o                         
   3  -7   9        118.79        148.00        70.36 o                         
   4  -7   9         19.86        -57.58        57.58 o                         
  -8  -6   9          6.86          6.97        10.68 o                         
  -7  -6   9         10.23          6.61        11.14 o                         
  -6  -6   9         83.66         79.54        24.08 o                         
  -5  -6   9        135.17        133.70        49.71 o                         
  -4  -6   9         17.62         22.61        19.73 o                         
  -3  -6   9         19.45         54.33        29.05 o                         
  -2  -6   9        240.21        309.34        31.86 o                         
  -1  -6   9          1.24         -7.55         7.55 o                         
   0  -6   9          0.36        -15.42        15.42 o                         
   1  -6   9         50.50         52.74        21.05 o                         
   2  -6   9        438.57        450.44        55.05 o                         
   3  -6   9        121.64        153.61        33.56 o                         
   4  -6   9          0.34        -11.09        11.09 o                         
   5  -6   9         12.46          2.71         6.81 o                         
  -8  -5   9         50.25          1.89        16.70 o                         
  -7  -5   9        158.06        123.93        52.62 o                         
  -6  -5   9         33.82         38.16        12.71 o                         
  -5  -5   9          5.18         21.11        20.52 o                         
  -4  -5   9        150.22        197.27        55.33 o                         
  -3  -5   9        227.82        242.80        56.72 o                         
  -2  -5   9         53.96         63.21        26.23 o                         
  -1  -5   9         56.34         52.24        10.12 o                         
   0  -5   9         36.09         19.35         7.96 o                         
   1  -5   9        421.86        396.63        56.56 o                         
   2  -5   9          3.57         -1.19         9.28 o                         
   3  -5   9         55.42         34.74        21.23 o                         
   4  -5   9         71.41         56.78        18.57 o                         
   5  -5   9        194.57        292.47        54.37 o                         
   6  -5   9          2.07         -3.62         4.13 o                         
  -8  -4   9         75.13         71.57        56.40 o                         
  -7  -4   9        179.80        177.85        35.56 o                         
  -6  -4   9         41.87         30.08        11.37 o                         
  -5  -4   9         13.54        -27.70        27.70 o                         
  -4  -4   9        837.21        868.73       111.42 o                         
  -3  -4   9        683.62        737.00        95.05 o                         
  -2  -4   9        119.93        120.19        35.61 o                         
  -1  -4   9         62.40         65.51         9.25 o                         
   0  -4   9        132.05        128.82        31.83 o                         
   1  -4   9         29.47         20.50         9.70 o                         
   2  -4   9          8.18          9.63         9.45 o                         
   3  -4   9          4.61          8.35         5.39 o                         
   4  -4   9        119.45        144.82        29.64 o                         
   5  -4   9        101.62        147.06        63.84 o                         
   6  -4   9         43.37         48.60        27.51 o                         
   7  -4   9         25.30         34.00        17.13 o                         
  -8  -3   9        132.21        110.60        30.41 o                         
  -7  -3   9         19.47         13.40        21.40 o                         
  -6  -3   9        243.32        214.75        35.03 o                         
  -5  -3   9         95.52         65.74        17.37 o                         
  -4  -3   9        317.87        222.73        52.79 o                         
  -3  -3   9         11.04         17.43        15.87 o                         
  -2  -3   9        207.44        276.51        49.50 o                         
  -1  -3   9        548.07        486.07        62.07 o                         
   0  -3   9        164.87        196.32        37.88 o                         
   1  -3   9          6.22          4.14         5.77 o                         
   2  -3   9        212.89        205.45        37.42 o                         
   3  -3   9        251.36        266.35        38.37 o                         
   4  -3   9        195.40        185.39        24.90 o                         
   5  -3   9        132.23        161.94        30.98 o                         
   6  -3   9        402.22        434.32        52.69 o                         
   7  -3   9        105.40        124.48        28.40 o                         
   8  -3   9         17.57         37.14        19.00 o                         
  -9  -2   9         63.93         94.69        44.88 o                         
  -8  -2   9         43.80         36.59        30.35 o                         
  -7  -2   9         60.04         57.71        21.79 o                         
  -6  -2   9         29.80         25.09        15.32 o                         
  -5  -2   9        599.50        532.64        64.07 o                         
  -4  -2   9          0.54         37.73        23.48 o                         
  -3  -2   9          2.19         14.80        13.97 o                         
  -2  -2   9        762.02        727.99        77.80 o                         
  -1  -2   9        206.77        204.72        39.45 o                         
   0  -2   9         28.66         47.04        16.84 o                         
   1  -2   9        175.38        198.78        36.74 o                         
   2  -2   9          2.28         10.10        11.97 o                         
   3  -2   9          0.75         -8.84         8.84 o                         
   4  -2   9        271.13        234.72        36.33 o                         
   5  -2   9        298.20        275.83        39.88 o                         
   6  -2   9        384.83        509.66       147.94 o                         
   7  -2   9        215.99        225.26        39.59 o                         
   8  -2   9         35.53         15.25        22.94 o                         
  -9  -1   9         23.65         54.13        35.79 o                         
  -8  -1   9         24.24         12.58        18.76 o                         
  -7  -1   9        103.27         69.59        39.15 o                         
  -6  -1   9        722.19        745.16       105.41 o                         
  -5  -1   9         14.63         10.54        20.39 o                         
  -4  -1   9          5.92         15.66        14.33 o                         
  -3  -1   9        374.12        292.57        52.91 o                         
  -2  -1   9        751.60        681.24        73.53 o                         
  -1  -1   9          1.11         -6.33        12.22 o                         
   0  -1   9          4.21         12.05        11.19 o                         
   1  -1   9        505.66        548.88        57.86 o                         
   2  -1   9        894.82        814.82        70.41 o                         
   3  -1   9        174.77        169.54        33.55 o                         
   4  -1   9        212.60        233.93        35.05 o                         
   5  -1   9          9.60          0.93         5.26 o                         
   6  -1   9          6.58          4.95         7.12 o                         
   7  -1   9         11.62          0.72        11.57 o                         
   8  -1   9         97.74        126.15        31.48 o                         
   9  -1   9         34.37         -0.15        14.53 o                         
  -9   0   9         13.72          0.74         8.71 o                         
  -8   0   9        176.52        131.99        57.72 o                         
  -7   0   9        241.28        295.41        76.12 o                         
  -6   0   9          7.02        -20.58        28.97 o                         
  -5   0   9         55.77         21.45         8.81 o                         
  -4   0   9        460.01        490.39        74.77 o                         
  -3   0   9       1554.55       1580.53       120.51 o                         
  -2   0   9         28.49         47.17        17.01 o                         
  -1   0   9         43.92         34.49         8.77 o                         
   0   0   9        190.20        235.42        38.46 o                         
   1   0   9        920.39        840.53        71.06 o                         
   2   0   9        591.11        620.82        43.69 o                         
   3   0   9        812.24       1277.34        92.27 o                         
   4   0   9         53.91         50.78        14.19 o                         
   5   0   9        132.59        116.32        31.11 o                         
   6   0   9         28.85         20.90        17.85 o                         
   7   0   9         39.30         69.25        23.67 o                         
   8   0   9        183.47        219.40        50.54 o                         
   9   0   9         41.18         46.24        20.34 o                         
  -8   1   9        531.05        680.35       124.80 o                         
  -7   1   9        113.55        187.70        61.81 o                         
  -6   1   9         24.05         44.13        24.66 o                         
  -5   1   9         19.26          7.70        10.17 o                         
  -4   1   9        838.38        926.79        58.15 o                         
  -3   1   9        400.08        403.65        61.27 o                         
  -2   1   9        221.42        199.53        37.71 o                         
  -1   1   9        422.88        409.42        40.63 o                         
   0   1   9        282.94        274.09        40.06 o                         
   1   1   9        100.14         84.88        21.41 o                         
   2   1   9         83.24         94.76        23.15 o                         
   3   1   9       1769.85       1937.98       112.32 o                         
   4   1   9        758.07        781.84        62.52 o                         
   5   1   9         14.33         19.21        14.47 o                         
   6   1   9         53.63         23.52         6.91 o                         
   7   1   9        443.24        471.49        57.00 o                         
   8   1   9         10.57         18.47        16.26 o                         
   9   1   9         67.12         51.46        22.01 o                         
  10   1   9         58.43         74.55        25.76 o                         
  -8   2   9         12.66          1.65        14.71 o                         
  -7   2   9          9.02         -7.41        22.44 o                         
  -6   2   9        189.98        146.70        52.91 o                         
  -5   2   9        153.76        147.98        46.93 o                         
  -4   2   9         30.07         46.13        23.13 o                         
  -3   2   9        149.42        132.39        18.08 o                         
  -2   2   9        544.04        602.16        43.37 o                         
  -1   2   9       1102.58       1094.21        51.02 o                         
   0   2   9        237.63        211.61        35.04 o                         
   1   2   9          2.32         -2.93         9.75 o                         
   2   2   9        895.12       1082.33        82.51 o                         
   3   2   9        269.91        238.62        20.02 o                         
   4   2   9         10.58          3.52         7.96 o                         
   5   2   9         25.84         30.90         9.49 o                         
   6   2   9        561.31        604.64        83.54 o                         
   7   2   9        298.64        342.33        48.71 o                         
   8   2   9          0.53         -5.61         9.15 o                         
   9   2   9        104.99         76.97        25.10 o                         
  10   2   9        281.33        304.99        73.12 o                         
  -8   3   9          4.98        -27.87        27.87 o                         
  -7   3   9         24.25         24.54        23.67 o                         
  -6   3   9        762.50        854.13       122.96 o                         
  -5   3   9          2.62         -3.27        12.67 o                         
  -4   3   9         16.62         -4.19        12.55 o                         
  -3   3   9        320.28        352.15        56.24 o                         
  -2   3   9        354.98        357.09        33.84 o                         
  -1   3   9        519.14        500.19        70.57 o                         
   0   3   9          7.59         19.48        10.02 o                         
   1   3   9        887.55        874.70        68.25 o                         
   2   3   9        351.97        410.66        51.01 o                         
   3   3   9         37.92         30.53         8.31 o                         
   4   3   9         39.40         30.63        10.64 o                         
   5   3   9        791.96        667.48        44.24 o                         
   6   3   9        223.41        211.65        20.47 o                         
   7   3   9        105.67         98.24        23.74 o                         
   8   3   9         10.95         16.37         8.69 o                         
   9   3   9        126.47        148.74        34.19 o                         
  10   3   9          7.43         -0.27        14.83 o                         
  -7   4   9         19.28         -6.56        13.20 o                         
  -6   4   9         57.39         92.28        38.95 o                         
  -5   4   9         13.99        -13.89        14.75 o                         
  -4   4   9        298.06        279.46        58.92 o                         
  -3   4   9        460.38        416.46        62.88 o                         
  -2   4   9        153.51        132.43        25.91 o                         
  -1   4   9          3.07          6.87         5.33 o                         
   0   4   9        282.22        304.32        41.39 o                         
   1   4   9       1639.93       1570.02        90.68 o                         
   2   4   9        123.50        102.39        24.85 o                         
   3   4   9         20.91         36.83        14.02 o                         
   4   4   9        376.36        431.75        36.00 o                         
   5   4   9        114.52         96.99        16.10 o                         
   6   4   9        597.27        582.38        38.23 o                         
   7   4   9         83.83         92.51        21.61 o                         
   8   4   9        835.89        875.48        72.02 o                         
   9   4   9         24.32         51.30        30.10 o                         
  10   4   9         20.29        -10.24        15.84 o                         
  -7   5   9          0.50         -0.49         5.33 o                         
  -6   5   9          6.73          9.04        17.78 o                         
  -5   5   9         40.43         22.72        15.14 o                         
  -4   5   9        122.14        140.38        41.71 o                         
  -3   5   9         56.09         24.06        14.71 o                         
  -2   5   9        133.54        104.55        27.38 o                         
  -1   5   9       1466.26       1406.74        77.97 o                         
   0   5   9        188.28        173.47        16.48 o                         
   1   5   9         10.88          7.76         8.06 o                         
   2   5   9         43.30         39.90        11.00 o                         
   3   5   9        606.17        698.32        41.09 o                         
   4   5   9         42.48         43.65         9.87 o                         
   5   5   9         36.85         25.75         7.06 o                         
   6   5   9         11.21         12.38         5.09 o                         
   7   5   9        429.21        394.86        72.94 o                         
   8   5   9        441.80        489.48        87.19 o                         
   9   5   9         37.94         29.82        22.71 o                         
  10   5   9        100.78         94.36        45.10 o                         
  -6   6   9          0.74         16.53        22.14 o                         
  -5   6   9         13.22          1.47        26.46 o                         
  -4   6   9         87.23         99.00        31.48 o                         
  -3   6   9          3.72        -11.28        33.20 o                         
  -2   6   9          8.35         14.22        10.13 o                         
  -1   6   9        653.46        581.45        50.77 o                         
   0   6   9         61.54         41.50        13.87 o                         
   1   6   9          8.16          7.42         4.44 o                         
   2   6   9        216.36        235.20        19.04 o                         
   3   6   9       1221.31       1195.56        39.81 o                         
   4   6   9          2.47         -1.76         6.02 o                         
   5   6   9         54.18         48.49        15.27 o                         
   6   6   9         40.36         31.18        11.77 o                         
   7   6   9         23.01         23.31        13.05 o                         
   8   6   9         65.32         34.53        23.84 o                         
   9   6   9         15.95         30.10        24.33 o                         
  10   6   9        203.47        204.57        65.75 o                         
  -5   7   9         18.43         36.05        41.88 o                         
  -4   7   9          7.77         -2.26        58.86 o                         
  -3   7   9         48.95         39.81        20.74 o                         
  -2   7   9        630.10        739.61        86.60 o                         
  -1   7   9          2.86         18.30        17.48 o                         
   0   7   9         60.17         33.97        25.18 o                         
   1   7   9        108.43        117.77        18.97 o                         
   2   7   9        190.18        147.39        21.24 o                         
   3   7   9        181.01        180.08        19.84 o                         
   4   7   9          3.47          8.96         6.54 o                         
   5   7   9        121.24        123.78        18.55 o                         
   6   7   9        202.11        191.57        32.95 o                         
   7   7   9         27.52         38.61        25.71 o                         
   8   7   9          4.28         -7.57        20.32 o                         
   9   7   9         90.59        150.77        54.63 o                         
  -4   8   9         44.91         76.12        51.81 o                         
  -3   8   9        248.73        233.94        88.36 o                         
  -2   8   9        226.12        305.66        45.42 o                         
  -1   8   9         54.28         82.48        23.60 o                         
   0   8   9        146.04        116.10        17.58 o                         
   1   8   9        404.98        464.40        42.55 o                         
   2   8   9         86.76         76.27        14.93 o                         
   3   8   9         79.26         95.20        17.06 o                         
   4   8   9        124.88        116.73        17.03 o                         
   5   8   9        137.54        116.30        19.72 o                         
   6   8   9          4.23        -16.63        16.63 o                         
   7   8   9          1.99          4.38        12.08 o                         
   8   8   9        602.22        746.72       111.02 o                         
   9   8   9         10.59         22.06        15.28 o                         
  -3   9   9        130.69        230.18        97.37 o                         
  -2   9   9          5.59         14.34        33.60 o                         
  -1   9   9         85.10        110.24        60.33 o                         
   0   9   9        620.80        632.26        54.39 o                         
   1   9   9        140.28        164.45        25.96 o                         
   2   9   9         30.02         36.62        14.93 o                         
   3   9   9         78.91         72.68        15.78 o                         
   4   9   9        174.56        145.01        22.54 o                         
   5   9   9         57.09         78.45        16.42 o                         
   6   9   9        393.49        407.72        39.26 o                         
   7   9   9        225.39        309.39        65.74 o                         
   8   9   9        355.93        446.11        86.29 o                         
   9   9   9          5.34         15.72        14.03 o                         
  -2  10   9          7.47         27.19        21.37 o                         
  -1  10   9        239.06        289.41        99.28 o                         
   0  10   9         43.46         22.87        29.62 o                         
   1  10   9         59.25        108.92        56.85 o                         
   2  10   9        295.54        314.33        87.80 o                         
   3  10   9        259.49        279.52        32.17 o                         
   4  10   9         27.41         17.26        10.62 o                         
   5  10   9         19.52         12.15         7.04 o                         
   6  10   9        311.47        305.53        40.69 o                         
   7  10   9          4.12          9.44        21.99 o                         
   8  10   9          6.50          3.80         9.83 o                         
   0  11   9         45.46         55.96        42.79 o                         
   1  11   9        121.09         99.09        56.08 o                         
   2  11   9        201.71        282.31        82.51 o                         
   3  11   9        128.88         96.65        33.51 o                         
   4  11   9         10.43          2.10         5.03 o                         
   5  11   9        177.96        172.46        26.65 o                         
   6  11   9         72.99         70.13        20.11 o                         
   7  11   9          3.87         23.07        14.78 o                         
  -4  -8  10          3.55        -31.19        31.19 o                         
  -3  -8  10         45.67         34.09        28.34 o                         
  -2  -8  10         24.69         17.59        18.40 o                         
  -1  -8  10         65.05        116.93        42.71 o                         
   0  -8  10        114.18        126.13        36.68 o                         
   1  -8  10        119.65        111.02        38.39 o                         
  -6  -7  10         17.80         -5.46        16.83 o                         
  -5  -7  10         17.50        -23.51        23.51 o                         
  -4  -7  10        113.20         69.07        39.45 o                         
  -3  -7  10          5.72         31.94        24.70 o                         
  -2  -7  10         22.92         32.36        18.63 o                         
  -1  -7  10         17.12         21.60        20.37 o                         
   0  -7  10         31.64         43.81        22.25 o                         
   1  -7  10         12.01         34.40        17.36 o                         
   2  -7  10         80.97        100.51        57.11 o                         
   3  -7  10        169.55        209.81        46.51 o                         
  -7  -6  10          6.21         -5.31        23.61 o                         
  -6  -6  10          2.59         14.36        18.53 o                         
  -5  -6  10        418.88        519.90       104.25 o                         
  -4  -6  10         95.84         45.37        30.06 o                         
  -3  -6  10         10.03          8.53        12.22 o                         
  -2  -6  10         88.63         65.70        31.35 o                         
  -1  -6  10        110.80        125.91        39.72 o                         
   0  -6  10         31.46         51.23        24.97 o                         
   1  -6  10          6.99         -9.54        13.42 o                         
   2  -6  10        127.31        158.89        62.12 o                         
   3  -6  10        128.23         98.87        26.92 o                         
   4  -6  10         19.03         18.58        14.17 o                         
  -7  -5  10         53.66         33.44        21.42 o                         
  -6  -5  10         21.69          1.32         6.28 o                         
  -5  -5  10         66.12         53.85        25.87 o                         
  -4  -5  10          1.58         11.15        22.03 o                         
  -3  -5  10        102.34        111.28        36.30 o                         
  -2  -5  10        165.40        188.92        48.77 o                         
  -1  -5  10         41.21         65.12        28.28 o                         
   0  -5  10         62.39         36.46        20.35 o                         
   1  -5  10         84.97         65.77        24.12 o                         
   2  -5  10        107.46        185.14        63.48 o                         
   3  -5  10         61.33         70.77        20.17 o                         
   4  -5  10         60.55         34.49        24.29 o                         
   5  -5  10        119.15        141.35        36.17 o                         
  -8  -4  10         14.45          0.60         7.05 o                         
  -7  -4  10        119.75         83.66        31.11 o                         
  -6  -4  10        147.59        115.40        25.80 o                         
  -5  -4  10         13.66          7.92         9.04 o                         
  -4  -4  10         95.82        128.56        46.63 o                         
  -3  -4  10        281.51        292.84        62.76 o                         
  -2  -4  10         20.74         24.79        10.78 o                         
  -1  -4  10          0.37         -7.80        15.46 o                         
   0  -4  10        174.75        184.05        40.13 o                         
   1  -4  10        385.44        377.95        56.54 o                         
   2  -4  10        177.89        192.96        39.89 o                         
   3  -4  10          1.05        -20.37        36.15 o                         
   4  -4  10        165.68        211.09        36.91 o                         
   5  -4  10        241.07        250.35        41.83 o                         
   6  -4  10        105.33        143.42        72.34 o                         
  -8  -3  10         91.06         63.73        26.47 o                         
  -7  -3  10         38.71         18.29         8.97 o                         
  -6  -3  10         10.22          2.80        13.64 o                         
  -5  -3  10         99.77        143.82        47.35 o                         
  -4  -3  10        378.55        334.18        71.21 o                         
  -3  -3  10          2.91         -5.74        10.90 o                         
  -2  -3  10         60.20         24.00        15.05 o                         
  -1  -3  10         75.80         77.65        25.27 o                         
   0  -3  10        833.91        814.13        82.59 o                         
   1  -3  10          7.55         23.16        12.92 o                         
   2  -3  10         47.79         34.21        15.75 o                         
   3  -3  10         41.51         33.17        30.49 o                         
   4  -3  10        204.56        229.60        37.48 o                         
   5  -3  10         11.24          9.76        10.25 o                         
   6  -3  10         26.21         10.73        15.26 o                         
   7  -3  10        140.12        156.68        34.46 o                         
  -8  -2  10        105.75        157.33        64.22 o                         
  -7  -2  10         26.83         17.46        11.22 o                         
  -6  -2  10          9.60          7.73         7.41 o                         
  -5  -2  10        813.48        749.07       150.71 o                         
  -4  -2  10        109.93        123.92        40.40 o                         
  -3  -2  10         11.03        -13.37        13.37 o                         
  -2  -2  10         30.54         29.50        19.88 o                         
  -1  -2  10        453.89        434.58        61.43 o                         
   0  -2  10         11.52         10.73         9.95 o                         
   1  -2  10        158.31        160.41        34.81 o                         
   2  -2  10        102.86        160.95        33.67 o                         
   3  -2  10         11.42          1.79         9.06 o                         
   4  -2  10         67.03         73.02        21.39 o                         
   5  -2  10         25.65         35.42        36.63 o                         
   6  -2  10         32.32         59.43        19.52 o                         
   7  -2  10         26.24         36.29        15.16 o                         
   8  -2  10          7.00          4.25         7.65 o                         
  -8  -1  10          2.11        -31.72        31.72 o                         
  -7  -1  10         79.43         71.36        33.17 o                         
  -6  -1  10        579.88        780.45        69.31 o                         
  -5  -1  10         24.65         -1.79         7.55 o                         
  -4  -1  10        147.25        145.99        43.74 o                         
  -3  -1  10         26.55         44.02        21.94 o                         
  -2  -1  10        744.68        672.32        76.60 o                         
  -1  -1  10          0.73          4.23         2.97 o                         
   0  -1  10         84.93        100.18        26.20 o                         
   1  -1  10          0.75         -5.55         5.55 o                         
   2  -1  10       1204.94       1161.23        89.79 o                         
   3  -1  10        344.89        383.42        37.61 o                         
   4  -1  10         43.69         98.80        24.33 o                         
   5  -1  10        472.61        521.09        57.04 o                         
   6  -1  10        142.28        142.30        31.75 o                         
   7  -1  10          2.08          1.88        36.24 o                         
   8  -1  10          2.55         -3.10         6.11 o                         
  -8   0  10          0.29        -17.23        22.06 o                         
  -7   0  10        124.30        110.00        51.64 o                         
  -6   0  10         17.53         19.74        11.83 o                         
  -5   0  10          9.05         14.85         8.95 o                         
  -4   0  10        218.52        191.03        28.92 o                         
  -3   0  10        721.93        686.13        81.95 o                         
  -2   0  10         72.57         59.24        21.26 o                         
  -1   0  10         84.32         69.47        11.76 o                         
   0   0  10          9.29         38.61        19.14 o                         
   1   0  10          6.77          4.68         5.18 o                         
   2   0  10        194.02        134.11        30.46 o                         
   3   0  10        140.60        121.57        30.34 o                         
   4   0  10        542.65        614.12        60.57 o                         
   5   0  10        438.05        448.61        61.92 o                         
   6   0  10        225.91        233.73        38.98 o                         
   7   0  10         49.89         11.02        14.56 o                         
   8   0  10         46.30         17.14        34.89 o                         
   9   0  10         74.61         66.04        24.37 o                         
  -8   1  10        148.98         64.56        51.26 o                         
  -7   1  10        320.93        359.37        89.95 o                         
  -6   1  10        186.90        273.98        70.59 o                         
  -5   1  10          6.05          7.24        17.96 o                         
  -4   1  10        587.58        608.95        86.70 o                         
  -3   1  10        507.98        456.13        66.24 o                         
  -2   1  10        326.25        237.55        42.88 o                         
  -1   1  10         38.31         41.14         9.06 o                         
   0   1  10        612.98        631.78        64.61 o                         
   1   1  10         77.22         88.49        25.50 o                         
   2   1  10        312.25        287.23        43.50 o                         
   3   1  10         44.60         52.86        20.34 o                         
   4   1  10         43.37         27.68        11.99 o                         
   5   1  10         77.20         74.44        20.64 o                         
   6   1  10         20.81         36.59        14.91 o                         
   7   1  10        286.63        268.92        43.06 o                         
   8   1  10          5.16          2.70        10.57 o                         
   9   1  10          7.52         23.26        19.94 o                         
  -8   2  10        139.92        155.45        60.09 o                         
  -7   2  10         12.57        -19.20        25.60 o                         
  -6   2  10        100.26        145.61        52.06 o                         
  -5   2  10        125.08        109.95        39.20 o                         
  -4   2  10        352.44        372.39        39.76 o                         
  -3   2  10         22.79         26.82         9.11 o                         
  -2   2  10        151.91        124.02        20.10 o                         
  -1   2  10        393.35        397.09        31.68 o                         
   0   2  10       1441.45       1357.80        94.00 o                         
   1   2  10        173.21        136.19        30.58 o                         
   2   2  10       1126.55       1127.61        61.31 o                         
   3   2  10         41.48         50.37        20.18 o                         
   4   2  10         29.99         30.05         7.20 o                         
   5   2  10          8.26         -1.70         4.70 o                         
   6   2  10        298.71        238.59        43.90 o                         
   7   2  10        554.11        613.40        64.94 o                         
   8   2  10         16.21         39.43        18.35 o                         
   9   2  10         28.05         20.20         8.16 o                         
  -7   3  10         56.37         58.01        36.24 o                         
  -6   3  10         51.10        -26.45        26.45 o                         
  -5   3  10        336.87        356.40        76.62 o                         
  -4   3  10          0.69         -3.37         7.11 o                         
  -3   3  10         93.85         79.21        27.43 o                         
  -2   3  10        410.48        385.47        36.14 o                         
  -1   3  10          3.04          1.39         2.22 o                         
   0   3  10          4.44          9.87        10.03 o                         
   1   3  10        320.43        372.67        47.86 o                         
   2   3  10        931.08       1056.00        86.69 o                         
   3   3  10        290.21        333.70        28.09 o                         
   4   3  10        114.47        138.06        15.18 o                         
   5   3  10        226.36        240.83        28.27 o                         
   6   3  10        177.96        185.68        21.11 o                         
   7   3  10         51.28         75.71        23.62 o                         
   8   3  10         44.14         72.01        23.65 o                         
   9   3  10        145.57        168.25        49.65 o                         
  -7   4  10         59.80         74.92        41.44 o                         
  -6   4  10        141.33        138.95        50.06 o                         
  -5   4  10         18.53          0.35        16.32 o                         
  -4   4  10         27.94         34.22        21.56 o                         
  -3   4  10        490.73        469.85        69.09 o                         
  -2   4  10        577.52        456.14        60.70 o                         
  -1   4  10        230.38        257.56        26.13 o                         
   0   4  10         42.52         37.53        16.18 o                         
   1   4  10        686.20        717.97        65.63 o                         
   2   4  10        462.48        502.30        59.78 o                         
   3   4  10         28.17         40.02        15.18 o                         
   4   4  10         38.38         29.13        10.84 o                         
   5   4  10        427.64        511.79        40.00 o                         
   6   4  10        183.73        171.51        21.60 o                         
   7   4  10         35.42         46.94        20.73 o                         
   8   4  10          1.44         38.97        25.27 o                         
   9   4  10         74.41         77.86        36.44 o                         
  -6   5  10          1.94         -7.10        12.61 o                         
  -5   5  10         57.29        122.02        45.60 o                         
  -4   5  10        233.16        233.42        54.67 o                         
  -3   5  10        159.18        186.08        44.61 o                         
  -2   5  10         76.80        125.45        33.19 o                         
  -1   5  10         27.97         28.07        10.52 o                         
   0   5  10        987.30       1045.35        45.21 o                         
   1   5  10         20.33          9.13         6.03 o                         
   2   5  10        406.77        428.35        47.67 o                         
   3   5  10         14.38         14.97         6.58 o                         
   4   5  10        551.76        503.34        30.19 o                         
   5   5  10        267.57        254.08        20.57 o                         
   6   5  10          2.89         -2.25         4.77 o                         
   7   5  10        253.83        303.51        63.37 o                         
   8   5  10        146.14        165.40        51.36 o                         
   9   5  10         30.13         40.03        25.58 o                         
  -6   6  10          3.16         52.67        54.03 o                         
  -5   6  10        158.28        183.23        44.33 o                         
  -4   6  10        210.55        186.84        43.05 o                         
  -3   6  10         95.66        107.22        29.59 o                         
  -2   6  10         59.08         67.90        19.89 o                         
  -1   6  10        705.28        723.56        55.80 o                         
   0   6  10        121.72        114.96        20.33 o                         
   1   6  10        141.49        136.42        19.08 o                         
   2   6  10         52.21         66.06        10.48 o                         
   3   6  10        783.17        707.32        33.68 o                         
   4   6  10        177.90        183.06        22.30 o                         
   5   6  10         30.36         26.94         8.31 o                         
   6   6  10         46.90         72.61        19.44 o                         
   7   6  10        623.46        580.62        88.02 o                         
   8   6  10          0.82          5.02         7.73 o                         
   9   6  10         74.65         87.15        41.01 o                         
  -5   7  10          7.81        -53.75        65.26 o                         
  -4   7  10          0.50         26.56        37.31 o                         
  -3   7  10         82.48         59.51        22.54 o                         
  -2   7  10       1191.42       1405.62       209.52 o                         
  -1   7  10         12.17         18.33         5.87 o                         
   0   7  10         22.77         25.56         9.60 o                         
   1   7  10         50.34         58.09        14.50 o                         
   2   7  10        535.46        520.36        28.59 o                         
   3   7  10         74.10         70.19        12.93 o                         
   4   7  10          2.01          5.37         5.55 o                         
   5   7  10         20.73          4.08         7.90 o                         
   6   7  10        613.53        612.95        60.80 o                         
   7   7  10        240.05        238.76        58.24 o                         
   8   7  10         37.23         30.22        21.85 o                         
   9   7  10         47.61         57.72        32.98 o                         
  -4   8  10         15.20          3.26        20.80 o                         
  -3   8  10        132.01        100.72        51.63 o                         
  -2   8  10        128.89        118.31        28.10 o                         
  -1   8  10        192.18        209.89        83.36 o                         
   0   8  10         14.52          5.89        14.74 o                         
   1   8  10        208.82        229.40        34.03 o                         
   2   8  10         36.11         16.30        10.19 o                         
   3   8  10        111.69        101.94        18.26 o                         
   4   8  10         45.80         50.38        12.19 o                         
   5   8  10        326.82        278.45        30.86 o                         
   6   8  10          4.18          7.81         5.67 o                         
   7   8  10         44.52         41.20        26.45 o                         
   8   8  10         30.72         25.07        15.70 o                         
   9   8  10        103.65        144.52        50.62 o                         
  -2   9  10         11.27        -38.27        38.27 o                         
  -1   9  10          5.03        -20.29        28.04 o                         
   0   9  10        161.97        134.38        26.92 o                         
   1   9  10        191.25        195.91        47.48 o                         
   2   9  10         19.75         11.53         6.93 o                         
   3   9  10          2.19          4.10         8.58 o                         
   4   9  10        140.78        111.05        20.10 o                         
   5   9  10          0.69          0.59         9.63 o                         
   6   9  10         11.27         -1.75         9.56 o                         
   7   9  10        130.56        144.71        34.51 o                         
   8   9  10        356.49        398.52        80.93 o                         
  -1  10  10         68.40        100.69        59.17 o                         
   0  10  10         95.90         75.47        49.21 o                         
   1  10  10         45.13        -14.10        34.70 o                         
   2  10  10         63.81        103.33        50.36 o                         
   3  10  10        232.90        223.63        23.06 o                         
   4  10  10          4.58          0.51         5.52 o                         
   5  10  10         73.92         58.23        15.70 o                         
   6  10  10        110.44        133.17        22.63 o                         
   7  10  10        234.33        309.90        42.25 o                         
   1  11  10          2.02        116.63        73.47 o                         
   2  11  10         76.87         62.92        47.56 o                         
   3  11  10        167.73        213.69        75.12 o                         
   4  11  10          4.48          5.49         5.56 o                         
   5  11  10         14.07         24.80        11.07 o                         
  -4  -7  11         96.43         40.67        33.99 o                         
  -3  -7  11        128.27        106.58        49.04 o                         
  -2  -7  11         66.58        119.19        45.60 o                         
  -1  -7  11          2.11         -6.20        11.92 o                         
   0  -7  11         23.04         32.82        20.66 o                         
   1  -7  11          5.94          0.41        39.73 o                         
  -6  -6  11         64.69         90.45        24.93 o                         
  -5  -6  11        106.86        144.27        58.40 o                         
  -4  -6  11         28.35         23.61        26.69 o                         
  -3  -6  11          0.25         -8.36        13.79 o                         
  -2  -6  11         33.58         33.88        23.65 o                         
  -1  -6  11        320.74        375.07        71.19 o                         
   0  -6  11         53.15        148.40        42.59 o                         
   1  -6  11          0.30        -15.16        15.16 o                         
   2  -6  11         11.10         24.47        40.95 o                         
   3  -6  11        141.67        142.83        35.38 o                         
  -6  -5  11         74.93        104.68        27.59 o                         
  -5  -5  11         23.82        -25.23        25.23 o                         
  -4  -5  11          6.51         32.92        25.75 o                         
  -3  -5  11          9.60         17.63        10.39 o                         
  -2  -5  11         22.67         31.13        18.82 o                         
  -1  -5  11        147.95        179.18        46.74 o                         
   0  -5  11          2.69         -7.06         8.40 o                         
   1  -5  11         74.47        120.39        35.73 o                         
   2  -5  11        198.79        253.01        45.35 o                         
   3  -5  11        123.40        142.10        50.22 o                         
   4  -5  11         15.09         12.41        19.07 o                         
  -7  -4  11         78.92        112.88        29.20 o                         
  -6  -4  11        422.63        395.80       121.93 o                         
  -5  -4  11          5.17         16.88        14.67 o                         
  -4  -4  11          0.31        -12.47        20.77 o                         
  -3  -4  11        125.66        133.50        43.12 o                         
  -2  -4  11        219.76        244.91        54.75 o                         
  -1  -4  11          6.83        -10.21        14.27 o                         
   0  -4  11         18.24         39.98        21.93 o                         
   1  -4  11         90.82        126.03        33.98 o                         
   2  -4  11        125.75        137.56        35.27 o                         
   3  -4  11          0.27         -7.36        11.38 o                         
   4  -4  11         96.76        108.83        27.09 o                         
   5  -4  11         71.86         32.19        63.55 o                         
  -7  -3  11         65.52         90.51        24.43 o                         
  -6  -3  11         24.32          9.63         9.17 o                         
  -5  -3  11         96.52        113.20        48.31 o                         
  -4  -3  11         86.67        131.16        44.18 o                         
  -3  -3  11        265.35        292.07        62.77 o                         
  -2  -3  11          3.65          8.00         8.74 o                         
  -1  -3  11        145.49        186.23        42.06 o                         
   0  -3  11        383.07        458.79        65.78 o                         
   1  -3  11        343.66        378.93        58.65 o                         
   2  -3  11         24.95         23.32        15.76 o                         
   3  -3  11        113.22        137.74        30.66 o                         
   4  -3  11        145.08        125.56        31.64 o                         
   5  -3  11         38.54         29.64        15.04 o                         
   6  -3  11          1.16          4.30        22.19 o                         
  -7  -2  11          2.70         26.11        13.44 o                         
  -6  -2  11         53.22         38.21        14.88 o                         
  -5  -2  11        117.88        120.29        24.88 o                         
  -4  -2  11         49.65         28.72        23.39 o                         
  -3  -2  11        147.20        100.95        37.25 o                         
  -2  -2  11          1.08         14.29        11.20 o                         
  -1  -2  11        352.86        368.92        60.84 o                         
   0  -2  11        351.07        340.52        54.92 o                         
   1  -2  11        134.87        174.64        37.60 o                         
   2  -2  11         90.64        143.73        34.67 o                         
   3  -2  11         72.54         64.20        21.90 o                         
   4  -2  11        193.00        218.74        37.92 o                         
   5  -2  11         57.22         51.35        19.38 o                         
   6  -2  11         17.81         26.02        14.31 o                         
   7  -2  11         27.97          2.41        40.33 o                         
  -7  -1  11          1.00        -36.01        36.01 o                         
  -6  -1  11        126.16        115.93        27.00 o                         
  -5  -1  11        463.53        499.16        56.22 o                         
  -4  -1  11         10.90          7.21        14.13 o                         
  -3  -1  11         87.28        129.53        34.56 o                         
  -2  -1  11         26.87         45.72        20.02 o                         
  -1  -1  11        214.84        223.46        16.78 o                         
   0  -1  11          4.99         -3.44         9.02 o                         
   1  -1  11         13.10          6.83         5.46 o                         
   2  -1  11        593.44        557.46        67.30 o                         
   3  -1  11         58.85         71.45        24.40 o                         
   4  -1  11          9.19          4.69        11.25 o                         
   5  -1  11          4.55         -2.53         9.01 o                         
   6  -1  11        222.85        243.50        51.48 o                         
   7  -1  11          4.07         27.30        24.79 o                         
   8  -1  11          0.20         -2.35        27.86 o                         
  -7   0  11         17.06          9.28        16.55 o                         
  -6   0  11        163.09        189.34        37.21 o                         
  -5   0  11        262.16        254.26        36.23 o                         
  -4   0  11         17.56         -9.97        17.70 o                         
  -3   0  11        180.06        166.62        44.14 o                         
  -2   0  11         37.20         50.15        20.17 o                         
  -1   0  11         49.08         51.58         9.93 o                         
   0   0  11         17.06         41.87        19.47 o                         
   1   0  11        370.42        397.61        55.67 o                         
   2   0  11         54.67         37.45        16.15 o                         
   3   0  11        568.02        594.08        67.38 o                         
   4   0  11        144.86        203.26        35.73 o                         
   5   0  11        356.15        434.64        52.90 o                         
   6   0  11          4.29          4.62        13.76 o                         
   7   0  11          4.53          4.34         7.49 o                         
   8   0  11         30.76         25.53        12.12 o                         
  -7   1  11        145.35         77.13        39.76 o                         
  -6   1  11          1.84         14.26        13.83 o                         
  -5   1  11         24.27         52.41        31.71 o                         
  -4   1  11        161.71        185.39        49.60 o                         
  -3   1  11        628.87        642.52        82.88 o                         
  -2   1  11         53.81         51.04        12.69 o                         
  -1   1  11        179.26        160.96        19.37 o                         
   0   1  11         56.86        108.26        30.45 o                         
   1   1  11         27.04         48.59        20.52 o                         
   2   1  11        591.78        619.63        66.83 o                         
   3   1  11          4.96          8.27        14.96 o                         
   4   1  11        968.81        981.62        76.59 o                         
   5   1  11         88.16         89.04        25.50 o                         
   6   1  11         57.92         29.57        34.83 o                         
   7   1  11         53.30         62.39        22.28 o                         
   8   1  11         75.31         58.10        47.69 o                         
  -7   2  11         16.41        -14.00        19.55 o                         
  -6   2  11          0.58        -32.36        32.36 o                         
  -5   2  11         52.43         68.53        37.93 o                         
  -4   2  11        328.17        285.74        34.67 o                         
  -3   2  11        171.22        160.33        18.44 o                         
  -2   2  11        407.23        423.13        37.88 o                         
  -1   2  11        321.89        334.54        30.05 o                         
   0   2  11          2.13         12.70        11.58 o                         
   1   2  11         13.57         17.88        13.41 o                         
   2   2  11        555.07        643.26        67.60 o                         
   3   2  11        114.66        172.31        37.75 o                         
   4   2  11        374.85        421.92        48.89 o                         
   5   2  11         48.85         30.31         6.39 o                         
   6   2  11          6.82         14.68         8.34 o                         
   7   2  11         44.53         16.41        13.16 o                         
   8   2  11         63.69         69.12        35.66 o                         
   9   2  11          6.48        -22.99        22.99 o                         
  -7   3  11         26.02        -26.45        26.45 o                         
  -6   3  11         45.06        146.05        53.59 o                         
  -5   3  11        449.81        516.96        91.35 o                         
  -4   3  11        118.79         95.41        35.57 o                         
  -3   3  11         58.24         61.43        13.63 o                         
  -2   3  11        312.29        321.81        34.01 o                         
  -1   3  11        458.93        417.91        35.65 o                         
   0   3  11         70.57         64.49        21.76 o                         
   1   3  11          9.69         -1.10         6.66 o                         
   2   3  11         14.78         43.19        19.35 o                         
   3   3  11          5.25          0.23         4.82 o                         
   4   3  11         41.06         34.39         7.92 o                         
   5   3  11         68.42         72.62        11.18 o                         
   6   3  11        334.23        359.76        63.92 o                         
   7   3  11         29.57         37.07        13.73 o                         
   8   3  11          2.09         -3.25        13.81 o                         
   9   3  11         59.93         85.69        37.03 o                         
  -6   4  11        199.62        230.75        69.17 o                         
  -5   4  11         38.60         20.26        14.33 o                         
  -4   4  11         11.83        -16.00        16.25 o                         
  -3   4  11         73.86         65.85        28.33 o                         
  -2   4  11        558.72        529.47        69.06 o                         
  -1   4  11        224.06        203.49        25.84 o                         
   0   4  11          5.98          4.07         5.11 o                         
   1   4  11        996.77       1010.91        85.29 o                         
   2   4  11        462.06        465.50        57.40 o                         
   3   4  11         51.19         40.57        15.31 o                         
   4   4  11         26.97         13.36        12.84 o                         
   5   4  11        159.57        164.01        24.10 o                         
   6   4  11       1202.68       1220.10        64.26 o                         
   7   4  11          3.38         16.43        16.90 o                         
   8   4  11         39.16         66.20        33.52 o                         
   9   4  11         74.47        112.94        42.84 o                         
  -6   5  11          6.33         -0.57        23.34 o                         
  -5   5  11         10.67          1.87        16.44 o                         
  -4   5  11        192.86        190.97        52.97 o                         
  -3   5  11        278.66        314.79        60.15 o                         
  -2   5  11        216.14        308.64        52.78 o                         
  -1   5  11          1.99        -11.32        14.46 o                         
   0   5  11        251.36        226.46        33.40 o                         
   1   5  11       1190.30       1181.82        73.16 o                         
   2   5  11         21.37          7.56         6.63 o                         
   3   5  11         87.34         71.81        22.66 o                         
   4   5  11         46.66         61.61        12.55 o                         
   5   5  11        146.55        170.79        17.96 o                         
   6   5  11          0.39        -10.95        15.68 o                         
   7   5  11         15.13          7.18        13.55 o                         
   8   5  11        175.50        211.03        54.28 o                         
   9   5  11         99.86        136.19        46.00 o                         
  -5   6  11         33.79         15.24        17.13 o                         
  -4   6  11        480.36        465.83        83.52 o                         
  -3   6  11         14.32         12.97        14.46 o                         
  -2   6  11          2.10          8.57        10.13 o                         
  -1   6  11         49.94         55.60        33.10 o                         
   0   6  11        327.20        299.50        41.02 o                         
   1   6  11         93.94        124.23        27.12 o                         
   2   6  11          8.82          2.48         8.84 o                         
   3   6  11        607.75        578.76        76.34 o                         
   4   6  11        283.78        241.89        27.75 o                         
   5   6  11          3.07         -4.20         4.86 o                         
   6   6  11         45.53         47.28        11.01 o                         
   7   6  11         21.86          8.56        17.42 o                         
   8   6  11         46.00         57.65        30.73 o                         
   9   6  11         18.63          3.65        13.72 o                         
  -4   7  11         34.38         53.06        55.73 o                         
  -3   7  11        168.43        152.43        37.56 o                         
  -2   7  11        257.71        245.37        44.66 o                         
  -1   7  11         46.09         45.14        58.76 o                         
   0   7  11          6.78          2.88         9.84 o                         
   1   7  11          0.40          0.68        13.87 o                         
   2   7  11        233.58        197.31        32.78 o                         
   3   7  11        473.83        422.40        56.47 o                         
   4   7  11        143.60        117.88        19.35 o                         
   5   7  11         14.12         17.67         8.31 o                         
   6   7  11        591.91        609.04        44.79 o                         
   7   7  11        128.72        151.47        45.16 o                         
   8   7  11          3.17         -4.03        10.25 o                         
  -3   8  11         50.61         27.25        36.08 o                         
  -2   8  11        220.56        356.05       118.65 o                         
  -1   8  11        143.51        130.60        30.03 o                         
   0   8  11          9.88         11.49        11.24 o                         
   1   8  11        105.83         90.05        22.90 o                         
   2   8  11         50.65         40.26        18.29 o                         
   3   8  11          2.24         -6.32        14.68 o                         
   4   8  11          0.50         -0.97         6.80 o                         
   5   8  11        687.52        758.46        52.02 o                         
   6   8  11        161.35        159.47        23.86 o                         
   7   8  11         57.33         44.38        15.33 o                         
   8   8  11         78.66         74.40        33.87 o                         
  -1   9  11         10.09         82.06        62.45 o                         
   0   9  11         51.83        154.39        74.23 o                         
   1   9  11        124.33         96.40        24.00 o                         
   2   9  11        208.18        253.07        44.30 o                         
   3   9  11         50.33         40.96        11.89 o                         
   4   9  11          1.14         -2.25         6.12 o                         
   5   9  11         67.73         59.29        15.40 o                         
   6   9  11        110.25        114.89        21.36 o                         
   7   9  11          8.34          3.98         5.58 o                         
   0  10  11         71.60        112.49        72.82 o                         
   1  10  11         56.92         88.24        59.50 o                         
   2  10  11          0.70         10.74        20.44 o                         
   3  10  11         77.46         56.60        18.62 o                         
   4  10  11         60.52         67.65        17.22 o                         
   5  10  11          4.50          0.56         8.44 o                         
   6  10  11         16.46         26.28        11.81 o                         
  -4  -6  12         72.20         59.88        44.48 o                         
  -3  -6  12          2.52          6.28        15.66 o                         
  -2  -6  12          3.40         27.46        20.42 o                         
  -1  -6  12        161.09        202.20        56.21 o                         
   0  -6  12         30.20         32.50        21.35 o                         
   1  -6  12          1.26        -15.83        15.83 o                         
  -5  -5  12         14.39        -35.91        35.91 o                         
  -4  -5  12         96.43        117.86        49.57 o                         
  -3  -5  12         10.21         27.43        25.05 o                         
  -2  -5  12         27.99          8.81        12.86 o                         
  -1  -5  12         38.09         64.01        28.12 o                         
   0  -5  12         14.53          7.91        11.96 o                         
   1  -5  12          2.04         25.54        19.59 o                         
   2  -5  12         61.36         66.45        22.26 o                         
   3  -5  12         17.30         40.40        23.13 o                         
  -6  -4  12        139.60        141.39        38.23 o                         
  -5  -4  12          0.84        -29.10        29.10 o                         
  -4  -4  12          9.34         -4.32        12.71 o                         
  -3  -4  12         92.73        157.42        51.28 o                         
  -2  -4  12        367.82        365.63        70.67 o                         
  -1  -4  12         13.54         39.70        23.34 o                         
   0  -4  12          7.65          6.34         6.23 o                         
   1  -4  12        134.07        174.95        43.50 o                         
   2  -4  12         30.05         40.04        21.58 o                         
   3  -4  12         25.05         35.74        18.16 o                         
   4  -4  12          1.07         -2.46        13.34 o                         
  -6  -3  12          5.49          3.79        16.16 o                         
  -5  -3  12         37.27          8.25         8.31 o                         
  -4  -3  12          4.55         30.65        29.58 o                         
  -3  -3  12         13.20          3.49        14.21 o                         
  -2  -3  12         48.83         76.67        29.87 o                         
  -1  -3  12          1.05        -15.58        15.58 o                         
   0  -3  12        285.79        365.85        62.74 o                         
   1  -3  12        245.51        234.07        49.27 o                         
   2  -3  12         44.53         55.07        25.63 o                         
   3  -3  12          0.28        -13.35        13.35 o                         
   4  -3  12         29.85         65.37        44.99 o                         
   5  -3  12         48.10         49.63        17.83 o                         
  -6  -2  12        132.75        127.02        29.21 o                         
  -5  -2  12          0.39         -0.83        11.80 o                         
  -4  -2  12        115.62         68.30        30.43 o                         
  -3  -2  12         31.40         27.05        19.66 o                         
  -2  -2  12          0.52         14.22        14.75 o                         
  -1  -2  12         92.95         51.91        23.59 o                         
   0  -2  12         52.74         44.14        22.00 o                         
   1  -2  12        167.26        208.24        44.17 o                         
   2  -2  12        110.58         97.36        29.68 o                         
   3  -2  12         74.35        112.19        31.73 o                         
   4  -2  12         19.93         36.69        15.64 o                         
   5  -2  12         17.67         17.35        36.95 o                         
   6  -2  12          1.32         -8.83        61.14 o                         
  -6  -1  12         10.92         -0.35        28.22 o                         
  -5  -1  12        365.04        368.49        44.77 o                         
  -4  -1  12        284.98        416.97        79.39 o                         
  -3  -1  12         23.95         38.07        20.25 o                         
  -2  -1  12         74.60         75.35        29.35 o                         
  -1  -1  12        224.59        244.78        50.59 o                         
   0  -1  12        197.43        258.78        50.08 o                         
   1  -1  12          4.17        -12.63        12.63 o                         
   2  -1  12        318.75        400.62        60.06 o                         
   3  -1  12        556.55        565.78        72.63 o                         
   4  -1  12         16.32         14.05        24.99 o                         
   5  -1  12         10.47         28.08        19.85 o                         
   6  -1  12         86.97         74.08        49.50 o                         
   7  -1  12          9.95         27.55        15.64 o                         
  -7   0  12          2.10        -39.74        39.74 o                         
  -6   0  12         60.56         40.92        35.63 o                         
  -5   0  12         32.59         47.23        17.14 o                         
  -4   0  12         29.43          2.83        13.46 o                         
  -3   0  12          0.98          8.72        15.82 o                         
  -2   0  12        278.76        215.13        46.97 o                         
  -1   0  12        162.28        203.05        43.60 o                         
   0   0  12         13.82         31.70        18.35 o                         
   1   0  12          7.92         -7.39         9.33 o                         
   2   0  12         17.04         44.99        20.25 o                         
   3   0  12        464.52        601.07        72.08 o                         
   4   0  12        156.24        301.66        34.20 o                         
   5   0  12        123.08        138.31        32.02 o                         
   6   0  12          9.80         32.40        17.81 o                         
   7   0  12          8.12         -2.73        30.12 o                         
  -6   1  12        196.85        151.17        56.55 o                         
  -5   1  12         72.65         53.96        33.69 o                         
  -4   1  12         22.40          8.08        11.25 o                         
  -3   1  12         69.96         82.46        31.65 o                         
  -2   1  12        280.04        300.91        55.07 o                         
  -1   1  12          5.69         24.70        14.34 o                         
   0   1  12          5.96         -2.66         7.67 o                         
   1   1  12        184.50        250.28        46.08 o                         
   2   1  12         16.30         30.77        17.48 o                         
   3   1  12         14.19          6.33         8.19 o                         
   4   1  12        105.99        115.74        26.55 o                         
   5   1  12        210.20        232.15        39.21 o                         
   6   1  12          5.36          2.79        22.52 o                         
   7   1  12          9.13          3.16        23.22 o                         
   8   1  12         18.56         20.51        21.08 o                         
  -6   2  12         32.75         59.69        36.44 o                         
  -5   2  12         17.29         30.69        24.36 o                         
  -4   2  12        179.16        203.18        54.10 o                         
  -3   2  12          0.84         20.50        15.24 o                         
  -2   2  12          4.51          4.86        13.72 o                         
  -1   2  12         86.43         69.29        13.78 o                         
   0   2  12        847.78        979.37        91.20 o                         
   1   2  12        132.15        121.65        32.88 o                         
   2   2  12         22.46         29.88        16.02 o                         
   3   2  12        357.14        363.23        39.99 o                         
   4   2  12        262.66        317.63        44.79 o                         
   5   2  12        103.98        102.60        21.88 o                         
   6   2  12         19.24          8.02        12.62 o                         
   7   2  12        147.22        167.77        44.15 o                         
   8   2  12        126.02        177.64        46.47 o                         
  -6   3  12          5.16         25.24        34.38 o                         
  -5   3  12        490.33        602.88       103.34 o                         
  -4   3  12         60.03         39.09        24.84 o                         
  -3   3  12         60.04         61.08        27.59 o                         
  -2   3  12         44.11         23.07        10.96 o                         
  -1   3  12          3.24          0.81         4.15 o                         
   0   3  12         53.00         54.70        20.67 o                         
   1   3  12         80.53        116.00        31.03 o                         
   2   3  12         28.37         27.87        14.42 o                         
   3   3  12        409.97        501.12        46.28 o                         
   4   3  12         65.39         51.10        21.19 o                         
   5   3  12         34.34         42.78         8.63 o                         
   6   3  12        126.13        126.74        29.23 o                         
   7   3  12         92.05         96.13        34.04 o                         
   8   3  12         18.69         19.49        18.77 o                         
  -5   4  12        170.32        147.32        53.26 o                         
  -4   4  12         68.01         59.05        26.63 o                         
  -3   4  12          8.55         -4.20        10.05 o                         
  -2   4  12        219.34        273.31        53.07 o                         
  -1   4  12          1.11          2.37         6.11 o                         
   0   4  12        186.59        149.29        34.53 o                         
   1   4  12        146.30        145.73        35.04 o                         
   2   4  12        331.88        330.31        50.67 o                         
   3   4  12         61.72        102.52        29.88 o                         
   4   4  12         24.29         14.66        11.41 o                         
   5   4  12        121.87        144.54        24.10 o                         
   6   4  12         16.70         17.30         8.67 o                         
   7   4  12         72.09        102.40        34.61 o                         
   8   4  12          3.77          4.35        16.20 o                         
  -5   5  12         70.32         23.20        22.18 o                         
  -4   5  12        196.44        219.58        59.14 o                         
  -3   5  12        406.36        389.37        69.93 o                         
  -2   5  12          4.78         -8.34        10.41 o                         
  -1   5  12         72.88         49.44        21.95 o                         
   0   5  12        120.81        139.35        34.11 o                         
   1   5  12        167.88        165.76        37.15 o                         
   2   5  12          1.73        -20.88        20.88 o                         
   3   5  12          4.33         12.69        14.32 o                         
   4   5  12        155.47        158.62        18.72 o                         
   5   5  12        284.38        317.33        31.34 o                         
   6   5  12          0.56          0.58         7.44 o                         
   7   5  12          3.29         16.72        14.68 o                         
   8   5  12         61.78         95.84        34.27 o                         
  -4   6  12         99.55         62.60        34.10 o                         
  -3   6  12        115.58         85.66        34.81 o                         
  -2   6  12         99.71         92.20        30.93 o                         
  -1   6  12          1.14         -0.46        23.69 o                         
   0   6  12        444.39        395.60       120.19 o                         
   1   6  12         40.47         14.02        37.97 o                         
   2   6  12         46.24         30.25        14.94 o                         
   3   6  12         37.99         60.44        15.48 o                         
   4   6  12        378.08        386.17        35.59 o                         
   5   6  12        368.68        371.44        34.16 o                         
   6   6  12          1.21          4.94         4.37 o                         
   7   6  12          0.46         -0.13        12.50 o                         
   8   6  12         22.66         63.63        33.66 o                         
  -3   7  12         10.50         -9.96        10.81 o                         
  -2   7  12          1.02        -12.34        48.79 o                         
  -1   7  12        331.30        373.68        53.15 o                         
   0   7  12        172.20        177.44        35.55 o                         
   1   7  12          0.37         24.65        37.15 o                         
   2   7  12         69.86         74.11        21.13 o                         
   3   7  12         23.24         21.92        10.80 o                         
   4   7  12        152.29        150.52        23.63 o                         
   5   7  12         22.01         11.86         8.62 o                         
   6   7  12         40.35         44.73        12.36 o                         
   7   7  12        193.20        201.74        30.51 o                         
   8   7  12          1.64         11.98        14.84 o                         
  -2   8  12        120.14        120.05        72.88 o                         
  -1   8  12        278.30        260.70        46.83 o                         
   0   8  12         59.93         50.01        29.36 o                         
   1   8  12        104.66         89.39        29.08 o                         
   2   8  12        152.68        190.48        38.03 o                         
   3   8  12          4.27          6.31         8.99 o                         
   4   8  12          0.54         11.49         5.13 o                         
   5   8  12        154.05        191.21        26.97 o                         
   6   8  12         15.90         15.55        10.91 o                         
   7   8  12         67.44         49.30        15.83 o                         
   0   9  12          0.34         21.42        30.41 o                         
   1   9  12        435.38        435.17        65.38 o                         
   2   9  12        297.48        305.25        43.80 o                         
   3   9  12         18.83         14.47        22.08 o                         
   4   9  12          1.33         -2.76         8.67 o                         
   5   9  12        150.80        151.22        24.85 o                         
   6   9  12        374.72        395.94        40.76 o                         
   2  10  12         11.97         66.10        44.13 o                         
   3  10  12        114.66         64.85        43.71 o                         
   4  10  12        100.15        105.49        20.30 o                         
  -3  -5  13         11.32         15.93        13.17 o                         
  -2  -5  13         13.68         27.57        22.40 o                         
  -1  -5  13         50.62         75.55        36.89 o                         
   0  -5  13         74.06        116.41        43.98 o                         
   1  -5  13          7.47        -10.72        12.98 o                         
  -4  -4  13          5.12        -15.72        18.71 o                         
  -3  -4  13         28.20         86.92        38.35 o                         
  -2  -4  13        112.28        111.37        38.77 o                         
  -1  -4  13          6.53         50.43        26.49 o                         
   0  -4  13          4.21         -4.06        12.18 o                         
   1  -4  13          9.33          2.47         7.34 o                         
   2  -4  13         24.48         36.17        21.52 o                         
   3  -4  13         41.16         29.36        19.02 o                         
  -5  -3  13         76.33        138.85        48.69 o                         
  -4  -3  13          0.75         18.74         7.80 o                         
  -3  -3  13         74.09         64.64        30.90 o                         
  -2  -3  13          6.79         15.68        19.46 o                         
  -1  -3  13         64.53        100.70        34.39 o                         
   0  -3  13          1.04        -13.00        19.77 o                         
   1  -3  13        181.35        191.72        46.78 o                         
   2  -3  13         10.94         18.66        16.64 o                         
   3  -3  13         89.94        125.36        33.88 o                         
   4  -3  13          1.23          9.42        10.22 o                         
  -5  -2  13         55.68         72.80        21.06 o                         
  -4  -2  13        195.27        219.26        63.16 o                         
  -3  -2  13         46.79         78.73        35.45 o                         
  -2  -2  13         48.86         92.37        35.81 o                         
  -1  -2  13          1.87        -17.58        17.58 o                         
   0  -2  13        212.39        241.75        51.67 o                         
   1  -2  13         77.64         46.27        23.31 o                         
   2  -2  13        178.75        137.45        37.94 o                         
   3  -2  13          0.30         30.83        19.63 o                         
   4  -2  13         34.19         68.80        23.98 o                         
   5  -2  13         15.58         39.54        18.56 o                         
  -5  -1  13        273.37        294.96       107.06 o                         
  -4  -1  13          8.73         -5.68        15.23 o                         
  -3  -1  13         33.67        104.85        38.23 o                         
  -2  -1  13         42.34         70.00        29.60 o                         
  -1  -1  13        218.65        255.30        53.49 o                         
   0  -1  13         85.45        111.76        33.28 o                         
   1  -1  13         12.86         32.24        18.00 o                         
   2  -1  13          6.53         11.66         6.18 o                         
   3  -1  13        281.18        292.98        54.25 o                         
   4  -1  13         80.30        121.94        30.61 o                         
   5  -1  13          4.32          9.28        17.96 o                         
   6  -1  13         11.64         32.16        20.76 o                         
  -6   0  13         49.25         25.11        14.20 o                         
  -5   0  13         32.88         26.62        29.40 o                         
  -4   0  13         76.60         83.30        40.28 o                         
  -3   0  13         12.75         15.51        19.83 o                         
  -2   0  13        275.00        315.44        61.12 o                         
  -1   0  13         83.59        149.01        40.18 o                         
   0   0  13         29.10         35.45        19.75 o                         
   1   0  13         15.33          8.15         9.42 o                         
   2   0  13         83.00         69.73        25.34 o                         
   3   0  13         67.04         95.82        32.22 o                         
   4   0  13         16.13         27.18        16.39 o                         
   5   0  13         43.89         55.09        30.93 o                         
   6   0  13        198.03        194.09        45.03 o                         
  -5   1  13          0.44        -22.38        22.38 o                         
  -4   1  13         55.07         59.17        31.16 o                         
  -3   1  13        151.89        143.07        47.97 o                         
  -2   1  13        288.66        318.81        60.03 o                         
  -1   1  13        147.86        127.75        36.87 o                         
   0   1  13        104.71        101.51        30.73 o                         
   1   1  13        195.51        209.61        45.59 o                         
   2   1  13        327.56        333.22        55.86 o                         
   3   1  13         26.26          6.90        10.82 o                         
   4   1  13        153.25        202.70        36.33 o                         
   5   1  13         51.07         57.51        22.39 o                         
   6   1  13         62.08         68.02        23.97 o                         
   7   1  13         11.54         10.93        25.06 o                         
  -5   2  13          2.79         -4.06        18.02 o                         
  -4   2  13          1.76        -18.70        18.85 o                         
  -3   2  13         85.17        103.40        39.53 o                         
  -2   2  13         13.03         -9.76        14.46 o                         
  -1   2  13          2.51         -3.67         9.68 o                         
   0   2  13          8.33         13.52        11.52 o                         
   1   2  13        174.15        199.46        43.33 o                         
   2   2  13         35.14         52.29        22.69 o                         
   3   2  13        293.89        329.77        54.55 o                         
   4   2  13         40.57         55.65        24.34 o                         
   5   2  13         11.31          3.31         8.01 o                         
   6   2  13         18.46          1.50         6.61 o                         
   7   2  13         17.68         -2.54         6.87 o                         
  -5   3  13         36.34         30.82        13.22 o                         
  -4   3  13         54.78         54.93        28.48 o                         
  -3   3  13         19.08         48.21        24.64 o                         
  -2   3  13         39.67         43.32        26.94 o                         
  -1   3  13         20.15         41.02        21.83 o                         
   0   3  13        212.50        219.52        45.51 o                         
   1   3  13          0.39         -0.13        10.23 o                         
   2   3  13        103.43        130.54        36.29 o                         
   3   3  13         63.86         93.62        29.48 o                         
   4   3  13        186.45        315.88        57.01 o                         
   5   3  13          0.37         -9.26         9.26 o                         
   6   3  13         70.83         71.92        28.44 o                         
   7   3  13         44.87         52.79        26.87 o                         
  -4   4  13          2.39        -22.13        22.13 o                         
  -3   4  13         29.81         35.09        20.60 o                         
  -2   4  13         64.10        123.78        37.09 o                         
  -1   4  13        616.89        569.89        76.69 o                         
   0   4  13         17.11         18.36        14.10 o                         
   1   4  13         16.39         33.87        19.55 o                         
   2   4  13        505.67        567.08        70.65 o                         
   3   4  13        184.70        225.58        44.46 o                         
   4   4  13         52.49         23.76        12.53 o                         
   5   4  13          0.33         -9.25        25.47 o                         
   6   4  13         90.58        106.03        36.17 o                         
   7   4  13        113.14         97.42        39.01 o                         
  -4   5  13         12.36        -19.69        19.69 o                         
  -3   5  13         20.54         18.86        15.98 o                         
  -2   5  13         38.73         44.49        21.64 o                         
  -1   5  13          0.45         -8.96        11.90 o                         
   0   5  13          7.05         26.37        14.84 o                         
   1   5  13         65.05         39.45        17.45 o                         
   2   5  13        119.04        112.26        33.57 o                         
   3   5  13        157.73        126.22        28.31 o                         
   4   5  13         13.18         43.97        19.89 o                         
   5   5  13         46.33         82.04        23.02 o                         
   6   5  13         50.71         55.57        23.19 o                         
   7   5  13          8.83         14.82        15.36 o                         
  -3   6  13        120.85        131.48        44.97 o                         
  -2   6  13         37.65          1.09        13.59 o                         
  -1   6  13        353.40        271.61        53.27 o                         
   0   6  13          5.48          0.51         4.56 o                         
   1   6  13         33.60         15.82         9.16 o                         
   2   6  13         19.02         11.08        12.55 o                         
   3   6  13          3.36          3.71        46.93 o                         
   4   6  13        320.08        362.14        50.86 o                         
   5   6  13         65.76         71.01        16.05 o                         
   6   6  13         20.95         45.70        25.57 o                         
   7   6  13          2.53         12.30        14.88 o                         
  -2   7  13          2.39         -7.46        34.22 o                         
  -1   7  13        272.48        263.33        46.08 o                         
   0   7  13         86.25        132.57        32.22 o                         
   1   7  13         26.81         28.83        35.37 o                         
   2   7  13         45.40         24.28        20.12 o                         
   3   7  13         93.46         95.94        24.88 o                         
   4   7  13        461.09        462.20        58.00 o                         
   5   7  13         61.56         29.67        11.64 o                         
   6   7  13          0.29         11.31         6.92 o                         
   7   7  13        164.45        194.86        53.92 o                         
  -1   8  13        167.57        159.35        37.33 o                         
   0   8  13         66.72         54.65        20.60 o                         
   1   8  13         27.89          6.19         8.74 o                         
   2   8  13         18.91          3.08        21.79 o                         
   3   8  13         30.18         51.87        19.40 o                         
   4   8  13         29.13         30.04        14.00 o                         
   5   8  13         15.23          7.07         8.66 o                         
   6   8  13         25.53         15.81        17.02 o                         
   1   9  13          3.79         60.06        47.45 o                         
   2   9  13        131.36        139.31        40.25 o                         
   3   9  13          3.47         23.96        16.94 o                         
   4   9  13          2.13         14.53         9.43 o                         
  -1  -4  14         35.69         58.14        30.78 o                         
   0  -4  14          3.63        -15.49        15.91 o                         
  -3  -3  14          7.04         10.08        14.82 o                         
  -2  -3  14        123.90        108.02        41.52 o                         
  -1  -3  14         27.66         56.09        30.34 o                         
   0  -3  14          1.01         10.81         5.86 o                         
   1  -3  14        166.01        216.37        53.68 o                         
   2  -3  14        122.17        191.15        50.00 o                         
  -3  -2  14         27.03        -17.05        18.21 o                         
  -2  -2  14          7.95         42.19        23.46 o                         
  -1  -2  14          1.90         12.68        13.97 o                         
   0  -2  14         43.67         69.57        29.76 o                         
   1  -2  14         42.69         27.73        16.25 o                         
   2  -2  14         52.45         37.91        19.48 o                         
   3  -2  14         70.46        116.71        37.72 o                         
   4  -2  14          0.52         35.99        17.87 o                         
  -4  -1  14         90.83         98.12        41.24 o                         
  -3  -1  14         53.75         79.71        36.91 o                         
  -2  -1  14          0.86         16.11         7.49 o                         
  -1  -1  14         29.24         26.51        17.09 o                         
   0  -1  14         64.78         26.55        16.54 o                         
   1  -1  14          6.78         17.49        16.32 o                         
   2  -1  14         76.41         86.51        32.28 o                         
   3  -1  14        154.45        153.05        41.57 o                         
   4  -1  14         92.83        113.73        43.76 o                         
   5  -1  14          0.21         -5.75        27.25 o                         
  -4   0  14         91.13        112.28        42.95 o                         
  -3   0  14         56.09         72.11        34.78 o                         
  -2   0  14         91.16        214.19        53.11 o                         
  -1   0  14        103.63        183.50        47.98 o                         
   0   0  14         60.41        104.56        34.93 o                         
   1   0  14         10.20        -12.09        19.73 o                         
   2   0  14         71.29         96.09        32.75 o                         
   3   0  14          2.35          4.15         8.24 o                         
   4   0  14          2.66          9.87        12.34 o                         
   5   0  14          4.62         -0.21         5.66 o                         
  -4   1  14         27.73          5.32        11.95 o                         
  -3   1  14          3.18         12.65        14.75 o                         
  -2   1  14         81.27        232.98        53.54 o                         
  -1   1  14        286.99        301.29        60.47 o                         
   0   1  14          1.99        -12.43        14.45 o                         
   1   1  14        103.01        106.67        34.25 o                         
   2   1  14          7.62         21.18        12.86 o                         
   3   1  14         42.49         74.43        28.04 o                         
   4   1  14         29.43         43.15        19.16 o                         
   5   1  14         39.46         31.91        16.79 o                         
   6   1  14          2.71          4.32         8.56 o                         
  -4   2  14          0.70        -22.88        22.88 o                         
  -3   2  14        123.07        171.85        50.21 o                         
  -2   2  14        171.31        327.30        64.80 o                         
  -1   2  14          0.58        -15.63        18.40 o                         
   0   2  14        105.32        131.71        38.52 o                         
   1   2  14        200.95        286.66        54.89 o                         
   2   2  14         60.29         89.87        30.42 o                         
   3   2  14          9.38          2.48         6.14 o                         
   4   2  14         34.97         77.80        23.84 o                         
   5   2  14        255.89        331.92        51.18 o                         
   6   2  14         10.28         15.98        18.28 o                         
  -4   3  14        110.48         91.09        39.72 o                         
  -3   3  14         81.30        106.96        39.70 o                         
  -2   3  14          8.02         -1.24        18.22 o                         
  -1   3  14         94.01        104.35        34.54 o                         
   0   3  14         71.72         91.60        29.59 o                         
   1   3  14        211.30        232.38        49.81 o                         
   2   3  14         26.97          5.77        10.41 o                         
   3   3  14         14.47         33.31        16.23 o                         
   4   3  14         71.17        104.10        32.68 o                         
   5   3  14          0.89         15.53        14.44 o                         
   6   3  14        101.02        154.47        43.22 o                         
  -3   4  14          1.08         19.73        21.05 o                         
  -2   4  14          3.66          6.86        10.96 o                         
  -1   4  14        138.48        123.77        36.75 o                         
   0   4  14         23.07         13.82         7.92 o                         
   1   4  14         35.23         19.66        15.51 o                         
   2   4  14        118.79        186.96        42.97 o                         
   3   4  14        208.30        219.92        45.51 o                         
   4   4  14         19.80         16.87        13.45 o                         
   5   4  14         13.76          9.81        11.94 o                         
   6   4  14          4.12          1.49         8.93 o                         
  -3   5  14         33.31         40.81        25.69 o                         
  -2   5  14        123.41        160.16        45.34 o                         
  -1   5  14         46.34         31.28        16.84 o                         
   0   5  14          1.32         -2.58         7.11 o                         
   1   5  14         93.80        165.06        40.72 o                         
   2   5  14        253.60        332.24        49.37 o                         
   3   5  14        297.98        285.53        45.07 o                         
   4   5  14          1.19          5.12         7.38 o                         
   5   5  14          7.58          8.78        15.31 o                         
   6   5  14        125.53        212.37        51.72 o                         
  -2   6  14        127.35        140.57        41.30 o                         
  -1   6  14          7.21         -5.49        10.52 o                         
   0   6  14         14.40         98.21       134.76 o                         
   1   6  14        210.16        230.49        60.94 o                         
   2   6  14         75.36         91.28        25.99 o                         
   3   6  14         24.50          6.49        24.90 o                         
   4   6  14        142.94        185.69        28.55 o                         
   5   6  14        107.43        109.01        35.10 o                         
   6   6  14         18.20          8.35         5.94 o                         
  -1   7  14        123.71        147.48        38.35 o                         
   0   7  14          1.41          4.01        32.37 o                         
   1   7  14         46.00         46.73        17.96 o                         
   2   7  14         29.56         33.68        18.53 o                         
   3   7  14         45.33         49.97        30.65 o                         
   4   7  14        120.26        119.24        28.72 o                         
   5   7  14        104.40         87.30        31.55 o                         
   1   8  14          1.59        -12.15        12.15 o                         
   2   8  14         49.43         30.80        28.91 o                         
   3   8  14         67.15         34.89        25.37 o                         
   4   8  14         13.61         14.03         9.51 o                         
   0  -2  15         34.12        138.41        46.15 o                         
   1  -2  15         27.54         -0.29         6.63 o                         
  -1  -1  15         11.90         18.34        15.54 o                         
   0  -1  15         69.26         98.24        35.67 o                         
   1  -1  15         57.67        120.11        41.26 o                         
   2  -1  15          4.05         -5.75         9.45 o                         
   3  -1  15        128.50         99.66        34.39 o                         
  -2   0  15         21.84         56.58        29.11 o                         
  -1   0  15         15.24          9.48        14.83 o                         
   0   0  15         35.07         60.35        28.81 o                         
   1   0  15          0.35          0.53        10.80 o                         
   2   0  15         18.60         23.59        14.59 o                         
   3   0  15          0.70        -16.44        17.06 o                         
  -2   1  15         88.18        132.82        47.03 o                         
  -1   1  15        124.08         93.55        36.29 o                         
   0   1  15          2.88          5.97         9.40 o                         
   1   1  15          5.72        -15.25        15.25 o                         
   2   1  15          5.57         -2.91         8.77 o                         
   3   1  15        109.42        147.46        41.80 o                         
   4   1  15         37.92         49.28        26.46 o                         
  -2   2  15        127.38        145.38        46.97 o                         
  -1   2  15          4.95         17.72        14.45 o                         
   0   2  15         58.50         37.92        21.25 o                         
   1   2  15        115.24        127.04        38.28 o                         
   2   2  15         46.84         48.76        20.54 o                         
   3   2  15         32.01         34.69        19.94 o                         
   4   2  15          1.78        -11.56        17.06 o                         
  -2   3  15         47.48         49.98        30.35 o                         
  -1   3  15          6.16        -19.05        19.05 o                         
   0   3  15         46.79         57.93        28.62 o                         
   1   3  15         24.47         44.97        21.56 o                         
   2   3  15         53.80         56.37        25.01 o                         
   3   3  15         42.96        120.34        35.63 o                         
   4   3  15         35.72         18.07        14.21 o                         
  -2   4  15          0.49          0.40         5.77 o                         
  -1   4  15        145.87        112.62        37.93 o                         
   0   4  15        205.08        206.43        50.00 o                         
   1   4  15          0.35        -13.31        13.31 o                         
   2   4  15         24.41         36.34        19.63 o                         
   3   4  15        153.65        171.19        43.36 o                         
   4   4  15        113.16        148.76        42.12 o                         
  -1   5  15          1.23        -16.61        16.61 o                         
   0   5  15         60.03         50.28        25.22 o                         
   1   5  15         11.44         20.00        20.29 o                         
   2   5  15         93.07        136.45        58.18 o                         
   3   5  15         64.88         62.79        24.02 o                         
   4   5  15          1.41        -17.24        17.24 o                         
   0   6  15         11.41          6.99        58.10 o                         
   1   6  15         75.40         83.12        28.49 o                         
   2   6  15         84.80         32.71        24.70 o                         
   3   6  15         28.37         30.65        16.51 o                         
   4   6  15         54.01         54.93        20.95 o                         
                                                                                
