# Supplementary material for: Solvatomorphism in a series of copper(II) complexes with the 5-phenyl­imidazole/perchlorate system as ligands
Source: Acta Crystallogr B Struct Sci Cryst Eng Mater. 2024 Jul 30;80(Pt 4):347–59. doi: 10.1107/S2052520624005948 (PMC11301897; doi:10.1107/S2052520624005948)
Supplement: Supplementary file 11 [file b-80-00347-11sup11.hkl]

data_11                                                                         
_shelx_title '  EL79E in P-1'                                                   
_shelx_refln_list_code          4                                               
_shelx_F_calc_maximum      157.12                                               
_exptl_crystal_F_000       527.00                                               
_reflns_d_resolution_high  0.7828                                               
                                                                                
loop_                                                                           
 _space_group_symop_operation_xyz                                               
 'x, y, z'                                                                      
 '-x, -y, -z'                                                                   
                                                                                
_cell_length_a    10.0363                                                       
_cell_length_b    10.1867                                                       
_cell_length_c    11.9902                                                       
_cell_angle_alpha  83.078                                                       
_cell_angle_beta   82.032                                                       
_cell_angle_gamma  70.015                                                       
                                                                                
_shelx_F_squared_multiplier     1.000                                           
                                                                                
loop_                                                                           
 _refln_index_h                                                                 
 _refln_index_k                                                                 
 _refln_index_l                                                                 
 _refln_F_squared_calc                                                          
 _refln_F_squared_meas                                                          
 _refln_F_squared_sigma                                                         
 _refln_observed_status                                                         
   2   0   0       1387.90       1467.05        26.11 o                         
   3   0   0       4684.04       5097.31        81.01 o                         
   4   0   0        378.79        363.92        12.42 o                         
   5   0   0        445.14        522.35        16.62 o                         
   6   0   0        634.36        735.45        14.81 o                         
   7   0   0       1207.17       1205.92        23.94 o                         
   8   0   0        508.11        535.68        24.47 o                         
   9   0   0          5.69         31.35         7.54 o                         
  10   0   0        491.98        519.74        22.67 o                         
  11   0   0        125.61        145.78        12.21 o                         
 -11   1   0        287.99        286.48        17.93 o                         
 -10   1   0         31.58         25.81         5.27 o                         
  -9   1   0         57.68         34.12         5.64 o                         
  -8   1   0        464.25        474.47        13.38 o                         
  -7   1   0         69.92         58.07         6.52 o                         
  -6   1   0          0.94          8.51         4.88 o                         
  -5   1   0        683.50        645.05        33.80 o                         
  -4   1   0       3260.02       3058.86        73.80 o                         
  -3   1   0         45.33         31.01         4.94 o                         
  -2   1   0         29.80         18.11         3.34 o                         
  -1   1   0       7427.36       7269.22       153.12 o                         
   2   1   0       1299.75       1281.53        43.21 o                         
   3   1   0       2988.47       3019.72       117.98 o                         
   4   1   0         43.05         56.44         3.49 o                         
   5   1   0         46.26         47.35         3.48 o                         
   6   1   0       1704.42       1695.93        32.35 o                         
   7   1   0       3182.27       3262.93        49.56 o                         
   8   1   0          0.73          7.82         2.32 o                         
   9   1   0         48.85         42.39         5.63 o                         
  10   1   0        102.75        110.44         9.74 o                         
  11   1   0        438.45        373.37        19.30 o                         
  12   1   0        175.91        169.84        13.41 o                         
 -11   2   0         47.71         34.12         7.52 o                         
 -10   2   0         12.96          3.59         2.87 o                         
  -9   2   0        892.10        923.46        31.82 o                         
  -8   2   0        621.40        619.41        15.58 o                         
  -7   2   0        150.99        151.58         7.91 o                         
  -6   2   0        563.53        602.62        21.08 o                         
  -5   2   0       1015.42        988.52        22.30 o                         
  -4   2   0          4.01          4.10         2.02 o                         
  -3   2   0       1078.77       1143.81        20.01 o                         
  -2   2   0        374.25        331.32        30.47 o                         
  -1   2   0         55.76         77.06         4.20 o                         
   0   2   0          2.13          3.90         1.89 o                         
   1   2   0       7823.04       9499.93       434.57 o                         
   2   2   0       6449.90       6523.21        86.39 o                         
   3   2   0        826.32        872.02        10.26 o                         
   4   2   0        487.43        500.32        10.32 o                         
   5   2   0          4.82          1.85         1.03 o                         
   6   2   0        494.35        495.50        11.30 o                         
   7   2   0          1.99          1.37         1.53 o                         
   8   2   0        103.30         92.96         5.93 o                         
   9   2   0       1140.09       1177.92        43.18 o                         
  10   2   0        200.95        205.98         9.75 o                         
  11   2   0          1.86          1.98         2.28 o                         
  12   2   0        109.05        113.78        18.01 o                         
 -10   3   0        259.92        248.89        17.04 o                         
  -9   3   0        369.93        319.23        18.20 o                         
  -8   3   0          3.60         -2.47         3.08 o                         
  -7   3   0          6.80          6.34         1.58 o                         
  -6   3   0        227.44        216.70         8.33 o                         
  -5   3   0         28.70         41.71         3.44 o                         
  -4   3   0        498.07        473.03        14.29 o                         
  -3   3   0       1705.60       1775.15        29.14 o                         
  -2   3   0        331.75        234.24         8.81 o                         
  -1   3   0         11.24          8.84         3.26 o                         
   0   3   0       1421.74       1732.91       135.03 o                         
   1   3   0        716.82        842.27        33.85 o                         
   2   3   0       2954.90       3028.56       101.28 o                         
   3   3   0        511.65        599.92        19.21 o                         
   4   3   0        458.10        438.48         7.75 o                         
   5   3   0         96.28         59.33         3.20 o                         
   6   3   0         68.41        103.78         4.78 o                         
   7   3   0         34.04         33.41         3.32 o                         
   8   3   0        164.62        150.75         7.53 o                         
   9   3   0       1610.66       1681.11        32.63 o                         
  10   3   0         10.04         13.17         2.94 o                         
  11   3   0         10.64         12.39        10.03 o                         
  12   3   0        508.30        486.34        37.76 o                         
 -10   4   0         71.44         70.12        18.33 o                         
  -9   4   0         31.30         33.94         6.25 o                         
  -8   4   0        241.44        237.86        15.49 o                         
  -7   4   0        105.87        109.17        10.02 o                         
  -6   4   0         37.51         32.44         3.36 o                         
  -5   4   0        733.94        729.83        55.28 o                         
  -4   4   0         66.81         75.86         5.74 o                         
  -3   4   0        153.87        116.56         6.95 o                         
  -2   4   0        979.17       1069.42        65.94 o                         
  -1   4   0       1786.25       1882.73       101.63 o                         
   0   4   0        200.98        185.61         8.64 o                         
   1   4   0       2568.02       2811.07       194.65 o                         
   2   4   0         47.87         64.13         4.51 o                         
   3   4   0        100.83        143.55         4.49 o                         
   4   4   0       2514.78       2491.85        60.75 o                         
   5   4   0        540.12        510.33        13.46 o                         
   6   4   0        174.90        212.67         7.43 o                         
   7   4   0         19.17         24.86         2.86 o                         
   8   4   0       2216.81       2269.10        43.97 o                         
   9   4   0         17.81          9.88         4.66 o                         
  10   4   0         43.70         50.00         4.73 o                         
  11   4   0        249.29        278.19        16.57 o                         
  12   4   0         59.33         71.60        14.47 o                         
  -9   5   0          6.58          6.23         3.66 o                         
  -8   5   0        170.72        143.72        12.59 o                         
  -7   5   0        202.12        167.45        12.99 o                         
  -6   5   0        286.12        325.44        17.34 o                         
  -5   5   0        332.40        311.18        11.42 o                         
  -4   5   0       1082.65       1012.89        26.88 o                         
  -3   5   0        226.12        187.74        18.21 o                         
  -2   5   0         37.07         34.48         4.21 o                         
  -1   5   0        607.00        577.18        17.30 o                         
   0   5   0       1728.97       1583.42        28.79 o                         
   1   5   0        668.88        604.87        16.15 o                         
   2   5   0          0.99          1.84         1.59 o                         
   3   5   0       3755.96       3829.85        71.17 o                         
   4   5   0       4873.66       5072.46       118.52 o                         
   5   5   0         98.68        133.82         7.97 o                         
   6   5   0        580.20        571.83        17.15 o                         
   7   5   0       1186.92       1155.44        22.78 o                         
   8   5   0        423.95        432.15        12.47 o                         
   9   5   0         71.13         68.39         5.02 o                         
  10   5   0          9.94          7.68         4.75 o                         
  11   5   0        520.64        588.68        25.65 o                         
  12   5   0        122.58        148.73        21.28 o                         
  -8   6   0        193.85        203.58        18.49 o                         
  -7   6   0        232.41        248.19        16.50 o                         
  -6   6   0          0.66          2.86         3.56 o                         
  -5   6   0        228.89        187.27        19.80 o                         
  -4   6   0        321.74        343.87        24.47 o                         
  -3   6   0        109.22        114.09        13.74 o                         
  -2   6   0        113.18        118.39        13.22 o                         
  -1   6   0       2544.14       2725.69        49.95 o                         
   0   6   0       2301.10       2259.37        43.02 o                         
   1   6   0         23.39         21.35         3.74 o                         
   2   6   0          2.56          4.57         3.02 o                         
   3   6   0       1099.85       1172.29        19.24 o                         
   4   6   0        452.04        516.67        12.37 o                         
   5   6   0         10.37         13.41         2.25 o                         
   6   6   0        872.85        855.34        68.81 o                         
   7   6   0        348.55        362.05        24.05 o                         
   8   6   0         18.64         22.99         2.35 o                         
   9   6   0        224.58        217.70         8.25 o                         
  10   6   0        447.21        502.02        43.14 o                         
  11   6   0        101.63         90.10        10.30 o                         
  12   6   0          9.13          5.49         5.88 o                         
  -7   7   0          7.76          1.71         2.90 o                         
  -6   7   0         64.86         52.83        14.32 o                         
  -5   7   0        164.46        162.70        12.51 o                         
  -4   7   0         26.37         28.26         7.55 o                         
  -3   7   0         41.30         30.32         7.83 o                         
  -2   7   0        919.30        934.46        42.85 o                         
  -1   7   0        447.83        455.56        13.37 o                         
   0   7   0          7.87          8.49         2.47 o                         
   1   7   0         43.89         59.76         9.14 o                         
   2   7   0        504.32        494.20        19.17 o                         
   3   7   0         60.62         56.82         3.70 o                         
   4   7   0        156.73        149.92         6.93 o                         
   5   7   0       1424.77       1392.60        26.02 o                         
   6   7   0       1252.44       1196.65        55.87 o                         
   7   7   0        224.40        298.95        16.08 o                         
   8   7   0          3.81         -5.49         5.49 o                         
   9   7   0         32.56         28.72         8.22 o                         
  10   7   0        123.60         92.34        13.58 o                         
  11   7   0          1.57          4.39         3.73 o                         
  12   7   0          3.02          1.73         6.04 o                         
  -6   8   0          6.04          8.69         3.23 o                         
  -5   8   0         12.79         21.95         5.01 o                         
  -4   8   0          0.56         -1.93         3.60 o                         
  -3   8   0        665.92        660.50        24.88 o                         
  -2   8   0         11.95         18.94         3.48 o                         
  -1   8   0        513.10        531.23        15.53 o                         
   0   8   0         10.46          8.55         3.18 o                         
   1   8   0        410.22        384.16        24.49 o                         
   2   8   0          7.54          2.31         2.69 o                         
   3   8   0        124.80         97.90         6.26 o                         
   4   8   0          8.45         28.32         4.49 o                         
   5   8   0        772.57        787.28        18.72 o                         
   6   8   0          0.74          2.19         1.46 o                         
   7   8   0        844.90        763.04        84.68 o                         
   8   8   0        113.34        140.77        16.72 o                         
   9   8   0        206.22        157.62        18.43 o                         
  10   8   0          7.85          5.62         5.07 o                         
  11   8   0          4.32          1.45         4.09 o                         
  12   8   0        341.35        290.03        26.54 o                         
  -5   9   0         37.18         43.47        12.82 o                         
  -4   9   0          0.71          4.95         4.94 o                         
  -3   9   0        190.32        212.38        22.07 o                         
  -2   9   0        160.25        197.49        20.96 o                         
  -1   9   0         16.60         10.79         2.53 o                         
   0   9   0         54.40         69.56        11.50 o                         
   1   9   0         23.79         27.32         4.91 o                         
   2   9   0         82.72         55.02         7.02 o                         
   3   9   0         36.60         34.55         3.98 o                         
   4   9   0        753.83        743.78        20.00 o                         
   5   9   0        188.26        164.49         8.20 o                         
   6   9   0        839.02        757.10        29.01 o                         
   7   9   0         52.97         56.59         7.93 o                         
   8   9   0        677.40        709.38        53.28 o                         
   9   9   0         17.95         11.94         5.53 o                         
  10   9   0         37.38         25.46         8.38 o                         
  11   9   0        132.57        131.60        18.05 o                         
  -4  10   0         48.23         43.82         8.14 o                         
  -3  10   0         10.36         11.33         4.04 o                         
  -2  10   0          2.35         -0.81         4.71 o                         
  -1  10   0         37.73         47.33        10.61 o                         
   0  10   0        253.71        295.06        24.93 o                         
   1  10   0          9.54          7.87         3.43 o                         
   2  10   0         32.37         25.26         8.61 o                         
   3  10   0        143.45        145.10        12.14 o                         
   4  10   0        346.46        313.15        19.68 o                         
   5  10   0         10.24          4.78         3.28 o                         
   6  10   0         10.15         10.52         4.00 o                         
   7  10   0        251.55        260.97        17.85 o                         
   8  10   0         31.02         17.84         4.58 o                         
   9  10   0          4.89         -6.91         6.91 o                         
  10  10   0        124.32        120.53        18.04 o                         
  -2  11   0          0.65         -0.66         3.18 o                         
  -1  11   0        225.26        232.38        24.65 o                         
   0  11   0        381.86        415.03        22.52 o                         
   1  11   0         16.99          6.65         6.10 o                         
   2  11   0        137.87        132.11        12.24 o                         
   3  11   0        448.12        475.50        28.28 o                         
   4  11   0          0.65         -0.66         6.01 o                         
   5  11   0          1.04         -4.60         4.60 o                         
   6  11   0        380.57        398.88        22.84 o                         
   7  11   0          9.41         13.00         3.57 o                         
   8  11   0          4.75          1.87         3.07 o                         
   9  11   0         67.04         72.74        14.53 o                         
   0  12   0         63.76         59.20         7.02 o                         
   1  12   0        430.32        409.12        32.68 o                         
   2  12   0         87.83         94.36        21.29 o                         
   3  12   0         79.17         90.72        11.16 o                         
   4  12   0         10.33         15.30         5.96 o                         
   5  12   0        366.35        348.51        22.24 o                         
   6  12   0        230.72        216.04        17.23 o                         
   7  12   0         25.70         30.86         6.81 o                         
  -7 -12   1         81.92         52.90         9.03 o                         
  -6 -12   1         60.80         64.08         9.53 o                         
  -5 -12   1        136.66        146.01        14.04 o                         
  -4 -12   1          1.19         -0.04         3.20 o                         
  -3 -12   1         32.09         16.65         6.32 o                         
  -2 -12   1         41.01         41.48         7.42 o                         
  -1 -12   1         61.75         70.28        14.05 o                         
   0 -12   1         34.28         34.80         7.11 o                         
  -9 -11   1        155.29        136.42        19.50 o                         
  -8 -11   1          7.98          3.65         4.33 o                         
  -7 -11   1          1.67          5.37         4.01 o                         
  -6 -11   1        177.12        197.90        15.94 o                         
  -5 -11   1         47.66         42.85         7.59 o                         
  -4 -11   1         10.72          7.37         4.77 o                         
  -3 -11   1          1.38          2.89         2.86 o                         
  -2 -11   1        138.10        143.48        12.63 o                         
  -1 -11   1          0.89          0.78         2.70 o                         
   0 -11   1          4.58          1.03         2.38 o                         
   1 -11   1         44.15         54.16         8.37 o                         
   2 -11   1        133.53        148.71        13.62 o                         
 -10 -10   1        120.79        111.92        17.73 o                         
  -9 -10   1         62.12         60.54        12.04 o                         
  -8 -10   1          2.44          3.59         3.95 o                         
  -7 -10   1        249.50        248.65        17.26 o                         
  -6 -10   1          6.13          5.06         3.67 o                         
  -5 -10   1        202.88        181.15        14.05 o                         
  -4 -10   1         81.21         81.24        12.81 o                         
  -3 -10   1          4.10          0.42         2.70 o                         
  -2 -10   1        269.56        259.97        23.14 o                         
  -1 -10   1         35.52         29.98         5.44 o                         
   0 -10   1          5.07          6.98         3.68 o                         
   1 -10   1        118.00         85.69        14.72 o                         
   2 -10   1          4.27          3.00         4.63 o                         
   3 -10   1          2.02          2.21         5.84 o                         
   4 -10   1         36.70         31.99         9.71 o                         
 -11  -9   1        106.87         81.85        14.73 o                         
 -10  -9   1        207.99        189.37        21.64 o                         
  -9  -9   1         28.28         18.69         7.18 o                         
  -8  -9   1        180.20        147.96        18.25 o                         
  -7  -9   1        612.39        556.14        25.46 o                         
  -6  -9   1        179.45        190.92        17.21 o                         
  -5  -9   1        108.92         77.41         5.82 o                         
  -4  -9   1       1396.02       1329.05        29.06 o                         
  -3  -9   1        197.65        197.83        13.46 o                         
  -2  -9   1         87.69         72.36         8.04 o                         
  -1  -9   1         61.49         54.27         6.83 o                         
   0  -9   1         28.47         39.24         6.67 o                         
   1  -9   1         28.61         19.26         4.85 o                         
   2  -9   1         64.44         39.57         9.92 o                         
   3  -9   1        104.91        114.05        16.76 o                         
   4  -9   1        149.55        179.51        21.28 o                         
   5  -9   1         78.80         61.75         8.75 o                         
 -11  -8   1        131.35        126.55        17.53 o                         
 -10  -8   1        118.74        108.98        15.84 o                         
  -9  -8   1          9.17          4.98         4.35 o                         
  -8  -8   1       1060.70       1038.83        50.25 o                         
  -7  -8   1        481.67        449.88        30.70 o                         
  -6  -8   1          2.72          2.59         1.35 o                         
  -5  -8   1        262.35        286.32        13.30 o                         
  -4  -8   1        182.59        187.05         8.93 o                         
  -3  -8   1        767.42        871.78        57.95 o                         
  -2  -8   1        147.15        147.04        10.64 o                         
  -1  -8   1       1027.60        972.95        29.79 o                         
   0  -8   1        224.46        222.62        17.99 o                         
   1  -8   1        115.56        108.86         9.38 o                         
   2  -8   1        533.25        574.91        17.72 o                         
   3  -8   1        819.21        875.08        46.54 o                         
   4  -8   1         30.42         35.01         9.54 o                         
   5  -8   1         30.66         24.31         8.06 o                         
   6  -8   1         18.32         23.32         5.60 o                         
 -12  -7   1        404.36        409.92        31.39 o                         
 -11  -7   1         64.80         39.69         9.45 o                         
 -10  -7   1        510.54        458.93        32.04 o                         
  -9  -7   1        519.28        561.22        35.01 o                         
  -8  -7   1         35.62         51.92        10.57 o                         
  -7  -7   1          0.59          2.63         1.58 o                         
  -6  -7   1        289.06        267.02        13.01 o                         
  -5  -7   1       2389.79       2362.12        42.80 o                         
  -4  -7   1          7.44          5.35         2.57 o                         
  -3  -7   1         94.32        105.09         5.26 o                         
  -2  -7   1       2800.27       2775.64        57.26 o                         
  -1  -7   1       1267.59       1239.56        32.66 o                         
   0  -7   1        307.77        300.67        19.98 o                         
   1  -7   1         69.44         65.73         4.39 o                         
   2  -7   1        505.34        547.79        14.19 o                         
   3  -7   1          7.09          8.34         1.80 o                         
   4  -7   1          0.56         -6.44         6.44 o                         
   5  -7   1        147.81        173.28        19.90 o                         
   6  -7   1        140.67        136.54        12.41 o                         
   7  -7   1          1.21          2.36         3.30 o                         
 -12  -6   1         23.53         24.11         5.83 o                         
 -11  -6   1         37.41         37.00         7.39 o                         
 -10  -6   1        624.59        645.93        56.23 o                         
  -9  -6   1         79.20         84.95         5.97 o                         
  -8  -6   1        301.67        289.17         9.19 o                         
  -7  -6   1        202.91        198.13         6.75 o                         
  -6  -6   1       2891.75       2744.18        51.09 o                         
  -5  -6   1        410.40        388.27        15.60 o                         
  -4  -6   1         35.26         33.19         2.98 o                         
  -3  -6   1       1403.02       1464.90        30.40 o                         
  -2  -6   1       2236.25       2223.55        34.92 o                         
  -1  -6   1         10.25          9.59         6.61 o                         
   0  -6   1         21.34         13.09         4.37 o                         
   1  -6   1       2346.32       2429.55        44.05 o                         
   2  -6   1        584.43        581.38        13.96 o                         
   3  -6   1          0.72          1.51         4.45 o                         
   4  -6   1          0.83          5.50         2.36 o                         
   5  -6   1        142.61        151.58        17.25 o                         
   6  -6   1        407.21        416.17        30.67 o                         
   7  -6   1          2.93          5.20         4.16 o                         
   8  -6   1         19.03         26.24         6.00 o                         
 -12  -5   1          0.44         -0.99         5.13 o                         
 -11  -5   1         39.40         39.99         6.70 o                         
 -10  -5   1        702.60        707.93        32.09 o                         
  -9  -5   1        217.10        217.22         9.65 o                         
  -8  -5   1         76.21         77.44         5.34 o                         
  -7  -5   1        282.66        299.83         8.39 o                         
  -6  -5   1       1312.67       1242.66        27.35 o                         
  -5  -5   1        216.74        241.08         7.10 o                         
  -4  -5   1         29.77         17.68         4.47 o                         
  -3  -5   1        248.82        190.82         6.80 o                         
  -2  -5   1         48.50         60.15         3.62 o                         
  -1  -5   1         13.68          4.23         1.93 o                         
   0  -5   1       1821.51       1732.79        36.46 o                         
   1  -5   1       1293.16       1339.57        22.44 o                         
   2  -5   1         22.74         30.54         3.14 o                         
   3  -5   1        388.49        441.24        16.27 o                         
   4  -5   1        644.94        683.23        21.03 o                         
   5  -5   1          1.21          1.06         1.73 o                         
   6  -5   1          1.88          0.88         4.72 o                         
   7  -5   1         53.20         51.63         7.22 o                         
   8  -5   1         79.05         71.03        10.45 o                         
   9  -5   1         13.49          5.64         4.99 o                         
 -12  -4   1         45.47         56.34        13.24 o                         
 -11  -4   1        956.92        999.71        34.22 o                         
 -10  -4   1         90.61         86.12         6.58 o                         
  -9  -4   1         24.45         21.30         4.41 o                         
  -8  -4   1       1963.97       2034.38        60.20 o                         
  -7  -4   1        294.13        280.96         8.31 o                         
  -6  -4   1         41.17         38.55         2.73 o                         
  -5  -4   1        151.04        179.67         5.18 o                         
  -4  -4   1        223.74        340.91         7.64 o                         
  -3  -4   1       1456.24       1521.64        63.99 o                         
  -2  -4   1        599.16        771.01        37.76 o                         
  -1  -4   1       2616.52       3035.79       178.82 o                         
   0  -4   1       1001.41        951.73        22.40 o                         
   1  -4   1        454.38        472.10        15.94 o                         
   2  -4   1        117.10        145.98         6.12 o                         
   3  -4   1        131.67        106.43         6.77 o                         
   4  -4   1        668.79        668.69        27.93 o                         
   5  -4   1         86.88        104.28         8.68 o                         
   6  -4   1        322.32        303.59        11.33 o                         
   7  -4   1       1117.39       1043.44        37.89 o                         
   8  -4   1          0.75         -3.03         3.13 o                         
   9  -4   1          7.24         -2.06         3.00 o                         
  10  -4   1        111.21        120.66        12.15 o                         
 -12  -3   1        151.32        165.86        21.77 o                         
 -11  -3   1        229.16        219.67        13.67 o                         
 -10  -3   1         25.61         28.35         4.00 o                         
  -9  -3   1       1068.37       1108.12        25.30 o                         
  -8  -3   1        315.15        306.21        11.31 o                         
  -7  -3   1        173.85        155.22         7.36 o                         
  -6  -3   1        590.89        666.50        13.23 o                         
  -5  -3   1        382.70        377.42         7.97 o                         
  -4  -3   1       5954.48       6208.27        72.59 o                         
  -3  -3   1        451.10        483.60        12.38 o                         
  -2  -3   1         67.01         90.50         3.97 o                         
  -1  -3   1       5136.59       5473.77       292.30 o                         
   0  -3   1        365.10        321.67        14.44 o                         
   1  -3   1       1256.00       1297.39        33.43 o                         
   2  -3   1        460.96        385.82         9.38 o                         
   3  -3   1        676.86        598.11        25.67 o                         
   4  -3   1        160.69        137.85         5.93 o                         
   5  -3   1        275.51        239.37         8.98 o                         
   6  -3   1       1082.85       1021.95        22.76 o                         
   7  -3   1          1.50          1.83         4.92 o                         
   8  -3   1        125.10        111.43        10.40 o                         
   9  -3   1         73.00         69.36         8.63 o                         
  10  -3   1        178.82        181.77        31.61 o                         
 -12  -2   1         74.89        103.37        17.11 o                         
 -11  -2   1        126.16        155.81        12.12 o                         
 -10  -2   1        170.22        173.59         9.36 o                         
  -9  -2   1        740.16        730.22        19.60 o                         
  -8  -2   1        530.27        552.57        15.82 o                         
  -7  -2   1        224.38        255.21         9.72 o                         
  -6  -2   1        616.29        644.91        13.84 o                         
  -5  -2   1       3337.71       3701.85        49.78 o                         
  -4  -2   1       2808.50       3002.02        44.23 o                         
  -3  -2   1        657.72        668.05        12.23 o                         
  -2  -2   1      10051.85      10835.04       137.54 o                         
  -1  -2   1       2767.99       3172.99        45.75 o                         
   0  -2   1       4354.21       4310.29       121.53 o                         
   1  -2   1      13289.54      12900.69       154.92 o                         
   2  -2   1      18770.11      18223.20       216.70 o                         
   3  -2   1       5660.62       5725.12        94.36 o                         
   4  -2   1        642.94        617.34        20.25 o                         
   5  -2   1         78.90         59.11         3.20 o                         
   6  -2   1        811.43        719.12        41.43 o                         
   7  -2   1         14.92         16.46         3.91 o                         
   8  -2   1         22.32         25.13         5.30 o                         
   9  -2   1        367.57        372.73        19.29 o                         
  10  -2   1         79.25         83.19         9.40 o                         
  11  -2   1         31.83         29.47         6.02 o                         
 -12  -1   1         20.59          6.11         4.06 o                         
 -11  -1   1          6.88          4.08         4.08 o                         
 -10  -1   1        543.43        500.50        21.77 o                         
  -9  -1   1        417.93        418.46        14.54 o                         
  -8  -1   1          2.53          4.73         2.46 o                         
  -7  -1   1        820.15        858.36        19.73 o                         
  -6  -1   1       1216.77       1192.39        24.52 o                         
  -5  -1   1        507.69        518.36        14.04 o                         
  -4  -1   1         58.45         83.66         4.37 o                         
  -3  -1   1        383.78        393.21         8.95 o                         
  -2  -1   1       7008.07       8339.26       178.49 o                         
  -1  -1   1        405.64        420.55        13.59 o                         
   0  -1   1        679.02        529.49        14.02 o                         
   1  -1   1      11774.95      11525.17       262.24 o                         
   2  -1   1      24687.12      22824.98       471.03 o                         
   3  -1   1        249.71        242.47        14.31 o                         
   4  -1   1        154.79        120.67        11.33 o                         
   5  -1   1       2228.75       1836.66       136.17 o                         
   6  -1   1        393.85        355.88        33.20 o                         
   7  -1   1         32.45         29.24         3.14 o                         
   8  -1   1        975.50       1038.11        31.67 o                         
   9  -1   1        775.63        802.01        45.60 o                         
  10  -1   1        216.24        181.31        14.88 o                         
  11  -1   1          3.63          1.49         5.53 o                         
 -11   0   1         37.86         29.55         6.13 o                         
 -10   0   1       1071.32       1092.95        34.77 o                         
  -9   0   1        158.53        145.80         7.99 o                         
  -8   0   1          1.29          3.48         1.63 o                         
  -7   0   1       1366.67       1321.50        42.16 o                         
  -6   0   1       1778.62       1970.05        41.35 o                         
  -5   0   1          0.80          0.44         1.45 o                         
  -4   0   1        831.75        922.89        28.38 o                         
  -3   0   1       2060.79       2294.01        76.90 o                         
  -2   0   1        626.79        756.94        56.39 o                         
  -1   0   1        737.23        751.78        19.13 o                         
   2   0   1       1116.12       1195.82        33.57 o                         
   3   0   1        462.74        490.93        20.53 o                         
   4   0   1        716.79        570.07        21.86 o                         
   5   0   1       4236.12       4457.35        77.04 o                         
   6   0   1        119.27        141.93         5.68 o                         
   7   0   1        592.49        567.81        16.49 o                         
   8   0   1        345.30        367.39        10.62 o                         
   9   0   1         67.54         80.06         8.20 o                         
  10   0   1         15.02         10.13         3.42 o                         
  11   0   1         46.95         72.00         8.71 o                         
  12   0   1        147.40        126.98        11.99 o                         
 -11   1   1         18.00         10.40         8.36 o                         
 -10   1   1          0.90          7.81         4.19 o                         
  -9   1   1        232.44        197.86        13.43 o                         
  -8   1   1        340.06        341.19        16.66 o                         
  -7   1   1        758.12        777.46        24.94 o                         
  -6   1   1         48.89         39.04         4.25 o                         
  -5   1   1        442.39        461.86        16.12 o                         
  -4   1   1        627.21        558.25        22.05 o                         
  -3   1   1         31.89         57.02         3.61 o                         
  -2   1   1       4690.07       5252.20       217.75 o                         
  -1   1   1        657.91        764.11        34.02 o                         
   2   1   1        517.78        562.59        12.70 o                         
   3   1   1       4966.26       4628.69        51.04 o                         
   4   1   1       2047.32       2068.59        30.81 o                         
   5   1   1         50.03         45.01         3.12 o                         
   6   1   1         35.42         35.27         2.97 o                         
   7   1   1        809.68        774.40        17.16 o                         
   8   1   1         28.85         18.49         2.76 o                         
   9   1   1        173.51        171.83         8.59 o                         
  10   1   1        191.61        214.32        13.60 o                         
  11   1   1        676.53        592.09        24.70 o                         
  12   1   1          4.06          0.04         2.52 o                         
 -11   2   1         19.00         21.47         5.82 o                         
 -10   2   1         27.96         27.01         5.77 o                         
  -9   2   1        162.35        181.60        18.04 o                         
  -8   2   1        365.58        392.47        18.54 o                         
  -7   2   1        246.11        225.56        13.04 o                         
  -6   2   1         31.76         28.76         6.23 o                         
  -5   2   1          4.57          2.80         2.12 o                         
  -4   2   1         64.36         57.50         5.30 o                         
  -3   2   1         19.57         30.06         2.98 o                         
  -2   2   1        138.40        137.94         5.30 o                         
  -1   2   1       3949.47       4023.50        73.57 o                         
   0   2   1       2317.21       2243.69        51.92 o                         
   1   2   1       7832.76       7791.38       372.63 o                         
   2   2   1       1523.77       1589.19        58.90 o                         
   3   2   1        109.53        101.46         3.36 o                         
   4   2   1          1.22          1.71         0.75 o                         
   5   2   1         25.03         28.88         2.28 o                         
   6   2   1        685.65        696.60        14.45 o                         
   7   2   1        866.91        897.79        16.94 o                         
   8   2   1          9.03          2.25         1.43 o                         
   9   2   1         58.72         58.88         5.16 o                         
  10   2   1         79.85         70.97         5.37 o                         
  11   2   1         15.73         18.71         6.18 o                         
  12   2   1         58.79         61.70        13.46 o                         
 -10   3   1          7.28          1.69         2.76 o                         
  -9   3   1        267.01        246.28        15.98 o                         
  -8   3   1         44.29         43.08         7.09 o                         
  -7   3   1          7.03          9.96         4.05 o                         
  -6   3   1        347.72        322.73        11.41 o                         
  -5   3   1        968.14        899.57        32.06 o                         
  -4   3   1         98.42         78.68         4.91 o                         
  -3   3   1        964.29        905.29        15.93 o                         
  -2   3   1        491.92        394.55        16.99 o                         
  -1   3   1        301.03        262.22         9.12 o                         
   0   3   1        139.20        170.40        10.24 o                         
   1   3   1        156.34         99.26         8.26 o                         
   2   3   1       3268.53       2930.16       132.88 o                         
   3   3   1        488.21        476.09        27.46 o                         
   4   3   1        926.47        915.79        14.09 o                         
   5   3   1       4567.87       4557.35        47.50 o                         
   6   3   1       1405.89       1287.32        32.16 o                         
   7   3   1        162.94        167.47         8.29 o                         
   8   3   1          6.54          3.17         1.46 o                         
   9   3   1       1135.65       1097.01        23.80 o                         
  10   3   1        277.64        315.96        19.90 o                         
  11   3   1         14.09         12.78         4.65 o                         
  12   3   1         70.94         83.94        16.13 o                         
 -10   4   1         33.32         16.70        10.15 o                         
  -9   4   1          1.06          0.42         2.76 o                         
  -8   4   1         26.65         42.06         6.61 o                         
  -7   4   1         15.02         13.51         4.08 o                         
  -6   4   1        917.54        863.97        20.55 o                         
  -5   4   1         99.08        107.21         6.24 o                         
  -4   4   1         63.39         65.76         4.68 o                         
  -3   4   1        272.91        267.68         9.27 o                         
  -2   4   1       2047.07       1990.17        98.25 o                         
  -1   4   1        200.94        211.43         9.20 o                         
   0   4   1        222.37        241.86        14.10 o                         
   1   4   1        771.69        765.20        37.41 o                         
   2   4   1       8238.69       8520.38        92.58 o                         
   3   4   1         12.16         10.83         1.12 o                         
   4   4   1       1152.95       1179.31        17.41 o                         
   5   4   1       1373.88       1442.52        21.01 o                         
   6   4   1        130.90        157.99         4.76 o                         
   7   4   1         56.28         57.32         4.78 o                         
   8   4   1        921.37       1007.44        21.11 o                         
   9   4   1        383.98        420.53        13.05 o                         
  10   4   1        192.39        214.64        10.17 o                         
  11   4   1          7.02          7.06         6.30 o                         
  12   4   1        121.22        131.70        19.29 o                         
  -9   5   1          1.87         -3.20         3.20 o                         
  -8   5   1          7.41          8.78         3.77 o                         
  -7   5   1        251.21        233.31        14.95 o                         
  -6   5   1        198.47        222.02        13.99 o                         
  -5   5   1          3.69          1.25         2.26 o                         
  -4   5   1        684.77        611.26        20.60 o                         
  -3   5   1        609.35        552.82        15.03 o                         
  -2   5   1         59.92         49.37         5.04 o                         
  -1   5   1        362.69        351.78        18.48 o                         
   0   5   1         74.73         48.47         4.72 o                         
   1   5   1       3681.42       3685.39        90.09 o                         
   2   5   1        163.83        152.10         7.98 o                         
   3   5   1         36.70         34.47         4.43 o                         
   4   5   1        194.88        127.99         6.48 o                         
   5   5   1        292.99        274.45         6.89 o                         
   6   5   1        394.65        439.24        12.22 o                         
   7   5   1         24.01         19.76         4.31 o                         
   8   5   1        334.21        340.92         9.75 o                         
   9   5   1        917.72        929.98        20.28 o                         
  10   5   1        142.84        159.46        16.34 o                         
  11   5   1        415.28        434.14        21.25 o                         
  12   5   1         22.92         27.81        10.05 o                         
  -8   6   1          2.09          1.75         4.54 o                         
  -7   6   1        229.62        232.94        15.56 o                         
  -6   6   1         32.90         37.70        12.41 o                         
  -5   6   1         60.07         62.35         9.97 o                         
  -4   6   1         28.57         26.11         4.46 o                         
  -3   6   1         14.91         14.57         2.65 o                         
  -2   6   1        108.70        111.46        12.33 o                         
  -1   6   1       1273.20       1306.69        32.19 o                         
   0   6   1        695.25        679.05        16.13 o                         
   1   6   1         45.04         68.09         4.64 o                         
   2   6   1        850.23        922.90        23.82 o                         
   3   6   1        691.79        704.26        18.50 o                         
   4   6   1        773.79        701.88        19.62 o                         
   5   6   1         65.85         63.03         6.49 o                         
   6   6   1        270.85        266.63        13.92 o                         
   7   6   1       1274.93       1246.36        28.78 o                         
   8   6   1         78.57         83.33         8.47 o                         
   9   6   1        176.98        172.13        12.96 o                         
  10   6   1        181.29        166.59        16.70 o                         
  11   6   1        142.02        148.98        17.02 o                         
  12   6   1         17.29         12.96         7.16 o                         
  -7   7   1         31.91         27.15         6.02 o                         
  -6   7   1         87.82         69.07         8.52 o                         
  -5   7   1        456.12        452.88        21.25 o                         
  -4   7   1         91.34        106.41         9.67 o                         
  -3   7   1        211.27        205.95        12.76 o                         
  -2   7   1          2.26          4.28         4.18 o                         
  -1   7   1        492.64        487.52        27.69 o                         
   0   7   1        151.22        146.74         8.72 o                         
   1   7   1         18.22         11.31         5.80 o                         
   2   7   1          4.68          5.12         2.47 o                         
   3   7   1        320.79        274.47        14.21 o                         
   4   7   1        128.16        124.19         6.06 o                         
   5   7   1          3.79          0.97         1.17 o                         
   6   7   1        789.39        691.54        42.58 o                         
   7   7   1          1.10          1.50         4.16 o                         
   8   7   1       1196.15       1093.12        47.45 o                         
   9   7   1        227.68        188.08        26.39 o                         
  10   7   1        438.66        452.11        31.68 o                         
  11   7   1         96.30         68.25         9.03 o                         
  12   7   1          5.65         -1.19         3.00 o                         
  -6   8   1         48.32         45.10         7.13 o                         
  -5   8   1        147.28        161.48        13.01 o                         
  -4   8   1          0.80         -1.46         2.66 o                         
  -3   8   1         54.20         45.59         6.56 o                         
  -2   8   1        121.45        125.04        10.18 o                         
  -1   8   1        109.31        105.86         7.79 o                         
   0   8   1        118.95        125.84         8.64 o                         
   1   8   1         44.07         47.83         5.34 o                         
   2   8   1       1417.13       1267.33        49.61 o                         
   3   8   1         90.43         95.90         8.74 o                         
   4   8   1        381.80        396.00        12.54 o                         
   5   8   1        627.50        602.28        15.12 o                         
   6   8   1        164.65        173.91        12.37 o                         
   7   8   1          2.88         -0.67         2.71 o                         
   8   8   1        359.40        339.23        18.63 o                         
   9   8   1          3.01          2.60         3.73 o                         
  10   8   1         68.04         53.99        11.21 o                         
  11   8   1         22.26         24.53         7.95 o                         
  12   8   1         83.76        105.87        16.35 o                         
  -5   9   1         21.94         24.85         7.15 o                         
  -4   9   1        240.29        227.87        15.57 o                         
  -3   9   1        136.36        125.17        12.80 o                         
  -2   9   1        262.45        291.38        14.90 o                         
  -1   9   1        241.89        255.54        14.28 o                         
   0   9   1         11.26         21.68         4.57 o                         
   1   9   1        760.27        744.39        24.18 o                         
   2   9   1        134.34        110.47         9.98 o                         
   3   9   1          3.94          7.42         3.46 o                         
   4   9   1        940.72        863.90        28.55 o                         
   5   9   1        296.21        297.45        10.88 o                         
   6   9   1          1.61          1.02         1.03 o                         
   7   9   1        124.91        102.21        23.72 o                         
   8   9   1        103.21        114.52        14.56 o                         
   9   9   1         75.47         61.79        12.23 o                         
  10   9   1         39.22         28.37         8.81 o                         
  11   9   1          0.60          0.77         5.14 o                         
  -4  10   1        148.54        154.52        13.29 o                         
  -3  10   1         67.67         67.39         8.71 o                         
  -2  10   1          8.79         11.72         3.68 o                         
  -1  10   1         81.04         58.86         7.44 o                         
   0  10   1         11.86         13.04         3.17 o                         
   1  10   1        273.38        301.49        25.55 o                         
   2  10   1        754.48        747.81        29.18 o                         
   3  10   1        798.72        791.75        30.13 o                         
   4  10   1        205.13        204.52        14.78 o                         
   5  10   1        219.80        203.64         9.76 o                         
   6  10   1         25.44         17.36         4.86 o                         
   7  10   1        116.14        111.56        11.42 o                         
   8  10   1        802.64        844.88        49.59 o                         
   9  10   1         43.11         46.94         8.32 o                         
  10  10   1          3.27         -5.33         5.33 o                         
  -2  11   1          8.75          4.59         4.20 o                         
  -1  11   1        120.47        109.08        10.90 o                         
   0  11   1          7.70         14.39         4.28 o                         
   1  11   1         20.21         23.46         7.39 o                         
   2  11   1        338.77        336.97        15.00 o                         
   3  11   1        158.05        171.09        10.25 o                         
   4  11   1         74.29         80.83         6.90 o                         
   5  11   1        143.54        129.46        12.43 o                         
   6  11   1        228.20        207.74        38.35 o                         
   7  11   1        369.00        367.50        22.11 o                         
   8  11   1         41.66         30.96         6.72 o                         
   9  11   1         17.78         22.87         5.75 o                         
  10  11   1        111.84         97.28        17.08 o                         
   0  12   1          7.13         10.27         3.18 o                         
   1  12   1        115.67        127.62        12.18 o                         
   2  12   1        133.30        133.24        11.78 o                         
   3  12   1        545.64        564.52        34.18 o                         
   4  12   1          5.87          9.45         4.69 o                         
   5  12   1        115.98        120.07        15.41 o                         
   6  12   1        164.79        138.80        13.93 o                         
   7  12   1         45.41         50.80         8.52 o                         
   8  12   1          0.61          9.84         4.88 o                         
  -7 -12   2         86.82        108.71        17.86 o                         
  -6 -12   2         24.36         23.44         6.22 o                         
  -5 -12   2        129.49        142.28        13.88 o                         
  -4 -12   2         61.99         51.63         8.47 o                         
  -3 -12   2        104.97        122.61        16.16 o                         
  -2 -12   2         27.22         14.67         4.24 o                         
  -1 -12   2         38.38         50.21         7.63 o                         
  -8 -11   2         39.08         41.00        10.21 o                         
  -7 -11   2          7.38         -1.08         4.63 o                         
  -6 -11   2        259.02        239.24        17.53 o                         
  -5 -11   2        151.57        144.79        13.44 o                         
  -4 -11   2         92.74         63.48         8.76 o                         
  -3 -11   2          4.27          1.92         3.26 o                         
  -2 -11   2         93.70        110.77        11.23 o                         
  -1 -11   2          2.05          2.90         3.46 o                         
   0 -11   2          9.98          5.37         2.55 o                         
   1 -11   2         14.27         25.80         4.69 o                         
   2 -11   2         43.98         41.90         7.50 o                         
 -10 -10   2        186.63        175.86        22.07 o                         
  -9 -10   2        244.00        215.14        24.39 o                         
  -8 -10   2         50.65         41.82        10.61 o                         
  -7 -10   2          6.37          0.49         4.04 o                         
  -6 -10   2        370.00        405.13        46.79 o                         
  -5 -10   2        389.96        387.91        21.21 o                         
  -4 -10   2         38.00         27.12         5.71 o                         
  -3 -10   2          7.80         11.46         4.14 o                         
  -2 -10   2        563.16        603.21        47.30 o                         
  -1 -10   2         31.56         21.22         5.50 o                         
   0 -10   2         15.32         15.20         7.20 o                         
   1 -10   2        311.03        314.60        15.02 o                         
   2 -10   2         11.40          9.57         3.49 o                         
   3 -10   2          0.81         12.57         7.46 o                         
   4 -10   2         26.84         39.85        11.23 o                         
 -11  -9   2        148.40        150.87        20.46 o                         
 -10  -9   2        137.47        142.22        19.55 o                         
  -9  -9   2         27.26         37.11        10.64 o                         
  -8  -9   2        235.93        227.16        23.40 o                         
  -7  -9   2        477.74        506.45        34.62 o                         
  -6  -9   2        153.41        154.44        13.57 o                         
  -5  -9   2         25.31         17.69         4.30 o                         
  -4  -9   2          8.07          2.77         2.70 o                         
  -3  -9   2        587.98        554.23        23.39 o                         
  -2  -9   2        278.27        270.89        15.57 o                         
  -1  -9   2         18.82         14.76         5.44 o                         
   0  -9   2         26.19         32.87         5.53 o                         
   1  -9   2        618.51        617.52        57.59 o                         
   2  -9   2         74.27         81.45         9.18 o                         
   3  -9   2        132.70        161.06        20.97 o                         
   4  -9   2         93.43        100.07        16.73 o                         
   5  -9   2         58.95         60.90        13.86 o                         
 -11  -8   2        314.23        319.39        29.18 o                         
 -10  -8   2         44.42         47.44        11.28 o                         
  -9  -8   2        350.03        324.07        28.01 o                         
  -8  -8   2        760.73        744.33        42.43 o                         
  -7  -8   2        689.35        690.14        39.67 o                         
  -6  -8   2        203.14        193.80         9.14 o                         
  -5  -8   2         28.44         27.08         5.39 o                         
  -4  -8   2       1792.52       1712.10        45.06 o                         
  -3  -8   2       1142.16       1069.07        21.65 o                         
  -2  -8   2         58.48         41.82         5.71 o                         
  -1  -8   2       1325.91       1247.76        44.66 o                         
   0  -8   2       1552.07       1558.29        74.90 o                         
   1  -8   2         11.59          7.38         2.41 o                         
   2  -8   2         52.78         36.74         6.10 o                         
   3  -8   2        257.51        307.27        27.47 o                         
   4  -8   2        428.18        487.72        35.31 o                         
   5  -8   2          3.57          1.46         4.71 o                         
   6  -8   2         10.93         15.54         7.76 o                         
 -11  -7   2        150.06        129.89        17.75 o                         
 -10  -7   2          8.11          7.05         4.36 o                         
  -9  -7   2          9.06          3.12         3.57 o                         
  -8  -7   2        699.06        650.91        29.49 o                         
  -7  -7   2         70.16         71.88         5.95 o                         
  -6  -7   2          0.85          1.22         3.43 o                         
  -5  -7   2       1575.83       1512.35        29.72 o                         
  -4  -7   2        829.23        827.91        20.02 o                         
  -3  -7   2        403.26        387.61        10.68 o                         
  -2  -7   2        154.52        137.00         5.91 o                         
  -1  -7   2        517.77        493.17        18.63 o                         
   0  -7   2        387.44        367.41        15.62 o                         
   1  -7   2        241.59        270.09        14.41 o                         
   2  -7   2        177.68        205.67        12.37 o                         
   3  -7   2       1114.97       1142.67        33.13 o                         
   4  -7   2         25.98         29.89         8.64 o                         
   5  -7   2         12.02          6.07         4.74 o                         
   6  -7   2         67.35         69.40        12.98 o                         
   7  -7   2          1.42         -4.08         4.08 o                         
 -12  -6   2        184.89        157.57        19.42 o                         
 -11  -6   2          2.68         -1.60         4.10 o                         
 -10  -6   2        394.49        369.29        28.23 o                         
  -9  -6   2        797.75        827.39        26.89 o                         
  -8  -6   2        215.54        203.87         8.21 o                         
  -7  -6   2         53.44         49.26         3.78 o                         
  -6  -6   2        851.17        803.45        17.15 o                         
  -5  -6   2       1658.29       1653.23        36.09 o                         
  -4  -6   2         12.55         15.76         2.56 o                         
  -3  -6   2        181.04        219.57         7.33 o                         
  -2  -6   2          1.77          5.68         1.43 o                         
  -1  -6   2         77.10         70.97         6.42 o                         
   0  -6   2        491.29        497.78        47.86 o                         
   1  -6   2       1398.04       1303.04        44.00 o                         
   2  -6   2        893.87        938.37        26.97 o                         
   3  -6   2          4.90          7.90         1.19 o                         
   4  -6   2         61.31         51.49         5.82 o                         
   5  -6   2         76.21         74.57        13.42 o                         
   6  -6   2        243.29        273.29        25.21 o                         
   7  -6   2          0.49         -2.48         5.18 o                         
   8  -6   2          0.86         -1.27         8.49 o                         
 -12  -5   2         29.29         29.31         9.98 o                         
 -11  -5   2          1.06         -2.17         2.78 o                         
 -10  -5   2        781.15        812.46        22.24 o                         
  -9  -5   2        127.07        133.97        10.06 o                         
  -8  -5   2          0.55          0.63         1.33 o                         
  -7  -5   2        124.08        115.01         5.88 o                         
  -6  -5   2       2014.31       2012.96        46.95 o                         
  -5  -5   2         25.64         20.56         3.67 o                         
  -4  -5   2         80.04         68.75         4.38 o                         
  -3  -5   2       2938.01       3117.80        47.03 o                         
  -2  -5   2         46.92         28.54         2.92 o                         
  -1  -5   2        292.29        353.24         8.41 o                         
   0  -5   2        991.21       1025.87        20.76 o                         
   1  -5   2       1058.73       1016.16        24.89 o                         
   2  -5   2       1157.72       1179.07        30.05 o                         
   3  -5   2        227.57        246.59         9.13 o                         
   4  -5   2          5.17          9.16         2.49 o                         
   5  -5   2        317.87        308.92        12.72 o                         
   6  -5   2        161.98        157.77        18.30 o                         
   7  -5   2        181.30        168.39        20.61 o                         
   8  -5   2        101.57        117.93        11.66 o                         
   9  -5   2        133.73        117.20        12.15 o                         
 -12  -4   2         49.17         28.35         9.90 o                         
 -11  -4   2        311.15        335.98        19.43 o                         
 -10  -4   2          1.37          1.76         1.89 o                         
  -9  -4   2        558.48        600.79        22.45 o                         
  -8  -4   2        581.41        600.99        14.49 o                         
  -7  -4   2        317.75        338.60         9.72 o                         
  -6  -4   2       1220.06       1299.54        21.35 o                         
  -5  -4   2        232.62        250.11         8.04 o                         
  -4  -4   2        150.65        135.87         6.03 o                         
  -3  -4   2       4563.71       5231.95        89.49 o                         
  -2  -4   2         10.41          8.65         1.59 o                         
  -1  -4   2        422.84        409.57        14.62 o                         
   0  -4   2         12.52          5.85         2.45 o                         
   1  -4   2       2165.30       2021.65        87.12 o                         
   2  -4   2        401.09        440.37        14.85 o                         
   3  -4   2        328.37        276.98         8.66 o                         
   4  -4   2       2897.06       2809.70        52.72 o                         
   5  -4   2        695.54        713.33        19.06 o                         
   6  -4   2         50.42         23.14         6.69 o                         
   7  -4   2        651.17        632.24        38.54 o                         
   8  -4   2        202.87        191.44        16.96 o                         
   9  -4   2          3.69          1.33         8.06 o                         
  10  -4   2         55.75         57.68        14.28 o                         
 -12  -3   2          5.14         -1.67         4.32 o                         
 -11  -3   2         22.40         30.13         4.81 o                         
 -10  -3   2          2.26          1.00         1.79 o                         
  -9  -3   2        198.85        217.05        13.76 o                         
  -8  -3   2       1017.35       1013.93        23.51 o                         
  -7  -3   2        904.62        902.42        18.30 o                         
  -6  -3   2        182.11        192.90         6.77 o                         
  -5  -3   2         72.06         59.22         3.64 o                         
  -4  -3   2       3174.92       3627.87        54.48 o                         
  -3  -3   2       2306.19       2612.25        56.37 o                         
  -2  -3   2       1975.45       2338.11        87.31 o                         
  -1  -3   2        356.76        351.07        13.46 o                         
   0  -3   2       3445.55       3214.17        36.82 o                         
   1  -3   2         24.87         22.45         5.32 o                         
   2  -3   2        357.78        360.91        13.13 o                         
   3  -3   2      10558.52      10902.83       187.73 o                         
   4  -3   2       5754.38       5315.50       203.35 o                         
   5  -3   2          7.62          5.34         4.16 o                         
   6  -3   2       1140.40       1123.80        48.49 o                         
   7  -3   2         99.26        115.29        15.39 o                         
   8  -3   2        245.07        251.09        18.34 o                         
   9  -3   2         57.63         46.30         7.22 o                         
  10  -3   2         49.81         39.25         6.90 o                         
 -12  -2   2         52.66         49.40        12.00 o                         
 -11  -2   2         81.72         63.48         7.92 o                         
 -10  -2   2        149.06        142.22         8.66 o                         
  -9  -2   2        699.83        685.31        19.43 o                         
  -8  -2   2       1646.43       1721.83        58.41 o                         
  -7  -2   2          0.77          1.05         1.46 o                         
  -6  -2   2        296.01        326.41         9.47 o                         
  -5  -2   2        498.67        557.07        13.30 o                         
  -4  -2   2       4591.64       5444.99        71.14 o                         
  -3  -2   2          3.49         11.27         1.94 o                         
  -2  -2   2          1.85          4.24         1.30 o                         
  -1  -2   2       4492.76       5094.66       135.86 o                         
   0  -2   2        977.96       1014.04        19.84 o                         
   1  -2   2       1184.00       1118.86        22.93 o                         
   2  -2   2          3.17          6.75         1.63 o                         
   3  -2   2       5554.32       5226.49       228.54 o                         
   4  -2   2        898.14        945.21        37.63 o                         
   5  -2   2        110.00         88.70        11.42 o                         
   6  -2   2       1046.76       1044.09        44.73 o                         
   7  -2   2         74.99         93.08        13.19 o                         
   8  -2   2         11.32          6.53         3.15 o                         
   9  -2   2        398.20        374.72        19.53 o                         
  10  -2   2        183.67        176.29        14.14 o                         
  11  -2   2         61.57         45.64         7.63 o                         
 -11  -1   2         32.18         30.13         5.99 o                         
 -10  -1   2        169.00        166.62        11.61 o                         
  -9  -1   2          8.96          7.86         2.64 o                         
  -8  -1   2        146.75        156.51         8.44 o                         
  -7  -1   2         44.43         37.94         5.07 o                         
  -6  -1   2        816.40        867.33        17.17 o                         
  -5  -1   2       2651.68       2839.08        37.60 o                         
  -4  -1   2        224.89        233.70         6.76 o                         
  -3  -1   2         96.50        144.77         4.59 o                         
  -2  -1   2      17987.02      22152.77       453.53 o                         
  -1  -1   2         20.70         13.39         2.72 o                         
   0  -1   2       1435.56       1502.11        31.14 o                         
   1  -1   2        117.52        162.35        10.14 o                         
   2  -1   2        111.58        130.37         4.08 o                         
   3  -1   2       2181.34       2160.90        60.03 o                         
   4  -1   2       1366.57       1403.22        46.57 o                         
   5  -1   2        712.67        647.79        30.47 o                         
   6  -1   2       1192.86       1187.00        46.68 o                         
   7  -1   2         22.42         20.33         6.50 o                         
   8  -1   2         14.21         10.61         3.68 o                         
   9  -1   2        157.94        176.42        12.72 o                         
  10  -1   2         53.55         40.16         6.58 o                         
  11  -1   2         37.45         34.87         6.38 o                         
 -11   0   2         53.65         35.21         7.85 o                         
 -10   0   2          2.66          4.62         2.90 o                         
  -9   0   2         94.59         74.85         6.13 o                         
  -8   0   2         29.41         26.91         5.36 o                         
  -7   0   2        545.13        537.80        19.70 o                         
  -6   0   2       2973.03       3331.98        52.13 o                         
  -5   0   2         12.05         11.92         1.80 o                         
  -4   0   2         67.45         73.45         3.82 o                         
  -3   0   2        272.17        268.48         6.69 o                         
  -2   0   2       6272.88       7143.89        87.99 o                         
  -1   0   2        452.87        431.88        14.38 o                         
   0   0   2       1999.01       2158.73        49.11 o                         
   1   0   2       3844.64       3872.71        65.40 o                         
   2   0   2        859.06        732.89        15.30 o                         
   3   0   2       1261.09       1258.30        39.13 o                         
   4   0   2        383.79        450.32        21.92 o                         
   5   0   2       3356.86       3439.21        91.82 o                         
   6   0   2        127.58        129.91        13.85 o                         
   7   0   2          0.90          2.53         4.56 o                         
   8   0   2         22.79         32.96         8.90 o                         
   9   0   2        367.42        365.58        21.38 o                         
  10   0   2         48.07         46.83         6.88 o                         
  11   0   2         21.03         21.13         6.92 o                         
  12   0   2        136.29        155.11        13.34 o                         
 -11   1   2        345.11        339.56        19.59 o                         
 -10   1   2        258.24        266.73        16.47 o                         
  -9   1   2         40.14         32.20         5.57 o                         
  -8   1   2         13.43         18.44         4.26 o                         
  -7   1   2        853.59        848.13        26.45 o                         
  -6   1   2          2.05          1.23         1.75 o                         
  -5   1   2       1470.76       1643.28        29.88 o                         
  -4   1   2         31.08         14.78         2.17 o                         
  -3   1   2        231.67        179.92         6.46 o                         
  -2   1   2       1233.54       1283.05        25.02 o                         
  -1   1   2        157.27        188.25         8.65 o                         
   0   1   2       5815.49       5903.11       124.74 o                         
   1   1   2       4978.01       4750.41        75.55 o                         
   2   1   2       7377.38       7394.24        69.48 o                         
   3   1   2        825.09        986.43        16.36 o                         
   4   1   2        763.71        612.86        10.96 o                         
   5   1   2         58.51         78.37         3.87 o                         
   6   1   2        559.45        562.29        12.82 o                         
   7   1   2       2557.24       2456.37        33.23 o                         
   8   1   2        891.25        833.21        32.84 o                         
   9   1   2        316.80        268.30        10.60 o                         
  10   1   2          3.55          7.19         3.15 o                         
  11   1   2        100.28         99.40         9.76 o                         
  12   1   2         53.26         37.69         9.86 o                         
 -10   2   2          2.03          5.34         2.66 o                         
  -9   2   2         10.85          9.76         4.24 o                         
  -8   2   2        116.76        120.26        10.03 o                         
  -7   2   2          1.05          0.60         2.35 o                         
  -6   2   2          6.34          3.32         2.30 o                         
  -5   2   2        861.08        856.56        24.16 o                         
  -4   2   2       1424.58       1428.49        39.95 o                         
  -3   2   2        909.88        937.51        18.05 o                         
  -2   2   2         67.43         81.20         6.70 o                         
  -1   2   2        865.29        967.08        19.76 o                         
   0   2   2       2350.53       2264.92        53.27 o                         
   1   2   2         24.59         20.73         1.43 o                         
   2   2   2        310.56        323.62         7.29 o                         
   3   2   2       4031.84       3560.29        48.89 o                         
   4   2   2       1420.57       1344.91        16.68 o                         
   5   2   2        299.73        284.76         7.27 o                         
   6   2   2        768.77        770.88        14.13 o                         
   7   2   2       2907.46       2972.79        39.23 o                         
   8   2   2        158.79        165.92         7.22 o                         
   9   2   2         55.82         38.25         3.59 o                         
  10   2   2        333.43        334.44        16.34 o                         
  11   2   2        376.20        422.80        23.96 o                         
  12   2   2         42.45         51.31        12.61 o                         
 -10   3   2         52.88         41.74         7.08 o                         
  -9   3   2        185.93        195.25        14.05 o                         
  -8   3   2        122.64        112.91        10.16 o                         
  -7   3   2          3.90          5.80         2.93 o                         
  -6   3   2          1.20          0.50         2.22 o                         
  -5   3   2        137.17        117.19         8.47 o                         
  -4   3   2        349.37        311.61        10.80 o                         
  -3   3   2         77.99         68.07         4.47 o                         
  -2   3   2        595.96        504.17        22.73 o                         
  -1   3   2       2909.85       2709.79       100.09 o                         
   0   3   2        114.47         99.31         7.21 o                         
   1   3   2        691.88        682.40        14.78 o                         
   2   3   2       1729.87       1543.10        35.55 o                         
   3   3   2       1752.15       1589.57        18.13 o                         
   4   3   2       1201.68       1173.16        21.12 o                         
   5   3   2         92.00        123.37         3.35 o                         
   6   3   2         31.18         14.07         1.51 o                         
   7   3   2        401.46        434.21        11.35 o                         
   8   3   2        248.47        266.05         9.44 o                         
   9   3   2        331.95        306.52        10.77 o                         
  10   3   2        340.91        347.64        12.13 o                         
  11   3   2          5.46         11.19         6.98 o                         
  12   3   2         50.91         46.27        11.86 o                         
  -9   4   2         43.57         30.69         6.23 o                         
  -8   4   2        473.46        474.66        54.65 o                         
  -7   4   2        647.20        577.19        29.84 o                         
  -6   4   2        131.10        137.74        10.18 o                         
  -5   4   2        397.60        366.11        12.94 o                         
  -4   4   2        151.63        141.08         7.10 o                         
  -3   4   2        941.14        958.63        20.11 o                         
  -2   4   2        276.40        249.28         8.70 o                         
  -1   4   2        427.75        445.61        11.50 o                         
   0   4   2        239.23        260.44        13.80 o                         
   1   4   2        128.84        126.58        11.14 o                         
   2   4   2       3149.58       2954.15        41.07 o                         
   3   4   2        116.06        116.82         8.35 o                         
   4   4   2        854.67        926.38        13.60 o                         
   5   4   2        883.32        809.64        12.86 o                         
   6   4   2          1.73          1.25         0.98 o                         
   7   4   2        255.41        235.26         6.76 o                         
   8   4   2          1.62         -0.71         1.16 o                         
   9   4   2        957.46        984.15        21.36 o                         
  10   4   2        120.19        145.61         7.50 o                         
  11   4   2          5.35          2.21         4.14 o                         
  12   4   2         46.46         43.57        11.23 o                         
  -9   5   2         35.02         32.55         6.26 o                         
  -8   5   2          9.23          2.85         5.13 o                         
  -7   5   2        684.23        648.93        25.63 o                         
  -6   5   2          3.98          1.97         2.75 o                         
  -5   5   2         61.75         63.23         6.87 o                         
  -4   5   2        180.87        188.65        11.15 o                         
  -3   5   2        245.31        205.23        11.11 o                         
  -2   5   2        103.28         72.48         6.86 o                         
  -1   5   2          9.42          4.89         3.25 o                         
   0   5   2        415.91        420.77        19.61 o                         
   1   5   2        755.38        682.26        27.77 o                         
   2   5   2         20.57         11.31         1.64 o                         
   3   5   2        108.47        104.63         4.72 o                         
   4   5   2         15.33         50.48         3.57 o                         
   5   5   2        195.42        169.48         6.29 o                         
   6   5   2          2.40          3.98         1.49 o                         
   7   5   2         97.49        111.83         8.95 o                         
   8   5   2        534.45        547.07        21.44 o                         
   9   5   2        316.78        309.58        10.09 o                         
  10   5   2        622.14        628.40        25.05 o                         
  11   5   2          1.25         -2.19         3.06 o                         
  12   5   2        168.55        192.82        23.68 o                         
  -8   6   2        112.56         99.96        10.48 o                         
  -7   6   2        532.75        534.42        23.74 o                         
  -6   6   2        178.11        216.36        27.74 o                         
  -5   6   2         36.83         36.86         5.78 o                         
  -4   6   2        618.86        627.14        22.70 o                         
  -3   6   2        308.11        317.25        14.78 o                         
  -2   6   2          8.61          6.02         1.75 o                         
  -1   6   2         47.38         45.26         4.08 o                         
   0   6   2       1314.47       1293.03        30.57 o                         
   1   6   2       1233.76       1217.68        23.25 o                         
   2   6   2        178.39        174.01        11.69 o                         
   3   6   2        191.65        171.70         5.96 o                         
   4   6   2        488.96        453.46        18.51 o                         
   5   6   2          8.11          6.68         5.17 o                         
   6   6   2         94.37         93.67         6.72 o                         
   7   6   2         35.24         26.12         3.83 o                         
   8   6   2         94.43         94.46         9.06 o                         
   9   6   2          0.53         -0.44         5.18 o                         
  10   6   2         44.90         45.27         6.53 o                         
  11   6   2         52.04         66.48         8.83 o                         
  12   6   2         16.18         25.53         9.44 o                         
  -7   7   2         63.83         73.20         9.05 o                         
  -6   7   2        256.18        250.84        39.86 o                         
  -5   7   2        178.79        151.15        11.68 o                         
  -4   7   2         54.98         64.91        11.77 o                         
  -3   7   2         17.06         20.07         4.28 o                         
  -2   7   2         13.04          5.59         2.43 o                         
  -1   7   2        859.83        724.18       102.76 o                         
   0   7   2        745.87        688.09        20.28 o                         
   1   7   2          2.03          0.58         1.59 o                         
   2   7   2         68.50         83.25         5.26 o                         
   3   7   2        541.84        458.53        10.37 o                         
   4   7   2        361.17        320.59         9.93 o                         
   5   7   2        271.26        264.83        14.35 o                         
   6   7   2        386.05        317.35        33.30 o                         
   7   7   2       1443.40       1465.46        39.85 o                         
   8   7   2         37.39         34.75         5.00 o                         
   9   7   2          3.52          2.72         2.85 o                         
  10   7   2        311.10        320.80        39.43 o                         
  11   7   2         41.62         49.71         7.67 o                         
  12   7   2         35.17         33.60        10.72 o                         
  -6   8   2         89.21         81.35         9.40 o                         
  -5   8   2        211.10        209.88        14.41 o                         
  -4   8   2        317.84        356.59        23.17 o                         
  -3   8   2        522.47        504.07        21.39 o                         
  -2   8   2        332.17        353.68        17.15 o                         
  -1   8   2          9.81          2.61         2.58 o                         
   0   8   2        167.11        163.75         9.66 o                         
   1   8   2         55.77         47.28         6.33 o                         
   2   8   2        876.67        914.51        21.13 o                         
   3   8   2        366.76        377.32        16.19 o                         
   4   8   2         69.13         62.45         5.32 o                         
   5   8   2        661.60        599.65        25.83 o                         
   6   8   2       1857.67       1850.61        47.67 o                         
   7   8   2        233.16        228.76        14.83 o                         
   8   8   2         57.11         57.02         7.72 o                         
   9   8   2         23.69         21.96         7.63 o                         
  10   8   2        253.86        264.52        24.01 o                         
  11   8   2          7.70         18.46         5.59 o                         
  12   8   2         72.70         84.51        13.94 o                         
  -5   9   2         40.03         27.59         7.62 o                         
  -4   9   2         47.26         60.34         8.13 o                         
  -3   9   2        123.09        110.58        10.26 o                         
  -2   9   2        793.43        812.33        35.27 o                         
  -1   9   2          2.26          5.79         2.49 o                         
   0   9   2          8.23          5.89         2.53 o                         
   1   9   2        804.38        811.06        36.01 o                         
   2   9   2          4.88          3.32         2.38 o                         
   3   9   2       1066.99       1155.52        73.63 o                         
   4   9   2       1007.55        990.03        23.26 o                         
   5   9   2        334.56        343.48         9.36 o                         
   6   9   2          5.12          6.26         2.89 o                         
   7   9   2        101.40         93.29        10.17 o                         
   8   9   2        732.45        720.93        60.20 o                         
   9   9   2        754.15        724.24        36.14 o                         
  10   9   2         92.31         84.64        14.30 o                         
  11   9   2         63.53         89.54        15.08 o                         
  -4  10   2         34.30         33.44         8.66 o                         
  -3  10   2        390.02        396.14        20.60 o                         
  -2  10   2        253.24        260.37        16.15 o                         
  -1  10   2         82.73         51.62        15.17 o                         
   0  10   2         78.09         85.52         6.69 o                         
   1  10   2        254.55        270.56        13.82 o                         
   2  10   2         79.48         85.60        16.73 o                         
   3  10   2          0.60          0.66         2.89 o                         
   4  10   2        792.35        779.30        21.27 o                         
   5  10   2        163.59        163.65        18.44 o                         
   6  10   2         16.29         21.96         5.18 o                         
   7  10   2        225.51        243.08        16.97 o                         
   8  10   2        395.04        361.88        21.38 o                         
   9  10   2         80.13         97.58        11.32 o                         
  10  10   2         16.50          7.05         5.60 o                         
  11  10   2          6.13          4.52         3.77 o                         
  -2  11   2         10.14          8.82         3.75 o                         
  -1  11   2        179.28        175.78        13.31 o                         
   0  11   2        234.71        203.63        14.15 o                         
   1  11   2         26.90         21.70         5.50 o                         
   2  11   2         28.26         20.56         8.24 o                         
   3  11   2          0.95         -1.86         2.50 o                         
   4  11   2        219.98        215.31        16.19 o                         
   5  11   2        271.55        271.11        18.50 o                         
   6  11   2          3.38          3.32         4.79 o                         
   7  11   2        207.95        223.22        17.09 o                         
   8  11   2        117.75        113.95        18.75 o                         
   9  11   2          9.99          3.02         3.63 o                         
  10  11   2          2.79         -7.00         7.00 o                         
   0  12   2        178.05        210.85        15.07 o                         
   1  12   2         60.11         47.78         7.22 o                         
   2  12   2         28.62         22.66         5.04 o                         
   3  12   2         12.47         -1.89         4.44 o                         
   4  12   2          0.76         -3.71         3.71 o                         
   5  12   2          3.58         -0.05         5.18 o                         
   6  12   2         91.33         99.01        12.01 o                         
   7  12   2        373.95        389.77        26.28 o                         
   8  12   2          2.25         -0.27         7.85 o                         
  -6 -12   3         60.37         77.57        15.19 o                         
  -5 -12   3          1.89          5.19         4.17 o                         
  -4 -12   3        421.36        425.54        24.14 o                         
  -3 -12   3         25.09         23.76         5.65 o                         
  -2 -12   3          0.41         -0.02         6.59 o                         
  -1 -12   3          9.21          8.27         3.92 o                         
  -8 -11   3        131.02        124.34        18.93 o                         
  -7 -11   3         19.20          8.22         6.31 o                         
  -6 -11   3          8.58          8.11         4.37 o                         
  -5 -11   3        253.54        255.85        18.04 o                         
  -4 -11   3        297.76        299.47        29.39 o                         
  -3 -11   3         52.45         57.23         8.12 o                         
  -2 -11   3          1.53          1.77         4.72 o                         
  -1 -11   3        164.25        163.81        13.54 o                         
   0 -11   3         61.90         62.99         7.09 o                         
   1 -11   3         27.15         38.08         5.48 o                         
  -9 -10   3        376.13        371.86        32.91 o                         
  -8 -10   3        161.26        158.78        21.00 o                         
  -7 -10   3         34.26         20.53         7.51 o                         
  -6 -10   3        645.92        568.26        38.46 o                         
  -5 -10   3        462.09        456.30        23.46 o                         
  -4 -10   3          1.35          3.66         3.30 o                         
  -3 -10   3         13.37         16.67         4.88 o                         
  -2 -10   3        433.47        428.37        21.06 o                         
  -1 -10   3        165.25        149.75        12.18 o                         
   0 -10   3          4.72         -0.28         2.37 o                         
   1 -10   3        281.38        274.03        13.89 o                         
   2 -10   3        306.76        332.93        15.53 o                         
   3 -10   3         54.85         63.75        14.75 o                         
 -10  -9   3        292.52        280.16        28.25 o                         
  -9  -9   3        404.19        433.91        34.77 o                         
  -8  -9   3          0.84          0.51         3.92 o                         
  -7  -9   3        152.89        123.03        17.22 o                         
  -6  -9   3        241.55        250.76        24.28 o                         
  -5  -9   3         56.21         63.62         8.26 o                         
  -4  -9   3         38.00         33.95         6.02 o                         
  -3  -9   3        825.12        789.67        28.76 o                         
  -2  -9   3        775.56        729.49        26.84 o                         
  -1  -9   3          3.70          2.76         4.51 o                         
   0  -9   3         22.76         36.45         5.76 o                         
   1  -9   3        661.82        646.52        20.72 o                         
   2  -9   3        116.60        118.00         8.49 o                         
   3  -9   3          2.02          3.70         2.79 o                         
   4  -9   3         82.17         86.06        15.81 o                         
   5  -9   3        190.78        256.36        27.72 o                         
 -11  -8   3        228.67        203.93        23.61 o                         
 -10  -8   3         92.85         84.46        14.76 o                         
  -9  -8   3          0.40         -6.39         6.39 o                         
  -8  -8   3          7.44          2.40         5.07 o                         
  -7  -8   3       1789.07       1707.83        69.29 o                         
  -6  -8   3        376.74        384.64        28.92 o                         
  -5  -8   3        445.86        433.12        14.90 o                         
  -4  -8   3       1334.57       1225.50        36.62 o                         
  -3  -8   3        574.45        555.19        16.57 o                         
  -2  -8   3        143.10        144.16        10.85 o                         
  -1  -8   3         12.28         15.23         6.19 o                         
   0  -8   3         30.10         29.26         4.50 o                         
   1  -8   3          1.09          0.41         3.52 o                         
   2  -8   3        182.78        169.26         9.61 o                         
   3  -8   3        123.16        167.12        12.35 o                         
   4  -8   3        428.34        462.91        35.50 o                         
   5  -8   3         16.10         15.39         9.60 o                         
   6  -8   3          6.97         -7.20         7.20 o                         
 -11  -7   3         45.54         30.20         8.19 o                         
 -10  -7   3         86.75         82.99        14.54 o                         
  -9  -7   3          5.36         14.30         6.05 o                         
  -8  -7   3       1228.04       1243.92        32.73 o                         
  -7  -7   3        562.03        557.86        15.15 o                         
  -6  -7   3          2.16          2.56         3.48 o                         
  -5  -7   3        618.54        654.48        21.43 o                         
  -4  -7   3        500.36        483.75        15.12 o                         
  -3  -7   3         20.55         20.92         2.59 o                         
  -2  -7   3         82.87         80.73         5.29 o                         
  -1  -7   3        167.89        153.49        10.15 o                         
   0  -7   3        669.95        661.99        25.77 o                         
   1  -7   3         21.91         16.72         3.10 o                         
   2  -7   3         10.96          5.19         1.95 o                         
   3  -7   3        887.70        930.80        29.33 o                         
   4  -7   3        409.91        464.82        34.05 o                         
   5  -7   3         23.24         21.65         8.49 o                         
   6  -7   3          2.70          8.12         6.36 o                         
   7  -7   3        135.91        159.06        21.43 o                         
 -11  -6   3         44.41         23.11         7.73 o                         
 -10  -6   3        187.07        160.14        18.95 o                         
  -9  -6   3          2.72          3.84         2.60 o                         
  -8  -6   3          8.25          7.13         2.32 o                         
  -7  -6   3         61.52         51.05         4.22 o                         
  -6  -6   3        142.55        208.71        15.43 o                         
  -5  -6   3       1782.71       1835.08        46.56 o                         
  -4  -6   3        243.22        256.18        11.05 o                         
  -3  -6   3         15.60         45.90         9.77 o                         
  -2  -6   3        400.49        403.17        12.73 o                         
  -1  -6   3       1259.61       1263.40        23.09 o                         
   0  -6   3        120.13        183.06        14.90 o                         
   1  -6   3        354.00        354.03        20.13 o                         
   2  -6   3        396.78        405.69        16.81 o                         
   3  -6   3        541.01        649.01        22.08 o                         
   4  -6   3         30.04         31.80         8.15 o                         
   5  -6   3        358.98        358.43        29.43 o                         
   6  -6   3        487.91        592.40        39.44 o                         
   7  -6   3        147.19        129.21        18.95 o                         
   8  -6   3         15.06         25.64         9.31 o                         
 -12  -5   3         18.53         26.65         9.62 o                         
 -11  -5   3        146.89        167.23        14.36 o                         
 -10  -5   3         62.72         63.47         6.94 o                         
  -9  -5   3         49.78         52.77         6.28 o                         
  -8  -5   3         40.42         43.25         4.18 o                         
  -7  -5   3        510.19        548.31        28.92 o                         
  -6  -5   3        747.00        756.76        17.46 o                         
  -5  -5   3       2366.06       2685.87        41.89 o                         
  -4  -5   3        873.38        967.46        31.68 o                         
  -3  -5   3        328.19        341.03        10.94 o                         
  -2  -5   3        555.76        547.11        14.37 o                         
  -1  -5   3        522.14        526.33        25.02 o                         
   0  -5   3        155.25        144.31         6.80 o                         
   1  -5   3       2328.64       2342.64        45.11 o                         
   2  -5   3       1441.52       1368.53        32.94 o                         
   3  -5   3          6.10          5.77         2.64 o                         
   4  -5   3        102.51        120.63        15.64 o                         
   5  -5   3       2478.76       2445.90        84.44 o                         
   6  -5   3        330.71        328.30        27.38 o                         
   7  -5   3        349.37        398.08        31.84 o                         
   8  -5   3        127.50        139.90        19.77 o                         
   9  -5   3         47.08         34.45         6.72 o                         
 -12  -4   3          4.99          0.91         3.96 o                         
 -11  -4   3         84.44         74.72         9.17 o                         
 -10  -4   3         81.17         64.82         6.09 o                         
  -9  -4   3         30.78         41.61         4.72 o                         
  -8  -4   3        117.58        118.89         9.69 o                         
  -7  -4   3        123.92        122.54         6.66 o                         
  -6  -4   3       3044.95       3356.04        50.49 o                         
  -5  -4   3          0.97          0.99         1.48 o                         
  -4  -4   3        281.74        321.35         8.73 o                         
  -3  -4   3       2015.76       2384.87        32.21 o                         
  -2  -4   3       1146.99       1315.94        18.85 o                         
  -1  -4   3       1129.98       1235.65        19.49 o                         
   0  -4   3         75.86         49.19         2.44 o                         
   1  -4   3       1975.10       1965.87        67.28 o                         
   2  -4   3        274.36        236.35        10.65 o                         
   3  -4   3        241.71        275.25        11.30 o                         
   4  -4   3       1983.52       1767.14       174.22 o                         
   5  -4   3        538.21        547.01        32.65 o                         
   6  -4   3        642.09        664.81        38.35 o                         
   7  -4   3        379.37        385.73        30.34 o                         
   8  -4   3        391.58        383.42        31.45 o                         
   9  -4   3        113.13        119.86        11.90 o                         
 -12  -3   3          3.86          2.95         4.03 o                         
 -11  -3   3         20.39         22.30         3.99 o                         
 -10  -3   3        615.21        624.82        19.75 o                         
  -9  -3   3        391.42        377.15        14.24 o                         
  -8  -3   3         44.63         51.55         4.98 o                         
  -7  -3   3        597.06        604.21        14.36 o                         
  -6  -3   3         94.41        162.10         9.48 o                         
  -5  -3   3        164.60        184.97         6.77 o                         
  -4  -3   3       1605.79       1971.08        62.63 o                         
  -3  -3   3       1844.07       2345.04        54.91 o                         
  -2  -3   3        633.65        820.44        14.25 o                         
  -1  -3   3        733.07        745.93        11.63 o                         
   0  -3   3       1228.94       1152.47        36.36 o                         
   1  -3   3        140.25        107.06        11.79 o                         
   2  -3   3       1283.76       1405.00        30.20 o                         
   3  -3   3       1483.72       1758.30        82.24 o                         
   4  -3   3          3.09          2.76         3.38 o                         
   5  -3   3       1825.96       1814.17        64.49 o                         
   6  -3   3        131.51        332.22        25.77 o                         
   7  -3   3         80.54         83.07        13.37 o                         
   8  -3   3        510.94        532.10        36.13 o                         
   9  -3   3         16.79         18.80         9.16 o                         
  10  -3   3          0.50          4.91         3.83 o                         
 -11  -2   3        145.07        140.84        11.69 o                         
 -10  -2   3         41.08         46.30         6.59 o                         
  -9  -2   3         32.42         31.69         5.31 o                         
  -8  -2   3          1.43         -1.29         2.23 o                         
  -7  -2   3          7.99          9.31         3.21 o                         
  -6  -2   3         18.51         34.96         3.19 o                         
  -5  -2   3        226.85        220.73         8.20 o                         
  -4  -2   3       1891.00       2274.45        30.59 o                         
  -3  -2   3       1373.60       1786.85        35.58 o                         
  -2  -2   3        421.89        525.65        13.75 o                         
  -1  -2   3        178.45        155.28        15.80 o                         
   0  -2   3         23.13         32.95         2.86 o                         
   1  -2   3        203.97        152.70         6.01 o                         
   2  -2   3         43.27         64.63         9.36 o                         
   3  -2   3       1601.79       1451.50        21.73 o                         
   4  -2   3         74.79         95.77        11.35 o                         
   5  -2   3         22.33         46.16         8.99 o                         
   6  -2   3        251.06        258.52        21.30 o                         
   7  -2   3        510.02        559.17        33.71 o                         
   8  -2   3        149.68        126.40        16.65 o                         
   9  -2   3         21.39         12.12         4.10 o                         
  10  -2   3         29.59         19.46         5.06 o                         
  11  -2   3         55.32         50.84        17.04 o                         
 -11  -1   3          3.87          1.99         5.25 o                         
 -10  -1   3         36.37         27.36         4.20 o                         
  -9  -1   3        846.09        838.42        22.74 o                         
  -8  -1   3         23.97         29.91         4.68 o                         
  -7  -1   3          5.27          2.98         2.28 o                         
  -6  -1   3        175.58        168.72         8.30 o                         
  -5  -1   3         12.78          9.57         1.67 o                         
  -4  -1   3       2605.13       2925.49        75.98 o                         
  -3  -1   3         69.75         76.79         3.61 o                         
  -2  -1   3        174.54        224.16         8.29 o                         
  -1  -1   3       2285.77       2267.89        55.81 o                         
   0  -1   3       1422.11       1536.48        40.38 o                         
   1  -1   3        806.27        868.31        62.99 o                         
   2  -1   3       2336.38       1933.58        54.56 o                         
   3  -1   3       2460.02       2275.95        44.21 o                         
   4  -1   3       1678.52       1685.64       118.76 o                         
   5  -1   3        321.54        361.67        22.65 o                         
   6  -1   3        212.79        186.00        16.80 o                         
   7  -1   3         20.40         17.55         6.52 o                         
   8  -1   3         24.51         14.58         5.65 o                         
   9  -1   3        536.36        558.94        43.52 o                         
  10  -1   3        207.16        203.16        14.68 o                         
  11  -1   3         17.27          7.80         6.05 o                         
 -11   0   3        306.70        282.52        17.65 o                         
 -10   0   3        289.15        275.96        16.52 o                         
  -9   0   3        142.68        166.45        11.93 o                         
  -8   0   3         92.37         85.72        11.85 o                         
  -7   0   3         87.66         83.37         7.59 o                         
  -6   0   3        326.36        353.50        12.27 o                         
  -5   0   3        121.61        108.46         5.16 o                         
  -4   0   3         32.76         47.18         3.08 o                         
  -3   0   3        761.68        853.89        16.07 o                         
  -2   0   3       1697.14       1605.29        23.66 o                         
  -1   0   3      15112.89      16015.72       331.91 o                         
   0   0   3        974.05       1101.55        30.20 o                         
   1   0   3        819.90        797.85        35.32 o                         
   2   0   3       1260.44       1206.51        23.23 o                         
   3   0   3         84.91         63.00         3.53 o                         
   4   0   3          2.96          4.80         1.11 o                         
   5   0   3        855.54        683.29        22.58 o                         
   6   0   3        692.57        645.81        19.36 o                         
   7   0   3         16.56         16.95         3.45 o                         
   8   0   3        621.88        661.16        22.89 o                         
   9   0   3       1302.90       1213.26        35.69 o                         
  10   0   3          2.66          1.49         3.20 o                         
  11   0   3          0.63          2.22         6.26 o                         
 -11   1   3          9.98          3.83         3.11 o                         
 -10   1   3        115.09        122.41        12.66 o                         
  -9   1   3         37.76         36.17         6.00 o                         
  -8   1   3         58.49         64.82         7.30 o                         
  -7   1   3        293.88        302.79        14.76 o                         
  -6   1   3        273.88        271.00        10.73 o                         
  -5   1   3        208.09        201.11         8.49 o                         
  -4   1   3          6.00          1.52         1.78 o                         
  -3   1   3       1770.18       1739.53        27.22 o                         
  -2   1   3         64.19         47.61         2.57 o                         
  -1   1   3      12902.57      13769.26       287.65 o                         
   0   1   3      15719.25      16059.33       331.33 o                         
   1   1   3       1390.11       1208.76        30.18 o                         
   2   1   3        284.57        300.22         9.49 o                         
   3   1   3          6.15          2.96         0.72 o                         
   4   1   3        255.93        175.47         4.83 o                         
   5   1   3       1976.86       1738.26        23.51 o                         
   6   1   3        839.99        819.85        22.69 o                         
   7   1   3          3.72          2.07         1.94 o                         
   8   1   3        389.14        356.20        15.91 o                         
   9   1   3          1.68          2.64         2.25 o                         
  10   1   3        379.75        354.32        22.05 o                         
  11   1   3         86.24        104.79        10.10 o                         
  12   1   3        171.20        178.06        22.68 o                         
 -10   2   3        123.83        125.60        11.58 o                         
  -9   2   3         38.25         30.99         5.43 o                         
  -8   2   3        163.85        179.62        12.43 o                         
  -7   2   3        581.00        569.47        35.75 o                         
  -6   2   3         53.03         50.46         4.68 o                         
  -5   2   3         57.22         59.25         4.91 o                         
  -4   2   3         40.85         38.37         3.53 o                         
  -3   2   3         37.43         32.98         2.89 o                         
  -2   2   3       1427.02       1464.67        32.11 o                         
  -1   2   3        794.17        784.85        21.32 o                         
   0   2   3       4467.88       4470.14        99.74 o                         
   1   2   3       2307.05       2342.54        26.82 o                         
   2   2   3        153.17        201.82         4.27 o                         
   3   2   3       1744.23       1687.24        22.78 o                         
   4   2   3          5.88          3.65         0.84 o                         
   5   2   3         66.06         70.77         3.10 o                         
   6   2   3          8.63          4.44         0.99 o                         
   7   2   3        686.75        611.88        15.08 o                         
   8   2   3        611.83        615.45        13.67 o                         
   9   2   3          4.75          5.87         2.44 o                         
  10   2   3         14.83         17.99         3.85 o                         
  11   2   3        127.22        111.67        12.03 o                         
  12   2   3         75.84         84.85        15.55 o                         
 -10   3   3          1.60         -0.51         2.97 o                         
  -9   3   3         70.10         81.78        10.14 o                         
  -8   3   3        268.22        249.43        15.00 o                         
  -7   3   3         16.79         17.94         4.18 o                         
  -6   3   3         37.25         80.68         7.74 o                         
  -5   3   3          1.53         -0.84         2.11 o                         
  -4   3   3         67.42         48.16         4.10 o                         
  -3   3   3       1519.91       1530.09        49.84 o                         
  -2   3   3        930.32        930.02        21.20 o                         
  -1   3   3        196.99        147.35         6.11 o                         
   0   3   3        336.07        468.39        18.39 o                         
   1   3   3         26.19         32.59         2.14 o                         
   2   3   3       2179.94       2024.62        24.46 o                         
   3   3   3        227.17        342.34         5.58 o                         
   4   3   3        242.69        186.22         4.03 o                         
   5   3   3        520.00        442.86         7.25 o                         
   6   3   3        206.61        184.99         5.84 o                         
   7   3   3        360.35        335.41         7.93 o                         
   8   3   3          4.13          2.36         1.27 o                         
   9   3   3          4.09         24.84         3.09 o                         
  10   3   3        259.76        254.65         9.86 o                         
  11   3   3         88.23         93.21        15.92 o                         
  12   3   3         38.10         36.87        11.06 o                         
  -9   4   3        336.44        331.58        18.90 o                         
  -8   4   3        146.54        146.93        11.93 o                         
  -7   4   3          4.51          2.04         4.30 o                         
  -6   4   3        843.37        844.18        27.16 o                         
  -5   4   3        841.16        853.20        24.68 o                         
  -4   4   3         13.31         10.84         2.57 o                         
  -3   4   3       1021.87       1049.43        35.84 o                         
  -2   4   3        310.33        294.78        14.11 o                         
  -1   4   3       1330.08       1326.19        38.45 o                         
   0   4   3        290.81        328.69        15.86 o                         
   1   4   3        158.29        167.23         7.82 o                         
   2   4   3        552.10        476.74        12.23 o                         
   3   4   3        644.42        618.58         9.95 o                         
   4   4   3        908.72        992.90        14.24 o                         
   5   4   3          6.28         11.60         1.56 o                         
   6   4   3        327.96        346.59         9.96 o                         
   7   4   3        232.61        206.27         5.91 o                         
   8   4   3        683.93        677.49        13.65 o                         
   9   4   3        562.71        517.15        13.89 o                         
  10   4   3        133.32        160.88         7.60 o                         
  11   4   3        232.29        228.26        24.49 o                         
  12   4   3          0.60          3.42         4.91 o                         
  -8   5   3         41.33         41.59         6.36 o                         
  -7   5   3        449.82        445.74        20.57 o                         
  -6   5   3         10.32         21.51         4.76 o                         
  -5   5   3        751.32        801.14        54.98 o                         
  -4   5   3        408.72        371.00        15.71 o                         
  -3   5   3        202.03        171.89         8.03 o                         
  -2   5   3       1708.34       1699.49        30.24 o                         
  -1   5   3        220.04        189.30        14.03 o                         
   0   5   3        283.93        354.67        18.17 o                         
   1   5   3        236.80        178.86        11.12 o                         
   2   5   3       3515.70       3402.91        47.71 o                         
   3   5   3        450.45        459.17        13.97 o                         
   4   5   3        305.40        389.47         8.45 o                         
   5   5   3       1411.99       1319.19        20.58 o                         
   6   5   3        252.74        241.89         8.76 o                         
   7   5   3        485.24        510.32        13.57 o                         
   8   5   3        904.10        827.93        29.45 o                         
   9   5   3        125.79        102.66        11.74 o                         
  10   5   3         30.07         27.51         5.20 o                         
  11   5   3        137.11        138.58        19.40 o                         
  12   5   3         12.77         24.71         9.34 o                         
  -8   6   3        111.80        103.72        15.60 o                         
  -7   6   3        212.43        202.42        14.17 o                         
  -6   6   3        525.17        586.04        23.63 o                         
  -5   6   3          2.19         -2.15         3.18 o                         
  -4   6   3        317.06        308.11        15.07 o                         
  -3   6   3        219.02        234.23        13.99 o                         
  -2   6   3        522.45        533.06        18.51 o                         
  -1   6   3       1064.92       1123.63        41.83 o                         
   0   6   3        480.94        511.17        23.48 o                         
   1   6   3        541.10        495.35        21.68 o                         
   2   6   3         22.37         23.41         3.40 o                         
   3   6   3        119.20        196.57        14.43 o                         
   4   6   3       1649.36       1619.76        52.61 o                         
   5   6   3        142.68        133.15         8.55 o                         
   6   6   3         51.74         69.69         5.97 o                         
   7   6   3        109.18        106.24         8.94 o                         
   8   6   3        770.97        785.94        34.88 o                         
   9   6   3        577.06        587.78        30.95 o                         
  10   6   3          0.95         -2.46         2.99 o                         
  11   6   3         58.44         68.46         8.61 o                         
  12   6   3         13.96         21.51         8.39 o                         
  -7   7   3        135.28        111.16        16.30 o                         
  -6   7   3        159.79        172.24        12.73 o                         
  -5   7   3         46.56         36.48         5.88 o                         
  -4   7   3        360.94        351.99        16.98 o                         
  -3   7   3        268.42        282.88        14.90 o                         
  -2   7   3          2.28          3.28         5.20 o                         
  -1   7   3       1400.61       1367.89        33.69 o                         
   0   7   3       2013.18       2012.16        60.21 o                         
   1   7   3         35.66         28.45         3.74 o                         
   2   7   3         11.86          9.44         2.07 o                         
   3   7   3        232.26        225.79         7.62 o                         
   4   7   3        662.43        693.04        14.68 o                         
   5   7   3        817.72        758.69        25.85 o                         
   6   7   3       2220.40       2047.39        54.26 o                         
   7   7   3        645.48        618.64        19.50 o                         
   8   7   3         27.68         35.01         5.54 o                         
   9   7   3         33.21         24.61         5.46 o                         
  10   7   3        155.79        152.14        12.76 o                         
  11   7   3        551.71        543.66        41.10 o                         
  12   7   3        153.69        160.02        22.07 o                         
  -6   8   3         61.41         47.33        10.36 o                         
  -5   8   3         81.91         93.89         9.44 o                         
  -4   8   3        171.25        192.29        12.96 o                         
  -3   8   3         52.96         42.72         6.10 o                         
  -2   8   3         59.91         58.77         6.85 o                         
  -1   8   3        955.65        948.55        28.04 o                         
   0   8   3        430.95        432.14        16.68 o                         
   1   8   3        192.38        209.16        11.03 o                         
   2   8   3       1305.97       1327.13        31.81 o                         
   3   8   3         15.46         15.70         2.69 o                         
   4   8   3        148.53        145.85         7.16 o                         
   5   8   3        501.92        449.66        17.60 o                         
   6   8   3        529.63        559.64        47.61 o                         
   7   8   3        492.39        461.66        21.33 o                         
   8   8   3         52.72         54.74         7.61 o                         
   9   8   3         41.60         44.65         5.95 o                         
  10   8   3        543.27        526.87        60.73 o                         
  11   8   3        420.18        420.98        39.91 o                         
  12   8   3         23.81         27.62         8.44 o                         
  -5   9   3         43.64         31.93         8.14 o                         
  -4   9   3         10.03         14.42         4.08 o                         
  -3   9   3        623.33        543.31        29.54 o                         
  -2   9   3        618.25        610.54        23.59 o                         
  -1   9   3         14.30         15.85         4.40 o                         
   0   9   3        125.83        112.13         8.80 o                         
   1   9   3       1039.20       1024.85        28.58 o                         
   2   9   3         25.25         23.48         3.86 o                         
   3   9   3        451.89        472.74        20.78 o                         
   4   9   3        518.24        527.22        17.31 o                         
   5   9   3         83.57         84.29         5.03 o                         
   6   9   3       1443.70       1397.21        56.36 o                         
   7   9   3         34.73         37.06         8.74 o                         
   8   9   3        185.52        165.24        13.50 o                         
   9   9   3        251.38        254.43        31.04 o                         
  10   9   3         30.31         34.74         9.31 o                         
  11   9   3          3.77         14.08         6.74 o                         
  -4  10   3         40.78         43.45         9.54 o                         
  -3  10   3        180.34        186.25        19.41 o                         
  -2  10   3         80.52         97.50         7.39 o                         
  -1  10   3         88.45         92.51         7.07 o                         
   0  10   3         18.76         14.23         3.00 o                         
   1  10   3         47.80         55.79         7.65 o                         
   2  10   3        845.03        831.27        26.77 o                         
   3  10   3        104.32        107.83        11.94 o                         
   4  10   3        226.05        207.82        10.14 o                         
   5  10   3         56.14         61.88         8.57 o                         
   6  10   3        129.52        116.81        11.58 o                         
   7  10   3         26.37         26.44         6.19 o                         
   8  10   3        634.96        661.59        45.32 o                         
   9  10   3        196.03        208.93        16.50 o                         
  10  10   3          1.93         -5.58         6.25 o                         
  11  10   3         39.14         51.37        12.10 o                         
  -2  11   3         78.67         74.79        12.40 o                         
  -1  11   3         32.59         24.01         5.10 o                         
   0  11   3        207.59        203.85        10.90 o                         
   1  11   3        229.61        241.95        13.88 o                         
   2  11   3        285.45        272.83        18.77 o                         
   3  11   3         86.74         91.29        14.85 o                         
   4  11   3         18.23         12.04         4.50 o                         
   5  11   3          4.48          4.07         4.12 o                         
   6  11   3         52.32         52.66        10.33 o                         
   7  11   3         92.74         85.97        14.89 o                         
   8  11   3        112.78        131.87        13.60 o                         
   9  11   3         87.17        105.95        12.26 o                         
  10  11   3         84.17         84.93        11.37 o                         
   0  12   3        282.77        309.09        24.66 o                         
   1  12   3          2.94         -1.31         4.37 o                         
   2  12   3         68.20         64.22         8.02 o                         
   3  12   3        339.61        401.16        34.26 o                         
   4  12   3        112.93        128.40        19.10 o                         
   5  12   3          0.36          2.08         4.36 o                         
   6  12   3         84.94        122.65        13.35 o                         
   7  12   3         62.83         68.08        11.84 o                         
   8  12   3         59.59         68.37        10.69 o                         
  -4 -12   4        184.65        219.10        16.86 o                         
  -3 -12   4         69.80         56.76         8.66 o                         
  -7 -11   4         92.98        102.42        17.39 o                         
  -6 -11   4         75.86         90.83        15.81 o                         
  -5 -11   4        326.03        304.96        19.74 o                         
  -4 -11   4        144.36        160.41        13.95 o                         
  -3 -11   4         97.33         94.95        10.69 o                         
  -2 -11   4          0.39          1.03         6.56 o                         
  -1 -11   4        300.40        316.06        18.71 o                         
   0 -11   4         81.31         64.90         7.91 o                         
   1 -11   4         20.80         22.85        11.01 o                         
  -9 -10   4        136.36        161.31        21.81 o                         
  -8 -10   4        299.00        293.25        29.50 o                         
  -7 -10   4         67.81         63.04        13.63 o                         
  -6 -10   4         15.14         22.41         7.30 o                         
  -5 -10   4        685.06        648.32        41.58 o                         
  -4 -10   4        111.33        113.29        11.26 o                         
  -3 -10   4          4.91          1.21         7.16 o                         
  -2 -10   4         59.03         58.93         7.80 o                         
  -1 -10   4        258.61        226.86        14.92 o                         
   0 -10   4        108.17        101.28         8.66 o                         
   1 -10   4          0.63         -1.18         2.57 o                         
   2 -10   4         44.89         54.54         8.02 o                         
   3 -10   4         31.43         41.98        13.71 o                         
 -10  -9   4          0.72         -1.39         5.07 o                         
  -9  -9   4        511.42        508.32        38.36 o                         
  -8  -9   4         10.28          7.93         5.71 o                         
  -7  -9   4          1.06         -3.14         6.10 o                         
  -6  -9   4        576.97        546.66        37.34 o                         
  -5  -9   4        846.42        755.58        43.28 o                         
  -4  -9   4         81.45         85.83         9.60 o                         
  -3  -9   4         13.80         11.70         4.22 o                         
  -2  -9   4        695.36        670.71        26.04 o                         
  -1  -9   4        161.17        169.29        12.23 o                         
   0  -9   4         12.00         10.49         3.35 o                         
   1  -9   4          1.31          0.20         2.83 o                         
   2  -9   4        142.62        139.60         9.23 o                         
   3  -9   4          2.31          2.68         5.49 o                         
   4  -9   4         48.19         47.56        12.19 o                         
 -10  -8   4         77.15         72.60        13.73 o                         
  -9  -8   4        125.15        117.67        17.98 o                         
  -8  -8   4        138.63        157.13        20.10 o                         
  -7  -8   4        481.18        433.19        32.51 o                         
  -6  -8   4         92.71         87.29        14.15 o                         
  -5  -8   4        322.22        302.94        25.50 o                         
  -4  -8   4        465.70        432.86        20.60 o                         
  -3  -8   4        190.86        161.78        12.39 o                         
  -2  -8   4        749.80        698.98        18.17 o                         
  -1  -8   4         16.02          6.56         2.67 o                         
   0  -8   4         43.10         66.50        11.31 o                         
   1  -8   4        629.92        603.57        20.24 o                         
   2  -8   4          0.61          2.08         4.81 o                         
   3  -8   4          0.87          4.37         1.73 o                         
   4  -8   4        106.74        131.59        19.57 o                         
   5  -8   4        104.62        109.13        18.18 o                         
   6  -8   4        160.57        208.83        25.36 o                         
 -11  -7   4        567.36        525.89        38.36 o                         
 -10  -7   4         44.16         55.96        12.59 o                         
  -9  -7   4         87.24         66.16        13.37 o                         
  -8  -7   4         56.94         65.36         7.02 o                         
  -7  -7   4        200.73        203.33        12.05 o                         
  -6  -7   4         32.37         30.39         7.85 o                         
  -5  -7   4         80.47         62.77        11.30 o                         
  -4  -7   4        237.75        212.07        20.17 o                         
  -3  -7   4       2516.70       2604.55        57.61 o                         
  -2  -7   4         43.42         44.31         4.09 o                         
  -1  -7   4        536.72        504.63        19.39 o                         
   0  -7   4       1150.11       1181.89        31.73 o                         
   1  -7   4         34.65         35.83         4.23 o                         
   2  -7   4        106.54        101.03         6.82 o                         
   3  -7   4        473.21        501.33        15.84 o                         
   4  -7   4        205.02        252.20        25.46 o                         
   5  -7   4        178.83        189.11        22.39 o                         
   6  -7   4         53.90         56.25        12.85 o                         
   7  -7   4        288.15        359.31        33.48 o                         
 -11  -6   4         84.59         66.93        13.13 o                         
 -10  -6   4          1.19          7.86         6.08 o                         
  -9  -6   4         80.62         72.13         7.46 o                         
  -8  -6   4         12.66         22.91         4.70 o                         
  -7  -6   4         16.04         11.64         3.39 o                         
  -6  -6   4         17.43         14.00         2.53 o                         
  -5  -6   4       2275.48       2405.37        41.92 o                         
  -4  -6   4        827.98        870.64        27.76 o                         
  -3  -6   4          1.88         -1.63         3.30 o                         
  -2  -6   4        145.09        140.12        25.61 o                         
  -1  -6   4        199.70        197.01        11.78 o                         
   0  -6   4       1718.49       1677.26        55.81 o                         
   1  -6   4        403.63        397.14        17.43 o                         
   2  -6   4        273.41        257.09        10.22 o                         
   3  -6   4        578.08        633.37        16.99 o                         
   4  -6   4         39.09         43.81         5.57 o                         
   5  -6   4         43.42         33.88        10.02 o                         
   6  -6   4        430.43        425.07        34.16 o                         
   7  -6   4        535.09        604.57        42.67 o                         
   8  -6   4         63.18         39.39        11.06 o                         
 -11  -5   4         80.27         53.47        11.31 o                         
 -10  -5   4         89.93         87.40        10.51 o                         
  -9  -5   4        303.91        322.30        15.94 o                         
  -8  -5   4         81.72         68.50         8.81 o                         
  -7  -5   4        341.83        339.28        15.51 o                         
  -6  -5   4         49.70         52.46         4.89 o                         
  -5  -5   4        827.12        906.50        20.49 o                         
  -4  -5   4         15.75         26.05         5.60 o                         
  -3  -5   4          2.22          3.96         1.39 o                         
  -2  -5   4        155.75        136.86         6.93 o                         
  -1  -5   4        590.98        590.06        23.17 o                         
   0  -5   4        659.57        608.45        21.67 o                         
   1  -5   4        615.74        628.54        18.46 o                         
   2  -5   4        407.94        397.30        14.72 o                         
   3  -5   4        426.96        443.77        12.60 o                         
   4  -5   4        214.84        198.24        13.20 o                         
   5  -5   4         87.47         68.63        12.55 o                         
   6  -5   4        382.47        398.14        31.47 o                         
   7  -5   4        403.45        422.20        33.85 o                         
   8  -5   4        194.36        232.59        26.23 o                         
   9  -5   4         56.08         82.79        15.97 o                         
 -11  -4   4          1.17         -2.78         3.22 o                         
 -10  -4   4         13.54         13.17         3.16 o                         
  -9  -4   4        417.68        413.30        18.32 o                         
  -8  -4   4        113.36        119.42         9.14 o                         
  -7  -4   4        292.89        316.54        23.90 o                         
  -6  -4   4        129.12        149.84         7.55 o                         
  -5  -4   4        166.17        167.17        14.25 o                         
  -4  -4   4        361.61        389.86        10.47 o                         
  -3  -4   4        392.88        438.83        10.89 o                         
  -2  -4   4        944.19       1019.90        22.09 o                         
  -1  -4   4         85.77         67.31         4.41 o                         
   0  -4   4        205.56        196.55         7.56 o                         
   1  -4   4       1619.34       1570.42        31.93 o                         
   2  -4   4        602.17        608.57        16.48 o                         
   3  -4   4        113.12        131.95         7.98 o                         
   4  -4   4        549.02        533.77        16.29 o                         
   5  -4   4        266.79        231.61        21.79 o                         
   6  -4   4        105.77        134.78        17.22 o                         
   7  -4   4        147.60        155.74        19.86 o                         
   8  -4   4         84.01        125.85        18.80 o                         
   9  -4   4        224.10        264.91        27.99 o                         
 -11  -3   4        150.99        134.29         9.28 o                         
 -10  -3   4        368.27        369.03        17.09 o                         
  -9  -3   4          6.00          4.89         2.73 o                         
  -8  -3   4       1256.36       1294.69        38.89 o                         
  -7  -3   4         20.12         17.61         3.00 o                         
  -6  -3   4          1.70          5.61         2.09 o                         
  -5  -3   4        233.65        271.37         9.72 o                         
  -4  -3   4        875.60       1275.33        45.79 o                         
  -3  -3   4        705.94        838.40        19.35 o                         
  -2  -3   4       1069.49       1323.29        26.94 o                         
  -1  -3   4         63.54         67.93         4.11 o                         
   0  -3   4        101.60         86.71         5.37 o                         
   1  -3   4        164.93        212.03         7.23 o                         
   2  -3   4          1.12          0.59         2.01 o                         
   3  -3   4          2.68          0.21         1.76 o                         
   4  -3   4        398.14        384.12        11.92 o                         
   5  -3   4        421.15        400.36        24.83 o                         
   6  -3   4       1030.28        958.46        47.16 o                         
   7  -3   4         67.68         54.78        11.23 o                         
   8  -3   4        171.48        181.74        21.17 o                         
   9  -3   4         50.01         68.39        13.64 o                         
  10  -3   4         14.06          7.79         3.95 o                         
 -11  -2   4        172.20        171.14        13.26 o                         
 -10  -2   4         13.42         16.45         3.57 o                         
  -9  -2   4        461.37        450.16        16.43 o                         
  -8  -2   4       1413.92       1431.65        37.60 o                         
  -7  -2   4       1004.70       1024.53        28.85 o                         
  -6  -2   4        265.94        275.97        12.82 o                         
  -5  -2   4        220.88        275.65        11.54 o                         
  -4  -2   4       1212.19       1362.27        24.89 o                         
  -3  -2   4       1251.24       1555.38        50.93 o                         
  -2  -2   4        179.80        228.43         9.36 o                         
  -1  -2   4        551.65        561.24        15.20 o                         
   0  -2   4        284.69        228.85        11.54 o                         
   1  -2   4       2448.94       2727.08       139.78 o                         
   2  -2   4         97.94         90.26        10.76 o                         
   3  -2   4        115.04        100.09         5.63 o                         
   4  -2   4        805.70        738.50        13.19 o                         
   5  -2   4         18.52         20.97         2.84 o                         
   6  -2   4         29.69         43.22         4.43 o                         
   7  -2   4          5.67         -1.06         1.56 o                         
   8  -2   4         14.19         27.01         8.21 o                         
   9  -2   4         21.34         10.35         5.70 o                         
  10  -2   4        257.09        216.03        25.55 o                         
  11  -2   4        181.96        172.87        19.16 o                         
 -11  -1   4        259.52        266.53        16.88 o                         
 -10  -1   4          7.27          7.96         2.43 o                         
  -9  -1   4        160.31        149.54        13.43 o                         
  -8  -1   4        745.03        781.90        26.24 o                         
  -7  -1   4          5.42          8.90         2.91 o                         
  -6  -1   4         36.87         49.32         4.49 o                         
  -5  -1   4         18.29         13.95         1.93 o                         
  -4  -1   4        411.10        345.51        10.86 o                         
  -3  -1   4         83.81        103.28         5.10 o                         
  -2  -1   4       1138.48       1279.67        47.07 o                         
  -1  -1   4       8209.87       8464.69       183.77 o                         
   0  -1   4        307.13        344.21        15.66 o                         
   1  -1   4          1.58          1.43         1.66 o                         
   2  -1   4        171.87        234.48         6.98 o                         
   3  -1   4       1809.95       1610.94        51.18 o                         
   4  -1   4       1614.17       1517.64        70.80 o                         
   5  -1   4         90.02         84.01         3.98 o                         
   6  -1   4        365.20        327.26        10.85 o                         
   7  -1   4        305.65        303.36        10.18 o                         
   8  -1   4         45.28         45.71         5.61 o                         
   9  -1   4        397.72        424.64        32.46 o                         
  10  -1   4        131.79        158.81        13.37 o                         
  11  -1   4        160.44        121.84        15.55 o                         
 -11   0   4        118.83        100.21        10.62 o                         
 -10   0   4          1.59          4.43         4.36 o                         
  -9   0   4         18.95         28.09         7.16 o                         
  -8   0   4          8.97          8.48         3.16 o                         
  -7   0   4        695.74        743.29        24.41 o                         
  -6   0   4        517.99        505.08        18.22 o                         
  -5   0   4        686.54        710.16        18.44 o                         
  -4   0   4        437.14        455.74        12.68 o                         
  -3   0   4        544.45        678.06        13.99 o                         
  -2   0   4         95.39         77.81         5.51 o                         
  -1   0   4       2196.80       2251.06        57.53 o                         
   0   0   4       1275.62       1375.29        38.48 o                         
   1   0   4        357.46        347.73        18.17 o                         
   2   0   4       4837.61       4467.61       101.55 o                         
   3   0   4        264.06        239.53         6.61 o                         
   4   0   4        393.67        389.58        13.89 o                         
   5   0   4        133.46        100.30         8.62 o                         
   6   0   4       1219.15       1178.36        22.13 o                         
   7   0   4          8.78          6.17         1.47 o                         
   8   0   4         29.80         27.55         5.58 o                         
   9   0   4         70.65         71.67        13.04 o                         
  10   0   4        280.07        268.50        20.00 o                         
  11   0   4         70.70         57.98        15.88 o                         
 -10   1   4        501.05        510.23        23.73 o                         
  -9   1   4         12.29         10.87         3.95 o                         
  -8   1   4          1.34         -2.42         2.82 o                         
  -7   1   4        178.52        169.49        11.11 o                         
  -6   1   4        665.08        664.84        21.74 o                         
  -5   1   4        459.88        437.81        12.96 o                         
  -4   1   4         47.32         60.68         3.61 o                         
  -3   1   4        970.82       1137.91        19.99 o                         
  -2   1   4        309.23        244.19         6.27 o                         
  -1   1   4        405.93        402.89        24.95 o                         
   0   1   4      21400.58      23065.25       333.84 o                         
   1   1   4       1585.14       1477.05        53.68 o                         
   2   1   4          3.44          8.89         1.30 o                         
   3   1   4       1159.35       1176.25        15.29 o                         
   4   1   4        179.90        238.01         5.81 o                         
   5   1   4        570.83        578.15        10.69 o                         
   6   1   4        216.11        192.00         5.61 o                         
   7   1   4         90.41         71.30         6.27 o                         
   8   1   4        558.58        533.48        19.59 o                         
   9   1   4         49.21         38.36        10.04 o                         
  10   1   4         88.36         82.89         8.83 o                         
  11   1   4          5.19         13.75         3.85 o                         
  12   1   4         81.26         90.23        16.48 o                         
 -10   2   4         60.26         52.98         7.86 o                         
  -9   2   4         93.33         95.01        12.93 o                         
  -8   2   4         62.72         65.95         7.51 o                         
  -7   2   4        192.01        212.33        12.60 o                         
  -6   2   4         34.40         33.16         5.77 o                         
  -5   2   4        163.16        173.25         7.99 o                         
  -4   2   4       1710.24       1792.50        33.60 o                         
  -3   2   4        870.58        846.74        25.51 o                         
  -2   2   4          9.06          6.04         1.04 o                         
  -1   2   4        232.39        265.28        14.11 o                         
   0   2   4        588.38        519.38        19.45 o                         
   1   2   4        906.42        812.47        14.76 o                         
   2   2   4       1207.56       1229.76        20.96 o                         
   3   2   4         13.68          9.29         1.09 o                         
   4   2   4         18.61         14.83         1.31 o                         
   5   2   4        167.87        171.01         4.76 o                         
   6   2   4         75.47         73.91         3.34 o                         
   7   2   4        695.42        642.16        15.06 o                         
   8   2   4        271.85        243.61        12.90 o                         
   9   2   4        539.21        500.83        23.40 o                         
  10   2   4         85.25         72.40         7.45 o                         
  11   2   4        202.11        208.86        13.47 o                         
  12   2   4         10.45         -1.74         4.87 o                         
 -10   3   4         63.47         64.46        12.11 o                         
  -9   3   4        136.30        138.96        11.69 o                         
  -8   3   4        610.49        641.33        24.93 o                         
  -7   3   4        432.30        409.32        18.57 o                         
  -6   3   4        157.88        154.06         8.42 o                         
  -5   3   4        444.48        463.88        14.12 o                         
  -4   3   4        768.18        786.69        17.79 o                         
  -3   3   4        733.45        723.39        28.33 o                         
  -2   3   4        624.50        625.47        15.59 o                         
  -1   3   4       1562.95       1457.07        56.21 o                         
   0   3   4       1824.54       1617.37       110.71 o                         
   1   3   4        150.54        117.45         4.25 o                         
   2   3   4         31.88         21.48         1.65 o                         
   3   3   4       1683.33       1505.19        21.62 o                         
   4   3   4       1586.29       1522.45        26.18 o                         
   5   3   4         22.08          7.44         0.98 o                         
   6   3   4         21.43         35.57         2.89 o                         
   7   3   4        362.48        319.54        10.62 o                         
   8   3   4          5.66          4.48         1.21 o                         
   9   3   4         37.80         32.41         4.76 o                         
  10   3   4         10.49          8.18         2.50 o                         
  11   3   4         22.84         39.64        10.70 o                         
  12   3   4         49.88         46.69        12.68 o                         
  -9   4   4        551.62        476.08        33.19 o                         
  -8   4   4        166.54        182.62        13.16 o                         
  -7   4   4         63.87         79.22         8.21 o                         
  -6   4   4         35.19         37.70         5.80 o                         
  -5   4   4        312.94        301.40        14.18 o                         
  -4   4   4        138.82        124.51         8.24 o                         
  -3   4   4       1478.66       1521.93        33.33 o                         
  -2   4   4        507.18        502.86        14.81 o                         
  -1   4   4       1038.47       1005.12        21.88 o                         
   0   4   4        693.17        739.88        28.16 o                         
   1   4   4        604.09        633.52        12.77 o                         
   2   4   4        311.40        238.62         6.75 o                         
   3   4   4        153.29        124.88         3.75 o                         
   4   4   4        108.59        111.72         4.98 o                         
   5   4   4        369.24        370.78        14.85 o                         
   6   4   4        169.22        141.45         8.34 o                         
   7   4   4        358.42        351.86        16.63 o                         
   8   4   4         15.07         13.41         1.44 o                         
   9   4   4        263.89        234.69        10.55 o                         
  10   4   4        564.72        607.39        39.08 o                         
  11   4   4         34.41         34.22         9.93 o                         
  12   4   4        104.60        110.53        18.17 o                         
  -8   5   4        171.60        167.94        19.09 o                         
  -7   5   4          4.00          8.04         2.94 o                         
  -6   5   4         87.00         59.17         6.90 o                         
  -5   5   4       1127.66       1151.97        31.87 o                         
  -4   5   4        106.29        100.48         7.78 o                         
  -3   5   4         85.61         64.46         6.11 o                         
  -2   5   4       2783.03       2640.11        98.70 o                         
  -1   5   4        123.38         99.36         5.46 o                         
   0   5   4        541.49        545.56        24.02 o                         
   1   5   4        907.64        925.45        21.16 o                         
   2   5   4       1733.79       1731.54        58.13 o                         
   3   5   4        217.02        185.67         7.42 o                         
   4   5   4        564.77        605.01        10.62 o                         
   5   5   4        204.60        208.66         7.08 o                         
   6   5   4        271.41        257.66         9.16 o                         
   7   5   4        168.63        151.11         7.18 o                         
   8   5   4        814.75        755.93        26.05 o                         
   9   5   4        235.53        245.80        17.47 o                         
  10   5   4        494.45        528.40        22.44 o                         
  11   5   4          0.95          0.78         4.44 o                         
  12   5   4         71.02         72.99        15.30 o                         
  -7   6   4          6.38         -3.61         3.61 o                         
  -6   6   4        168.11        165.47        11.91 o                         
  -5   6   4         33.42         20.86         4.24 o                         
  -4   6   4        108.88        104.63         8.43 o                         
  -3   6   4        543.86        532.40        18.79 o                         
  -2   6   4         73.31         77.65         6.44 o                         
  -1   6   4         25.36         31.92         7.04 o                         
   0   6   4         94.38         87.18         9.53 o                         
   1   6   4       1853.90       1905.74        37.81 o                         
   2   6   4       1610.42       1618.49        27.86 o                         
   3   6   4        352.19        374.71        10.57 o                         
   4   6   4        504.28        513.82        14.04 o                         
   5   6   4        229.51        223.88        10.17 o                         
   6   6   4        594.06        661.76        19.01 o                         
   7   6   4        500.96        497.95        20.41 o                         
   8   6   4        306.71        311.27        13.42 o                         
   9   6   4       1062.78       1111.75        34.88 o                         
  10   6   4          4.50          3.60         3.75 o                         
  11   6   4        252.18        269.10        16.83 o                         
  12   6   4        450.22        514.47        40.04 o                         
  -6   7   4         13.58         35.48         9.04 o                         
  -5   7   4         72.44         68.33         7.60 o                         
  -4   7   4        113.77        100.54         8.77 o                         
  -3   7   4          7.01          6.60         2.91 o                         
  -2   7   4          3.78          5.56         2.16 o                         
  -1   7   4        582.01        563.35        19.18 o                         
   0   7   4       1721.48       1759.78        55.52 o                         
   1   7   4       1030.06       1033.10        25.81 o                         
   2   7   4          0.72         -0.19         1.26 o                         
   3   7   4        372.28        383.25        11.43 o                         
   4   7   4       2279.69       2318.76        36.94 o                         
   5   7   4        237.37        216.47        13.19 o                         
   6   7   4        276.63        260.06        14.83 o                         
   7   7   4        691.98        691.23        20.94 o                         
   8   7   4        262.91        293.60        13.60 o                         
   9   7   4        104.12         98.51         7.96 o                         
  10   7   4        195.36        195.27        14.60 o                         
  11   7   4        149.87        149.34        13.24 o                         
  12   7   4         96.97        102.66        18.17 o                         
  -5   8   4         26.48         22.74         7.40 o                         
  -4   8   4        231.76        280.70        15.42 o                         
  -3   8   4         16.15         16.98         7.27 o                         
  -2   8   4         69.00         56.36         7.13 o                         
  -1   8   4        809.41        833.45        25.64 o                         
   0   8   4        303.37        296.46        19.58 o                         
   1   8   4        335.10        378.43        24.22 o                         
   2   8   4         40.33         45.47         4.11 o                         
   3   8   4        760.81        772.22        31.91 o                         
   4   8   4        138.80        179.72         7.83 o                         
   5   8   4          0.54          0.32         0.74 o                         
   6   8   4        493.33        503.93        25.68 o                         
   7   8   4       1106.77       1054.81        34.62 o                         
   8   8   4          0.62         -1.13         3.26 o                         
   9   8   4         29.70         19.71         4.07 o                         
  10   8   4        146.24        145.67        26.84 o                         
  11   8   4        347.28        358.57        21.40 o                         
  -5   9   4        143.09        142.36        17.83 o                         
  -4   9   4         21.61         30.09         8.95 o                         
  -3   9   4         83.46         74.70        12.00 o                         
  -2   9   4        111.28         97.91         8.86 o                         
  -1   9   4         34.13         45.83         6.07 o                         
   0   9   4         43.44         34.66         5.40 o                         
   1   9   4         81.12         79.80         7.48 o                         
   2   9   4        388.74        383.37        22.08 o                         
   3   9   4        626.50        612.49        32.32 o                         
   4   9   4        250.09        262.20        13.21 o                         
   5   9   4        374.61        357.60        12.04 o                         
   6   9   4         22.54         16.79         4.67 o                         
   7   9   4        242.72        225.50        15.73 o                         
   8   9   4          5.82          8.01         3.54 o                         
   9   9   4          4.27          2.77         4.71 o                         
  10   9   4        289.39        309.27        41.80 o                         
  11   9   4          6.50         15.49         7.33 o                         
  -3  10   4         46.51         45.07        10.03 o                         
  -2  10   4        467.89        510.58        31.98 o                         
  -1  10   4          4.83          4.89         2.17 o                         
   0  10   4         18.44         21.08         3.67 o                         
   1  10   4        448.82        471.30        19.37 o                         
   2  10   4        450.04        432.81        21.05 o                         
   3  10   4          0.79         -1.43         5.32 o                         
   4  10   4        690.21        649.26        60.68 o                         
   5  10   4        258.08        296.85        26.59 o                         
   6  10   4         31.61         17.66         5.12 o                         
   7  10   4         10.75          3.86         8.48 o                         
   8  10   4        143.00        164.57        14.42 o                         
   9  10   4        194.81        195.48        15.94 o                         
  10  10   4         96.92        127.70        13.38 o                         
  -2  11   4          2.00          7.64         4.64 o                         
  -1  11   4          6.85          8.84         5.03 o                         
   0  11   4          1.60          3.18         4.27 o                         
   1  11   4         76.24         91.63         8.78 o                         
   2  11   4         21.42         21.14         4.54 o                         
   3  11   4          4.64          8.68         3.70 o                         
   4  11   4        434.45        475.28        36.01 o                         
   5  11   4        606.28        694.28        44.04 o                         
   6  11   4          5.54          3.72         3.50 o                         
   7  11   4         18.33         26.63         6.28 o                         
   8  11   4        229.38        272.70        19.58 o                         
   9  11   4         11.06         19.68         5.89 o                         
  10  11   4          7.50         16.78         5.47 o                         
   0  12   4         35.32         37.67         8.92 o                         
   1  12   4         36.86         44.57         6.58 o                         
   2  12   4         37.06         25.15         6.27 o                         
   3  12   4         86.48         91.15        16.51 o                         
   4  12   4        129.50        124.81        19.03 o                         
   5  12   4          8.39         -1.11         5.87 o                         
   6  12   4         23.19         29.76        10.40 o                         
   7  12   4        231.11        276.90        29.21 o                         
   8  12   4         43.44         47.21         8.47 o                         
  -6 -11   5         26.03         39.22        11.20 o                         
  -5 -11   5          4.43          3.84         4.89 o                         
  -4 -11   5        252.83        257.73        26.26 o                         
  -3 -11   5        450.39        406.17        23.16 o                         
  -2 -11   5          1.28          3.58         3.07 o                         
  -1 -11   5         20.41         35.83         6.48 o                         
   0 -11   5        126.86        120.33        12.87 o                         
  -8 -10   5         62.98         41.66        11.29 o                         
  -7 -10   5         27.64         29.71        10.63 o                         
  -6 -10   5         99.10        106.14        17.54 o                         
  -5 -10   5        239.73        241.74        25.51 o                         
  -4 -10   5        136.57        146.10        19.18 o                         
  -3 -10   5         63.67         56.72         8.02 o                         
  -2 -10   5         71.51         73.75         8.71 o                         
  -1 -10   5        107.61         95.99         9.64 o                         
   0 -10   5        130.91        119.57         9.26 o                         
   1 -10   5         30.43         49.07        12.93 o                         
   2 -10   5         86.98        105.50        19.93 o                         
  -9  -9   5        578.73        607.97        43.34 o                         
  -8  -9   5         79.63         83.92        15.47 o                         
  -7  -9   5         18.22         17.58         7.32 o                         
  -6  -9   5         78.02         64.72        12.50 o                         
  -5  -9   5         66.39         75.16        13.79 o                         
  -4  -9   5         54.87         57.81        11.61 o                         
  -3  -9   5         26.54         25.27         5.19 o                         
  -2  -9   5        354.94        340.44        18.34 o                         
  -1  -9   5        200.00        188.29        13.24 o                         
   0  -9   5         78.61         78.81         9.08 o                         
   1  -9   5        241.42        279.48        16.57 o                         
   2  -9   5        226.37        243.44        17.12 o                         
   3  -9   5         11.81         21.32         9.15 o                         
   4  -9   5         15.64         17.37         8.46 o                         
 -10  -8   5        478.98        453.77        37.05 o                         
  -9  -8   5        128.33        129.15        18.62 o                         
  -8  -8   5         10.31         16.99         5.98 o                         
  -7  -8   5         22.82         19.73         7.47 o                         
  -6  -8   5          2.43         -4.36         5.07 o                         
  -5  -8   5          1.85          4.47         4.97 o                         
  -4  -8   5        157.51        174.35        19.26 o                         
  -3  -8   5        156.94        150.68        17.53 o                         
  -2  -8   5       1366.34       1321.90        37.79 o                         
  -1  -8   5        761.84        700.66        25.22 o                         
   0  -8   5        167.77        162.82        17.72 o                         
   1  -8   5        393.62        369.29        14.70 o                         
   2  -8   5        345.69        373.24        18.43 o                         
   3  -8   5         83.03        104.91        19.76 o                         
   4  -8   5         30.99         38.27        11.21 o                         
   5  -8   5        244.75        364.77        33.55 o                         
 -10  -7   5          0.96         -2.45         5.86 o                         
  -9  -7   5         13.66         13.84         8.19 o                         
  -8  -7   5         62.80         60.86         7.24 o                         
  -7  -7   5        377.64        402.69        18.52 o                         
  -6  -7   5         13.44          9.09         3.15 o                         
  -5  -7   5        420.49        381.57        28.58 o                         
  -4  -7   5          8.01          0.80         4.46 o                         
  -3  -7   5       1515.11       1547.61        60.05 o                         
  -2  -7   5         17.27         15.01         2.52 o                         
  -1  -7   5          0.84         -0.62         1.54 o                         
   0  -7   5        337.17        324.89        17.57 o                         
   1  -7   5        154.51        158.52        11.94 o                         
   2  -7   5        196.27        190.56        14.30 o                         
   3  -7   5        277.46        298.45        15.89 o                         
   4  -7   5        452.16        492.88        37.59 o                         
   5  -7   5         74.84         57.84        13.46 o                         
   6  -7   5         33.82         25.82         9.76 o                         
   7  -7   5          4.30         17.89         9.88 o                         
 -11  -6   5        120.25        121.82        17.79 o                         
 -10  -6   5        259.64        212.74        23.46 o                         
  -9  -6   5         22.95         20.71        11.37 o                         
  -8  -6   5         24.03         28.22         4.92 o                         
  -7  -6   5        539.54        548.98        21.82 o                         
  -6  -6   5         46.79         37.80         7.22 o                         
  -5  -6   5        112.28        124.74         9.40 o                         
  -4  -6   5        363.27        365.16        16.23 o                         
  -3  -6   5         10.84          9.18         4.83 o                         
  -2  -6   5         55.18         46.44         8.60 o                         
  -1  -6   5        903.35        888.46        39.41 o                         
   0  -6   5       1424.53       1381.31        50.48 o                         
   1  -6   5         21.64         31.60         5.31 o                         
   2  -6   5         14.02         14.00         2.61 o                         
   3  -6   5        461.39        470.47        14.16 o                         
   4  -6   5        110.08        113.96         6.34 o                         
   5  -6   5        121.15        135.05        19.31 o                         
   6  -6   5          6.53          2.46         4.74 o                         
   7  -6   5         38.81         22.18         9.31 o                         
   8  -6   5         75.35         71.20        14.92 o                         
 -11  -5   5         12.08         12.99         6.42 o                         
 -10  -5   5         17.23         14.38         7.51 o                         
  -9  -5   5         20.55         26.97         5.03 o                         
  -8  -5   5         17.23         19.97         5.28 o                         
  -7  -5   5        276.91        309.80        15.71 o                         
  -6  -5   5         67.96         65.98         6.77 o                         
  -5  -5   5        100.51        103.06         8.26 o                         
  -4  -5   5        192.53        244.34        12.76 o                         
  -3  -5   5          1.09          3.59         2.15 o                         
  -2  -5   5         38.57         25.97         3.97 o                         
  -1  -5   5          1.84          3.81         2.28 o                         
   0  -5   5         56.99         59.69         5.48 o                         
   1  -5   5        566.96        539.43        15.13 o                         
   2  -5   5        407.63        392.13        12.19 o                         
   3  -5   5         20.69         23.15         2.75 o                         
   4  -5   5          1.29          2.50         2.58 o                         
   5  -5   5         19.00         17.93         4.55 o                         
   6  -5   5        322.73        325.46        28.77 o                         
   7  -5   5          2.27          1.30         5.57 o                         
   8  -5   5         20.65         20.81         9.87 o                         
 -11  -4   5         61.46         56.14        11.89 o                         
 -10  -4   5        469.51        438.91        53.79 o                         
  -9  -4   5        581.51        595.31        48.13 o                         
  -8  -4   5          4.94          3.79         3.43 o                         
  -7  -4   5        338.98        352.91        16.43 o                         
  -6  -4   5       3080.90       3460.10       130.31 o                         
  -5  -4   5         71.61         61.46         7.78 o                         
  -4  -4   5        200.41        255.02        22.56 o                         
  -3  -4   5         67.22         49.60         4.23 o                         
  -2  -4   5          2.81          1.53         1.14 o                         
  -1  -4   5         22.05         29.43         4.19 o                         
   0  -4   5       1731.30       1673.69        52.50 o                         
   1  -4   5         59.38         45.19         3.70 o                         
   2  -4   5        285.00        252.24         8.63 o                         
   3  -4   5        222.67        209.69         7.46 o                         
   4  -4   5         59.45         53.16         3.74 o                         
   5  -4   5         30.94         31.94         8.87 o                         
   6  -4   5        197.65        217.44        23.06 o                         
   7  -4   5          1.68         -7.09         7.09 o                         
   8  -4   5         40.32         51.14        12.53 o                         
   9  -4   5         57.54         83.18        16.50 o                         
 -11  -3   5        164.78        144.62        11.90 o                         
 -10  -3   5        231.31        210.32        18.08 o                         
  -9  -3   5         20.94         21.81         4.48 o                         
  -8  -3   5        220.26        234.98        18.23 o                         
  -7  -3   5        378.84        402.05        23.11 o                         
  -6  -3   5        945.44       1047.34        39.48 o                         
  -5  -3   5        618.34        774.37        31.38 o                         
  -4  -3   5        565.90        788.35        30.22 o                         
  -3  -3   5        914.23       1091.66        39.53 o                         
  -2  -3   5         94.37         91.57         6.05 o                         
  -1  -3   5        824.43        892.98        29.20 o                         
   0  -3   5        123.54        101.70         7.88 o                         
   1  -3   5        954.39        828.00        35.74 o                         
   2  -3   5       2036.02       2222.89        45.58 o                         
   3  -3   5         32.51         35.78         2.74 o                         
   4  -3   5          2.33          1.38         1.19 o                         
   5  -3   5       1629.38       1413.21       200.70 o                         
   6  -3   5         32.99         19.92         7.39 o                         
   7  -3   5        239.81        253.52        24.76 o                         
   8  -3   5         44.67         50.80        11.87 o                         
   9  -3   5          0.94         10.73         7.95 o                         
  10  -3   5         33.30         52.29        13.26 o                         
 -11  -2   5        161.54        134.75        13.18 o                         
 -10  -2   5         88.43         92.01        12.29 o                         
  -9  -2   5        382.29        380.16        18.60 o                         
  -8  -2   5         45.25         42.49         5.65 o                         
  -7  -2   5         19.12         30.06        19.80 o                         
  -6  -2   5        370.42        401.41        22.49 o                         
  -5  -2   5          1.59         -2.33         2.39 o                         
  -4  -2   5         95.48        107.40         5.98 o                         
  -3  -2   5       1127.39       1279.84        43.39 o                         
  -2  -2   5          2.90          4.00         2.04 o                         
  -1  -2   5          1.10          0.52         3.03 o                         
   0  -2   5        641.69        602.24        16.15 o                         
   1  -2   5         82.41         63.24         6.75 o                         
   2  -2   5         59.88         61.73         5.87 o                         
   3  -2   5         82.98         62.14         9.57 o                         
   4  -2   5        954.26        872.27        21.06 o                         
   5  -2   5         81.63         55.97        10.36 o                         
   6  -2   5        265.18        232.77         8.58 o                         
   7  -2   5         18.83         24.42         4.00 o                         
   8  -2   5        315.02        358.28        29.66 o                         
   9  -2   5         50.86         51.22        12.23 o                         
  10  -2   5          6.10         15.57         7.83 o                         
 -11  -1   5         12.52         22.01         5.10 o                         
 -10  -1   5          9.39         10.06         3.90 o                         
  -9  -1   5        152.69        139.00        11.06 o                         
  -8  -1   5        362.17        344.12        16.72 o                         
  -7  -1   5        125.50        136.80         9.82 o                         
  -6  -1   5          0.80          3.54         2.60 o                         
  -5  -1   5         34.92         37.78         6.55 o                         
  -4  -1   5       3125.37       3365.97        69.60 o                         
  -3  -1   5       1293.52       1475.54        63.63 o                         
  -2  -1   5        342.35        430.50        20.06 o                         
  -1  -1   5         67.51         47.13         6.28 o                         
   0  -1   5        101.33        131.02         9.96 o                         
   1  -1   5        190.22        183.62        14.81 o                         
   2  -1   5       1298.80       1244.18        42.57 o                         
   3  -1   5       2876.63       2722.48        41.23 o                         
   4  -1   5       1835.80       1946.99       107.09 o                         
   5  -1   5          8.86          7.71         3.65 o                         
   6  -1   5        320.84        302.34         8.27 o                         
   7  -1   5        103.67        105.43         5.96 o                         
   8  -1   5          3.67          2.94         4.72 o                         
   9  -1   5        161.13        157.72        20.15 o                         
  10  -1   5         13.79         20.83         9.33 o                         
  11  -1   5         42.26         34.61         6.48 o                         
 -10   0   5          0.58          4.47         2.76 o                         
  -9   0   5        117.56        113.29        13.91 o                         
  -8   0   5        212.29        239.48        14.06 o                         
  -7   0   5         21.72         23.52         4.23 o                         
  -6   0   5        101.15         97.64         7.70 o                         
  -5   0   5        444.95        465.58        13.37 o                         
  -4   0   5         32.70         34.95         4.04 o                         
  -3   0   5        867.78        920.88        22.02 o                         
  -2   0   5       3036.50       3169.80        60.19 o                         
  -1   0   5        700.08        583.93        23.22 o                         
   0   0   5          8.88         13.23         2.56 o                         
   1   0   5        145.49        147.10         7.37 o                         
   2   0   5       1052.32        921.38        22.87 o                         
   3   0   5        222.98        180.40         6.03 o                         
   4   0   5        142.86        173.85         8.33 o                         
   5   0   5          3.49          7.84         1.65 o                         
   6   0   5        289.06        248.06        11.63 o                         
   7   0   5         50.59         37.62         5.14 o                         
   8   0   5        181.16        173.34         9.74 o                         
   9   0   5        436.58        466.32        34.03 o                         
  10   0   5        129.34        124.59        18.37 o                         
  11   0   5          0.59         -2.06         4.65 o                         
 -10   1   5        453.54        452.75        22.10 o                         
  -9   1   5         47.32         49.17         7.01 o                         
  -8   1   5          0.84         -0.16         2.31 o                         
  -7   1   5        123.68        112.85         9.02 o                         
  -6   1   5       2732.74       2856.88        57.58 o                         
  -5   1   5        130.56        120.91         6.45 o                         
  -4   1   5        350.01        338.64        10.06 o                         
  -3   1   5       4382.68       4678.86        77.29 o                         
  -2   1   5        821.71        743.70        17.13 o                         
  -1   1   5         25.40         15.43         1.76 o                         
   0   1   5       1352.79       1508.39        27.94 o                         
   1   1   5       2981.72       2917.29        72.92 o                         
   2   1   5        485.96        434.13         9.19 o                         
   3   1   5          7.68         10.85         1.45 o                         
   4   1   5        618.96        743.63        19.31 o                         
   5   1   5       2194.90       2158.29        39.13 o                         
   6   1   5        865.01        833.66        17.01 o                         
   7   1   5         52.68         39.26         4.41 o                         
   8   1   5         51.68         45.98         5.07 o                         
   9   1   5         17.79         20.61         7.69 o                         
  10   1   5         35.38         38.22        11.54 o                         
  11   1   5         41.17         29.07         5.71 o                         
 -10   2   5        348.87        380.36        29.85 o                         
  -9   2   5        124.58        141.32        11.71 o                         
  -8   2   5         11.14          5.12         4.55 o                         
  -7   2   5       1026.23       1048.68        30.93 o                         
  -6   2   5        746.00        757.34        23.95 o                         
  -5   2   5        898.41        910.81        20.17 o                         
  -4   2   5        284.45        285.40         9.18 o                         
  -3   2   5        197.49        200.65         6.36 o                         
  -2   2   5         13.12          9.22         2.06 o                         
  -1   2   5        181.69        211.87        13.16 o                         
   0   2   5       3701.66       4029.61        95.24 o                         
   1   2   5       6331.34       6438.39        69.70 o                         
   2   2   5        402.60        374.06         9.79 o                         
   3   2   5        964.88        948.48        15.37 o                         
   4   2   5        311.98        275.17         6.99 o                         
   5   2   5        180.82        159.01         6.95 o                         
   6   2   5        159.32        178.94         6.15 o                         
   7   2   5         75.50         64.63         4.15 o                         
   8   2   5        675.26        617.48        21.10 o                         
   9   2   5         12.22         13.15         6.09 o                         
  10   2   5          2.82          5.08         2.62 o                         
  11   2   5        156.73        166.45        21.46 o                         
  12   2   5        122.29        121.01        19.12 o                         
  -9   3   5        311.60        340.71        27.53 o                         
  -8   3   5        315.03        328.52        17.25 o                         
  -7   3   5        585.71        612.13        22.91 o                         
  -6   3   5         34.28         35.59         4.94 o                         
  -5   3   5         37.74         33.70         4.04 o                         
  -4   3   5        453.31        436.32        11.97 o                         
  -3   3   5       1175.04       1130.28        23.87 o                         
  -2   3   5       1516.47       1465.06        92.44 o                         
  -1   3   5        968.41        941.14        33.40 o                         
   0   3   5        747.04        672.62        18.18 o                         
   1   3   5        904.63        799.35        11.96 o                         
   2   3   5       1742.50       1961.80        26.17 o                         
   3   3   5        646.38        642.71        10.59 o                         
   4   3   5          2.12          3.16         0.86 o                         
   5   3   5         58.98         53.12         2.95 o                         
   6   3   5          9.81          9.90         1.46 o                         
   7   3   5       1411.49       1369.81        25.27 o                         
   8   3   5        634.14        622.94        15.42 o                         
   9   3   5         36.42         35.10         9.02 o                         
  10   3   5         55.28         47.24         6.08 o                         
  11   3   5        254.61        293.58        28.24 o                         
  12   3   5         28.26         10.73         5.31 o                         
  -9   4   5        393.35        422.91        31.77 o                         
  -8   4   5         56.85         44.89        10.64 o                         
  -7   4   5         73.64         87.22         8.53 o                         
  -6   4   5         14.99         15.12         3.67 o                         
  -5   4   5        171.11        161.25         9.92 o                         
  -4   4   5        432.91        439.98        15.70 o                         
  -3   4   5        218.94        215.35         9.39 o                         
  -2   4   5        192.13        194.75         9.50 o                         
  -1   4   5        658.94        656.72        31.16 o                         
   0   4   5        822.21        699.39        32.13 o                         
   1   4   5         25.80         29.62         2.35 o                         
   2   4   5        556.73        611.01        10.92 o                         
   3   4   5       4584.65       4568.50        57.35 o                         
   4   4   5       2110.06       2153.43        25.62 o                         
   5   4   5        522.21        532.48        10.23 o                         
   6   4   5        654.70        598.22        12.17 o                         
   7   4   5         13.68         13.69         1.72 o                         
   8   4   5        332.46        344.91        10.43 o                         
   9   4   5        650.24        614.34        19.29 o                         
  10   4   5        599.23        635.53        40.36 o                         
  11   4   5         50.73         80.97        14.91 o                         
  12   4   5        156.39        151.73        21.26 o                         
  -8   5   5        698.67        736.96        42.58 o                         
  -7   5   5         82.45         76.88        13.05 o                         
  -6   5   5         28.53         21.51         4.20 o                         
  -5   5   5        105.24        104.65         8.27 o                         
  -4   5   5          1.93          3.52         3.58 o                         
  -3   5   5         95.10         83.35         6.17 o                         
  -2   5   5        466.94        499.84        15.16 o                         
  -1   5   5         61.04         57.18         7.82 o                         
   0   5   5         26.16         35.23         3.19 o                         
   1   5   5        273.02        323.33        15.52 o                         
   2   5   5       6554.51       6674.18        85.85 o                         
   3   5   5        508.78        451.65         9.38 o                         
   4   5   5        217.77        245.34         5.96 o                         
   5   5   5       2009.02       1891.69        59.26 o                         
   6   5   5          6.71          4.25         0.87 o                         
   7   5   5          1.21          1.40         3.20 o                         
   8   5   5         59.31         53.75         6.67 o                         
   9   5   5        215.50        235.79        23.31 o                         
  10   5   5        475.39        488.75        35.27 o                         
  11   5   5        143.30        168.83        21.45 o                         
  12   5   5         32.82         13.47         6.46 o                         
  -7   6   5        257.47        274.75        24.76 o                         
  -6   6   5        282.09        315.00        25.60 o                         
  -5   6   5         12.08         19.76         4.05 o                         
  -4   6   5         14.67         16.27         3.33 o                         
  -3   6   5        296.30        293.96        12.99 o                         
  -2   6   5        301.97        303.00        12.43 o                         
  -1   6   5        183.92        176.41         8.87 o                         
   0   6   5         25.16         21.09         2.99 o                         
   1   6   5       1207.14       1195.60        64.58 o                         
   2   6   5        873.44        848.38        27.25 o                         
   3   6   5        455.46        505.95        12.90 o                         
   4   6   5        382.26        395.68        13.35 o                         
   5   6   5       1353.99       1370.64        22.87 o                         
   6   6   5        220.43        250.81        13.76 o                         
   7   6   5        242.18        224.88        13.61 o                         
   8   6   5          1.25          2.38         6.31 o                         
   9   6   5       1918.72       1985.48        76.07 o                         
  10   6   5          4.31          4.00         5.88 o                         
  11   6   5          3.46          6.07         7.34 o                         
  12   6   5        246.56        284.40        29.34 o                         
  -6   7   5        517.30        580.81        36.46 o                         
  -5   7   5         31.95         31.54         8.54 o                         
  -4   7   5          9.54          4.04         2.29 o                         
  -3   7   5        275.37        269.94        13.32 o                         
  -2   7   5         17.09         20.22         3.64 o                         
  -1   7   5         74.96         72.64         6.34 o                         
   0   7   5        744.99        707.36        25.76 o                         
   1   7   5        428.70        373.41        13.68 o                         
   2   7   5         18.12         26.75         4.53 o                         
   3   7   5         53.66         47.09         3.94 o                         
   4   7   5        399.67        388.37        11.26 o                         
   5   7   5        827.92        730.96        41.07 o                         
   6   7   5       1073.84       1116.44        33.31 o                         
   7   7   5         17.52         18.05         4.40 o                         
   8   7   5         80.82         91.84        13.24 o                         
   9   7   5         68.72         70.04         8.66 o                         
  10   7   5        104.99        117.18        17.86 o                         
  11   7   5         85.00         88.52        15.93 o                         
  12   7   5        179.73        215.65        25.71 o                         
  -5   8   5        517.84        494.50        33.33 o                         
  -4   8   5        193.98        204.05        20.09 o                         
  -3   8   5          1.12          5.00         3.88 o                         
  -2   8   5         62.17         64.94         6.58 o                         
  -1   8   5        340.87        355.28        19.84 o                         
   0   8   5        557.76        566.67        19.40 o                         
   1   8   5        369.34        390.50        15.07 o                         
   2   8   5         23.07         16.50         2.81 o                         
   3   8   5        473.50        486.70        15.50 o                         
   4   8   5        928.38        960.25        24.41 o                         
   5   8   5         37.49         35.28         2.99 o                         
   6   8   5        655.06        668.12        37.12 o                         
   7   8   5        599.72        670.92        37.88 o                         
   8   8   5        124.94        113.69        10.77 o                         
   9   8   5        252.09        238.53        16.54 o                         
  10   8   5         22.00         11.54         7.43 o                         
  11   8   5        304.33        359.58        32.91 o                         
  -4   9   5         13.68         12.33         5.78 o                         
  -3   9   5         98.30        101.09        14.26 o                         
  -2   9   5          3.63         -1.79         3.90 o                         
  -1   9   5          3.50         -0.29         2.29 o                         
   0   9   5        564.39        546.29        20.19 o                         
   1   9   5        122.68        117.94         9.29 o                         
   2   9   5        706.98        714.22        23.59 o                         
   3   9   5        547.99        488.22        18.01 o                         
   4   9   5        333.25        342.53        23.17 o                         
   5   9   5         10.27          6.74         2.89 o                         
   6   9   5       1980.31       1978.04        75.03 o                         
   7   9   5        671.00        694.79        40.91 o                         
   8   9   5         29.44         22.00         6.81 o                         
   9   9   5          2.01          4.39         5.51 o                         
  10   9   5        243.83        245.83        24.79 o                         
  11   9   5          8.30          4.75         4.80 o                         
  -3  10   5          2.06         -2.64         4.59 o                         
  -2  10   5        232.34        236.93        21.67 o                         
  -1  10   5          7.87          5.35         3.81 o                         
   0  10   5        253.12        243.79        11.36 o                         
   1  10   5         31.05         36.37         5.48 o                         
   2  10   5          6.56          5.35         1.99 o                         
   3  10   5         33.96         32.64         7.41 o                         
   4  10   5        123.60        128.72        14.97 o                         
   5  10   5        281.34        332.98        28.94 o                         
   6  10   5        131.84        124.58        17.60 o                         
   7  10   5         23.68         21.37         7.15 o                         
   8  10   5         32.37         43.55        10.87 o                         
   9  10   5        334.93        355.83        30.93 o                         
  10  10   5          3.34          3.60         4.86 o                         
  -1  11   5         46.20         29.95         5.39 o                         
   0  11   5        110.35        116.98        10.43 o                         
   1  11   5        220.68        235.69        20.65 o                         
   2  11   5         48.12         47.64         7.96 o                         
   3  11   5         10.22         -6.11         6.11 o                         
   4  11   5        130.13        123.48        11.61 o                         
   5  11   5         94.69        104.12        17.02 o                         
   6  11   5          2.99         -6.25         6.25 o                         
   7  11   5          9.22         12.18         6.64 o                         
   8  11   5        253.01        249.52        26.81 o                         
   9  11   5        291.64        337.37        31.47 o                         
   1  12   5         31.44         43.02         8.57 o                         
   2  12   5          0.50          5.01         4.70 o                         
   3  12   5         20.90          6.88         3.80 o                         
   4  12   5         14.37         24.73         9.38 o                         
   5  12   5        157.25        162.93        21.97 o                         
   6  12   5          0.73         -7.45         7.45 o                         
   7  12   5          7.79         15.06         8.04 o                         
  -5 -11   6         11.86         16.64         7.43 o                         
  -4 -11   6         70.86         75.60        14.89 o                         
  -3 -11   6         19.31         16.61         7.70 o                         
  -2 -11   6         13.94          1.29         4.12 o                         
  -1 -11   6          7.73         -0.92         3.50 o                         
  -7 -10   6        112.91        115.73        18.93 o                         
  -6 -10   6          3.88         -0.20         5.97 o                         
  -5 -10   6          2.46         -1.36         4.84 o                         
  -4 -10   6         37.78         44.27        11.47 o                         
  -3 -10   6         91.99        115.56        17.49 o                         
  -2 -10   6          4.89          7.81         6.21 o                         
  -1 -10   6         17.76         20.68         4.81 o                         
   0 -10   6        358.24        358.68        28.69 o                         
   1 -10   6         84.59         94.15        10.83 o                         
  -8  -9   6        157.35        165.18        22.35 o                         
  -7  -9   6         56.69         53.31        12.58 o                         
  -6  -9   6          0.54          1.84         4.78 o                         
  -5  -9   6        181.23        194.39        22.27 o                         
  -4  -9   6         28.25         32.27         9.40 o                         
  -3  -9   6        173.12        172.64        20.17 o                         
  -2  -9   6         77.22         80.39        13.62 o                         
  -1  -9   6        357.13        343.95        18.12 o                         
   0  -9   6         21.75         34.65         5.02 o                         
   1  -9   6         59.37         64.24         6.58 o                         
   2  -9   6         45.34         47.31         7.50 o                         
   3  -9   6        118.65        138.86        21.87 o                         
  -9  -8   6        118.49        109.37        18.24 o                         
  -8  -8   6        305.37        291.51        16.99 o                         
  -7  -8   6         40.10         37.30        10.24 o                         
  -6  -8   6         62.82         81.81        13.96 o                         
  -5  -8   6        406.62        432.33        32.87 o                         
  -4  -8   6        550.81        501.33        34.92 o                         
  -3  -8   6         16.32         12.58         5.90 o                         
  -2  -8   6        296.41        281.77        24.04 o                         
  -1  -8   6          1.91          3.26         3.37 o                         
   0  -8   6         83.39         78.44         7.74 o                         
   1  -8   6        376.78        369.47        15.01 o                         
   2  -8   6        181.39        189.71        13.77 o                         
   3  -8   6        100.45        117.55        19.42 o                         
   4  -8   6         13.87          9.06         7.95 o                         
   5  -8   6        127.28        192.20        24.95 o                         
 -10  -7   6         28.62         25.72         9.82 o                         
  -9  -7   6        108.47        111.40        17.53 o                         
  -8  -7   6          1.33         -2.07         3.82 o                         
  -7  -7   6        374.77        377.58        18.66 o                         
  -6  -7   6        393.21        389.23        18.75 o                         
  -5  -7   6        226.95        227.33        22.42 o                         
  -4  -7   6         17.29         16.29         6.72 o                         
  -3  -7   6         77.78         72.07        12.03 o                         
  -2  -7   6        107.12        115.22        14.77 o                         
  -1  -7   6        386.27        344.15        14.53 o                         
   0  -7   6         78.58         84.73         7.69 o                         
   1  -7   6          3.02          1.28         2.86 o                         
   2  -7   6        142.79        133.59        10.98 o                         
   3  -7   6          1.11          7.29         3.74 o                         
   4  -7   6        298.50        372.78        33.21 o                         
   5  -7   6         75.52         80.90        16.11 o                         
   6  -7   6         52.73         45.88        11.74 o                         
 -10  -6   6         23.77         15.27         7.00 o                         
  -9  -6   6        138.18        142.15        11.76 o                         
  -8  -6   6        308.31        285.15        16.74 o                         
  -7  -6   6        255.92        271.51        15.69 o                         
  -6  -6   6         19.44         18.01         4.28 o                         
  -5  -6   6        937.88        996.53        30.78 o                         
  -4  -6   6        908.16        891.50        28.31 o                         
  -3  -6   6         46.32         89.18        13.25 o                         
  -2  -6   6         15.73         18.28         5.31 o                         
  -1  -6   6         28.25         29.89         6.82 o                         
   0  -6   6         42.27         37.12         6.77 o                         
   1  -6   6         77.71         80.07         6.22 o                         
   2  -6   6         93.39         92.78         6.17 o                         
   3  -6   6        183.98        180.57         8.36 o                         
   4  -6   6        363.22        378.70        16.73 o                         
   5  -6   6         11.30         16.82         7.44 o                         
   6  -6   6          9.71          6.31         6.48 o                         
   7  -6   6         52.19         91.34        17.81 o                         
 -10  -5   6        300.12        287.71        22.41 o                         
  -9  -5   6        199.00        208.09        34.80 o                         
  -8  -5   6        222.36        248.16        15.05 o                         
  -7  -5   6        181.19        211.34        28.37 o                         
  -6  -5   6        130.31        131.75        10.34 o                         
  -5  -5   6       2318.30       2666.91        58.03 o                         
  -4  -5   6       1584.18       1822.12        44.19 o                         
  -3  -5   6        151.08        138.63        11.91 o                         
  -2  -5   6         21.60         26.06         4.49 o                         
  -1  -5   6        177.46        159.12        11.51 o                         
   0  -5   6        787.22        802.27        35.59 o                         
   1  -5   6        111.27        104.65        16.64 o                         
   2  -5   6        262.59        284.99        14.67 o                         
   3  -5   6        397.89        450.29        12.73 o                         
   4  -5   6         61.31         64.00         4.23 o                         
   5  -5   6          8.43         -6.18         7.73 o                         
   6  -5   6         91.16        115.28        17.73 o                         
   7  -5   6        192.87        209.86        25.33 o                         
   8  -5   6         21.31         31.73        11.66 o                         
 -10  -4   6        220.27        199.41        14.04 o                         
  -9  -4   6         65.76         65.10         7.77 o                         
  -8  -4   6        139.55        127.88        13.80 o                         
  -7  -4   6         90.61         79.18         8.33 o                         
  -6  -4   6         78.07         79.69        10.06 o                         
  -5  -4   6       1015.97       1167.87        43.44 o                         
  -4  -4   6        686.84        808.45        33.88 o                         
  -3  -4   6        138.71        152.14        13.66 o                         
  -2  -4   6        191.99        200.34        13.40 o                         
  -1  -4   6         74.64        105.13         7.34 o                         
   0  -4   6          2.15          0.48         1.29 o                         
   1  -4   6        450.38        416.85        17.32 o                         
   2  -4   6        584.84        548.13        19.86 o                         
   3  -4   6        301.71        301.66        35.09 o                         
   4  -4   6        182.55        175.87         9.76 o                         
   5  -4   6        203.20        194.72         8.91 o                         
   6  -4   6         93.03        100.21        15.74 o                         
   7  -4   6        378.02        448.55        35.41 o                         
   8  -4   6         78.09         71.75        14.36 o                         
   9  -4   6         32.72         43.22        12.15 o                         
 -10  -3   6          2.97          5.44         2.72 o                         
  -9  -3   6        398.67        399.27        23.13 o                         
  -8  -3   6        117.93        125.83        13.85 o                         
  -7  -3   6          1.82         -0.58         3.32 o                         
  -6  -3   6        674.49        901.51        37.63 o                         
  -5  -3   6        702.26        798.76        33.81 o                         
  -4  -3   6         52.79         75.76         6.70 o                         
  -3  -3   6        802.32        900.53        25.46 o                         
  -2  -3   6        422.12        452.89        16.26 o                         
  -1  -3   6        897.48        928.97        24.41 o                         
   0  -3   6        157.49        169.42        10.77 o                         
   1  -3   6        149.14        139.69         7.40 o                         
   2  -3   6        384.14        363.64        10.57 o                         
   3  -3   6         99.60         96.73         7.20 o                         
   4  -3   6        809.92        852.76        66.91 o                         
   5  -3   6        520.99        556.07        15.58 o                         
   6  -3   6          2.43         -3.91         6.35 o                         
   7  -3   6        186.25        223.92        23.93 o                         
   8  -3   6        218.70        228.13        25.36 o                         
   9  -3   6         28.22         42.51        12.00 o                         
 -10  -2   6        292.85        275.70        16.92 o                         
  -9  -2   6         43.81         37.81         8.36 o                         
  -8  -2   6         52.38         45.31         8.50 o                         
  -7  -2   6        653.92        628.75        31.89 o                         
  -6  -2   6         48.79         39.81         7.61 o                         
  -5  -2   6        162.88        181.78        18.32 o                         
  -4  -2   6        204.19        238.71        16.59 o                         
  -3  -2   6       1069.09       1108.39        27.88 o                         
  -2  -2   6        789.95        882.14        24.04 o                         
  -1  -2   6         10.25          6.50         3.06 o                         
   0  -2   6         14.18          5.79         2.23 o                         
   1  -2   6          1.96          5.54         1.88 o                         
   2  -2   6       1271.37       1367.09        49.95 o                         
   3  -2   6         43.84         40.36         8.36 o                         
   4  -2   6        594.64        513.35        28.77 o                         
   5  -2   6        614.83        652.09        26.44 o                         
   6  -2   6        208.54        189.05        19.76 o                         
   7  -2   6         24.97         14.26         6.36 o                         
   8  -2   6         86.33        113.54        16.96 o                         
   9  -2   6         71.73         85.98        16.01 o                         
  10  -2   6          2.32         -1.90         4.95 o                         
 -10  -1   6         54.64         61.98         7.72 o                         
  -9  -1   6        196.84        182.91        12.86 o                         
  -8  -1   6        856.61        842.35        28.16 o                         
  -7  -1   6        378.96        387.97        24.65 o                         
  -6  -1   6         30.84         22.64         3.99 o                         
  -5  -1   6         89.85         99.21        11.07 o                         
  -4  -1   6       1172.27       1250.33        30.40 o                         
  -3  -1   6        267.46        236.64        10.61 o                         
  -2  -1   6        167.48        187.39        13.52 o                         
  -1  -1   6       2614.25       2800.72        74.64 o                         
   0  -1   6       1611.37       1534.02        47.44 o                         
   1  -1   6          8.93         16.68         5.22 o                         
   2  -1   6          2.33          1.63         0.85 o                         
   3  -1   6        837.88        808.32        15.33 o                         
   4  -1   6        861.19        825.75        37.39 o                         
   5  -1   6         10.57         15.24         6.00 o                         
   6  -1   6          9.39         12.37         5.55 o                         
   7  -1   6         65.71         73.06        12.74 o                         
   8  -1   6        166.20        160.86        19.51 o                         
   9  -1   6         38.65         44.17        10.86 o                         
  10  -1   6         11.75         24.77         9.09 o                         
 -10   0   6          0.63         -0.38         4.86 o                         
  -9   0   6        179.80        149.69        11.76 o                         
  -8   0   6        708.30        711.79        25.62 o                         
  -7   0   6         84.16         98.99         8.41 o                         
  -6   0   6        168.41        208.96        11.69 o                         
  -5   0   6        863.73        867.98        24.69 o                         
  -4   0   6       3450.57       3498.22        63.64 o                         
  -3   0   6         50.23         45.59         4.26 o                         
  -2   0   6       2860.26       3059.14        53.93 o                         
  -1   0   6       4481.59       4675.60       112.27 o                         
   0   0   6          1.75         27.20         3.72 o                         
   1   0   6         16.98         18.00         3.32 o                         
   2   0   6        725.65        686.64        17.51 o                         
   3   0   6       4961.00       5081.11        65.20 o                         
   4   0   6       1194.94       1160.99        61.91 o                         
   5   0   6          4.36         10.52         5.01 o                         
   6   0   6        811.95        725.93        17.79 o                         
   7   0   6        454.68        423.64        17.02 o                         
   8   0   6          3.61         10.52         6.04 o                         
   9   0   6         29.55         50.75        12.06 o                         
  10   0   6        116.44        126.15        18.89 o                         
  11   0   6         41.48         54.90        13.84 o                         
 -10   1   6         65.48         57.57        11.51 o                         
  -9   1   6        254.11        261.98        18.88 o                         
  -8   1   6        188.78        197.50        22.81 o                         
  -7   1   6        129.80        119.69         9.20 o                         
  -6   1   6       1882.72       1970.09        43.96 o                         
  -5   1   6       1537.00       1561.60        28.72 o                         
  -4   1   6        266.90        277.96        11.64 o                         
  -3   1   6        139.71        158.36         9.55 o                         
  -2   1   6        665.29        754.12        17.80 o                         
  -1   1   6       4633.14       4639.01       129.36 o                         
   0   1   6        290.19        302.69        12.55 o                         
   1   1   6       1241.76       1247.43        37.31 o                         
   2   1   6       2931.80       2817.79        35.90 o                         
   3   1   6        966.59        990.50        15.20 o                         
   4   1   6         65.83         62.37         2.99 o                         
   5   1   6        808.63        757.95        29.36 o                         
   6   1   6        350.35        308.42        11.59 o                         
   7   1   6         87.50         75.96         5.78 o                         
   8   1   6         14.73         10.30         6.37 o                         
   9   1   6        986.32        988.38        51.45 o                         
  10   1   6        107.55        118.48        18.05 o                         
  11   1   6         15.22         20.44         9.05 o                         
  -9   2   6        211.75        230.82        22.63 o                         
  -8   2   6         14.17         12.56         3.32 o                         
  -7   2   6        528.03        531.78        20.67 o                         
  -6   2   6        297.29        331.10        14.72 o                         
  -5   2   6        403.16        390.26        11.87 o                         
  -4   2   6         82.64         77.52         4.43 o                         
  -3   2   6        702.22        673.06        27.60 o                         
  -2   2   6       2210.58       2060.35        60.47 o                         
  -1   2   6        151.49        149.62        11.58 o                         
   0   2   6       2021.85       2194.13        60.02 o                         
   1   2   6       6914.80       7382.63       133.08 o                         
   2   2   6         20.68          9.23         1.57 o                         
   3   2   6        110.92        119.17         4.89 o                         
   4   2   6       1291.58       1368.51        21.75 o                         
   5   2   6        566.11        516.62        14.15 o                         
   6   2   6        793.27        795.54        17.54 o                         
   7   2   6        708.77        698.80        20.45 o                         
   8   2   6        627.70        585.44        14.63 o                         
   9   2   6          2.69         -5.44         6.65 o                         
  10   2   6        148.66        165.98        20.80 o                         
  11   2   6         58.88         62.49        13.91 o                         
  -9   3   6          1.11          6.63         4.59 o                         
  -8   3   6          2.02         -1.42         4.36 o                         
  -7   3   6        429.49        417.10        18.26 o                         
  -6   3   6        128.55        126.01         8.94 o                         
  -5   3   6         12.03         10.13         2.16 o                         
  -4   3   6        277.40        261.54         8.42 o                         
  -3   3   6        123.01        102.40         5.60 o                         
  -2   3   6         80.74         63.37         8.66 o                         
  -1   3   6        384.91        447.62        27.49 o                         
   0   3   6        810.78        849.59        31.00 o                         
   1   3   6        557.82        517.44        15.42 o                         
   2   3   6       1091.38       1170.82        17.46 o                         
   3   3   6       1607.59       1662.34        32.11 o                         
   4   3   6       2429.69       2515.84        28.91 o                         
   5   3   6        979.57        981.87        18.29 o                         
   6   3   6        550.51        592.25        12.56 o                         
   7   3   6        505.25        464.82        12.96 o                         
   8   3   6        545.91        510.70        14.00 o                         
   9   3   6          1.14          6.86         3.79 o                         
  10   3   6         30.45         27.99         8.13 o                         
  11   3   6        257.75        239.68        25.77 o                         
  12   3   6        218.42        216.31        25.72 o                         
  -8   4   6        180.95        168.09        19.37 o                         
  -7   4   6        314.43        363.31        27.73 o                         
  -6   4   6         30.75         32.35         4.86 o                         
  -5   4   6          4.66          6.78         2.21 o                         
  -4   4   6        368.92        330.66        12.55 o                         
  -3   4   6          2.47          0.63         1.58 o                         
  -2   4   6        155.98        153.13        13.55 o                         
  -1   4   6        542.16        495.31        24.36 o                         
   0   4   6        217.49        211.02        12.25 o                         
   1   4   6          1.13          3.44         1.13 o                         
   2   4   6        658.66        670.35        11.92 o                         
   3   4   6        335.88        294.53         7.02 o                         
   4   4   6       1028.97       1005.83        15.28 o                         
   5   4   6        165.75        172.58         5.87 o                         
   6   4   6        213.46        219.80         7.14 o                         
   7   4   6        836.95        863.17        16.41 o                         
   8   4   6        221.65        245.39         9.00 o                         
   9   4   6        261.83        238.20        23.22 o                         
  10   4   6        162.79        131.79        18.31 o                         
  11   4   6        383.07        392.53        33.44 o                         
  12   4   6          3.60         -3.32         6.05 o                         
  -7   5   6        343.89        307.02        26.02 o                         
  -6   5   6         44.00         36.42         8.95 o                         
  -5   5   6       1463.33       1387.92       219.27 o                         
  -4   5   6        104.57        109.33         7.22 o                         
  -3   5   6         28.67         23.77         3.03 o                         
  -2   5   6         37.21         31.26         2.83 o                         
  -1   5   6        649.33        627.15        29.00 o                         
   0   5   6        243.30        178.70        11.09 o                         
   1   5   6          9.76          7.03         3.68 o                         
   2   5   6        539.70        534.43        12.54 o                         
   3   5   6        455.05        359.21        13.38 o                         
   4   5   6        856.11        836.42        14.66 o                         
   5   5   6        494.14        500.79        10.64 o                         
   6   5   6         41.33         29.81         3.10 o                         
   7   5   6       2574.52       2536.59        65.50 o                         
   8   5   6         76.31         79.91         7.97 o                         
   9   5   6         72.40         56.45        11.22 o                         
  10   5   6        657.35        715.09        44.14 o                         
  11   5   6          0.59          3.26         4.49 o                         
  12   5   6          0.52         -2.23         5.00 o                         
  -7   6   6        185.11        195.97        21.24 o                         
  -6   6   6          1.59          8.92         5.23 o                         
  -5   6   6        677.57        773.44        40.72 o                         
  -4   6   6        687.82        704.83        36.79 o                         
  -3   6   6         46.71         52.64         7.18 o                         
  -2   6   6        658.70        669.78        27.48 o                         
  -1   6   6        640.45        614.97        12.56 o                         
   0   6   6        483.95        489.07        10.91 o                         
   1   6   6          7.84         13.29         2.02 o                         
   2   6   6       2090.74       1979.36        92.60 o                         
   3   6   6        471.51        468.76        10.89 o                         
   4   6   6        379.98        394.05         9.57 o                         
   5   6   6        636.80        621.60        13.15 o                         
   6   6   6        612.42        532.58        56.80 o                         
   7   6   6         61.44         55.30        10.01 o                         
   8   6   6        701.06        690.09        26.00 o                         
   9   6   6        116.84        151.38        12.58 o                         
  10   6   6         38.14         28.22         8.79 o                         
  11   6   6         40.42         32.10        10.03 o                         
  12   6   6         21.98         25.25         9.35 o                         
  -6   7   6        112.49        122.28        17.16 o                         
  -5   7   6        164.17        193.00        19.98 o                         
  -4   7   6        480.46        428.67        29.36 o                         
  -3   7   6        203.76        196.37        18.30 o                         
  -2   7   6        231.13        212.58        10.25 o                         
  -1   7   6          9.85          8.98         1.66 o                         
   0   7   6         13.53         12.10         1.84 o                         
   1   7   6       1408.69       1349.98        39.08 o                         
   2   7   6        111.54         94.18        11.09 o                         
   3   7   6         65.87         66.35         5.80 o                         
   4   7   6       1347.77       1396.99        48.51 o                         
   5   7   6        817.05        805.54        17.98 o                         
   6   7   6          0.85         -1.92         3.07 o                         
   7   7   6          0.54         -2.79         2.79 o                         
   8   7   6        800.64        796.09        46.57 o                         
   9   7   6        727.11        780.91        35.01 o                         
  10   7   6          6.36          6.72         4.35 o                         
  11   7   6          3.05         -1.43         4.28 o                         
  -5   8   6         12.34         13.62         7.39 o                         
  -4   8   6         89.06         70.36        12.50 o                         
  -3   8   6        346.97        402.26        27.71 o                         
  -2   8   6         37.30         28.62         7.14 o                         
  -1   8   6         43.13         54.33         6.23 o                         
   0   8   6        753.92        755.00        22.26 o                         
   1   8   6         54.73         59.24         5.47 o                         
   2   8   6        179.29        182.42         8.46 o                         
   3   8   6         49.68         55.81         4.65 o                         
   4   8   6        350.71        374.13        14.19 o                         
   5   8   6         31.38         29.54         3.81 o                         
   6   8   6          4.95          0.74         3.82 o                         
   7   8   6        719.35        666.13        38.16 o                         
   8   8   6        795.13        888.29        43.11 o                         
   9   8   6         14.52         13.25         4.21 o                         
  10   8   6         17.89         20.82         5.35 o                         
  11   8   6        240.05        319.26        30.67 o                         
  -4   9   6        390.84        411.65        30.39 o                         
  -3   9   6         75.00         89.67        13.41 o                         
  -2   9   6          4.66          7.03         3.99 o                         
  -1   9   6        153.82        147.78        16.01 o                         
   0   9   6        239.64        228.58        18.69 o                         
   1   9   6        432.71        416.14        18.25 o                         
   2   9   6         26.41         32.16         4.97 o                         
   3   9   6         23.21         27.73         4.54 o                         
   4   9   6         11.91         17.50        15.73 o                         
   5   9   6         85.82         75.25         8.87 o                         
   6   9   6        160.14        177.12        19.72 o                         
   7   9   6        637.96        664.19        40.29 o                         
   8   9   6          6.02          1.43         3.80 o                         
   9   9   6         90.38         83.11        13.78 o                         
  10   9   6        136.93        138.75        13.64 o                         
  11   9   6        167.07        167.84        22.79 o                         
  -3  10   6          1.30         13.92         6.27 o                         
  -2  10   6        155.54        156.84        18.12 o                         
  -1  10   6         72.09         78.80        11.79 o                         
   0  10   6         42.98         31.58         9.18 o                         
   1  10   6         52.36         55.90         7.41 o                         
   2  10   6          4.81          3.04         2.81 o                         
   3  10   6        622.67        674.78        78.70 o                         
   4  10   6         20.97          7.77         5.16 o                         
   5  10   6        134.35        126.14        14.32 o                         
   6  10   6        110.55        115.21        17.00 o                         
   7  10   6         47.98         56.13        12.93 o                         
   8  10   6          0.65          5.33         5.32 o                         
   9  10   6         54.71         46.17        10.95 o                         
  10  10   6        270.27        321.64        30.06 o                         
  -1  11   6        279.02        308.67        17.88 o                         
   0  11   6          7.36         -1.33         2.70 o                         
   1  11   6         15.57         21.28         4.71 o                         
   2  11   6         92.82         98.89         9.12 o                         
   3  11   6          1.52         -4.88         5.57 o                         
   4  11   6         21.48          5.01         3.68 o                         
   5  11   6         92.09         71.12        10.36 o                         
   6  11   6         35.83         48.64        11.73 o                         
   7  11   6         25.65         23.19         8.78 o                         
   8  11   6         88.95         85.36        15.63 o                         
   9  11   6        258.45        314.43        30.52 o                         
   2  12   6        170.63        169.59        18.96 o                         
   3  12   6         10.35          2.22         4.69 o                         
   4  12   6         83.19         77.56        20.00 o                         
   5  12   6        345.20        407.11        35.41 o                         
   6  12   6         28.48         38.80        11.14 o                         
   7  12   6          0.46         -3.20         6.48 o                         
  -5 -10   7         22.16         24.30         8.49 o                         
  -4 -10   7         63.44         73.59        14.80 o                         
  -3 -10   7         49.91         66.22        13.33 o                         
  -2 -10   7        113.69         89.67        15.38 o                         
  -1 -10   7          3.25          8.14         5.63 o                         
   0 -10   7         14.35         12.70         4.93 o                         
  -7  -9   7          9.57          3.64         6.21 o                         
  -6  -9   7         48.34         64.27        14.31 o                         
  -5  -9   7        325.87        315.06        29.89 o                         
  -4  -9   7        190.38        173.87        21.67 o                         
  -3  -9   7         46.17         34.75        10.38 o                         
  -2  -9   7        157.95        132.66        17.66 o                         
  -1  -9   7          1.56          0.84         4.06 o                         
   0  -9   7         89.88         92.73        10.78 o                         
   1  -9   7          6.91          9.24        11.11 o                         
   2  -9   7         62.60         88.08        17.65 o                         
  -8  -8   7         48.92         46.30         7.04 o                         
  -7  -8   7         64.38         58.28        12.84 o                         
  -6  -8   7          0.90          4.90         4.66 o                         
  -5  -8   7        472.22        459.53        35.10 o                         
  -4  -8   7         42.73         41.47        10.18 o                         
  -3  -8   7         31.78         25.14         8.48 o                         
  -2  -8   7        213.16        235.26        22.91 o                         
  -1  -8   7        143.03        131.32        16.84 o                         
   0  -8   7          5.18         14.21         9.14 o                         
   1  -8   7          1.41          3.63         3.80 o                         
   2  -8   7        136.70        131.06        27.26 o                         
   3  -8   7          0.80          4.59         6.63 o                         
   4  -8   7          0.38         -7.33         7.33 o                         
  -9  -7   7        319.04        319.59        30.49 o                         
  -8  -7   7         16.32         12.70         4.29 o                         
  -7  -7   7        251.58        239.76        15.76 o                         
  -6  -7   7       1237.24       1256.04        58.08 o                         
  -5  -7   7        281.42        261.09        25.64 o                         
  -4  -7   7        619.06        670.44        40.46 o                         
  -3  -7   7       1482.69       1477.68        61.57 o                         
  -2  -7   7        891.69        890.79        44.72 o                         
  -1  -7   7          6.72          8.02         3.93 o                         
   0  -7   7        218.99        215.77        19.71 o                         
   1  -7   7         16.11         23.21         5.01 o                         
   2  -7   7        125.05        117.59        10.99 o                         
   3  -7   7         23.07         51.70         8.65 o                         
   4  -7   7        107.47        148.12        22.52 o                         
   5  -7   7         29.21         22.00         9.05 o                         
 -10  -6   7        209.05        200.97        23.67 o                         
  -9  -6   7          9.58         -0.06         2.51 o                         
  -8  -6   7         89.48         92.88         9.63 o                         
  -7  -6   7        770.97        832.08        30.19 o                         
  -6  -6   7        349.97        360.33        18.60 o                         
  -5  -6   7         57.89         55.80         9.52 o                         
  -4  -6   7         54.51         44.03         6.35 o                         
  -3  -6   7       1292.95       1282.54        54.96 o                         
  -2  -6   7        114.30        108.49        14.08 o                         
  -1  -6   7        122.02        120.32        14.43 o                         
   0  -6   7        569.63        539.67        30.45 o                         
   1  -6   7         60.28         53.94         8.97 o                         
   2  -6   7         98.77         83.83         8.74 o                         
   3  -6   7        142.44        150.70        14.56 o                         
   4  -6   7        355.64        392.28        33.94 o                         
   5  -6   7        182.88        233.36        26.66 o                         
   6  -6   7          1.52          7.39         6.93 o                         
 -10  -5   7         93.28         75.59         8.97 o                         
  -9  -5   7         16.12         13.30         5.82 o                         
  -8  -5   7         41.69         38.16         6.49 o                         
  -7  -5   7        236.58        249.72        15.59 o                         
  -6  -5   7          1.34          2.75         2.76 o                         
  -5  -5   7        187.24        208.62        13.54 o                         
  -4  -5   7        260.18        265.03        15.22 o                         
  -3  -5   7        248.98        286.00        15.22 o                         
  -2  -5   7        370.14        375.71        17.45 o                         
  -1  -5   7         29.34         26.85         5.49 o                         
   0  -5   7        659.28        616.39        31.29 o                         
   1  -5   7          2.25          1.16         2.61 o                         
   2  -5   7        106.24         88.12         8.40 o                         
   3  -5   7        292.24        325.39        27.86 o                         
   4  -5   7         11.20         16.32         3.52 o                         
   5  -5   7         10.89         15.56         9.46 o                         
   6  -5   7        163.32        154.15        21.11 o                         
   7  -5   7        157.40        199.30        25.11 o                         
 -10  -4   7          3.23          3.93         2.82 o                         
  -9  -4   7        163.34        141.66        11.99 o                         
  -8  -4   7          3.49          4.15         2.55 o                         
  -7  -4   7         26.84         26.97         6.74 o                         
  -6  -4   7        128.12        153.41        15.13 o                         
  -5  -4   7        944.03       1019.68        41.98 o                         
  -4  -4   7        245.17        263.58        19.08 o                         
  -3  -4   7         14.88          7.31         3.85 o                         
  -2  -4   7          1.51          1.73         2.30 o                         
  -1  -4   7        369.15        352.20        14.58 o                         
   0  -4   7        732.71        657.98        26.11 o                         
   1  -4   7        231.86        222.72        13.31 o                         
   2  -4   7         34.41         24.84         7.84 o                         
   3  -4   7        678.73        708.77        23.77 o                         
   4  -4   7         49.03         48.72        11.77 o                         
   5  -4   7        119.55        124.19        11.68 o                         
   6  -4   7        263.23        280.29        27.45 o                         
   7  -4   7        195.41        213.79        24.51 o                         
   8  -4   7         85.47        126.85        19.87 o                         
 -10  -3   7         56.75         44.13         7.05 o                         
  -9  -3   7        282.12        266.83        22.56 o                         
  -8  -3   7         81.83         69.19        10.98 o                         
  -7  -3   7         74.52         68.75        10.33 o                         
  -6  -3   7        823.46        899.81        39.21 o                         
  -5  -3   7        422.06        470.17        26.22 o                         
  -4  -3   7        109.50         96.82        11.69 o                         
  -3  -3   7         33.13         36.14         7.15 o                         
  -2  -3   7        817.55        910.52        57.85 o                         
  -1  -3   7        116.05        125.29         8.21 o                         
   0  -3   7         18.68         12.90         2.47 o                         
   1  -3   7        882.92        844.60        27.96 o                         
   2  -3   7        747.89        782.49        19.58 o                         
   3  -3   7        128.42        139.94        17.07 o                         
   4  -3   7        451.43        525.09        19.67 o                         
   5  -3   7          7.54          3.56         6.53 o                         
   6  -3   7        293.73        281.34        26.45 o                         
   7  -3   7        162.43        185.23        22.39 o                         
   8  -3   7         15.49          4.54         7.13 o                         
   9  -3   7         66.35         99.07        17.96 o                         
 -10  -2   7        710.20        650.90        38.07 o                         
  -9  -2   7         52.41         55.46        10.60 o                         
  -8  -2   7        245.32        226.46        20.24 o                         
  -7  -2   7        219.65        183.24        17.17 o                         
  -6  -2   7        946.27       1006.09        42.53 o                         
  -5  -2   7        600.46        634.96        21.90 o                         
  -4  -2   7          5.02          9.61         4.44 o                         
  -3  -2   7       1645.60       1589.39        52.71 o                         
  -2  -2   7       2062.57       2004.57        62.16 o                         
  -1  -2   7        101.52         79.22         9.51 o                         
   0  -2   7       2320.60       2500.34        72.11 o                         
   1  -2   7       1397.42       1343.71        24.95 o                         
   2  -2   7        803.63        813.89        18.76 o                         
   3  -2   7         61.87         60.42         4.99 o                         
   4  -2   7        174.72        148.96        16.08 o                         
   5  -2   7       2286.07       2424.45        94.26 o                         
   6  -2   7         12.41          9.03         6.03 o                         
   7  -2   7          2.64          0.56         5.35 o                         
   8  -2   7        249.43        249.67        25.90 o                         
   9  -2   7        118.50        131.28        19.75 o                         
  10  -2   7          2.08          3.11         6.32 o                         
 -10  -1   7        237.18        265.78        23.97 o                         
  -9  -1   7         11.93         10.60         5.29 o                         
  -8  -1   7        226.36        244.13        21.29 o                         
  -7  -1   7       1143.89       1147.82        48.24 o                         
  -6  -1   7         57.51         55.57         6.35 o                         
  -5  -1   7          7.15          3.56         3.44 o                         
  -4  -1   7       1146.95       1249.40        49.43 o                         
  -3  -1   7       4431.15       4482.63        78.49 o                         
  -2  -1   7       1526.60       1596.21        51.54 o                         
  -1  -1   7         33.19         27.57         5.28 o                         
   0  -1   7        500.83        533.06        17.68 o                         
   1  -1   7        968.86       1011.70        42.96 o                         
   2  -1   7         87.45         92.46         7.20 o                         
   3  -1   7        546.24        506.55        23.15 o                         
   4  -1   7       1574.06       1467.06        32.85 o                         
   5  -1   7        873.19        920.08        43.25 o                         
   6  -1   7        194.63        168.83        11.16 o                         
   7  -1   7        157.89        147.27        18.50 o                         
   8  -1   7        208.95        224.07        23.94 o                         
   9  -1   7         11.42         17.72         7.58 o                         
  10  -1   7          5.90          3.42         6.83 o                         
 -10   0   7          0.99         10.06         5.44 o                         
  -9   0   7         30.23         23.30         7.25 o                         
  -8   0   7        967.80       1008.10        46.85 o                         
  -7   0   7        424.71        428.47        27.62 o                         
  -6   0   7        306.21        293.63        21.75 o                         
  -5   0   7        385.40        419.72        16.47 o                         
  -4   0   7       1599.62       1522.31        34.71 o                         
  -3   0   7        549.23        526.63        16.62 o                         
  -2   0   7         14.59          7.98         1.97 o                         
  -1   0   7       2758.95       2657.80        72.93 o                         
   0   0   7        627.06        604.84        17.88 o                         
   1   0   7         67.89         60.91         5.53 o                         
   2   0   7        262.03        237.11         9.02 o                         
   3   0   7       2632.75       2595.43        62.25 o                         
   4   0   7       1133.41       1093.77        27.39 o                         
   5   0   7        107.67         86.43        12.03 o                         
   6   0   7         75.04         73.23         5.39 o                         
   7   0   7         98.04         95.29        14.18 o                         
   8   0   7         15.08         10.89         6.84 o                         
   9   0   7        190.84        190.38        22.28 o                         
  10   0   7        106.42        116.87        18.63 o                         
  -9   1   7         28.26         29.66         8.67 o                         
  -8   1   7         18.86          7.68         5.46 o                         
  -7   1   7         37.85         34.61         8.17 o                         
  -6   1   7        161.83        145.99        15.52 o                         
  -5   1   7        265.31        251.06        13.85 o                         
  -4   1   7        193.36        202.04        12.14 o                         
  -3   1   7         19.13         18.89         2.81 o                         
  -2   1   7         61.16         60.43         4.22 o                         
  -1   1   7       6635.43       6792.74        86.19 o                         
   0   1   7        164.14        185.10         8.53 o                         
   1   1   7         75.48         68.79         5.20 o                         
   2   1   7       2184.94       2252.29        44.16 o                         
   3   1   7         59.16         48.66         4.02 o                         
   4   1   7          0.92          1.18         0.84 o                         
   5   1   7         29.20         27.71         4.57 o                         
   6   1   7       3098.04       2963.94        56.97 o                         
   7   1   7       1017.83       1029.91        25.51 o                         
   8   1   7          7.69         21.20         7.37 o                         
   9   1   7        516.31        547.96        37.80 o                         
  10   1   7        211.39        204.48        23.91 o                         
  11   1   7         16.17         14.84         6.87 o                         
  -9   2   7         23.20         36.75         9.47 o                         
  -8   2   7        246.30        228.67        22.03 o                         
  -7   2   7         73.02         75.67        12.12 o                         
  -6   2   7        608.00        625.00        20.88 o                         
  -5   2   7       1250.60       1223.60        30.59 o                         
  -4   2   7        146.13        134.01         7.56 o                         
  -3   2   7          4.84          6.20         1.42 o                         
  -2   2   7        278.72        272.89        17.76 o                         
  -1   2   7       1657.17       1888.09        57.12 o                         
   0   2   7        890.51        795.26        62.22 o                         
   1   2   7        505.36        447.90        13.09 o                         
   2   2   7        102.48         92.25         4.82 o                         
   3   2   7         33.78         27.12         2.97 o                         
   4   2   7        321.34        355.94        13.51 o                         
   5   2   7       1099.88       1040.96        18.24 o                         
   6   2   7       2132.93       2152.93        45.62 o                         
   7   2   7         12.45          4.86         1.33 o                         
   8   2   7        262.61        252.80        23.32 o                         
   9   2   7        164.37        147.46        19.80 o                         
  10   2   7         25.23         10.70         6.37 o                         
  11   2   7          0.57          5.56         7.01 o                         
  -8   3   7         41.31         25.05         7.43 o                         
  -7   3   7         43.54         56.80        10.89 o                         
  -6   3   7        245.46        234.98        21.04 o                         
  -5   3   7         15.96         14.58         3.07 o                         
  -4   3   7         59.26         54.33        18.89 o                         
  -3   3   7        608.43        613.01        30.51 o                         
  -2   3   7        637.94        590.12        28.23 o                         
  -1   3   7        137.64        142.01        12.44 o                         
   0   3   7        210.93        195.96        10.09 o                         
   1   3   7       3768.52       3700.57        98.01 o                         
   2   3   7         93.28         83.38         4.28 o                         
   3   3   7        117.05        120.20         5.02 o                         
   4   3   7        102.45         85.19         3.96 o                         
   5   3   7         88.96         65.66         3.34 o                         
   6   3   7        110.36        102.07         4.96 o                         
   7   3   7        423.34        496.04        57.09 o                         
   8   3   7       2138.21       2094.76        76.42 o                         
   9   3   7        159.97        172.55        19.96 o                         
  10   3   7         62.86         46.44        11.67 o                         
  11   3   7         31.79         26.32         9.91 o                         
  -8   4   7         26.53         22.38         8.95 o                         
  -7   4   7          7.75         11.41         5.09 o                         
  -6   4   7         17.83         27.17         7.51 o                         
  -5   4   7         93.74         91.65        12.85 o                         
  -4   4   7        326.41        303.22        51.08 o                         
  -3   4   7       2673.51       2747.92        82.38 o                         
  -2   4   7        304.08        337.51        21.68 o                         
  -1   4   7         26.85         24.24         5.62 o                         
   0   4   7       1435.82       1410.24        46.42 o                         
   1   4   7         81.65         55.61         5.20 o                         
   2   4   7        271.65        261.85         8.90 o                         
   3   4   7        218.27        222.12         6.79 o                         
   4   4   7        817.63        790.91        13.68 o                         
   5   4   7        250.05        250.14         6.44 o                         
   6   4   7         12.95         12.12         1.74 o                         
   7   4   7        152.30        144.27         6.11 o                         
   8   4   7        675.50        674.30        30.89 o                         
   9   4   7        469.08        495.35        33.88 o                         
  10   4   7          5.34          0.03         5.29 o                         
  11   4   7         48.11         49.31        12.31 o                         
  -7   5   7         21.14         23.27         7.37 o                         
  -6   5   7          3.41          2.14         4.75 o                         
  -5   5   7         38.81         30.47         8.13 o                         
  -4   5   7        135.45        136.69        15.55 o                         
  -3   5   7       1780.96       1879.06        65.12 o                         
  -2   5   7        374.74        392.75        24.20 o                         
  -1   5   7        934.81        993.84        39.92 o                         
   0   5   7        331.40        327.92        19.78 o                         
   1   5   7          3.48          3.91         1.82 o                         
   2   5   7         37.14         35.93         3.50 o                         
   3   5   7       1364.41       1340.02        19.07 o                         
   4   5   7        723.41        689.55        12.54 o                         
   5   5   7         35.31         27.65         2.13 o                         
   6   5   7         13.61         22.13         2.56 o                         
   7   5   7       1007.58        992.85        20.88 o                         
   8   5   7         15.69         15.57         4.23 o                         
   9   5   7        130.94        138.52        17.97 o                         
  10   5   7        806.02        862.17        49.02 o                         
  11   5   7         11.83         10.41         6.65 o                         
  -6   6   7         84.45        106.45        15.15 o                         
  -5   6   7        302.15        307.64        25.49 o                         
  -4   6   7          9.60         23.76         7.43 o                         
  -3   6   7          6.76          3.69         3.09 o                         
  -2   6   7       1488.98       1561.01        56.81 o                         
  -1   6   7        310.26        292.95        20.44 o                         
   0   6   7          6.06          3.31         3.42 o                         
   1   6   7         39.34         29.48         3.49 o                         
   2   6   7        529.51        585.40        14.10 o                         
   3   6   7        961.61        948.25        24.66 o                         
   4   6   7         86.13         88.32         4.06 o                         
   5   6   7         37.62         38.75         2.94 o                         
   6   6   7        926.77        905.46        26.18 o                         
   7   6   7        142.42        139.24        10.77 o                         
   8   6   7          0.47          1.80         2.36 o                         
   9   6   7        381.88        412.42        20.33 o                         
  10   6   7       1178.60       1314.64        62.42 o                         
  11   6   7         49.62         48.58        11.53 o                         
  -5   7   7          1.26          8.98         4.72 o                         
  -4   7   7        200.75        193.63        19.83 o                         
  -3   7   7          1.56          4.87         4.39 o                         
  -2   7   7        697.87        736.87        36.88 o                         
  -1   7   7        397.68        435.77        26.28 o                         
   0   7   7         18.96         22.86         2.68 o                         
   1   7   7        105.50         95.90         5.96 o                         
   2   7   7        572.90        592.00        17.43 o                         
   3   7   7        138.68        136.67         7.00 o                         
   4   7   7        291.83        273.08        13.73 o                         
   5   7   7         48.90         41.08         5.55 o                         
   6   7   7        215.39        225.26        11.19 o                         
   7   7   7         55.42         46.74         6.40 o                         
   8   7   7          0.79         -3.26         3.26 o                         
   9   7   7       1070.66       1138.50        37.24 o                         
  10   7   7         39.10         33.40         9.89 o                         
  11   7   7          4.42         12.44         7.83 o                         
  -4   8   7         33.28         44.73         9.70 o                         
  -3   8   7          1.61         -2.64         3.77 o                         
  -2   8   7         14.63         11.38         4.74 o                         
  -1   8   7         20.32         19.46         6.13 o                         
   0   8   7        496.27        512.15        28.86 o                         
   1   8   7        587.74        581.03        29.43 o                         
   2   8   7        111.70        107.19        13.64 o                         
   3   8   7        567.18        539.45        15.83 o                         
   4   8   7        600.76        636.67        20.54 o                         
   5   8   7        382.86        410.18        35.99 o                         
   6   8   7          8.06         13.24         4.47 o                         
   7   8   7         18.39         10.40         8.51 o                         
   8   8   7         22.90         28.85         5.66 o                         
   9   8   7         65.22         78.34         9.36 o                         
  10   8   7          0.34          1.01         3.55 o                         
  11   8   7         11.59         17.46         7.32 o                         
  -3   9   7          8.09         13.98         5.62 o                         
  -2   9   7        141.29        133.39        16.08 o                         
  -1   9   7         44.52         47.58         9.40 o                         
   0   9   7        400.10        402.60        26.16 o                         
   1   9   7        371.02        391.57        24.66 o                         
   2   9   7         25.77         37.95         5.73 o                         
   3   9   7         44.26         45.67         5.66 o                         
   4   9   7         54.70         57.20         8.49 o                         
   5   9   7         51.27         56.82        10.73 o                         
   6   9   7        129.45        129.80        17.38 o                         
   7   9   7        484.63        498.55        34.34 o                         
   8   9   7         33.31         29.12         8.87 o                         
   9   9   7         64.87         47.73        10.51 o                         
  10   9   7          4.07          1.35         3.53 o                         
  -2  10   7         88.57         74.42        12.24 o                         
  -1  10   7         82.28         92.81        13.53 o                         
   0  10   7        226.36        252.70        21.23 o                         
   1  10   7        371.42        388.49        18.99 o                         
   2  10   7          0.88          0.64         2.55 o                         
   3  10   7        468.87        476.15        32.02 o                         
   4  10   7         45.53         42.54         9.39 o                         
   5  10   7          8.27          1.47         4.53 o                         
   6  10   7        564.73        551.55        25.75 o                         
   7  10   7        162.52        179.51        21.56 o                         
   8  10   7         16.68          7.54         4.82 o                         
   9  10   7          9.21          9.89         5.17 o                         
  10  10   7        183.72        166.88        21.23 o                         
   0  11   7          0.91         -3.04         3.87 o                         
   1  11   7          6.32          7.33         3.64 o                         
   2  11   7        566.15        562.88        36.23 o                         
   3  11   7        276.75        264.30        24.11 o                         
   4  11   7        111.59         80.57        13.58 o                         
   5  11   7         86.21         74.69         9.66 o                         
   6  11   7        104.04        114.51        17.93 o                         
   7  11   7          0.67          1.71         4.33 o                         
   8  11   7          5.28          7.63         6.40 o                         
   3  12   7          0.56          2.01         4.84 o                         
   4  12   7          9.18          1.82         4.44 o                         
   5  12   7        303.03        249.45        24.31 o                         
  -4 -10   8         27.93         24.52         9.36 o                         
  -3 -10   8        499.82        536.64        39.59 o                         
  -2 -10   8         18.66         17.41         6.55 o                         
  -1 -10   8          0.94         11.06         6.50 o                         
  -6  -9   8         62.68         78.25        16.10 o                         
  -5  -9   8        234.32        203.57        25.03 o                         
  -4  -9   8        132.76        116.63        18.22 o                         
  -3  -9   8         47.29         44.46        11.05 o                         
  -2  -9   8        124.55        133.35        18.30 o                         
  -1  -9   8        256.33        282.12        26.03 o                         
   0  -9   8        183.00        199.80        18.12 o                         
   1  -9   8          1.84         -1.60         2.83 o                         
  -8  -8   8        421.81        382.10        27.06 o                         
  -7  -8   8         10.22         23.91         8.29 o                         
  -6  -8   8        121.79        110.01        17.97 o                         
  -5  -8   8        740.23        774.19        47.95 o                         
  -4  -8   8        256.25        271.80        27.07 o                         
  -3  -8   8          3.84          3.99         4.21 o                         
  -2  -8   8        529.74        494.78        34.99 o                         
  -1  -8   8        607.97        677.66        40.50 o                         
   0  -8   8         89.15         87.28        10.63 o                         
   1  -8   8          4.92          5.78         7.28 o                         
   2  -8   8        141.64        175.28        14.30 o                         
   3  -8   8         35.10         42.43        13.43 o                         
  -8  -7   8        112.14        116.13        19.13 o                         
  -7  -7   8        103.10        109.39        10.92 o                         
  -6  -7   8        119.48        125.25        11.48 o                         
  -5  -7   8          8.37         15.04         4.54 o                         
  -4  -7   8        125.60        140.94        18.39 o                         
  -3  -7   8        398.33        391.54        30.46 o                         
  -2  -7   8        445.45        436.09        31.21 o                         
  -1  -7   8       1540.23       1606.52        64.04 o                         
   0  -7   8         92.50         83.63         9.99 o                         
   1  -7   8        188.58        190.64        14.66 o                         
   2  -7   8        247.25        262.06        16.85 o                         
   3  -7   8          7.69          8.82         5.49 o                         
   4  -7   8          3.93          7.89         7.15 o                         
   5  -7   8         66.89         89.26        18.56 o                         
  -9  -6   8         12.23         12.16         4.62 o                         
  -8  -6   8          1.60          2.00         2.94 o                         
  -7  -6   8        103.51        111.54        11.03 o                         
  -6  -6   8        159.86        174.57        13.37 o                         
  -5  -6   8         15.48         15.80         4.34 o                         
  -4  -6   8         37.41         41.96         8.74 o                         
  -3  -6   8       1054.96       1038.92        50.13 o                         
  -2  -6   8        338.04        313.30        25.67 o                         
  -1  -6   8         96.36        102.92        14.02 o                         
   0  -6   8        142.09        135.23        11.65 o                         
   1  -6   8        172.49        179.71        13.52 o                         
   2  -6   8          9.17          5.50         3.33 o                         
   3  -6   8          0.51         -1.94         3.13 o                         
   4  -6   8         98.78        147.57        22.00 o                         
   5  -6   8        212.08        216.69        25.72 o                         
   6  -6   8          0.74          6.00         6.04 o                         
  -9  -5   8         15.05          8.10         3.74 o                         
  -8  -5   8        117.53        113.21        11.22 o                         
  -7  -5   8        501.95        542.53        29.05 o                         
  -6  -5   8          1.22         -1.00         3.88 o                         
  -5  -5   8          4.47          8.01         3.30 o                         
  -4  -5   8       1113.04       1193.40        36.74 o                         
  -3  -5   8         18.26         13.21         3.98 o                         
  -2  -5   8        271.99        258.24        14.89 o                         
  -1  -5   8          4.14          4.11         3.47 o                         
   0  -5   8       1099.88       1075.10        46.53 o                         
   1  -5   8        284.45        261.37        15.70 o                         
   2  -5   8          0.70          1.02         2.50 o                         
   3  -5   8        244.56        278.87        15.72 o                         
   4  -5   8        103.64        120.19         9.61 o                         
   5  -5   8        152.37        159.85        20.78 o                         
   6  -5   8         12.72         20.29        10.75 o                         
   7  -5   8         21.94         34.57        10.92 o                         
  -9  -4   8         59.19         52.67         7.85 o                         
  -8  -4   8        135.20        146.06        16.39 o                         
  -7  -4   8        354.34        318.62        23.92 o                         
  -6  -4   8         14.46         23.94         6.78 o                         
  -5  -4   8        209.89        205.35        18.07 o                         
  -4  -4   8       1512.24       1527.77        56.46 o                         
  -3  -4   8        100.10         88.67        11.54 o                         
  -2  -4   8          0.71         -0.82         3.51 o                         
  -1  -4   8        564.90        554.21        19.76 o                         
   0  -4   8        339.17        291.24        16.63 o                         
   1  -4   8        262.31        234.74        21.78 o                         
   2  -4   8        734.85        712.88        28.44 o                         
   3  -4   8        717.54        752.24        25.77 o                         
   4  -4   8          1.09          1.75         2.91 o                         
   5  -4   8         63.80         35.02         9.50 o                         
   6  -4   8        301.90        278.91        28.16 o                         
   7  -4   8        193.90        207.99        24.92 o                         
   8  -4   8        126.58        139.60        21.86 o                         
  -9  -3   8        756.42        757.96        40.79 o                         
  -8  -3   8        145.26        153.18        17.00 o                         
  -7  -3   8         27.92         23.97         6.76 o                         
  -6  -3   8        636.93        700.04        35.76 o                         
  -5  -3   8        955.55       1069.43        44.91 o                         
  -4  -3   8        960.42       1057.82        43.77 o                         
  -3  -3   8         18.56         20.81         5.64 o                         
  -2  -3   8        960.76        966.03        40.67 o                         
  -1  -3   8        909.41        953.22        26.99 o                         
   0  -3   8        819.52        822.05        20.07 o                         
   1  -3   8        321.38        320.41        12.69 o                         
   2  -3   8       1011.16        950.89        44.98 o                         
   3  -3   8        583.54        572.37        16.30 o                         
   4  -3   8        278.29        317.98        34.09 o                         
   5  -3   8          2.82          3.73         1.78 o                         
   6  -3   8        624.12        699.18        43.44 o                         
   7  -3   8        483.91        644.75        43.70 o                         
   8  -3   8          3.62         -1.39         4.78 o                         
  -9  -2   8        142.26        154.62        17.80 o                         
  -8  -2   8        211.08        231.42        20.95 o                         
  -7  -2   8         35.93         31.62         7.46 o                         
  -6  -2   8        435.60        429.51        26.88 o                         
  -5  -2   8       1996.47       1955.96        65.58 o                         
  -4  -2   8         84.53         88.58         7.65 o                         
  -3  -2   8        340.65        314.93        21.10 o                         
  -2  -2   8       2567.57       2524.44        75.37 o                         
  -1  -2   8       1100.25       1039.87        41.35 o                         
   0  -2   8         16.51          8.52         3.35 o                         
   1  -2   8          7.75          4.21         1.46 o                         
   2  -2   8       1553.62       1484.80        39.99 o                         
   3  -2   8        321.75        307.47        12.18 o                         
   4  -2   8         76.06         64.62        11.55 o                         
   5  -2   8       1487.47       1561.90        93.69 o                         
   6  -2   8         77.24         93.80        15.02 o                         
   7  -2   8        188.20        166.72        21.24 o                         
   8  -2   8        164.11        145.71        20.94 o                         
   9  -2   8         55.99         65.33        14.44 o                         
  -9  -1   8        249.84        279.18        24.66 o                         
  -8  -1   8         87.64         75.72        12.38 o                         
  -7  -1   8         93.60         93.66        12.81 o                         
  -6  -1   8        271.03        298.49        22.73 o                         
  -5  -1   8         92.23         77.94        10.94 o                         
  -4  -1   8         58.01         44.72         5.21 o                         
  -3  -1   8       1313.27       1330.10        32.27 o                         
  -2  -1   8        655.20        623.20        29.74 o                         
  -1  -1   8          9.24          4.18         3.12 o                         
   0  -1   8        518.05        496.38        23.87 o                         
   1  -1   8       1894.12       1934.10        43.22 o                         
   2  -1   8        451.33        433.62        17.26 o                         
   3  -1   8         14.84         10.68         2.42 o                         
   4  -1   8        786.42        747.55        25.80 o                         
   5  -1   8        964.99        953.67        45.63 o                         
   6  -1   8          4.77         -0.70         4.30 o                         
   7  -1   8         16.66         13.14         6.19 o                         
   8  -1   8        657.87        773.13        46.45 o                         
   9  -1   8        146.53        172.53        22.73 o                         
  10  -1   8         52.87         40.65        11.42 o                         
  -9   0   8          0.55          1.65         3.20 o                         
  -8   0   8        183.70        171.79        18.86 o                         
  -7   0   8         61.20         72.92        11.84 o                         
  -6   0   8        257.09        238.31        20.52 o                         
  -5   0   8        386.58        401.59        32.70 o                         
  -4   0   8        173.73        156.82         9.29 o                         
  -3   0   8       1878.22       1846.59        52.93 o                         
  -2   0   8          5.36          8.04         1.95 o                         
  -1   0   8        498.41        493.77        16.43 o                         
   0   0   8        281.02        274.58        13.23 o                         
   1   0   8          5.08         14.23         3.05 o                         
   2   0   8        546.28        590.73        19.74 o                         
   3   0   8        205.33        181.83        11.34 o                         
   4   0   8       1617.11       1499.44        55.36 o                         
   5   0   8        188.90        200.20        18.76 o                         
   6   0   8         33.52         34.30         4.36 o                         
   7   0   8       1061.93       1015.82        49.99 o                         
   8   0   8        257.15        268.56        25.55 o                         
   9   0   8        365.89        354.26        31.21 o                         
  10   0   8         71.75         95.20        17.47 o                         
  -9   1   8         18.60         27.52         8.30 o                         
  -8   1   8         60.03         63.48        11.92 o                         
  -7   1   8        122.76        113.54        15.07 o                         
  -6   1   8        182.83        191.18        18.40 o                         
  -5   1   8         89.23         92.80        12.18 o                         
  -4   1   8       2439.19       2666.96       233.59 o                         
  -3   1   8        154.84        170.04         8.27 o                         
  -2   1   8         41.67         37.15         3.48 o                         
  -1   1   8       2347.31       2381.95        44.73 o                         
   0   1   8         14.23          8.31         2.15 o                         
   1   1   8        754.85        835.58        22.29 o                         
   2   1   8        798.55        795.94        27.67 o                         
   3   1   8        431.03        394.67        12.53 o                         
   4   1   8        909.76        941.81        22.11 o                         
   5   1   8          0.65          0.69         1.87 o                         
   6   1   8        198.86        184.89        13.49 o                         
   7   1   8          9.92          3.68         4.32 o                         
   8   1   8          8.47          4.47         4.01 o                         
   9   1   8        139.38        149.57        19.83 o                         
  10   1   8        419.03        485.61        38.08 o                         
  -8   2   8        102.58         95.68        14.88 o                         
  -7   2   8         30.81         32.59         8.61 o                         
  -6   2   8         54.10         64.82        10.75 o                         
  -5   2   8        156.39        160.23        16.61 o                         
  -4   2   8         28.44         24.03         3.17 o                         
  -3   2   8        319.92        312.32        21.19 o                         
  -2   2   8        809.08        797.46        34.83 o                         
  -1   2   8        811.51        748.15        32.66 o                         
   0   2   8        473.46        432.94        19.91 o                         
   1   2   8        536.15        495.91        25.92 o                         
   2   2   8       1027.25       1014.47        33.34 o                         
   3   2   8        525.02        525.50        12.24 o                         
   4   2   8        328.80        357.02         9.12 o                         
   5   2   8          2.10          2.54         1.50 o                         
   6   2   8        658.82        628.40        15.13 o                         
   7   2   8        398.31        421.03        16.66 o                         
   8   2   8          1.89         -2.65         4.87 o                         
   9   2   8        199.17        213.47        23.02 o                         
  10   2   8        971.32       1053.78        56.79 o                         
  11   2   8         86.70        105.99        18.50 o                         
  -8   3   8          0.95          0.74         4.86 o                         
  -7   3   8         18.38         20.21         7.28 o                         
  -6   3   8        201.64        187.81        19.50 o                         
  -5   3   8        151.29        132.04        15.58 o                         
  -4   3   8         54.96         53.41         9.46 o                         
  -3   3   8        151.24        180.67        16.36 o                         
  -2   3   8        706.20        727.12        33.57 o                         
  -1   3   8       1243.14       1194.31        43.97 o                         
   0   3   8        315.36        302.08        18.97 o                         
   1   3   8       1110.81       1149.07        49.73 o                         
   2   3   8        360.06        338.17         9.69 o                         
   3   3   8         17.67         24.21         2.69 o                         
   4   3   8         50.69         45.88         3.67 o                         
   5   3   8        767.08        766.84        16.30 o                         
   6   3   8        805.99        789.18        18.17 o                         
   7   3   8         23.07         18.61         2.23 o                         
   8   3   8        159.12        126.48        16.62 o                         
   9   3   8         69.41         61.27        12.12 o                         
  10   3   8          0.56         -5.32         6.17 o                         
  11   3   8        136.41        114.29        18.53 o                         
  -7   4   8        462.84        423.70        31.74 o                         
  -6   4   8        184.11        199.75        20.29 o                         
  -5   4   8          1.11          1.38         3.91 o                         
  -4   4   8          2.54         -5.53         5.53 o                         
  -3   4   8         17.76          9.27         3.53 o                         
  -2   4   8        495.40        472.24        26.76 o                         
  -1   4   8        698.43        689.44        31.88 o                         
   0   4   8        161.42        194.66        15.31 o                         
   1   4   8       1412.07       1446.36        48.41 o                         
   2   4   8        550.91        546.81        10.87 o                         
   3   4   8         29.29         36.66         3.36 o                         
   4   4   8        637.87        638.99        14.20 o                         
   5   4   8        798.69        798.89        17.95 o                         
   6   4   8        262.28        281.41        13.25 o                         
   7   4   8        230.79        220.80        10.82 o                         
   8   4   8        798.95        914.24        46.05 o                         
   9   4   8          6.85          7.22         5.16 o                         
  10   4   8         14.38          9.65         5.61 o                         
  11   4   8        494.17        559.67        40.70 o                         
  -6   5   8         13.59         31.96         9.63 o                         
  -5   5   8         18.90         16.79         6.94 o                         
  -4   5   8        155.98        164.89        17.80 o                         
  -3   5   8        237.74        249.08        20.73 o                         
  -2   5   8        289.47        261.87        20.33 o                         
  -1   5   8         26.35         31.44         7.24 o                         
   0   5   8       1732.24       1717.87        56.48 o                         
   1   5   8        528.47        495.93        24.91 o                         
   2   5   8        537.18        522.97        16.08 o                         
   3   5   8         98.23        118.89         5.67 o                         
   4   5   8        710.93        757.92        15.73 o                         
   5   5   8         19.13         13.19         1.86 o                         
   6   5   8         63.53         60.93         4.18 o                         
   7   5   8         22.79         17.22         4.10 o                         
   8   5   8         69.69         88.18        16.33 o                         
   9   5   8         58.86         67.65        12.56 o                         
  10   5   8         69.27         70.69        13.81 o                         
  11   5   8        255.22        249.04        26.98 o                         
  -6   6   8         75.28         76.29        12.94 o                         
  -5   6   8         89.56         81.06        13.72 o                         
  -4   6   8        516.62        583.99        35.13 o                         
  -3   6   8         81.98         67.60        11.14 o                         
  -2   6   8         25.68         12.03         5.25 o                         
  -1   6   8        263.68        296.34        21.41 o                         
   0   6   8        343.13        347.76        22.06 o                         
   1   6   8        530.39        527.07        26.61 o                         
   2   6   8        787.79        773.47        19.36 o                         
   3   6   8        863.61        917.48        51.58 o                         
   4   6   8          1.98         -0.65         1.39 o                         
   5   6   8         40.96         39.62         2.92 o                         
   6   6   8         15.65         13.93         2.26 o                         
   7   6   8        135.71        146.96        11.22 o                         
   8   6   8        277.81        248.72        14.97 o                         
   9   6   8        141.03        140.06        11.60 o                         
  10   6   8        118.99        151.58        19.67 o                         
  11   6   8        169.39        213.44        25.05 o                         
  -5   7   8         83.50         96.58        14.75 o                         
  -4   7   8         31.29         43.13         9.73 o                         
  -3   7   8          3.92          0.56         3.72 o                         
  -2   7   8         10.74          9.09         4.75 o                         
  -1   7   8         34.12         44.13         8.45 o                         
   0   7   8        122.61        110.91        12.73 o                         
   1   7   8         25.58         23.16         6.08 o                         
   2   7   8        844.60        876.66        35.60 o                         
   3   7   8        385.07        357.22        14.28 o                         
   4   7   8        159.02        151.04        11.15 o                         
   5   7   8        126.24        148.91         8.92 o                         
   6   7   8        442.62        463.95        12.24 o                         
   7   7   8         21.73         16.59         4.00 o                         
   8   7   8        263.55        243.84        20.25 o                         
   9   7   8        347.41        376.07        20.11 o                         
  10   7   8         90.76        105.24        10.54 o                         
  11   7   8         40.28         33.61        10.32 o                         
  -4   8   8          5.41          6.97         5.03 o                         
  -3   8   8         47.09         38.91         9.33 o                         
  -2   8   8         52.79         60.24        10.60 o                         
  -1   8   8         77.33         84.99        12.42 o                         
   0   8   8        121.39        152.24        15.61 o                         
   1   8   8        312.64        327.31        22.07 o                         
   2   8   8        723.44        708.79        32.47 o                         
   3   8   8        136.79        139.68        17.66 o                         
   4   8   8         68.56         86.63         7.37 o                         
   5   8   8        276.81        310.88        31.68 o                         
   6   8   8         52.24         44.70         6.73 o                         
   7   8   8         48.88         36.37         5.80 o                         
   8   8   8          8.86          6.57         3.28 o                         
   9   8   8        426.62        421.83        22.20 o                         
  10   8   8          8.06         11.93         3.69 o                         
  11   8   8         16.51         35.54        10.78 o                         
  -3   9   8        151.87        154.20        18.26 o                         
  -2   9   8         12.01         10.40         5.61 o                         
  -1   9   8        302.63        306.55        24.55 o                         
   0   9   8        143.46        161.62        16.85 o                         
   1   9   8        802.13        918.95        41.30 o                         
   2   9   8          8.14         17.43         3.89 o                         
   3   9   8          0.78          0.60         1.82 o                         
   4   9   8        466.38        497.03        19.23 o                         
   5   9   8        370.73        357.96        27.73 o                         
   6   9   8        134.48        137.92        12.36 o                         
   7   9   8        562.47        564.88        36.77 o                         
   8   9   8        280.47        301.53        26.67 o                         
   9   9   8          2.00          4.56         3.77 o                         
  10   9   8         86.55        111.84        11.79 o                         
  -1  10   8          1.31          5.51         4.96 o                         
   0  10   8        659.48        737.11        38.98 o                         
   1  10   8          0.73          5.78         6.35 o                         
   2  10   8         12.43         15.69         7.55 o                         
   3  10   8        885.69        876.67        28.92 o                         
   4  10   8        519.77        541.99        35.54 o                         
   5  10   8         11.16          5.22         4.36 o                         
   6  10   8         30.30         19.52         5.28 o                         
   7  10   8        339.76        370.38        30.85 o                         
   8  10   8        213.64        211.32        23.43 o                         
   9  10   8        276.71        335.19        29.81 o                         
   1  11   8         20.67         24.54         5.80 o                         
   2  11   8         28.56         31.87         9.29 o                         
   3  11   8        221.44        210.53        22.25 o                         
   4  11   8        149.67        134.13        17.80 o                         
   5  11   8          3.94          3.54         3.43 o                         
   6  11   8          4.37         17.62         5.22 o                         
   7  11   8        182.18        160.15        21.12 o                         
   8  11   8         32.44         29.29         9.29 o                         
  -4  -9   9         86.45         61.08        14.17 o                         
  -3  -9   9        596.56        691.66        45.93 o                         
  -2  -9   9          7.12         -6.23         6.23 o                         
  -1  -9   9         84.28         86.25        11.35 o                         
   0  -9   9        495.58        498.72        27.05 o                         
  -6  -8   9          0.37         -5.58         7.78 o                         
  -5  -8   9         68.36         61.69        13.63 o                         
  -4  -8   9        381.39        368.03        32.08 o                         
  -3  -8   9          1.96         -1.70         4.63 o                         
  -2  -8   9         29.40         24.64         8.83 o                         
  -1  -8   9         35.86         43.87        10.11 o                         
   0  -8   9        295.80        301.77        20.31 o                         
   1  -8   9        177.19        181.16        15.12 o                         
   2  -8   9         54.05         45.84        13.31 o                         
  -7  -7   9         16.04         10.77         3.89 o                         
  -6  -7   9         51.35         57.18         8.00 o                         
  -5  -7   9        293.58        278.72        33.95 o                         
  -4  -7   9          2.39         -1.11         4.28 o                         
  -3  -7   9         11.55         19.17         7.33 o                         
  -2  -7   9        701.70        686.88        41.42 o                         
  -1  -7   9        406.79        355.57        28.30 o                         
   0  -7   9        257.00        255.69        17.88 o                         
   1  -7   9         26.80         22.24         5.45 o                         
   2  -7   9        246.91        268.06        30.65 o                         
   3  -7   9        325.36        399.51        37.37 o                         
   4  -7   9          0.42         -9.72         9.72 o                         
  -8  -6   9         79.54         78.01        10.08 o                         
  -7  -6   9         40.73         44.82         7.31 o                         
  -6  -6   9        528.37        586.20        34.03 o                         
  -5  -6   9         18.98         17.93         4.94 o                         
  -4  -6   9        187.07        187.19        13.99 o                         
  -3  -6   9        283.44        351.15        28.98 o                         
  -2  -6   9        359.02        335.05        27.10 o                         
  -1  -6   9         27.64         16.08         6.50 o                         
   0  -6   9          5.89          0.14         3.29 o                         
   1  -6   9         37.87         37.39         6.58 o                         
   2  -6   9        285.02        308.69        18.36 o                         
   3  -6   9         48.14         51.72         7.44 o                         
   4  -6   9        276.46        290.24        30.19 o                         
   5  -6   9        173.20        179.36        24.02 o                         
  -8  -5   9         39.47         37.10         6.83 o                         
  -7  -5   9        379.23        450.09        23.37 o                         
  -6  -5   9        379.35        446.43        22.65 o                         
  -5  -5   9          3.59          2.72         4.50 o                         
  -4  -5   9         73.21         62.50        10.88 o                         
  -3  -5   9        599.74        583.39        32.96 o                         
  -2  -5   9        814.14        824.84        48.90 o                         
  -1  -5   9        192.51        186.69        19.51 o                         
   0  -5   9        584.57        573.87        42.94 o                         
   1  -5   9        752.28        784.20        45.54 o                         
   2  -5   9          3.32          0.70         2.67 o                         
   3  -5   9        102.59        119.55        10.68 o                         
   4  -5   9        557.89        603.29        42.33 o                         
   5  -5   9        336.54        408.15        35.12 o                         
   6  -5   9         24.71         43.47        12.55 o                         
  -9  -4   9         18.29         13.57         4.75 o                         
  -8  -4   9         14.83         24.31         7.46 o                         
  -7  -4   9        435.13        471.10        31.24 o                         
  -6  -4   9         38.91         44.55         9.15 o                         
  -5  -4   9         45.99         43.50         9.18 o                         
  -4  -4   9       1893.43       1911.57        67.58 o                         
  -3  -4   9        498.90        494.25        29.84 o                         
  -2  -4   9          0.74         -0.16         3.18 o                         
  -1  -4   9         15.58         16.58         3.66 o                         
   0  -4   9       1271.39       1252.36        33.42 o                         
   1  -4   9        907.40        890.72        45.89 o                         
   2  -4   9         13.33         18.24         2.56 o                         
   3  -4   9         56.47         58.26         7.22 o                         
   4  -4   9        896.12        921.10        33.02 o                         
   5  -4   9         17.38         12.55         7.76 o                         
   6  -4   9         92.37         63.24        13.95 o                         
   7  -4   9        211.72        205.94        25.82 o                         
  -9  -3   9         21.67         16.38         6.75 o                         
  -8  -3   9        192.83        197.37        19.87 o                         
  -7  -3   9        490.87        464.80        30.58 o                         
  -6  -3   9         26.66         28.17         7.32 o                         
  -5  -3   9        181.43        216.61        19.73 o                         
  -4  -3   9       1062.04       1201.17        49.64 o                         
  -3  -3   9        160.68        151.18        15.88 o                         
  -2  -3   9        176.08        146.04        15.15 o                         
  -1  -3   9         88.45         82.91         7.49 o                         
   0  -3   9       1239.73       1207.13        26.46 o                         
   1  -3   9        308.07        342.61        16.39 o                         
   2  -3   9         38.90         15.70         4.89 o                         
   3  -3   9       1681.32       1680.95        36.77 o                         
   4  -3   9          1.43         10.28         3.42 o                         
   5  -3   9          7.54          5.59         2.45 o                         
   6  -3   9        191.17        177.37        22.27 o                         
   7  -3   9        296.39        332.36        31.43 o                         
   8  -3   9         49.27         67.91        15.08 o                         
  -9  -2   9         73.61         59.34        11.59 o                         
  -8  -2   9        165.97        166.64        18.70 o                         
  -7  -2   9         29.17         28.69         7.58 o                         
  -6  -2   9          1.00          2.10         3.76 o                         
  -5  -2   9        751.09        771.88        38.31 o                         
  -4  -2   9        110.65        113.84        14.01 o                         
  -3  -2   9         34.41         44.10         6.16 o                         
  -2  -2   9        130.57        119.38        13.46 o                         
  -1  -2   9       1026.67        965.15        41.20 o                         
   0  -2   9          1.79          2.99         3.06 o                         
   1  -2   9        139.77        137.02        10.31 o                         
   2  -2   9       1145.39       1092.44        25.72 o                         
   3  -2   9          9.33          5.91         2.16 o                         
   4  -2   9         40.93         40.95         4.61 o                         
   5  -2   9        624.05        616.38        38.31 o                         
   6  -2   9         16.95         23.93         8.05 o                         
   7  -2   9         29.00         25.39         9.17 o                         
   8  -2   9         60.14         54.72        14.21 o                         
   9  -2   9         56.89         57.73        14.00 o                         
  -9  -1   9        251.11        288.65        26.26 o                         
  -8  -1   9          2.86          4.84         3.46 o                         
  -7  -1   9          0.89          1.17         3.96 o                         
  -6  -1   9        333.25        324.03        24.69 o                         
  -5  -1   9          7.72          8.57         4.66 o                         
  -4  -1   9       1130.32       1010.76        43.61 o                         
  -3  -1   9        258.59        237.05        12.03 o                         
  -2  -1   9       1924.69       1751.90        60.09 o                         
  -1  -1   9         13.31         10.57         3.05 o                         
   0  -1   9         20.35         22.49         4.05 o                         
   1  -1   9         54.70         43.83         5.70 o                         
   2  -1   9        422.56        419.67        17.81 o                         
   3  -1   9         66.24         48.85         8.95 o                         
   4  -1   9         54.77         49.49        10.50 o                         
   5  -1   9        313.39        316.66        25.54 o                         
   6  -1   9        222.89        214.23        22.09 o                         
   7  -1   9         52.31         46.09        10.87 o                         
   8  -1   9         22.20         25.76         8.32 o                         
   9  -1   9        262.46        357.75        32.99 o                         
  -8   0   9          1.59         -1.70         3.79 o                         
  -7   0   9        220.46        203.38        20.56 o                         
  -6   0   9         96.42        100.27        13.81 o                         
  -5   0   9        135.73        144.62        15.73 o                         
  -4   0   9          2.81          3.31         1.70 o                         
  -3   0   9       1086.23       1234.73        30.29 o                         
  -2   0   9         14.61         12.66         3.82 o                         
  -1   0   9        114.34        117.72         8.02 o                         
   0   0   9        313.68        330.79        14.21 o                         
   1   0   9        582.41        516.12        18.52 o                         
   2   0   9         84.13         83.58         7.56 o                         
   3   0   9          1.23          7.12         3.16 o                         
   4   0   9       1529.39       1515.41        57.03 o                         
   5   0   9        965.67        941.44        44.85 o                         
   6   0   9         10.76         11.60         6.03 o                         
   7   0   9         14.56          5.43         5.69 o                         
   8   0   9         73.42         98.63        15.91 o                         
   9   0   9         80.56         86.49        16.13 o                         
  10   0   9         13.52          7.71         7.32 o                         
  -8   1   9        264.48        254.76        24.41 o                         
  -7   1   9        381.79        418.86        30.36 o                         
  -6   1   9         63.67         56.66        10.68 o                         
  -5   1   9         20.94         20.83         6.72 o                         
  -4   1   9        192.36        207.29        18.49 o                         
  -3   1   9        202.31        202.33         9.18 o                         
  -2   1   9         66.60         70.30         5.00 o                         
  -1   1   9        303.84        325.33        12.17 o                         
   0   1   9       1918.13       1903.04        39.55 o                         
   1   1   9        508.69        492.20        16.97 o                         
   2   1   9         55.93         56.92         6.03 o                         
   3   1   9        778.72        815.02        24.69 o                         
   4   1   9       1524.14       1619.85        38.64 o                         
   5   1   9        419.11        342.96        19.22 o                         
   6   1   9          1.82          3.58         4.61 o                         
   7   1   9        255.39        242.73        23.06 o                         
   8   1   9         77.37         59.97        12.80 o                         
   9   1   9         25.91         38.21        10.76 o                         
  10   1   9         21.51         38.60        11.30 o                         
  -8   2   9        133.36        111.75        16.25 o                         
  -7   2   9          8.16          7.64         5.14 o                         
  -6   2   9        288.19        280.05        24.17 o                         
  -5   2   9        495.58        484.60        30.82 o                         
  -4   2   9        619.41        605.52        33.58 o                         
  -3   2   9        711.99        673.28        34.24 o                         
  -2   2   9        895.65        834.77        37.73 o                         
  -1   2   9        674.24        703.70        32.73 o                         
   0   2   9       1942.18       1741.78        96.40 o                         
   1   2   9        270.53        236.52        10.12 o                         
   2   2   9        444.52        418.43        15.22 o                         
   3   2   9       1168.85       1155.94        23.97 o                         
   4   2   9          3.60          5.16         1.55 o                         
   5   2   9        153.56        160.06         7.25 o                         
   6   2   9       1290.10       1235.15        21.14 o                         
   7   2   9        459.17        431.61        30.39 o                         
   8   2   9        219.42        203.07        21.72 o                         
   9   2   9         46.51         39.10        10.12 o                         
  10   2   9         81.01         82.17        15.90 o                         
  -7   3   9         41.57         49.63        11.42 o                         
  -6   3   9        119.73        116.37        16.06 o                         
  -5   3   9       1049.35       1082.25        49.83 o                         
  -4   3   9         15.75         13.28         5.46 o                         
  -3   3   9         81.80        159.83        16.39 o                         
  -2   3   9         52.20         48.77         8.56 o                         
  -1   3   9        128.83        120.53        13.10 o                         
   0   3   9         22.02        161.45        15.21 o                         
   1   3   9       1677.58       1664.65        40.43 o                         
   2   3   9       1450.29       1470.37        32.17 o                         
   3   3   9        347.81        367.02        11.40 o                         
   4   3   9         16.88         16.38         2.49 o                         
   5   3   9         30.60         24.00         3.07 o                         
   6   3   9        372.56        375.46        12.69 o                         
   7   3   9         82.64         96.04         7.22 o                         
   8   3   9          0.59          0.66         4.06 o                         
   9   3   9         49.95         51.88        11.75 o                         
  10   3   9         25.04         50.46        12.85 o                         
  11   3   9         23.73         19.10         9.08 o                         
  -6   4   9        216.94        241.24        23.19 o                         
  -5   4   9         42.44         52.13        10.66 o                         
  -4   4   9         19.66         15.63         6.56 o                         
  -3   4   9        348.40        361.91        25.51 o                         
  -2   4   9        969.12       1000.48        43.17 o                         
  -1   4   9        184.80        168.42        15.43 o                         
   0   4   9        219.42        214.30        17.11 o                         
   1   4   9       1440.68       1544.20        52.18 o                         
   2   4   9        215.12        203.84         8.59 o                         
   3   4   9          0.90          0.72         1.22 o                         
   4   4   9          7.77          6.21         1.66 o                         
   5   4   9        222.90        238.56         8.43 o                         
   6   4   9         65.06         60.36         7.59 o                         
   7   4   9         63.91         52.54         5.98 o                         
   8   4   9         59.84         74.57         9.30 o                         
   9   4   9        112.56        115.92        16.70 o                         
  10   4   9         17.60         15.45         8.53 o                         
  11   4   9         54.53         65.97        14.10 o                         
  -6   5   9        204.15        255.15        24.35 o                         
  -5   5   9         27.63         32.41         8.44 o                         
  -4   5   9         18.28         15.09         5.46 o                         
  -3   5   9        159.05        158.98        16.97 o                         
  -2   5   9        559.78        562.67        31.71 o                         
  -1   5   9        134.46        107.38        12.60 o                         
   0   5   9        125.86        115.03        12.75 o                         
   1   5   9        182.70        188.87        15.53 o                         
   2   5   9         38.06         28.27         6.17 o                         
   3   5   9          0.86          0.03         1.09 o                         
   4   5   9       1565.34       1600.94        24.67 o                         
   5   5   9        139.74        146.18         6.79 o                         
   6   5   9          0.93         -1.22         1.79 o                         
   7   5   9         50.12         43.21         4.79 o                         
   8   5   9        419.57        455.72        19.81 o                         
   9   5   9         14.03          9.28         5.84 o                         
  10   5   9          9.59         11.51         6.73 o                         
  11   5   9         23.15         26.14         9.05 o                         
  -5   6   9        232.04        214.16        22.07 o                         
  -4   6   9         60.45         63.49        11.57 o                         
  -3   6   9        288.75        322.18        25.30 o                         
  -2   6   9        156.85        171.12        17.48 o                         
  -1   6   9          5.14         -2.01         4.60 o                         
   0   6   9        278.14        300.01        21.28 o                         
   1   6   9         18.93         16.39         5.86 o                         
   2   6   9          1.98          1.84         1.74 o                         
   3   6   9        131.57        142.11         7.76 o                         
   4   6   9       1066.71       1027.51        17.35 o                         
   5   6   9        454.77        489.13        18.20 o                         
   6   6   9        271.01        274.78         9.65 o                         
   7   6   9        510.67        528.82        23.02 o                         
   8   6   9         12.76          9.15         2.84 o                         
   9   6   9        244.30        255.70        15.77 o                         
  10   6   9        123.21         99.74        16.55 o                         
  11   6   9        181.91        221.00        25.50 o                         
  -4   7   9        283.25        292.03        26.02 o                         
  -3   7   9          6.77          5.87         5.40 o                         
  -2   7   9        144.34        163.82        17.55 o                         
  -1   7   9        958.01        928.78        43.38 o                         
   0   7   9         92.02        112.68        13.38 o                         
   1   7   9          2.84          5.78         4.49 o                         
   2   7   9        423.88        436.67        24.72 o                         
   3   7   9       1780.46       1963.17        46.18 o                         
   4   7   9        147.64        147.27        13.98 o                         
   5   7   9         79.24         70.15         6.64 o                         
   6   7   9        346.83        359.93        14.83 o                         
   7   7   9        270.15        258.29        14.70 o                         
   8   7   9         32.79         36.95         6.86 o                         
   9   7   9        183.29        194.36        14.23 o                         
  10   7   9        357.95        437.48        34.36 o                         
  -3   8   9         31.25         33.31         9.10 o                         
  -2   8   9        260.18        292.58        24.70 o                         
  -1   8   9        450.41        430.63        28.89 o                         
   0   8   9         48.60         60.46        10.02 o                         
   1   8   9        401.92        431.72        26.52 o                         
   2   8   9        299.82        332.24        21.80 o                         
   3   8   9          1.67          2.27         2.31 o                         
   4   8   9          0.54          0.34         9.33 o                         
   5   8   9        813.44        879.22        26.23 o                         
   6   8   9       1194.80       1196.47        38.07 o                         
   7   8   9          4.35          1.65         2.31 o                         
   8   8   9          0.91         -3.99         3.99 o                         
   9   8   9        721.55        808.28        35.17 o                         
  10   8   9         65.08         77.29         9.62 o                         
  -2   9   9         73.61         69.24        12.45 o                         
  -1   9   9         61.77         60.33        10.90 o                         
   0   9   9         49.20         55.72        10.45 o                         
   1   9   9        775.47        780.69        38.02 o                         
   2   9   9        234.20        248.77        14.94 o                         
   3   9   9         10.73         -0.32         2.28 o                         
   4   9   9        431.25        509.11        34.39 o                         
   5   9   9        478.14        424.31        31.34 o                         
   6   9   9        123.22        125.48        12.03 o                         
   7   9   9         14.40          5.43         9.67 o                         
   8   9   9         45.62         32.94         9.21 o                         
   9   9   9        113.07        121.83        12.05 o                         
   0  10   9        525.20        597.66        35.41 o                         
   1  10   9         26.89         35.04         8.23 o                         
   2  10   9        147.44        171.23        20.05 o                         
   3  10   9          1.87          1.93         6.70 o                         
   4  10   9         18.46         13.94         6.98 o                         
   5  10   9         34.37         36.35        10.11 o                         
   6  10   9         46.14         50.87        11.00 o                         
   7  10   9         69.52         70.11        13.49 o                         
   8  10   9        125.15        136.33        18.36 o                         
   2  11   9         52.31         56.02        12.99 o                         
   3  11   9        151.22        150.15        19.81 o                         
   4  11   9        345.83        335.69        29.05 o                         
   5  11   9          3.67         -2.96         7.21 o                         
   6  11   9          0.59          9.01         6.58 o                         
  -4  -8  10        169.41        158.79        21.56 o                         
  -3  -8  10        143.35        147.48        20.77 o                         
  -2  -8  10         63.75         59.31        12.74 o                         
  -1  -8  10         65.01         72.53        10.55 o                         
   0  -8  10        205.58        230.88        18.31 o                         
   1  -8  10          0.76         -2.09         3.00 o                         
  -6  -7  10         92.91         62.39         9.24 o                         
  -5  -7  10        818.41        753.24        50.27 o                         
  -4  -7  10        288.81        303.44        30.30 o                         
  -3  -7  10         31.40         23.37         9.37 o                         
  -2  -7  10          2.19         10.81         7.74 o                         
  -1  -7  10        506.11        498.72        41.35 o                         
   0  -7  10        132.51        146.74        13.88 o                         
   1  -7  10          5.95          5.60         3.29 o                         
   2  -7  10        156.58        190.42        15.48 o                         
   3  -7  10        229.18        321.27        33.72 o                         
  -7  -6  10         12.41         13.94         5.13 o                         
  -6  -6  10        601.91        638.05        29.12 o                         
  -5  -6  10          1.71          4.30         2.90 o                         
  -4  -6  10          4.00          6.07         3.59 o                         
  -3  -6  10         52.03         63.53        12.61 o                         
  -2  -6  10        657.97        770.37        44.61 o                         
  -1  -6  10       1339.38       1376.67        60.28 o                         
   0  -6  10         36.10         36.43         6.98 o                         
   1  -6  10          2.17         -0.05         3.57 o                         
   2  -6  10        744.69        806.97        31.91 o                         
   3  -6  10        117.33        147.69        22.34 o                         
   4  -6  10         39.93         63.81        15.47 o                         
  -7  -5  10          9.18          8.70         4.28 o                         
  -6  -5  10        681.45        805.36        32.70 o                         
  -5  -5  10        230.49        244.01        22.70 o                         
  -4  -5  10         37.98         27.22         7.99 o                         
  -3  -5  10        294.32        320.76        24.94 o                         
  -2  -5  10        434.23        406.07        28.11 o                         
  -1  -5  10        144.12        134.62        17.41 o                         
   0  -5  10         22.32          9.49         4.09 o                         
   1  -5  10        371.22        369.56        20.34 o                         
   2  -5  10        164.36        184.88        14.23 o                         
   3  -5  10          5.61         10.31         3.46 o                         
   4  -5  10        166.07        164.20        22.72 o                         
   5  -5  10        352.16        397.45        35.65 o                         
   6  -5  10        156.74        186.31        25.54 o                         
  -8  -4  10         20.22         16.33         6.85 o                         
  -7  -4  10        145.97        117.11        16.21 o                         
  -6  -4  10        308.88        318.89        26.12 o                         
  -5  -4  10         21.60         25.08         7.37 o                         
  -4  -4  10         78.30         69.28        11.68 o                         
  -3  -4  10         71.44         66.84        11.57 o                         
  -2  -4  10        133.17        134.12        15.38 o                         
  -1  -4  10          5.27          0.31         4.28 o                         
   0  -4  10        402.91        367.86        29.03 o                         
   1  -4  10        558.89        555.10        37.39 o                         
   2  -4  10        112.40        101.03        10.45 o                         
   3  -4  10        129.57        133.63        11.47 o                         
   4  -4  10        193.77        209.94        25.55 o                         
   5  -4  10         38.13         54.67        12.65 o                         
   6  -4  10         12.89         10.09         7.38 o                         
   7  -4  10         93.76        102.92        18.82 o                         
  -8  -3  10          2.40          5.06         3.57 o                         
  -7  -3  10        268.26        244.78        22.77 o                         
  -6  -3  10         65.84         58.94        11.41 o                         
  -5  -3  10          2.71         -0.19         3.92 o                         
  -4  -3  10        418.08        409.68        28.33 o                         
  -3  -3  10         30.15         40.99         8.66 o                         
  -2  -3  10        363.11        345.26        25.04 o                         
  -1  -3  10        115.78        112.67        13.82 o                         
   0  -3  10        451.68        428.70        15.94 o                         
   1  -3  10        396.85        360.13        27.62 o                         
   2  -3  10        221.47        216.72        21.70 o                         
   3  -3  10        657.09        663.64        20.42 o                         
   4  -3  10          1.13         -7.55         7.55 o                         
   5  -3  10         27.33         23.72         9.08 o                         
   6  -3  10          1.49         -2.22         5.75 o                         
   7  -3  10        213.28        238.81        27.74 o                         
  -8  -2  10        437.13        418.35        31.16 o                         
  -7  -2  10          2.19          2.05         3.66 o                         
  -6  -2  10         12.38         12.00         5.50 o                         
  -5  -2  10        511.45        509.53        32.00 o                         
  -4  -2  10        130.91        129.83        15.38 o                         
  -3  -2  10        154.85        130.68        15.06 o                         
  -2  -2  10        108.25         86.86        12.18 o                         
  -1  -2  10        917.57        900.47        56.73 o                         
   0  -2  10        118.04        110.58         9.51 o                         
   1  -2  10         62.18         59.12         5.05 o                         
   2  -2  10        274.02        257.94        22.19 o                         
   3  -2  10        184.13        167.74        18.45 o                         
   4  -2  10        160.81        145.63         9.08 o                         
   5  -2  10         51.24         49.06        11.68 o                         
   6  -2  10         66.96         58.49        13.14 o                         
   7  -2  10        288.81        349.31        31.62 o                         
   8  -2  10         49.77         39.64        12.40 o                         
  -8  -1  10        127.62        134.12        17.75 o                         
  -7  -1  10          1.58         -5.68         5.94 o                         
  -6  -1  10          6.55          7.40         4.00 o                         
  -5  -1  10        688.95        648.20        36.43 o                         
  -4  -1  10         36.71         17.22         5.99 o                         
  -3  -1  10        134.47        114.48        14.14 o                         
  -2  -1  10        189.75        193.93        17.72 o                         
  -1  -1  10         29.10         21.28         4.05 o                         
   0  -1  10         85.97         79.83         8.28 o                         
   1  -1  10          1.87         -0.39         2.54 o                         
   2  -1  10       2099.92       2090.05        48.97 o                         
   3  -1  10         59.24         75.74        11.63 o                         
   4  -1  10         30.97         28.07         7.85 o                         
   5  -1  10        964.37        960.56        48.62 o                         
   6  -1  10        188.12        210.67        22.72 o                         
   7  -1  10         11.85         12.14         6.75 o                         
   8  -1  10          0.92          4.66         6.81 o                         
   9  -1  10         19.21         35.42        12.15 o                         
  -8   0  10         75.19         58.03        11.97 o                         
  -7   0  10        324.79        311.99        26.70 o                         
  -6   0  10        287.77        315.51        25.80 o                         
  -5   0  10         25.66         32.08         8.04 o                         
  -4   0  10          4.99          9.27         5.18 o                         
  -3   0  10        381.52        392.26        25.95 o                         
  -2   0  10       1392.26       1403.87        36.69 o                         
  -1   0  10          1.85          3.31         2.45 o                         
   0   0  10          2.60          7.69         2.94 o                         
   1   0  10        378.42        366.15        16.20 o                         
   2   0  10       1169.70       1176.91        32.58 o                         
   3   0  10        195.86        188.09        11.94 o                         
   4   0  10        125.40        114.27        17.40 o                         
   5   0  10        508.23        510.03        26.13 o                         
   6   0  10         39.43         39.71        10.12 o                         
   7   0  10         47.05         30.09         8.74 o                         
   8   0  10        275.34        308.00        29.13 o                         
   9   0  10        215.68        246.04        27.13 o                         
  -7   1  10        210.63        235.58        23.47 o                         
  -6   1  10         39.56         48.06        10.13 o                         
  -5   1  10          7.45         14.87         6.18 o                         
  -4   1  10        816.85        768.87        39.34 o                         
  -3   1  10        802.52        717.51        19.83 o                         
  -2   1  10        316.30        313.84        13.01 o                         
  -1   1  10        162.33        174.50         6.75 o                         
   0   1  10         39.69         29.16         3.95 o                         
   1   1  10          4.58          8.03         2.48 o                         
   2   1  10         21.86         24.39         3.80 o                         
   3   1  10        352.91        380.74        16.69 o                         
   4   1  10       1373.17       1415.79        36.35 o                         
   5   1  10       1232.06       1193.68        33.15 o                         
   6   1  10          0.59          3.57         4.27 o                         
   7   1  10         51.88         56.02        12.26 o                         
   8   1  10        246.26        249.65        25.64 o                         
   9   1  10         27.79         32.15         9.45 o                         
  10   1  10          3.36         -5.08         8.32 o                         
  -7   2  10        268.98        273.94        25.82 o                         
  -6   2  10        418.31        437.58        31.68 o                         
  -5   2  10        204.64        221.29        21.15 o                         
  -4   2  10        220.73        204.65        19.78 o                         
  -3   2  10        438.26        431.05        28.23 o                         
  -2   2  10       1018.65        939.77        42.16 o                         
  -1   2  10       1189.68       1169.05        46.92 o                         
   0   2  10        239.53        222.02        13.84 o                         
   1   2  10        610.99        601.17        18.35 o                         
   2   2  10         79.75         83.56         6.80 o                         
   3   2  10        838.87        846.65        25.29 o                         
   4   2  10        617.03        603.99        17.45 o                         
   5   2  10         49.47         39.21         3.76 o                         
   6   2  10          0.89          4.39         3.01 o                         
   7   2  10        217.61        211.21        21.22 o                         
   8   2  10        110.00         91.26        14.87 o                         
   9   2  10          6.19         -3.37         5.75 o                         
  10   2  10         37.84         33.10        10.38 o                         
  -6   3  10         19.57         27.55         8.10 o                         
  -5   3  10        227.43        254.00        23.20 o                         
  -4   3  10        638.31        629.72        36.31 o                         
  -3   3  10          6.80         17.23         6.68 o                         
  -2   3  10          1.50         -1.76         3.89 o                         
  -1   3  10        384.92        363.07        24.11 o                         
   0   3  10        993.68        979.97        41.07 o                         
   1   3  10        103.22         86.73         4.82 o                         
   2   3  10          4.27          7.09         4.48 o                         
   3   3  10        151.61        156.63         9.38 o                         
   4   3  10        138.65        131.09         6.57 o                         
   5   3  10          1.52          0.64         1.64 o                         
   6   3  10       1106.61       1123.12        43.40 o                         
   7   3  10        303.09        322.92        26.05 o                         
   8   3  10          0.72          4.46         5.28 o                         
   9   3  10         25.75         17.50         7.65 o                         
  10   3  10         81.65         96.56        16.72 o                         
  -6   4  10        299.32        305.24        27.28 o                         
  -5   4  10        325.14        318.03        26.60 o                         
  -4   4  10        167.76        191.15        19.79 o                         
  -3   4  10         15.60         18.38         6.79 o                         
  -2   4  10        267.32        286.05        22.54 o                         
  -1   4  10        297.39        280.78        21.45 o                         
   0   4  10         28.50         20.64         5.72 o                         
   1   4  10          9.75         14.92         5.46 o                         
   2   4  10          3.39          6.55         1.74 o                         
   3   4  10         81.18         93.27         5.74 o                         
   4   4  10          0.69          0.64         1.66 o                         
   5   4  10         18.40         16.57         3.13 o                         
   6   4  10        649.85        628.43        18.29 o                         
   7   4  10          9.34         12.57         2.76 o                         
   8   4  10         92.17         84.43        14.14 o                         
   9   4  10         63.20         67.61        13.04 o                         
  10   4  10         19.62         21.67         8.47 o                         
  -5   5  10          2.91         13.10         6.24 o                         
  -4   5  10         65.91         66.56        11.56 o                         
  -3   5  10        582.62        634.00        36.75 o                         
  -2   5  10        448.43        431.73        28.91 o                         
  -1   5  10         15.45         11.00         4.23 o                         
   0   5  10        568.94        590.99        31.71 o                         
   1   5  10        544.14        527.36        28.61 o                         
   2   5  10        310.87        339.72        21.69 o                         
   3   5  10          0.85          1.48         1.28 o                         
   4   5  10         55.29         65.78         5.24 o                         
   5   5  10        754.45        819.70        21.07 o                         
   6   5  10        679.59        684.28        20.11 o                         
   7   5  10          8.56          9.90         3.86 o                         
   8   5  10        296.63        320.87        26.56 o                         
   9   5  10        314.56        311.07        27.66 o                         
  10   5  10          8.68          4.37         4.52 o                         
  -4   6  10         28.04         21.12         6.03 o                         
  -3   6  10        780.10        814.39        43.26 o                         
  -2   6  10        108.47        111.21        14.35 o                         
  -1   6  10        102.07        104.43        13.52 o                         
   0   6  10        413.79        440.60        27.47 o                         
   1   6  10        448.66        461.59        27.39 o                         
   2   6  10         59.28         60.40         9.34 o                         
   3   6  10        135.46        148.97        14.03 o                         
   4   6  10        818.40        924.57        21.87 o                         
   5   6  10        661.52        774.37        20.22 o                         
   6   6  10        122.76        134.44         8.17 o                         
   7   6  10        914.11        913.86        33.03 o                         
   8   6  10        419.47        436.95        20.34 o                         
   9   6  10         71.58         48.11        10.80 o                         
  10   6  10        164.91        162.47        21.18 o                         
  -4   7  10        329.08        360.76        29.19 o                         
  -3   7  10        148.97        173.04        19.28 o                         
  -2   7  10        313.82        333.57        26.37 o                         
  -1   7  10        363.90        359.00        26.26 o                         
   0   7  10        295.58        287.77        22.45 o                         
   1   7  10         16.78         19.84         5.99 o                         
   2   7  10        117.50        117.07        13.26 o                         
   3   7  10       1286.46       1345.12        48.62 o                         
   4   7  10         66.77         72.57         7.43 o                         
   5   7  10          0.59          1.22         3.70 o                         
   6   7  10        409.37        424.98        22.06 o                         
   7   7  10        328.71        324.73        14.54 o                         
   8   7  10        320.74        340.82        18.52 o                         
   9   7  10         13.89         25.99         8.12 o                         
  10   7  10        165.50        180.68        21.98 o                         
  -2   8  10         40.60         60.64        11.97 o                         
  -1   8  10        562.39        614.25        36.39 o                         
   0   8  10         35.62         25.48         7.10 o                         
   1   8  10          4.26         -2.55         4.03 o                         
   2   8  10        249.41        263.26        20.24 o                         
   3   8  10        712.59        765.25        26.97 o                         
   4   8  10        105.47        119.43         9.71 o                         
   5   8  10          3.23          1.92         5.40 o                         
   6   8  10        314.43        303.00        18.07 o                         
   7   8  10         66.44         61.04         6.51 o                         
   8   8  10         33.15         44.81         6.92 o                         
   9   8  10        182.97        176.48        14.01 o                         
  -1   9  10         36.34         26.67         7.80 o                         
   0   9  10        251.82        251.71        22.43 o                         
   1   9  10        162.07        184.27        17.99 o                         
   2   9  10        109.70        109.95        13.00 o                         
   3   9  10         59.78         56.52         7.21 o                         
   4   9  10         10.71         10.62         5.43 o                         
   5   9  10         22.08         43.23        11.06 o                         
   6   9  10        144.29        136.01        12.55 o                         
   7   9  10         15.93         15.62         5.20 o                         
   8   9  10         20.82         30.73         9.07 o                         
   9   9  10         42.34         49.79         7.97 o                         
   1  10  10          9.11          7.95         4.56 o                         
   2  10  10         89.32        111.03        10.83 o                         
   3  10  10          4.68         -0.28         4.35 o                         
   4  10  10         42.47         38.67        10.62 o                         
   5  10  10        362.99        372.60        31.37 o                         
   6  10  10         11.93          3.55        11.44 o                         
   7  10  10        312.68        319.08        28.74 o                         
  -4  -7  11        168.99        165.11        23.29 o                         
  -3  -7  11         49.31         64.45        13.90 o                         
  -2  -7  11         73.27         57.24        12.93 o                         
  -1  -7  11         97.49         87.90        18.61 o                         
   0  -7  11        403.59        420.79        24.53 o                         
   1  -7  11         27.58         30.50         6.68 o                         
   2  -7  11         57.92         64.05        15.02 o                         
  -6  -6  11         21.51         12.00         6.20 o                         
  -5  -6  11          1.32          1.68         5.25 o                         
  -4  -6  11        886.59        908.42        35.47 o                         
  -3  -6  11          7.61          8.01         6.71 o                         
  -2  -6  11         32.40         35.95         9.80 o                         
  -1  -6  11        777.97        819.70        52.39 o                         
   0  -6  11          0.84         -3.73         3.73 o                         
   1  -6  11         16.26         11.87         4.77 o                         
   2  -6  11        197.79        217.02        21.87 o                         
   3  -6  11        253.07        303.83        32.34 o                         
  -6  -5  11         90.29         85.40        14.14 o                         
  -5  -5  11        107.22        123.94        16.84 o                         
  -4  -5  11        129.57        111.64        15.70 o                         
  -3  -5  11          2.57         -3.67         5.47 o                         
  -2  -5  11         63.71         72.38        12.17 o                         
  -1  -5  11        213.41        220.15        24.40 o                         
   0  -5  11          8.41          3.52         7.85 o                         
   1  -5  11          1.41         -0.39         2.93 o                         
   2  -5  11        154.17        137.40        12.81 o                         
   3  -5  11          6.34          5.11         6.69 o                         
   4  -5  11         34.51         32.87         9.99 o                         
   5  -5  11        209.54        241.44        28.68 o                         
  -7  -4  11         71.16         69.65        13.05 o                         
  -6  -4  11        146.87        141.36        17.85 o                         
  -5  -4  11         38.94         47.28        10.23 o                         
  -4  -4  11         41.13         27.52         8.10 o                         
  -3  -4  11        190.02        186.41        19.68 o                         
  -2  -4  11        157.10        140.36        16.58 o                         
  -1  -4  11        297.01        285.54        17.55 o                         
   0  -4  11          4.18          7.77         5.73 o                         
   1  -4  11        416.51        437.99        33.75 o                         
   2  -4  11         18.21         13.10         6.32 o                         
   3  -4  11          7.97          5.91         3.70 o                         
   4  -4  11          4.82          2.41         4.62 o                         
   5  -4  11        174.99        207.08        25.22 o                         
   6  -4  11         46.92         61.36        14.53 o                         
  -7  -3  11        391.06        380.69        30.48 o                         
  -6  -3  11        156.04        150.32        18.62 o                         
  -5  -3  11         14.44         13.01         6.43 o                         
  -4  -3  11        133.55        142.32        16.99 o                         
  -3  -3  11        830.09        737.52        40.02 o                         
  -2  -3  11         42.90         46.73         9.70 o                         
  -1  -3  11        175.39        157.71        12.49 o                         
   0  -3  11         44.48         41.46         6.76 o                         
   1  -3  11        203.25        224.06        22.43 o                         
   2  -3  11          1.54         12.13         6.86 o                         
   3  -3  11        278.75        247.68        24.27 o                         
   4  -3  11         81.50         85.63        15.17 o                         
   5  -3  11         30.71         45.48        11.80 o                         
   6  -3  11         45.13         49.60        12.48 o                         
   7  -3  11         14.68         15.97         7.32 o                         
  -7  -2  11         12.94          9.85         5.43 o                         
  -6  -2  11        118.53        112.97        15.75 o                         
  -5  -2  11         39.87         39.70         9.37 o                         
  -4  -2  11        556.73        510.30        32.96 o                         
  -3  -2  11        166.36        145.63        16.41 o                         
  -2  -2  11         48.42         33.84         8.30 o                         
  -1  -2  11          3.31          1.41         3.55 o                         
   0  -2  11        130.74        130.45        10.88 o                         
   1  -2  11        117.68        104.95         9.82 o                         
   2  -2  11          7.97          8.55         4.21 o                         
   3  -2  11         22.87         12.45         4.98 o                         
   4  -2  11       1348.45       1365.55        60.85 o                         
   5  -2  11         89.66         88.04        14.83 o                         
   6  -2  11         31.78         46.26        12.04 o                         
   7  -2  11        532.87        629.51        44.62 o                         
   8  -2  11          2.61         -5.42         7.23 o                         
  -7  -1  11         23.72         23.02         7.66 o                         
  -6  -1  11         39.90         41.77        10.29 o                         
  -5  -1  11        784.99        751.27        41.07 o                         
  -4  -1  11         27.49         38.98         8.78 o                         
  -3  -1  11          4.90          7.21         4.52 o                         
  -2  -1  11        669.71        657.78        38.90 o                         
  -1  -1  11        890.27        898.68        46.63 o                         
   0  -1  11        758.44        749.90        26.18 o                         
   1  -1  11         85.57         75.39         7.82 o                         
   2  -1  11         30.43         31.03         5.35 o                         
   3  -1  11        867.47        848.78        42.47 o                         
   4  -1  11          0.60         -2.27         2.27 o                         
   5  -1  11        292.67        268.69        13.94 o                         
   6  -1  11        269.19        279.36        27.29 o                         
   7  -1  11        195.43        240.78        25.81 o                         
   8  -1  11         50.30         57.37        13.38 o                         
  -7   0  11         19.82         20.25         6.84 o                         
  -6   0  11          1.91         -0.22         3.86 o                         
  -5   0  11        193.13        184.39        19.53 o                         
  -4   0  11         84.97         92.28        13.89 o                         
  -3   0  11         97.56         96.45        13.11 o                         
  -2   0  11       1869.05       1850.41        76.18 o                         
  -1   0  11        124.36        116.28        11.84 o                         
   0   0  11         79.01         91.97        18.19 o                         
   1   0  11         80.49         81.55         7.83 o                         
   2   0  11         42.99         38.93         5.48 o                         
   3   0  11        118.05         99.69        14.19 o                         
   4   0  11          0.88         -2.57         2.92 o                         
   5   0  11        988.62        942.10        42.03 o                         
   6   0  11        439.64        478.75        34.25 o                         
   7   0  11          0.48         -1.68         4.89 o                         
   8   0  11         31.30         29.19         9.98 o                         
   9   0  11         22.67         26.29         8.98 o                         
  -6   1  11        293.12        276.67        25.45 o                         
  -5   1  11        392.00        419.53        30.35 o                         
  -4   1  11         59.79         40.53         8.94 o                         
  -3   1  11        667.81        666.98        36.81 o                         
  -2   1  11        519.09        488.60        29.95 o                         
  -1   1  11         19.21         20.68         3.37 o                         
   0   1  11         82.03         92.59         7.16 o                         
   1   1  11        886.82        944.90        76.88 o                         
   2   1  11         54.27         52.45         8.02 o                         
   3   1  11         36.15         31.75         4.97 o                         
   4   1  11        487.02        502.96        20.28 o                         
   5   1  11        290.97        284.66        15.13 o                         
   6   1  11        112.29         89.10         8.58 o                         
   7   1  11          1.45          2.54         5.64 o                         
   8   1  11         20.48         31.64        10.24 o                         
   9   1  11        186.08        195.60        24.54 o                         
  -6   2  11         18.83         30.27         9.73 o                         
  -5   2  11         22.00         28.55         8.68 o                         
  -4   2  11        508.84        553.42        34.80 o                         
  -3   2  11        391.20        375.29        27.02 o                         
  -2   2  11         24.42         15.53         5.96 o                         
  -1   2  11        587.29        555.76        31.42 o                         
   0   2  11        331.17        305.63        14.08 o                         
   1   2  11        128.76        128.90         7.97 o                         
   2   2  11        167.59        156.99        15.91 o                         
   3   2  11        755.24        752.39        33.35 o                         
   4   2  11         54.74         53.71         5.18 o                         
   5   2  11         20.41         16.32         8.55 o                         
   6   2  11         28.30         23.67         5.46 o                         
   7   2  11        242.72        245.02        23.63 o                         
   8   2  11         90.49        124.21        17.90 o                         
   9   2  11         58.20         56.25        13.23 o                         
  -5   3  11        697.49        797.99        44.72 o                         
  -4   3  11        785.71        824.89        44.03 o                         
  -3   3  11         47.78         57.55        10.23 o                         
  -2   3  11        196.10        180.92        18.22 o                         
  -1   3  11          9.47          0.56         3.21 o                         
   0   3  11        388.98        383.25        25.12 o                         
   1   3  11        570.72        526.65        29.95 o                         
   2   3  11         62.69         68.96         5.90 o                         
   3   3  11        227.30        246.46        19.83 o                         
   4   3  11         85.54         83.14         6.43 o                         
   5   3  11         38.21         30.98         4.17 o                         
   6   3  11         79.44         83.57         8.47 o                         
   7   3  11        561.77        574.52        36.02 o                         
   8   3  11         47.98         50.75        11.23 o                         
   9   3  11         12.56         12.19         6.60 o                         
  10   3  11         99.27         99.83        17.84 o                         
  -5   4  11         47.53         59.79        11.39 o                         
  -4   4  11        255.48        278.66        25.02 o                         
  -3   4  11         86.88         94.57        14.13 o                         
  -2   4  11        209.89        214.93        20.30 o                         
  -1   4  11        434.49        410.09        27.41 o                         
   0   4  11        170.70        133.86        14.78 o                         
   1   4  11        730.94        733.88        35.61 o                         
   2   4  11       1020.75        999.58        42.61 o                         
   3   4  11        590.36        585.55        19.04 o                         
   4   4  11         29.90         29.57         3.83 o                         
   5   4  11         28.11         21.62         3.46 o                         
   6   4  11        639.64        643.20        26.51 o                         
   7   4  11        502.46        483.17        54.87 o                         
   8   4  11        263.57        260.64        24.66 o                         
   9   4  11        186.08        238.33        24.92 o                         
  10   4  11        199.13        257.55        27.47 o                         
  -4   5  11         58.12         62.20        12.12 o                         
  -3   5  11         81.71        109.59        15.18 o                         
  -2   5  11        712.05        727.62        39.78 o                         
  -1   5  11        598.38        559.87        33.29 o                         
   0   5  11         23.63         22.73         6.33 o                         
   1   5  11        172.00        181.24        16.93 o                         
   2   5  11        530.46        527.70        29.24 o                         
   3   5  11        160.00        170.50        16.09 o                         
   4   5  11        112.26        114.77         7.24 o                         
   5   5  11        707.39        811.62        21.64 o                         
   6   5  11         56.26         72.04         6.34 o                         
   7   5  11          3.32          1.08         3.09 o                         
   8   5  11        322.06        331.70        27.21 o                         
   9   5  11        628.16        728.31        44.13 o                         
  10   5  11          2.96          0.80         4.54 o                         
  -3   6  11        734.55        771.51        43.18 o                         
  -2   6  11        181.32        187.58        19.90 o                         
  -1   6  11         54.23         48.34        10.25 o                         
   0   6  11         97.44         98.63        13.45 o                         
   1   6  11       1225.91       1187.07        48.96 o                         
   2   6  11         62.95         58.89         9.36 o                         
   3   6  11          2.39          3.27         3.31 o                         
   4   6  11        856.19        880.01        28.97 o                         
   5   6  11        871.87        928.49        24.60 o                         
   6   6  11          0.55         -0.59         1.64 o                         
   7   6  11         71.15         70.01         6.47 o                         
   8   6  11        229.23        306.96        25.80 o                         
   9   6  11         68.98         68.41        13.27 o                         
  -3   7  11         57.41         62.49        11.73 o                         
  -2   7  11         79.98         94.43        14.25 o                         
  -1   7  11          6.25          5.12         3.24 o                         
   0   7  11        151.25        157.34        17.15 o                         
   1   7  11          5.65          6.78         3.68 o                         
   2   7  11          6.97          4.95         4.34 o                         
   3   7  11        204.39        249.94        19.43 o                         
   4   7  11        329.26        363.41        27.11 o                         
   5   7  11         67.17         58.46         6.95 o                         
   6   7  11          3.94         -3.45         3.45 o                         
   7   7  11         40.89         25.45         4.25 o                         
   8   7  11        296.05        339.84        27.01 o                         
   9   7  11          5.40         13.47         6.01 o                         
  -1   8  11        156.91        163.09        18.43 o                         
   0   8  11         30.11         23.65         7.23 o                         
   1   8  11         13.93         18.20         6.21 o                         
   2   8  11        267.96        286.03        22.11 o                         
   3   8  11        154.61        154.87        11.85 o                         
   4   8  11         21.20         14.63        11.35 o                         
   5   8  11          2.75          5.37         5.23 o                         
   6   8  11        129.14        126.63        17.64 o                         
   7   8  11         56.59         60.76         8.36 o                         
   8   8  11          4.46         10.86         5.43 o                         
   0   9  11         53.74         42.15         9.68 o                         
   1   9  11         14.19         16.73         5.92 o                         
   2   9  11         15.14         13.17         6.26 o                         
   3   9  11          8.50         11.99         7.70 o                         
   4   9  11         79.35         88.42        15.87 o                         
   5   9  11        161.15        150.50        19.84 o                         
   6   9  11        336.99        317.68        19.82 o                         
   7   9  11        108.65        107.27        18.79 o                         
  -4  -6  12         96.72         89.42        14.90 o                         
  -3  -6  12         50.26         60.41        13.87 o                         
  -2  -6  12          1.48          1.11         4.03 o                         
  -1  -6  12        532.14        561.60        37.79 o                         
   0  -6  12         18.51         14.21         4.44 o                         
   1  -6  12         46.12         38.96         7.60 o                         
   2  -6  12          0.53         -2.03         5.52 o                         
  -5  -5  12        237.49        214.53        23.08 o                         
  -4  -5  12          0.76          6.05         5.32 o                         
  -3  -5  12         53.00         53.25        11.27 o                         
  -2  -5  12        206.45        189.58        21.45 o                         
  -1  -5  12        450.46        464.05        36.79 o                         
   0  -5  12          8.74         12.13         5.34 o                         
   1  -5  12        192.77        191.41        15.92 o                         
   2  -5  12          1.75          5.86        21.30 o                         
   3  -5  12         24.48         42.79        12.60 o                         
   4  -5  12          3.97          8.92         6.75 o                         
  -5  -4  12        254.16        225.77        23.95 o                         
  -4  -4  12         27.40         36.64        10.18 o                         
  -3  -4  12         12.89         -0.41         4.51 o                         
  -2  -4  12         70.13         75.33         9.44 o                         
  -1  -4  12        320.32        276.46        17.99 o                         
   0  -4  12          2.44          0.75         4.15 o                         
   1  -4  12          2.96         -5.50         6.67 o                         
   2  -4  12         13.54         17.13         7.70 o                         
   3  -4  12          4.34          2.60         3.15 o                         
   4  -4  12          4.89         11.59         8.15 o                         
   5  -4  12        237.41        269.46        29.77 o                         
  -6  -3  12        124.48        130.36        18.09 o                         
  -5  -3  12          8.32          5.49         4.00 o                         
  -4  -3  12        267.41        253.29        23.92 o                         
  -3  -3  12        470.33        481.69        33.61 o                         
  -2  -3  12        135.50        140.44        12.35 o                         
  -1  -3  12         42.38         31.25         6.19 o                         
   0  -3  12        160.01        163.19        13.21 o                         
   1  -3  12        597.28        588.76        38.23 o                         
   2  -3  12        285.55        309.95        27.85 o                         
   3  -3  12         86.61         71.86        13.32 o                         
   4  -3  12         38.45         34.35        10.28 o                         
   5  -3  12         40.87         52.08        12.61 o                         
   6  -3  12        165.42        152.09        22.00 o                         
  -6  -2  12        261.54        268.42        25.88 o                         
  -5  -2  12         47.61         50.17        10.58 o                         
  -4  -2  12        423.43        390.49        30.19 o                         
  -3  -2  12        191.91        208.04        20.86 o                         
  -2  -2  12         26.00         18.99         4.54 o                         
  -1  -2  12         10.97          8.13         4.39 o                         
   0  -2  12        866.37        870.68        31.13 o                         
   1  -2  12        615.28        575.87        31.50 o                         
   2  -2  12          1.72          4.42         4.57 o                         
   3  -2  12         79.22         79.36        12.10 o                         
   4  -2  12         88.68         76.04        13.99 o                         
   5  -2  12         21.08         16.91         8.19 o                         
   6  -2  12         18.79         14.54         7.60 o                         
   7  -2  12        266.94        292.43        30.60 o                         
  -6  -1  12          8.57         -1.05         3.41 o                         
  -5  -1  12        327.40        326.00        27.28 o                         
  -4  -1  12        325.79        302.72        25.98 o                         
  -3  -1  12         84.33         63.30        11.45 o                         
  -2  -1  12         41.05         45.59         6.57 o                         
  -1  -1  12        528.82        560.96        23.62 o                         
   0  -1  12        292.88        261.30        15.30 o                         
   1  -1  12         23.38         26.14         5.31 o                         
   2  -1  12        161.81        156.13        11.97 o                         
   3  -1  12        197.23        196.08        20.18 o                         
   4  -1  12        189.97        174.62        11.61 o                         
   5  -1  12          4.32          0.05         4.09 o                         
   6  -1  12         18.25         15.83         7.94 o                         
   7  -1  12        162.57        162.33        21.93 o                         
  -6   0  12        100.94         94.92        15.11 o                         
  -5   0  12        289.75        289.14        25.55 o                         
  -4   0  12          2.07         16.45         7.00 o                         
  -3   0  12         48.32         53.05        10.41 o                         
  -2   0  12        314.74        300.62        24.57 o                         
  -1   0  12        332.63        323.24        21.21 o                         
   0   0  12        118.33        129.12        10.57 o                         
   1   0  12          1.26          3.64         2.85 o                         
   2   0  12        747.92        767.94        30.89 o                         
   3   0  12        866.72        862.19        29.79 o                         
   4   0  12        160.63        165.41        11.71 o                         
   5   0  12          5.39          1.70         6.68 o                         
   6   0  12         89.28        106.94        16.52 o                         
   7   0  12         14.02         20.77         8.11 o                         
   8   0  12         16.20         28.62         9.53 o                         
  -5   1  12          5.69          2.40         4.07 o                         
  -4   1  12         50.93         27.55         8.04 o                         
  -3   1  12        723.12        661.24        38.19 o                         
  -2   1  12        665.37        679.48        37.80 o                         
  -1   1  12        348.73        357.03        26.48 o                         
   0   1  12         35.53         42.61         8.75 o                         
   1   1  12          3.30          1.51         2.64 o                         
   2   1  12        303.80        317.17        15.86 o                         
   3   1  12         61.91         63.67         7.18 o                         
   4   1  12          1.22          6.48         3.22 o                         
   5   1  12         72.87         77.03        10.92 o                         
   6   1  12          1.09          1.15         2.65 o                         
   7   1  12          1.41         -6.48         6.48 o                         
   8   1  12         15.76         12.16         7.24 o                         
  -5   2  12         12.11          6.61         6.47 o                         
  -4   2  12        449.15        407.22        30.36 o                         
  -3   2  12         61.28         89.72        13.84 o                         
  -2   2  12        288.27        255.33        22.61 o                         
  -1   2  12        353.89        330.65        24.90 o                         
   0   2  12        458.40        480.51        30.13 o                         
   1   2  12         26.37         24.57         6.88 o                         
   2   2  12        111.51         99.99         8.07 o                         
   3   2  12        419.69        452.18        26.67 o                         
   4   2  12       1656.72       1713.67        38.04 o                         
   5   2  12        308.52        308.91        16.64 o                         
   6   2  12         25.61         25.33         4.79 o                         
   7   2  12         29.47         31.29         8.77 o                         
   8   2  12         92.76         77.29        14.70 o                         
   9   2  12        265.58        316.46        30.72 o                         
  -4   3  12         11.68          7.22         4.36 o                         
  -3   3  12        228.95        242.13        22.89 o                         
  -2   3  12         43.88         39.66         8.88 o                         
  -1   3  12         72.42         82.26        12.16 o                         
   0   3  12       1432.99       1485.28        58.45 o                         
   1   3  12        472.03        397.97        27.03 o                         
   2   3  12        132.14        114.13        13.73 o                         
   3   3  12        581.38        639.79        21.82 o                         
   4   3  12        109.10        111.99         7.62 o                         
   5   3  12         40.05         40.13         4.65 o                         
   6   3  12        194.68        203.58        13.85 o                         
   7   3  12        519.21        525.86        55.13 o                         
   8   3  12          5.42          3.59         4.12 o                         
   9   3  12         59.50         74.13        14.36 o                         
  -4   4  12        108.76        102.60        15.57 o                         
  -3   4  12         59.97         55.45        11.39 o                         
  -2   4  12         92.82         98.33        14.07 o                         
  -1   4  12        194.11        180.81        18.74 o                         
   0   4  12        520.81        470.28        29.85 o                         
   1   4  12        257.67        214.82        19.80 o                         
   2   4  12        138.93        137.39        15.29 o                         
   3   4  12        464.20        453.87        27.93 o                         
   4   4  12        211.22        196.92        13.22 o                         
   5   4  12         14.00         13.91         3.06 o                         
   6   4  12        596.03        533.42        23.03 o                         
   7   4  12        433.99        439.49        47.66 o                         
   8   4  12         29.65         17.63         6.76 o                         
   9   4  12         34.33         25.75         7.84 o                         
  -3   5  12          3.41          7.98         6.08 o                         
  -2   5  12        181.68        190.33        20.57 o                         
  -1   5  12        224.60        206.12        20.24 o                         
   0   5  12          9.07          9.50         4.37 o                         
   1   5  12        160.55        158.57        16.98 o                         
   2   5  12        509.41        560.94        32.17 o                         
   3   5  12        332.91        332.99        23.56 o                         
   4   5  12          3.04          1.27         3.14 o                         
   5   5  12        108.59        124.23        10.37 o                         
   6   5  12        231.59        233.63        32.15 o                         
   7   5  12        206.55        214.21        28.94 o                         
   8   5  12          8.33         13.71         6.81 o                         
   9   5  12         31.65         34.72         9.78 o                         
  -3   6  12         72.94         79.98        13.74 o                         
  -2   6  12        238.62        243.35        23.53 o                         
  -1   6  12        100.21        109.20        15.85 o                         
   0   6  12          5.80         10.84         5.18 o                         
   1   6  12        242.33        232.29        20.91 o                         
   2   6  12          4.43          3.09         3.00 o                         
   3   6  12          0.88          8.14         4.84 o                         
   4   6  12        329.18        325.18        17.41 o                         
   5   6  12          6.42          2.84         3.25 o                         
   6   6  12        140.01        142.92        11.64 o                         
   7   6  12         59.94         55.42        11.71 o                         
   8   6  12          6.10          9.48         5.35 o                         
  -1   7  12         44.36         60.10        12.35 o                         
   0   7  12        226.80        252.37        22.96 o                         
   1   7  12          2.81          3.48         3.47 o                         
   2   7  12         81.53         67.40        10.77 o                         
   3   7  12         49.86         46.29         9.06 o                         
   4   7  12        136.28        120.57        12.27 o                         
   5   7  12        210.62        205.84        22.39 o                         
   6   7  12         58.80         55.81        12.09 o                         
   7   7  12         90.04         64.55        12.62 o                         
   0   8  12        179.89        210.86        21.45 o                         
   1   8  12         42.63         43.16         9.24 o                         
   2   8  12         16.35         10.13         5.21 o                         
   3   8  12        380.67        387.60        19.98 o                         
   4   8  12         86.05         89.31        15.56 o                         
   5   8  12         18.07         13.94         7.59 o                         
   6   8  12         86.81         82.52        14.57 o                         
   7   8  12         77.64         64.25         8.67 o                         
  -2  -5  13         14.62         18.81         6.06 o                         
  -1  -5  13        304.50        295.20        29.89 o                         
   0  -5  13        161.26        154.06        15.26 o                         
   1  -5  13          2.99          4.73         3.82 o                         
  -3  -4  13         48.13         33.77         9.61 o                         
  -2  -4  13        189.75        195.08        15.58 o                         
  -1  -4  13        262.80        257.07        17.98 o                         
   0  -4  13        164.72        141.99        19.92 o                         
   1  -4  13        213.11        203.74        24.23 o                         
   2  -4  13        214.33        211.50        24.96 o                         
   3  -4  13         99.87        100.45        17.76 o                         
  -4  -3  13        170.74        146.03        19.27 o                         
  -3  -3  13         18.27         21.77         7.78 o                         
  -2  -3  13        121.66        111.13        18.79 o                         
  -1  -3  13         29.79         33.97         6.49 o                         
   0  -3  13         11.73         14.56         4.52 o                         
   1  -3  13        194.45        228.58        24.16 o                         
   2  -3  13        542.99        527.12        37.83 o                         
   3  -3  13          2.38         -4.04         5.80 o                         
   4  -3  13         99.64        102.68        17.76 o                         
   5  -3  13         12.64         20.18         9.25 o                         
  -4  -2  13        161.45        137.65        18.12 o                         
  -3  -2  13        302.10        305.99        26.70 o                         
  -2  -2  13        372.26        352.05        28.85 o                         
  -1  -2  13         58.25         46.86         7.19 o                         
   0  -2  13         54.27         75.40         8.85 o                         
   1  -2  13       1444.06       1428.76        43.23 o                         
   2  -2  13         19.26         17.09         7.29 o                         
   3  -2  13        361.70        357.02        29.81 o                         
   4  -2  13        313.03        315.14        28.99 o                         
   5  -2  13          1.32         -6.52         6.64 o                         
  -4  -1  13        136.94        140.72        18.43 o                         
  -3  -1  13         26.98         32.21         9.22 o                         
  -2  -1  13         66.11         63.90        11.88 o                         
  -1  -1  13        290.95        302.97        25.78 o                         
   0  -1  13        322.63        346.10        34.85 o                         
   1  -1  13        116.24        134.57        11.24 o                         
   2  -1  13         26.05         23.38         5.39 o                         
   3  -1  13         60.37         60.98        11.66 o                         
   4  -1  13        539.24        515.68        35.71 o                         
   5  -1  13         72.89         61.89        12.65 o                         
   6  -1  13         87.32         98.55        16.74 o                         
  -4   0  13         65.22         64.85        12.51 o                         
  -3   0  13          0.81          7.79         7.59 o                         
  -2   0  13        464.38        454.21        32.46 o                         
  -1   0  13        557.65        536.31        34.63 o                         
   0   0  13        110.92        123.22        16.13 o                         
   1   0  13        103.71        106.72         9.78 o                         
   2   0  13        386.91        428.99        20.38 o                         
   3   0  13         42.03         46.54         7.03 o                         
   4   0  13         10.95         11.72         4.13 o                         
   5   0  13        321.04        339.21        28.50 o                         
   6   0  13        139.67        150.20        19.58 o                         
   7   0  13         95.89        105.73        17.24 o                         
  -4   1  13          6.96         10.26         5.96 o                         
  -3   1  13         55.87         44.35        10.25 o                         
  -2   1  13        387.11        371.63        28.53 o                         
  -1   1  13         36.31         27.38         8.12 o                         
   0   1  13         28.37         28.80         7.23 o                         
   1   1  13         81.09         90.16        13.63 o                         
   2   1  13        519.10        522.41        33.06 o                         
   3   1  13        148.51        151.59        11.67 o                         
   4   1  13        296.86        322.20        32.81 o                         
   5   1  13        949.83        951.03        59.78 o                         
   6   1  13        397.85        388.36        19.52 o                         
   7   1  13          0.51         -7.00         7.00 o                         
  -4   2  13        219.92        190.78        21.06 o                         
  -3   2  13         52.69         57.58        11.56 o                         
  -2   2  13        207.79        159.89        18.88 o                         
  -1   2  13        263.81        235.32        22.06 o                         
   0   2  13         18.65         17.04         5.30 o                         
   1   2  13        505.60        496.85        32.00 o                         
   2   2  13        380.84        326.38        25.25 o                         
   3   2  13         24.89         14.79         5.99 o                         
   4   2  13        185.94        206.52        10.96 o                         
   5   2  13        430.11        444.66        33.11 o                         
   6   2  13         62.22         63.13         7.97 o                         
   7   2  13         14.32         18.10         7.86 o                         
   8   2  13        190.01        178.55        22.18 o                         
  -3   3  13        704.00        671.58        40.73 o                         
  -2   3  13        207.87        200.34        20.76 o                         
  -1   3  13        109.44         98.80        14.21 o                         
   0   3  13        616.52        617.08        36.29 o                         
   1   3  13         37.31         32.72         8.40 o                         
   2   3  13         51.34         39.24         8.97 o                         
   3   3  13        127.88        136.89        15.82 o                         
   4   3  13        301.54        310.33        17.24 o                         
   5   3  13        380.07        353.80        18.40 o                         
   6   3  13         74.26         71.64         8.36 o                         
   7   3  13        423.04        414.89        53.75 o                         
   8   3  13         76.05         89.46        15.67 o                         
  -3   4  13         78.85         87.34        14.74 o                         
  -2   4  13         72.51         57.96        11.43 o                         
  -1   4  13         10.61          6.28         4.56 o                         
   0   4  13        275.17        261.73        23.28 o                         
   1   4  13         89.27         83.81        12.78 o                         
   2   4  13        129.46        121.75        14.86 o                         
   3   4  13        235.22        221.13        20.14 o                         
   4   4  13         35.00         35.34         5.83 o                         
   5   4  13         30.55         41.17         6.39 o                         
   6   4  13         10.21         11.10         6.50 o                         
   7   4  13        312.78        347.65        60.99 o                         
   8   4  13         35.03         29.32         8.76 o                         
  -2   5  13        111.47        114.72        16.37 o                         
  -1   5  13        321.68        303.01        25.80 o                         
   0   5  13         35.16         46.98        10.14 o                         
   1   5  13        206.63        192.64        19.93 o                         
   2   5  13         88.22         93.37        13.34 o                         
   3   5  13         68.64         61.29        10.77 o                         
   4   5  13         25.73         16.21        10.14 o                         
   5   5  13         16.89         18.09         4.56 o                         
   6   5  13        118.94        113.12        15.99 o                         
   7   5  13         10.80         19.08         7.46 o                         
  -1   6  13          6.47          7.29         4.70 o                         
   0   6  13          1.20         -1.77         4.92 o                         
   1   6  13        325.51        370.18        27.39 o                         
   2   6  13        182.42        182.14        18.67 o                         
   3   6  13         32.36         39.87         8.90 o                         
   4   6  13         72.62         78.31         8.85 o                         
   5   6  13         35.63         36.71         8.56 o                         
   6   6  13        295.24        243.85        24.25 o                         
   7   6  13          6.95         -1.68         4.77 o                         
   0   7  13         41.91         33.48         9.97 o                         
   1   7  13        230.41        260.94        23.31 o                         
   2   7  13         66.98         59.64        10.92 o                         
   3   7  13          2.22          5.09         3.47 o                         
   4   7  13        177.29        187.09        13.97 o                         
   5   7  13        701.13        685.92        43.93 o                         
   6   7  13         83.84         60.80        13.69 o                         
   0  -3  14         23.40         15.70         6.30 o                         
   1  -3  14        227.65        216.62        24.04 o                         
   2  -3  14        170.67        164.55        20.99 o                         
  -2  -2  14          6.59         -0.06         3.56 o                         
  -1  -2  14         25.52          7.59         5.17 o                         
   0  -2  14         73.22         66.19        12.06 o                         
   1  -2  14        434.82        473.30        33.74 o                         
   2  -2  14          5.79         -3.37         5.67 o                         
   3  -2  14        283.15        289.89        27.47 o                         
   4  -2  14          0.84         10.62         7.40 o                         
  -2  -1  14         28.62         33.85         8.49 o                         
  -1  -1  14         22.33         21.09         7.86 o                         
   0  -1  14        180.85        187.90        21.13 o                         
   1  -1  14        326.40        302.79        26.25 o                         
   2  -1  14        126.46        122.50        16.88 o                         
   3  -1  14         22.98         11.21         6.24 o                         
   4  -1  14        596.90        672.01        42.75 o                         
   5  -1  14          2.34          3.79         4.46 o                         
  -2   0  14          8.70          6.23         5.78 o                         
  -1   0  14         13.40          9.47         4.42 o                         
   0   0  14        200.30        172.07        20.06 o                         
   1   0  14         18.53         18.50         5.88 o                         
   2   0  14         34.63         39.24         9.34 o                         
   3   0  14        659.17        607.55        37.81 o                         
   4   0  14         72.10         75.92        12.91 o                         
   5   0  14         71.52         57.14        12.55 o                         
  -2   1  14        798.43        829.40        46.27 o                         
  -1   1  14        132.47        126.45        16.79 o                         
   0   1  14          1.45          8.07         5.72 o                         
   1   1  14         55.37         43.28        10.83 o                         
   2   1  14        378.15        354.10        28.74 o                         
   3   1  14        364.60        342.02        26.92 o                         
   4   1  14          8.40          3.42         4.29 o                         
   5   1  14         28.95         34.49         6.10 o                         
   6   1  14        361.42        422.16        33.04 o                         
  -2   2  14        782.67        756.17        44.16 o                         
  -1   2  14         71.85         59.48        11.91 o                         
   0   2  14         63.83         48.90        10.51 o                         
   1   2  14        104.29         93.05        14.69 o                         
   2   2  14         13.04          3.47         3.69 o                         
   3   2  14          3.36         -0.30         3.14 o                         
   4   2  14        155.83        141.12        11.93 o                         
   5   2  14        734.65        725.36        39.26 o                         
   6   2  14         35.41         25.60         7.22 o                         
  -2   3  14         16.13          4.47         3.65 o                         
  -1   3  14         86.51         82.78        13.30 o                         
   0   3  14        163.52        186.37        20.25 o                         
   1   3  14         26.55         43.72         9.84 o                         
   2   3  14        293.21        250.81        22.90 o                         
   3   3  14         18.96         13.82         6.07 o                         
   4   3  14        128.02        132.43        11.69 o                         
   5   3  14         49.67         43.93         9.84 o                         
   6   3  14          2.10         -1.88         3.87 o                         
  -1   4  14         19.20         25.21         7.98 o                         
   0   4  14        452.58        482.37        33.40 o                         
   1   4  14        101.69        103.84        14.96 o                         
   2   4  14         20.91         26.10         7.66 o                         
   3   4  14        140.06        124.81        16.37 o                         
   4   4  14         12.37         10.72         3.47 o                         
   5   4  14          0.60          1.16         5.81 o                         
   6   4  14         47.35         39.54        10.07 o                         
   0   5  14          1.88          9.82         5.41 o                         
   1   5  14          4.00         -1.69         4.18 o                         
   2   5  14         80.74         90.25        13.97 o                         
   3   5  14        391.00        426.49        30.07 o                         
   4   5  14        136.67        148.80        12.75 o                         
   5   5  14        233.38        244.88        16.07 o                         
   6   5  14        104.51         77.53        13.91 o                         
   1   6  14         24.58         22.05         7.50 o                         
   2   6  14        102.38         87.86        13.89 o                         
   3   6  14        250.31        263.59        23.17 o                         
   4   6  14          1.19          0.41         2.53 o                         
   5   6  14        148.39        176.25        22.09 o                         
   1   0  15         21.09         23.29         7.43 o                         
   2   0  15          1.87         -2.84         4.44 o                         
   0   1  15         55.16         64.08        13.02 o                         
   1   1  15         39.55         41.37         9.98 o                         
   2   1  15          4.79         -3.69         4.69 o                         
   3   1  15        171.59        156.17        19.34 o                         
   0   2  15          5.16          2.96         4.30 o                         
   1   2  15         67.40         80.52        13.92 o                         
   2   2  15        170.14        168.91        20.07 o                         
   3   2  15        200.80        203.96        21.70 o                         
   4   2  15         30.64         34.93         6.82 o                         
   1   3  15         47.00         67.55        12.78 o                         
   2   3  15         44.03         35.88         9.34 o                         
   3   3  15        210.21        225.72        23.04 o                         
   4   3  15         76.99         83.76         9.68 o                         
   2   4  15         13.11         21.82         7.93 o                         
   3   4  15          8.40         10.21         5.74 o                         
                                                                                
