# Supplementary material for: Solvatomorphism in a series of copper(II) complexes with the 5-phenyl­imidazole/perchlorate system as ligands
Source: Acta Crystallogr B Struct Sci Cryst Eng Mater. 2024 Jul 30;80(Pt 4):347–59. doi: 10.1107/S2052520624005948 (PMC11301897; doi:10.1107/S2052520624005948)
Supplement: Supplementary file 12 [file b-80-00347-12sup12.hkl]

data_12                                                                         
_shelx_title '  EL23G in P-1'                                                   
_shelx_refln_list_code          4                                               
_shelx_F_calc_maximum      139.25                                               
_exptl_crystal_F_000       473.00                                               
_reflns_d_resolution_high  0.7828                                               
                                                                                
loop_                                                                           
 _space_group_symop_operation_xyz                                               
 'x, y, z'                                                                      
 '-x, -y, -z'                                                                   
                                                                                
_cell_length_a     8.6577                                                       
_cell_length_b     9.8396                                                       
_cell_length_c    12.8200                                                       
_cell_angle_alpha  97.084                                                       
_cell_angle_beta   93.897                                                       
_cell_angle_gamma 108.096                                                       
                                                                                
_shelx_F_squared_multiplier     1.000                                           
                                                                                
loop_                                                                           
 _refln_index_h                                                                 
 _refln_index_k                                                                 
 _refln_index_l                                                                 
 _refln_F_squared_calc                                                          
 _refln_F_squared_meas                                                          
 _refln_F_squared_sigma                                                         
 _refln_observed_status                                                         
   2   0   0       8257.98       8391.16       180.22 o                         
   3   0   0         72.17         73.13         3.98 o                         
   4   0   0         85.92         62.25         4.21 o                         
   5   0   0        352.29        361.06         8.12 o                         
   6   0   0        519.21        609.05        15.60 o                         
   7   0   0        117.14        134.79         5.38 o                         
   8   0   0        627.25        660.40        16.97 o                         
   9   0   0        140.12        137.92         9.84 o                         
  10   0   0          3.03          4.66         2.09 o                         
 -10   1   0          1.71          1.72         1.10 o                         
  -9   1   0         43.72         43.05         3.33 o                         
  -8   1   0       1430.88       1452.21        50.99 o                         
  -7   1   0        424.04        439.87        15.94 o                         
  -6   1   0          3.85          1.63         0.96 o                         
  -5   1   0          0.90          2.40         0.60 o                         
  -4   1   0          1.95          4.15         0.63 o                         
  -3   1   0       4086.92       4000.47        41.74 o                         
  -2   1   0        942.13        925.20        10.50 o                         
   1   1   0       2587.18       2770.94        48.94 o                         
   2   1   0       1525.77       1225.89       161.65 o                         
   3   1   0        228.29        244.01         6.71 o                         
   4   1   0        434.21        553.53        25.18 o                         
   5   1   0        693.07        694.90        26.50 o                         
   6   1   0        653.48        557.28       100.07 o                         
   7   1   0         28.95         29.60         3.37 o                         
   8   1   0          1.13          0.21         0.64 o                         
   9   1   0        141.08        156.18        11.00 o                         
  10   1   0        130.71        120.86        10.28 o                         
 -10   2   0         51.40         61.12         6.64 o                         
  -9   2   0          8.55         11.35         2.24 o                         
  -8   2   0        164.54        162.55         9.45 o                         
  -7   2   0       1948.26       1889.30        30.32 o                         
  -6   2   0        723.80        677.39        13.74 o                         
  -5   2   0          3.00          2.83         0.54 o                         
  -4   2   0         16.18         18.49         1.20 o                         
  -3   2   0        502.73        417.15         5.16 o                         
  -2   2   0         16.21         17.74         0.72 o                         
  -1   2   0       1834.26       1800.20        28.72 o                         
   0   2   0       4246.35       4105.53        42.07 o                         
   1   2   0        800.83        720.19        15.56 o                         
   2   2   0       2878.85       2745.70        53.61 o                         
   3   2   0        295.02        287.69         5.34 o                         
   4   2   0        959.11       1031.26        17.19 o                         
   5   2   0        346.92        355.00         8.73 o                         
   6   2   0        572.01        560.22        33.06 o                         
   7   2   0         54.50         52.02         3.48 o                         
   8   2   0          0.85          1.54         1.33 o                         
   9   2   0         28.99         32.29         5.34 o                         
 -10   3   0        100.25         97.88         8.06 o                         
  -9   3   0          5.25         17.35         2.69 o                         
  -8   3   0        241.59        238.76         8.26 o                         
  -7   3   0          1.84          1.35         0.83 o                         
  -6   3   0        586.88        570.50        12.36 o                         
  -5   3   0       1301.91       1335.78        16.59 o                         
  -4   3   0       1569.42       1654.98        32.50 o                         
  -3   3   0        378.10        409.59         5.24 o                         
  -2   3   0       1675.57       1752.20        18.44 o                         
  -1   3   0       7952.85       8206.94        71.39 o                         
   0   3   0        250.70        332.02        17.00 o                         
   1   3   0        175.02        164.26         4.83 o                         
   2   3   0       1747.03       1711.21        24.32 o                         
   3   3   0       1912.09       1860.26        32.33 o                         
   4   3   0         34.18         43.98         2.15 o                         
   5   3   0        104.99        112.63         9.80 o                         
   6   3   0        289.22        341.40        57.95 o                         
   7   3   0        771.92        760.49        16.39 o                         
   8   3   0        527.40        560.03        22.36 o                         
   9   3   0          0.85          1.42         1.71 o                         
 -11   4   0          2.35          1.88         1.40 o                         
 -10   4   0        147.31        132.74         6.75 o                         
  -9   4   0        894.08        913.91        27.46 o                         
  -8   4   0          6.55          9.45         1.27 o                         
  -7   4   0         51.72         54.78         2.82 o                         
  -6   4   0         85.79         77.50         3.45 o                         
  -5   4   0        374.03        403.42        20.18 o                         
  -4   4   0       4192.46       4066.66        33.21 o                         
  -3   4   0         65.16         77.24         3.12 o                         
  -2   4   0         70.68         78.96         1.71 o                         
  -1   4   0       3422.07       3509.71        62.89 o                         
   0   4   0        497.23        467.66         8.17 o                         
   1   4   0        794.61        825.03        18.31 o                         
   2   4   0         23.41         24.92         1.54 o                         
   3   4   0        178.17        157.28         5.29 o                         
   4   4   0       1326.97       1291.04        21.89 o                         
   5   4   0         44.03         44.77         4.69 o                         
   6   4   0         48.61         40.33         3.20 o                         
   7   4   0        813.32        831.80        18.02 o                         
   8   4   0        319.10        369.96        18.15 o                         
 -10   5   0         12.44         13.98         2.23 o                         
  -9   5   0        225.08        242.63         7.47 o                         
  -8   5   0         49.37         60.67         4.92 o                         
  -7   5   0        455.81        461.98         8.72 o                         
  -6   5   0         60.32         68.97         2.76 o                         
  -5   5   0        229.48        263.04         6.74 o                         
  -4   5   0       3728.90       3883.25        45.55 o                         
  -3   5   0          2.66          1.78         0.33 o                         
  -2   5   0        139.97        169.78         3.56 o                         
  -1   5   0       2124.04       2330.22        35.37 o                         
   0   5   0       1761.23       1936.12        29.20 o                         
   1   5   0        839.48        823.98        57.17 o                         
   2   5   0         56.92         59.77         4.66 o                         
   3   5   0        200.85        207.93         6.91 o                         
   4   5   0        974.45        975.80        18.65 o                         
   5   5   0        145.81        147.29         6.23 o                         
   6   5   0          1.82          2.29         0.87 o                         
   7   5   0         50.48         62.42         6.86 o                         
 -10   6   0         28.75         30.14         4.27 o                         
  -9   6   0         11.70         13.36         1.65 o                         
  -8   6   0        514.03        506.27        18.05 o                         
  -7   6   0        559.66        614.15        12.17 o                         
  -6   6   0        121.87        113.75         3.62 o                         
  -5   6   0         57.75         63.48         1.94 o                         
  -4   6   0        331.19        300.61         6.52 o                         
  -3   6   0         18.95         37.09         4.16 o                         
  -2   6   0        175.57        172.55         3.92 o                         
  -1   6   0        550.87        576.05        16.10 o                         
   0   6   0        956.14       1101.17        27.85 o                         
   1   6   0       1442.43       1508.50        35.67 o                         
   2   6   0       1563.78       1863.98        42.07 o                         
   3   6   0          1.35          5.19         1.32 o                         
   4   6   0        671.70        661.54        40.98 o                         
   5   6   0        520.82        504.38        13.15 o                         
   6   6   0        460.79        461.13        12.97 o                         
   7   6   0        136.38        142.58        10.87 o                         
 -10   7   0         61.37         70.84         6.43 o                         
  -9   7   0         35.99         34.52         3.70 o                         
  -8   7   0        166.43        187.45         7.38 o                         
  -7   7   0        866.07        782.28        17.15 o                         
  -6   7   0         85.55         90.49         3.13 o                         
  -5   7   0          6.20          8.15         0.83 o                         
  -4   7   0        547.62        544.81        21.84 o                         
  -3   7   0         10.79          8.24         0.85 o                         
  -2   7   0        844.74        904.53        15.22 o                         
  -1   7   0       1836.47       1876.92        42.72 o                         
   0   7   0         33.42         48.56         5.06 o                         
   1   7   0         22.07         14.29         3.03 o                         
   2   7   0        700.54        729.40        15.74 o                         
   3   7   0        532.32        531.75        13.36 o                         
   4   7   0         17.38         20.63         2.53 o                         
   5   7   0         19.44         14.47         2.15 o                         
   6   7   0         92.20         77.41         7.95 o                         
 -10   8   0        156.31        184.86         9.22 o                         
  -9   8   0        183.12        181.22         7.76 o                         
  -8   8   0        320.87        288.84         9.69 o                         
  -7   8   0          0.73          0.10         0.74 o                         
  -6   8   0         60.97         57.03         3.91 o                         
  -5   8   0       1068.07       1020.34        21.79 o                         
  -4   8   0        351.83        334.67        13.41 o                         
  -3   8   0        789.29        820.23        54.66 o                         
  -2   8   0        176.85        186.42         5.65 o                         
  -1   8   0       1160.20       1165.72        31.32 o                         
   0   8   0        504.99        541.04        19.53 o                         
   1   8   0         58.84         51.49         6.33 o                         
   2   8   0          9.37          8.54         1.58 o                         
   3   8   0        323.87        300.20        13.64 o                         
   4   8   0        627.90        567.37        20.94 o                         
   5   8   0         87.85         84.50         5.52 o                         
  -9   9   0        189.33        196.36         8.42 o                         
  -8   9   0        188.38        197.44         8.27 o                         
  -7   9   0         75.30         56.94         5.53 o                         
  -6   9   0         42.16         45.97         4.98 o                         
  -5   9   0       1414.74       1730.38        41.79 o                         
  -4   9   0          2.38          1.38         1.14 o                         
  -3   9   0        209.18        250.13        12.33 o                         
  -2   9   0          9.93         12.44         2.69 o                         
  -1   9   0         35.23         33.28         4.52 o                         
   0   9   0        275.67        286.08         9.00 o                         
   1   9   0        720.43        722.32        27.49 o                         
   2   9   0          0.95          1.26         0.86 o                         
   3   9   0         89.00         91.44         9.29 o                         
   4   9   0        182.20        183.34        19.81 o                         
  -8  10   0        310.32        290.11        14.02 o                         
  -7  10   0         15.13         13.94         2.89 o                         
  -6  10   0          5.03          4.78         1.88 o                         
  -5  10   0         57.22         56.13         5.85 o                         
  -4  10   0        422.77        417.97        17.28 o                         
  -3  10   0        164.94        174.90        10.83 o                         
  -2  10   0         92.72         89.12         7.84 o                         
  -1  10   0         34.65         22.80         4.05 o                         
   0  10   0        224.81        216.46         7.96 o                         
   1  10   0        420.56        406.84        20.20 o                         
   2  10   0          8.00          6.87         1.60 o                         
   3  10   0          9.10         12.42         2.35 o                         
  -8  11   0          2.04          1.27         1.35 o                         
  -7  11   0        163.27        164.15        10.88 o                         
  -6  11   0         50.91         44.68         5.57 o                         
  -5  11   0          6.80          6.32         2.20 o                         
  -4  11   0          0.69          2.71         1.85 o                         
  -3  11   0          9.42          7.67         2.22 o                         
  -2  11   0        416.98        432.62        19.60 o                         
  -1  11   0        145.87        149.21        11.28 o                         
   0  11   0         28.72         27.03         4.96 o                         
   1  11   0        265.95        276.81        16.61 o                         
  -6  12   0        149.87        133.63        10.49 o                         
  -5  12   0         39.42         34.18         5.19 o                         
  -4  12   0          1.59          6.83         2.52 o                         
  -3  12   0         11.36         15.65         3.61 o                         
  -2  12   0        118.84        114.63        10.14 o                         
  -1  12   0        102.24        102.44         9.71 o                         
   1 -12   1         55.53         74.97         8.34 o                         
   2 -12   1        189.75        183.24        12.84 o                         
   3 -12   1         24.08         31.00         5.06 o                         
   4 -12   1         37.70         38.87         5.49 o                         
   5 -12   1         91.47         75.85         7.67 o                         
   6 -12   1        212.93        195.16        12.45 o                         
  -1 -11   1        139.16        155.99        12.16 o                         
   0 -11   1          2.47          4.99         2.41 o                         
   1 -11   1        117.14        106.07         9.22 o                         
   2 -11   1        378.43        375.63        17.82 o                         
   3 -11   1         35.67         29.51         4.66 o                         
   4 -11   1         21.57         19.55         3.69 o                         
   5 -11   1         44.07         34.54         4.77 o                         
   6 -11   1          0.43         -0.60         1.51 o                         
   7 -11   1        744.82        714.60        24.63 o                         
  -3 -10   1          4.35          3.25         1.25 o                         
  -2 -10   1         39.08         35.48         7.72 o                         
  -1 -10   1        559.13        593.31        15.45 o                         
   0 -10   1        451.77        470.00        20.43 o                         
   1 -10   1         56.02         48.42         5.91 o                         
   2 -10   1          9.31          6.79         2.29 o                         
   3 -10   1         45.28         41.64         5.17 o                         
   4 -10   1        887.67        856.95        26.53 o                         
   5 -10   1         10.76          6.89         2.11 o                         
   6 -10   1          3.30          4.53         1.77 o                         
   7 -10   1        150.52        129.13         6.74 o                         
   8 -10   1        386.82        399.69        23.39 o                         
   9 -10   1         39.75         40.29         6.22 o                         
  -4  -9   1        379.49        346.12        16.50 o                         
  -3  -9   1        260.16        243.01        23.97 o                         
  -2  -9   1         12.96         17.59         2.49 o                         
  -1  -9   1        135.24        124.51         9.50 o                         
   0  -9   1        438.19        440.91        18.41 o                         
   1  -9   1         18.67         19.85         3.53 o                         
   2  -9   1          5.69          9.17         2.48 o                         
   3  -9   1          4.00          0.94         1.15 o                         
   4  -9   1          9.42          9.10         2.24 o                         
   5  -9   1       1331.63       1286.17        24.57 o                         
   6  -9   1        294.53        286.20         9.69 o                         
   7  -9   1         38.00         36.04         3.28 o                         
   8  -9   1          8.78          9.83         1.80 o                         
   9  -9   1        144.81        135.62        10.89 o                         
  -5  -8   1         38.18         43.04         3.93 o                         
  -4  -8   1          6.85          3.57         1.17 o                         
  -3  -8   1        856.78        843.85        18.97 o                         
  -2  -8   1        349.49        363.03        16.24 o                         
  -1  -8   1          1.58          0.63         1.45 o                         
   0  -8   1          1.63          1.90         1.18 o                         
   1  -8   1       1006.70       1035.40        19.19 o                         
   2  -8   1        224.27        206.44         6.48 o                         
   3  -8   1         36.96         29.50         1.99 o                         
   4  -8   1         83.72         89.78         3.27 o                         
   5  -8   1          1.49          3.05         1.07 o                         
   6  -8   1        286.07        294.13         6.57 o                         
   7  -8   1         45.94         47.43         3.59 o                         
   8  -8   1        273.38        254.86        10.02 o                         
   9  -8   1        111.69        140.57        10.54 o                         
  10  -8   1         36.07         42.21         4.37 o                         
  -6  -7   1        123.28        119.38         6.60 o                         
  -5  -7   1        232.21        225.51         8.89 o                         
  -4  -7   1        145.53        147.05         8.34 o                         
  -3  -7   1         77.06         78.72         6.73 o                         
  -2  -7   1       1467.70       1485.40        37.42 o                         
  -1  -7   1        243.15        252.88        12.17 o                         
   0  -7   1          2.18         -1.74         1.74 o                         
   1  -7   1        730.57        762.38        24.98 o                         
   2  -7   1        712.81        683.18        27.18 o                         
   3  -7   1        630.19        616.14         9.77 o                         
   4  -7   1         14.16         11.59         1.03 o                         
   5  -7   1        194.26        177.71         3.92 o                         
   6  -7   1        305.23        312.63         5.52 o                         
   7  -7   1        753.70        754.17        17.23 o                         
   8  -7   1        165.92        193.11         5.63 o                         
   9  -7   1         58.64         44.48         6.31 o                         
  10  -7   1          2.00          2.62         1.25 o                         
  -7  -6   1         27.81         26.82         4.80 o                         
  -6  -6   1        391.13        403.66        12.22 o                         
  -5  -6   1       1052.09       1052.31        21.36 o                         
  -4  -6   1        556.20        547.06        13.71 o                         
  -3  -6   1        196.81        182.16         4.67 o                         
  -2  -6   1        765.70        786.86        13.72 o                         
  -1  -6   1       1816.09       1866.43        42.19 o                         
   0  -6   1        855.33        915.66        17.41 o                         
   1  -6   1        448.78        513.75        10.47 o                         
   2  -6   1        504.59        524.10        12.57 o                         
   3  -6   1       1090.30       1004.03        25.62 o                         
   4  -6   1        122.78        113.90         2.67 o                         
   5  -6   1          5.62          8.05         0.74 o                         
   6  -6   1        391.53        390.60         6.38 o                         
   7  -6   1        205.24        226.17         5.77 o                         
   8  -6   1        405.59        387.98         9.01 o                         
   9  -6   1         17.57         15.18         1.99 o                         
  10  -6   1        111.93        113.47         5.03 o                         
  -8  -5   1         81.98         76.56         8.18 o                         
  -7  -5   1          2.07          0.69         0.92 o                         
  -6  -5   1         26.98         29.29         2.88 o                         
  -5  -5   1        592.31        585.77        50.00 o                         
  -4  -5   1       1958.60       1994.26        30.64 o                         
  -3  -5   1          1.10          2.34         0.50 o                         
  -2  -5   1         73.97         76.94         2.54 o                         
  -1  -5   1          2.06          2.44         0.47 o                         
   0  -5   1       5323.72       5768.71        88.19 o                         
   1  -5   1        694.85        711.13        20.91 o                         
   2  -5   1        908.26        976.19        27.33 o                         
   3  -5   1        956.42        992.69        16.07 o                         
   4  -5   1       1969.24       1990.83        18.22 o                         
   5  -5   1        183.79        169.28         3.19 o                         
   6  -5   1        188.79        166.58         3.85 o                         
   7  -5   1        415.41        428.90         9.11 o                         
   8  -5   1        154.61        167.57         5.63 o                         
   9  -5   1         51.74         55.16         3.24 o                         
  10  -5   1          1.89          0.59         0.61 o                         
  -8  -4   1        284.91        322.10        16.77 o                         
  -7  -4   1        503.61        503.72        13.34 o                         
  -6  -4   1          1.32          1.83         2.16 o                         
  -5  -4   1         45.99         47.28         3.35 o                         
  -4  -4   1        404.59        369.06        13.17 o                         
  -3  -4   1        495.68        474.76        10.00 o                         
  -2  -4   1        841.36        862.93        24.87 o                         
  -1  -4   1         64.80         96.05         2.71 o                         
   0  -4   1         30.57         60.27         2.16 o                         
   1  -4   1        454.87        401.37         5.88 o                         
   2  -4   1         99.63         87.47         2.28 o                         
   3  -4   1         32.12         33.80         1.37 o                         
   4  -4   1        587.68        620.04         7.44 o                         
   5  -4   1       1864.90       1861.77        18.73 o                         
   6  -4   1        537.64        566.91         9.05 o                         
   7  -4   1         63.42         64.94         3.87 o                         
   8  -4   1         79.19         85.50         4.75 o                         
   9  -4   1        108.17        116.48         5.98 o                         
  10  -4   1        376.49        371.87        16.60 o                         
  -9  -3   1         17.19         17.59         4.06 o                         
  -8  -3   1          0.82         -0.43         0.72 o                         
  -7  -3   1        139.13        130.51         5.98 o                         
  -6  -3   1        825.52        834.17        17.02 o                         
  -5  -3   1        138.36        126.33         5.28 o                         
  -4  -3   1         11.58         14.51         2.20 o                         
  -3  -3   1       2323.52       2343.71        32.98 o                         
  -2  -3   1       2449.65       2381.47        26.51 o                         
  -1  -3   1       1046.09       1152.74        17.29 o                         
   0  -3   1       1243.86       1315.16        13.37 o                         
   1  -3   1        120.10        175.38         4.22 o                         
   2  -3   1       3282.66       3285.70        42.34 o                         
   3  -3   1         35.40         42.33         1.17 o                         
   4  -3   1       1558.27       1746.73        22.44 o                         
   5  -3   1       1377.84       1442.72        24.59 o                         
   6  -3   1       1938.22       2049.68        24.97 o                         
   7  -3   1       1504.58       1481.79        25.05 o                         
   8  -3   1        354.18        339.72        10.05 o                         
   9  -3   1         82.46         80.32         6.91 o                         
  10  -3   1         16.57         17.49         3.45 o                         
  -9  -2   1        353.66        403.04        18.93 o                         
  -8  -2   1         23.69         26.30         2.72 o                         
  -7  -2   1        455.24        434.99        26.36 o                         
  -6  -2   1        118.33        112.22         5.20 o                         
  -5  -2   1       1028.92        983.55        17.68 o                         
  -4  -2   1        305.51        315.44        10.40 o                         
  -3  -2   1        446.92        455.72         8.83 o                         
  -2  -2   1       1063.95       1064.22        16.04 o                         
  -1  -2   1       5338.26       5646.33       188.98 o                         
   0  -2   1         61.31         54.03         1.99 o                         
   1  -2   1       9245.42       9110.65        86.34 o                         
   2  -2   1       7294.16       7275.39        56.62 o                         
   3  -2   1        737.37        639.95         6.46 o                         
   4  -2   1         24.08         23.05         1.76 o                         
   5  -2   1         46.87         53.89         1.98 o                         
   6  -2   1         47.03         47.69         2.35 o                         
   7  -2   1        745.28        752.84        15.64 o                         
   8  -2   1        938.88        899.39        26.21 o                         
   9  -2   1          0.87          0.00         0.59 o                         
  10  -2   1         10.28         12.40         2.99 o                         
 -10  -1   1        251.70        280.89        15.97 o                         
  -9  -1   1        884.77        930.37        30.37 o                         
  -8  -1   1         27.34         31.33         2.87 o                         
  -7  -1   1        159.12        158.78         6.19 o                         
  -6  -1   1        420.48        444.93        13.03 o                         
  -5  -1   1        311.43        276.67         9.36 o                         
  -4  -1   1        452.96        440.10        12.59 o                         
  -3  -1   1       1469.64       1782.01        35.22 o                         
  -2  -1   1          1.41          1.97         0.70 o                         
  -1  -1   1       6778.49       6697.90       162.62 o                         
   1  -1   1       2523.10       2465.40        44.25 o                         
   2  -1   1        174.44        171.10         2.59 o                         
   3  -1   1       1331.01       1338.08        15.73 o                         
   4  -1   1        467.16        424.29         8.13 o                         
   5  -1   1          4.55          4.25         0.71 o                         
   6  -1   1         17.24         17.24         2.64 o                         
   7  -1   1       1330.11       1298.97        27.87 o                         
   8  -1   1        520.60        541.22        38.40 o                         
   9  -1   1        107.72        116.03         8.90 o                         
  10  -1   1         77.78         82.27         8.01 o                         
 -10   0   1          0.69          1.51         1.16 o                         
  -9   0   1        214.26        234.48         8.55 o                         
  -8   0   1        256.42        260.06        20.87 o                         
  -7   0   1        192.85        204.21         9.43 o                         
  -6   0   1        385.33        401.01        21.64 o                         
  -5   0   1         43.54         33.57         2.24 o                         
  -4   0   1          5.35         28.91         2.91 o                         
  -3   0   1       1239.75       1137.60        24.89 o                         
  -2   0   1        184.60        177.20         6.05 o                         
   1   0   1        633.23        641.45        12.34 o                         
   2   0   1         21.24         25.00         2.20 o                         
   3   0   1         55.82         59.16         3.71 o                         
   4   0   1        223.12        189.68         4.91 o                         
   5   0   1        448.97        412.37        13.52 o                         
   6   0   1        475.54        494.96        10.21 o                         
   7   0   1         18.06         19.16         1.89 o                         
   8   0   1        587.07        633.65        39.77 o                         
   9   0   1        128.74        121.56         9.46 o                         
  10   0   1         37.77         37.80         5.59 o                         
 -10   1   1          8.71         11.94         3.06 o                         
  -9   1   1        250.09        274.34        10.96 o                         
  -8   1   1       1579.49       1586.15        28.18 o                         
  -7   1   1        137.51        153.72         8.65 o                         
  -6   1   1        186.68        192.08         6.53 o                         
  -5   1   1         14.69         35.41         2.41 o                         
  -4   1   1        145.65        103.80         3.09 o                         
  -3   1   1       1446.19       1411.11        20.65 o                         
  -2   1   1       9022.81       9498.13       163.65 o                         
  -1   1   1        855.11        802.78        15.83 o                         
   0   1   1        195.26        193.51         4.39 o                         
   1   1   1       2515.81       2543.02        31.96 o                         
   2   1   1       1344.19       1228.02        14.50 o                         
   3   1   1       1439.22       1538.55        21.61 o                         
   4   1   1        164.64        200.46         5.16 o                         
   5   1   1       1168.34       1145.79        14.94 o                         
   6   1   1       1829.36       1866.31        47.37 o                         
   7   1   1        218.35        224.50         7.01 o                         
   8   1   1        177.91        155.79        10.22 o                         
   9   1   1         36.98         35.33         5.15 o                         
 -10   2   1        213.10        236.07         8.76 o                         
  -9   2   1          1.76          0.97         1.00 o                         
  -8   2   1        157.16        164.88         4.99 o                         
  -7   2   1       2392.55       2441.05        37.39 o                         
  -6   2   1        276.35        253.48         7.53 o                         
  -5   2   1         35.20         32.44         1.83 o                         
  -4   2   1        103.31        109.52         2.35 o                         
  -3   2   1          6.29         12.01         0.80 o                         
  -2   2   1      18244.09      18284.73       179.08 o                         
  -1   2   1       6898.86       7383.03        90.81 o                         
   0   2   1       8604.28       8727.36       105.71 o                         
   1   2   1       2448.33       2580.91        27.26 o                         
   2   2   1        557.56        501.47         8.61 o                         
   3   2   1       1643.46       1622.35        35.37 o                         
   4   2   1        781.56        788.65        15.61 o                         
   5   2   1         43.23         32.84         3.00 o                         
   6   2   1        979.00        934.30        13.22 o                         
   7   2   1        270.81        278.38         8.27 o                         
   8   2   1         55.75         44.41         5.64 o                         
   9   2   1         58.41         65.12         7.20 o                         
 -11   3   1          1.77         -0.08         1.02 o                         
 -10   3   1        353.78        363.25        16.20 o                         
  -9   3   1        260.23        253.91         9.12 o                         
  -8   3   1         90.87         87.87         4.88 o                         
  -7   3   1          2.07          2.04         0.72 o                         
  -6   3   1        141.37        114.27         3.70 o                         
  -5   3   1       2011.10       2017.03        21.06 o                         
  -4   3   1       2128.29       2311.75        30.00 o                         
  -3   3   1        656.42        694.07         7.89 o                         
  -2   3   1       2627.53       2637.80        50.59 o                         
  -1   3   1       6360.03       6325.89        63.34 o                         
   0   3   1       1434.84       1423.97        19.99 o                         
   1   3   1         86.41         99.72         2.87 o                         
   2   3   1         58.92         56.89         2.08 o                         
   3   3   1        808.36        789.75        14.46 o                         
   4   3   1        746.49        714.43        14.97 o                         
   5   3   1         94.47        103.23         3.65 o                         
   6   3   1         48.49         50.79         3.23 o                         
   7   3   1        577.34        597.59        13.80 o                         
   8   3   1        579.33        602.48        23.39 o                         
 -11   4   1         48.12         41.96         5.50 o                         
 -10   4   1         81.57         82.14         5.29 o                         
  -9   4   1        987.35        998.90        22.86 o                         
  -8   4   1         15.14         14.19         1.55 o                         
  -7   4   1         43.16         33.66         2.72 o                         
  -6   4   1          4.78          4.63         0.87 o                         
  -5   4   1        182.91        171.91         4.81 o                         
  -4   4   1         14.68         44.07         1.57 o                         
  -3   4   1       2333.38       2575.14        32.97 o                         
  -2   4   1       3218.14       3614.40        52.47 o                         
  -1   4   1       1095.29       1165.50        35.97 o                         
   0   4   1        217.57        181.72         5.06 o                         
   1   4   1        404.15        332.71         6.08 o                         
   2   4   1          0.79          0.84         0.55 o                         
   3   4   1        352.70        349.47         6.73 o                         
   4   4   1        632.49        592.84        14.78 o                         
   5   4   1        666.60        660.23        13.99 o                         
   6   4   1          1.84          4.49         1.10 o                         
   7   4   1        108.17        122.96         9.50 o                         
   8   4   1        138.96        165.58        11.77 o                         
 -11   5   1         64.58         80.99         8.50 o                         
 -10   5   1         82.22         81.67         5.28 o                         
  -9   5   1         69.60         72.48         3.66 o                         
  -8   5   1        155.12        163.75         5.36 o                         
  -7   5   1        556.65        551.29        15.33 o                         
  -6   5   1         52.43         49.38         2.53 o                         
  -5   5   1         53.72         67.72         2.38 o                         
  -4   5   1        331.80        321.62         8.44 o                         
  -3   5   1        886.56        858.74        21.16 o                         
  -2   5   1       1060.53       1094.12        37.01 o                         
  -1   5   1       1509.94       1619.49        47.35 o                         
   0   5   1         21.19         14.99         1.30 o                         
   1   5   1       2620.55       2602.27        66.47 o                         
   2   5   1        566.78        561.53        15.34 o                         
   3   5   1        566.60        579.34        22.39 o                         
   4   5   1        160.64        155.82         7.93 o                         
   5   5   1        639.86        638.44        24.73 o                         
   6   5   1        322.09        331.86        15.83 o                         
   7   5   1         62.59         66.27         7.24 o                         
 -10   6   1        136.39        119.65        10.34 o                         
  -9   6   1         23.20         25.19         2.20 o                         
  -8   6   1          2.42          2.20         0.89 o                         
  -7   6   1        104.55        119.85         3.90 o                         
  -6   6   1        955.39        948.18        30.27 o                         
  -5   6   1          5.43          5.82         0.86 o                         
  -4   6   1        168.42        194.43         8.85 o                         
  -3   6   1         15.57         11.20         2.13 o                         
  -2   6   1        807.72        777.22        12.39 o                         
  -1   6   1        597.83        579.85        11.59 o                         
   0   6   1        377.74        421.82         9.40 o                         
   1   6   1        365.53        338.21        11.24 o                         
   2   6   1       1453.45       1404.44        32.60 o                         
   3   6   1         37.27         34.48         2.78 o                         
   4   6   1        160.48        153.04         6.34 o                         
   5   6   1          3.95          2.23         2.88 o                         
   6   6   1        526.49        523.64        21.06 o                         
   7   6   1        245.15        272.54        15.63 o                         
 -10   7   1        272.63        276.30        10.78 o                         
  -9   7   1        106.06        111.95         6.69 o                         
  -8   7   1        215.19        209.67         7.94 o                         
  -7   7   1        309.56        280.87         6.23 o                         
  -6   7   1        716.66        716.51        14.60 o                         
  -5   7   1          6.13          3.65         1.35 o                         
  -4   7   1        290.07        303.47        12.15 o                         
  -3   7   1        594.00        582.47        18.48 o                         
  -2   7   1       1024.31       1050.88        13.11 o                         
  -1   7   1       1176.87       1215.54        16.02 o                         
   0   7   1          4.91          1.00         1.15 o                         
   1   7   1          4.53          4.25         0.98 o                         
   2   7   1        125.29        127.05         5.70 o                         
   3   7   1       1188.83       1091.31        29.21 o                         
   4   7   1          1.41          3.24         1.76 o                         
   5   7   1         45.43         46.81         5.58 o                         
   6   7   1        191.74        182.99        12.29 o                         
 -10   8   1         60.86         53.97         7.72 o                         
  -9   8   1        390.14        381.14        15.99 o                         
  -8   8   1         61.17         66.87         6.06 o                         
  -7   8   1          0.34          1.99         1.29 o                         
  -6   8   1         52.69         53.52         5.24 o                         
  -5   8   1        443.75        438.44        16.18 o                         
  -4   8   1         48.86         47.08         4.78 o                         
  -3   8   1        171.32        154.99        13.16 o                         
  -2   8   1        834.47        877.06        16.70 o                         
  -1   8   1        271.47        263.35         7.91 o                         
   0   8   1        523.02        515.95        11.90 o                         
   1   8   1          7.15          9.86         1.69 o                         
   2   8   1        174.84        154.33         6.65 o                         
   3   8   1         17.09         18.29         2.40 o                         
   4   8   1       1306.77       1289.97        61.61 o                         
   5   8   1        153.30        150.70         7.88 o                         
  -9   9   1        131.69        112.96         8.65 o                         
  -8   9   1        325.84        308.06        14.45 o                         
  -7   9   1          5.69          0.70         1.06 o                         
  -6   9   1         34.85         37.21         4.69 o                         
  -5   9   1        207.03        208.18        11.26 o                         
  -4   9   1        334.68        334.45        14.55 o                         
  -3   9   1       1023.02        982.96        28.80 o                         
  -2   9   1        381.26        371.67         8.55 o                         
  -1   9   1        240.36        236.98        13.84 o                         
   0   9   1          1.51          3.20         0.93 o                         
   1   9   1        716.94        685.52        24.65 o                         
   2   9   1         17.49         18.89         2.47 o                         
   3   9   1         70.84         62.92         4.76 o                         
   4   9   1          1.03         -0.84         0.91 o                         
  -9  10   1         13.22         15.92         3.35 o                         
  -8  10   1         93.83         88.87         7.72 o                         
  -7  10   1        477.32        421.55        17.58 o                         
  -6  10   1         24.34         21.31         3.80 o                         
  -5  10   1         25.05         32.27         4.57 o                         
  -4  10   1        231.92        197.13        11.58 o                         
  -3  10   1        639.02        643.51        23.25 o                         
  -2  10   1       1011.72       1007.14        31.37 o                         
  -1  10   1         17.87         12.19         3.09 o                         
   0  10   1        106.72        111.05         9.35 o                         
   1  10   1        101.65        122.53        10.20 o                         
   2  10   1         63.45         68.54         4.87 o                         
   3  10   1          0.54          0.02         0.96 o                         
  -7  11   1         79.68         57.75         6.56 o                         
  -6  11   1        259.48        256.03        14.01 o                         
  -5  11   1          3.05          0.21         1.42 o                         
  -4  11   1         30.00         23.32         4.21 o                         
  -3  11   1         54.00         65.28         7.23 o                         
  -2  11   1        391.40        404.82        19.07 o                         
  -1  11   1        289.63        274.78        15.67 o                         
   0  11   1         39.83         39.97         5.94 o                         
   1  11   1         11.63         13.95         3.88 o                         
  -5  12   1          9.16         13.88         3.54 o                         
  -4  12   1          7.59          9.16         2.98 o                         
  -3  12   1          5.65          2.97         1.36 o                         
  -2  12   1          8.98          2.62         1.60 o                         
   1 -12   2          0.40          2.20         1.74 o                         
   2 -12   2        301.31        258.20        15.32 o                         
   3 -12   2         81.80         73.36         7.75 o                         
   4 -12   2         50.09         42.36         5.77 o                         
   5 -12   2         47.89         38.45         5.30 o                         
   6 -12   2         54.93         55.65         6.29 o                         
  -1 -11   2        276.63        312.48        17.62 o                         
   0 -11   2          7.86         13.65         3.67 o                         
   1 -11   2          1.06          0.53         1.77 o                         
   2 -11   2         17.80         13.50         3.26 o                         
   3 -11   2        125.37        124.66         9.48 o                         
   4 -11   2        241.44        221.81        12.71 o                         
   5 -11   2         19.09         19.95         3.56 o                         
   6 -11   2         23.74         26.10         4.13 o                         
   7 -11   2        242.99        229.60        12.34 o                         
   8 -11   2         28.51         27.47         5.27 o                         
  -3 -10   2         25.41         28.45         6.58 o                         
  -2 -10   2         17.14         14.54         3.86 o                         
  -1 -10   2        254.33        258.68        14.91 o                         
   0 -10   2        181.40        206.59        12.83 o                         
   1 -10   2        101.03         95.87         8.27 o                         
   2 -10   2        188.82        182.17        11.05 o                         
   3 -10   2         79.20         81.50         7.12 o                         
   4 -10   2        909.91        873.97        26.72 o                         
   5 -10   2        152.29        136.49         6.80 o                         
   6 -10   2         19.75         20.49         3.12 o                         
   7 -10   2          6.44          5.04         1.49 o                         
   8 -10   2        148.70        161.14        12.32 o                         
   9 -10   2         85.93         84.04         9.05 o                         
  -4  -9   2          3.41          4.95         1.60 o                         
  -3  -9   2        185.23        176.73        12.07 o                         
  -2  -9   2        527.65        514.50        21.30 o                         
  -1  -9   2         11.91         16.05         3.64 o                         
   0  -9   2        722.80        716.53        24.32 o                         
   1  -9   2        140.61        152.16         9.79 o                         
   2  -9   2         28.74         26.89         3.89 o                         
   3  -9   2         45.70         47.26         4.99 o                         
   4  -9   2          0.68         -0.91         0.91 o                         
   5  -9   2       1047.78        995.47        20.40 o                         
   6  -9   2        849.70        835.66        18.35 o                         
   7  -9   2          8.23          5.47         2.26 o                         
   8  -9   2         46.89         40.18         6.01 o                         
   9  -9   2         22.78         17.76         4.03 o                         
  -5  -8   2         17.90         18.25         2.62 o                         
  -4  -8   2         96.13        100.15         6.01 o                         
  -3  -8   2       1178.82       1134.03        33.35 o                         
  -2  -8   2        941.20        911.72        28.44 o                         
  -1  -8   2         21.01         28.55         4.26 o                         
   0  -8   2         59.07         50.86         5.41 o                         
   1  -8   2        307.56        295.99        13.17 o                         
   2  -8   2       1044.84       1017.27        17.94 o                         
   3  -8   2       1420.57       1374.72        18.77 o                         
   4  -8   2        367.30        359.32         8.25 o                         
   5  -8   2         72.89         71.38         4.43 o                         
   6  -8   2        526.61        532.61         9.84 o                         
   7  -8   2         52.62         48.62         2.62 o                         
   8  -8   2         46.93         37.00         3.22 o                         
   9  -8   2          6.22          7.97         2.03 o                         
  10  -8   2         75.21         71.59         6.19 o                         
  -6  -7   2        200.63        209.01         9.04 o                         
  -5  -7   2        656.56        633.85        16.43 o                         
  -4  -7   2          9.04          6.75         2.10 o                         
  -3  -7   2        337.01        335.20         8.12 o                         
  -2  -7   2       1070.43       1099.46        36.99 o                         
  -1  -7   2        448.18        502.54        17.13 o                         
   0  -7   2        319.87        320.47         8.74 o                         
   1  -7   2         17.39         25.91         2.13 o                         
   2  -7   2        391.48        399.33         7.75 o                         
   3  -7   2        827.61        855.37        23.17 o                         
   4  -7   2        705.78        664.97        16.07 o                         
   5  -7   2         58.04         63.67         2.25 o                         
   6  -7   2         18.80         19.53         1.29 o                         
   7  -7   2        159.28        165.67         8.28 o                         
   8  -7   2         63.61         64.95         3.19 o                         
   9  -7   2         34.61         27.65         2.44 o                         
  10  -7   2          1.10          0.22         1.87 o                         
  -7  -6   2         18.63         18.51         2.63 o                         
  -6  -6   2        389.82        384.20        14.41 o                         
  -5  -6   2        478.26        460.73        15.62 o                         
  -4  -6   2          9.00          9.97         1.13 o                         
  -3  -6   2        171.08        175.51         7.64 o                         
  -2  -6   2          0.85          1.16         0.63 o                         
  -1  -6   2        203.89        199.00         6.04 o                         
   0  -6   2       1330.34       1275.39        21.10 o                         
   1  -6   2        754.30        831.75        10.66 o                         
   2  -6   2          9.38          7.61         0.98 o                         
   3  -6   2        914.57        911.54        23.39 o                         
   4  -6   2        579.74        526.73        16.73 o                         
   5  -6   2        323.20        320.58         5.75 o                         
   6  -6   2        401.62        431.59         6.96 o                         
   7  -6   2        489.44        476.72        11.01 o                         
   8  -6   2         43.92         41.50         2.83 o                         
   9  -6   2          4.13          3.33         0.79 o                         
  10  -6   2          3.68          3.02         1.13 o                         
  -8  -5   2        104.37        113.82         9.90 o                         
  -7  -5   2        228.98        224.56        22.15 o                         
  -6  -5   2        121.61        124.50         6.28 o                         
  -5  -5   2          6.55          6.52         1.80 o                         
  -4  -5   2        358.48        370.73         9.34 o                         
  -3  -5   2       1704.20       1750.76        35.34 o                         
  -2  -5   2          1.81          1.60         0.75 o                         
  -1  -5   2         76.24         87.07         2.93 o                         
   0  -5   2        934.27        890.00        22.77 o                         
   1  -5   2        131.90        101.17         2.47 o                         
   2  -5   2          1.04          2.69         0.45 o                         
   3  -5   2        117.87        122.61         3.79 o                         
   4  -5   2       2019.29       2024.09        19.91 o                         
   5  -5   2       1777.05       1725.63        17.68 o                         
   6  -5   2        240.45        222.22         4.94 o                         
   7  -5   2          6.62          5.76         1.21 o                         
   8  -5   2          1.18          2.03         1.07 o                         
   9  -5   2         51.10         54.13         3.99 o                         
  10  -5   2         59.30         54.28         3.47 o                         
  -8  -4   2        148.86        135.27         9.25 o                         
  -7  -4   2        748.92        769.18        33.70 o                         
  -6  -4   2        499.42        501.21        19.19 o                         
  -5  -4   2        267.73        267.50         7.15 o                         
  -4  -4   2        441.33        422.25        21.97 o                         
  -3  -4   2       1929.76       1817.89        31.36 o                         
  -2  -4   2       1512.45       1604.15        56.94 o                         
  -1  -4   2       1279.16       1404.72        21.39 o                         
   0  -4   2        857.07       1014.76        15.42 o                         
   1  -4   2         99.22         74.08         2.42 o                         
   2  -4   2        676.18        605.70         8.63 o                         
   3  -4   2         62.84         56.44         1.78 o                         
   4  -4   2       1061.40       1094.93        11.65 o                         
   5  -4   2        954.85        905.92        10.44 o                         
   6  -4   2       1911.66       1951.98        42.81 o                         
   7  -4   2        477.51        447.23         8.56 o                         
   8  -4   2        246.69        231.21         8.09 o                         
   9  -4   2         19.37         18.55         2.35 o                         
  10  -4   2        798.33        789.20        26.33 o                         
  -9  -3   2          0.89         -1.10         1.43 o                         
  -8  -3   2         38.67         30.53         3.12 o                         
  -7  -3   2        927.31        890.96        18.91 o                         
  -6  -3   2        826.14        838.29        22.58 o                         
  -5  -3   2        123.07        128.54         4.23 o                         
  -4  -3   2         12.23         11.49         1.91 o                         
  -3  -3   2        470.46        488.66        16.77 o                         
  -2  -3   2       1836.91       1841.17        50.92 o                         
  -1  -3   2       6068.76       6115.28       101.70 o                         
   0  -3   2        235.17        227.41         5.41 o                         
   1  -3   2       1310.96       1381.31        27.76 o                         
   2  -3   2       2178.80       2012.54        24.08 o                         
   3  -3   2        311.02        277.89         3.57 o                         
   4  -3   2       1083.53       1219.86        16.94 o                         
   5  -3   2       1235.49       1352.96        14.81 o                         
   6  -3   2       1484.23       1583.61        20.10 o                         
   7  -3   2        313.21        304.97         6.80 o                         
   8  -3   2          2.07          4.47         1.21 o                         
   9  -3   2          3.70          4.62         1.95 o                         
  10  -3   2         38.86         37.93         5.18 o                         
  -9  -2   2        381.72        411.51        19.11 o                         
  -8  -2   2        126.37        110.23         7.57 o                         
  -7  -2   2          2.17          1.02         0.71 o                         
  -6  -2   2        182.93        181.61         6.70 o                         
  -5  -2   2         74.12         63.73         4.72 o                         
  -4  -2   2        519.01        456.84        13.71 o                         
  -3  -2   2       1808.70       1912.11        36.86 o                         
  -2  -2   2        666.04        677.16        35.86 o                         
  -1  -2   2       7175.40       7198.47       163.22 o                         
   0  -2   2       3388.29       3318.75        60.20 o                         
   1  -2   2       4798.91       4994.89        62.10 o                         
   2  -2   2          1.31          4.46         0.37 o                         
   3  -2   2       4541.50       4595.10        43.95 o                         
   4  -2   2       1519.62       1500.58        17.28 o                         
   5  -2   2        122.71        113.55         3.13 o                         
   6  -2   2         13.89         19.22         1.43 o                         
   7  -2   2        145.70        117.65         7.51 o                         
   8  -2   2       1590.93       1580.00        39.29 o                         
   9  -2   2          3.35          6.05         2.26 o                         
  10  -2   2          3.98          5.16         1.89 o                         
 -10  -1   2         34.91         40.65         6.11 o                         
  -9  -1   2        227.95        234.59        11.76 o                         
  -8  -1   2         64.73         66.08         4.29 o                         
  -7  -1   2        149.96        133.52         5.83 o                         
  -6  -1   2        266.88        246.36         7.71 o                         
  -5  -1   2         87.83         84.64         5.35 o                         
  -4  -1   2        750.45        778.56        19.28 o                         
  -3  -1   2          1.36          4.32         1.11 o                         
  -2  -1   2         27.51         40.13         2.74 o                         
  -1  -1   2         82.53         94.88         3.93 o                         
   0  -1   2       2684.09       2960.32        37.27 o                         
   1  -1   2       1993.87       2023.58        24.17 o                         
   2  -1   2         24.25         20.24         0.97 o                         
   3  -1   2         99.05        132.08         3.12 o                         
   4  -1   2        753.18        687.74        10.09 o                         
   5  -1   2       3022.70       3126.66        36.05 o                         
   6  -1   2         29.00         24.00         2.02 o                         
   7  -1   2         44.17         53.47         2.99 o                         
   8  -1   2         56.15         54.13         5.62 o                         
   9  -1   2        609.76        586.06        21.82 o                         
  10  -1   2        111.07        108.07         9.24 o                         
 -10   0   2         20.02         11.83         3.29 o                         
  -9   0   2         65.09         61.44         4.31 o                         
  -8   0   2        328.52        326.27        15.27 o                         
  -7   0   2       2271.91       2295.72        73.82 o                         
  -6   0   2        223.80        235.40         7.20 o                         
  -5   0   2        390.65        388.73        12.25 o                         
  -4   0   2          8.41          1.49         0.32 o                         
  -3   0   2       1580.73       1616.52        33.72 o                         
  -2   0   2          2.63          3.86         0.93 o                         
  -1   0   2        120.85        104.86         2.72 o                         
   0   0   2       2226.88       2090.46        37.45 o                         
   1   0   2       9086.62       8629.42       104.14 o                         
   2   0   2       2199.30       2219.71        23.70 o                         
   3   0   2        268.91        283.34         7.27 o                         
   4   0   2          9.85          8.00         0.73 o                         
   5   0   2       1905.57       1800.60        27.77 o                         
   6   0   2       1336.62       1326.13        31.40 o                         
   7   0   2         16.25         15.91         1.69 o                         
   8   0   2        147.85        141.86         9.62 o                         
   9   0   2         24.55         23.05         4.13 o                         
  10   0   2          8.56         12.57         3.41 o                         
 -10   1   2         87.88         85.37         5.27 o                         
  -9   1   2         81.53         86.17         5.07 o                         
  -8   1   2        187.46        182.64         6.89 o                         
  -7   1   2        508.59        505.38        21.75 o                         
  -6   1   2        633.09        614.90         9.66 o                         
  -5   1   2        106.51        102.22         2.93 o                         
  -4   1   2        147.28        142.90        10.60 o                         
  -3   1   2        393.13        364.86        12.14 o                         
  -2   1   2       2241.26       2112.79        69.21 o                         
  -1   1   2         29.81         28.63         1.91 o                         
   0   1   2        140.76        168.60         3.33 o                         
   1   1   2       2062.34       2145.85        22.45 o                         
   2   1   2        605.09        502.03         5.33 o                         
   3   1   2        518.29        447.82        30.13 o                         
   4   1   2         27.52         27.43         1.25 o                         
   5   1   2        767.73        750.11        21.33 o                         
   6   1   2       2402.13       2308.68        34.86 o                         
   7   1   2        213.64        207.55         6.42 o                         
   8   1   2        272.23        265.34        13.98 o                         
   9   1   2          0.70         -2.30         2.30 o                         
 -10   2   2        454.65        477.29        13.17 o                         
  -9   2   2        153.80        134.07         9.05 o                         
  -8   2   2          4.67          3.99         0.77 o                         
  -7   2   2       1801.61       1838.14        39.15 o                         
  -6   2   2         42.43         31.66         1.84 o                         
  -5   2   2        446.66        391.22         6.96 o                         
  -4   2   2       1233.33       1341.45        14.06 o                         
  -3   2   2        321.13        355.14         7.01 o                         
  -2   2   2       1587.04       1574.28        26.40 o                         
  -1   2   2      10714.81      10319.22       124.14 o                         
   0   2   2       2253.94       2332.61        24.52 o                         
   1   2   2         26.37         29.70         1.25 o                         
   2   2   2          1.89          5.16         0.85 o                         
   3   2   2        814.19        717.86        15.87 o                         
   4   2   2       1668.09       1736.68        25.42 o                         
   5   2   2        222.61        245.04         6.51 o                         
   6   2   2        810.14        785.76        14.75 o                         
   7   2   2        445.04        453.66        10.79 o                         
   8   2   2          1.20         -0.56         1.45 o                         
   9   2   2         53.70         54.93         6.79 o                         
 -11   3   2         35.49         33.64         5.05 o                         
 -10   3   2        264.80        257.54        13.27 o                         
  -9   3   2        107.77        107.65         6.14 o                         
  -8   3   2          6.86          6.39         1.12 o                         
  -7   3   2         32.81         38.66         2.27 o                         
  -6   3   2         25.65         47.59         2.33 o                         
  -5   3   2       1140.94       1145.24        14.76 o                         
  -4   3   2       5264.72       5662.16        50.83 o                         
  -3   3   2        202.66        196.53         3.58 o                         
  -2   3   2        844.03       1140.01       131.45 o                         
  -1   3   2        475.21        411.84        21.20 o                         
   0   3   2         14.91          8.93         1.50 o                         
   1   3   2       1465.12       1471.27        39.71 o                         
   2   3   2        149.62        162.97         5.96 o                         
   3   3   2        105.07        129.51         6.71 o                         
   4   3   2       2217.06       2336.59        48.55 o                         
   5   3   2        129.91        127.84         4.80 o                         
   6   3   2         17.20         18.98         1.87 o                         
   7   3   2        156.98        165.08        10.67 o                         
   8   3   2        624.86        706.77        25.85 o                         
 -11   4   2          3.11          2.69         1.49 o                         
 -10   4   2          7.40          6.54         1.64 o                         
  -9   4   2        415.81        416.90         9.17 o                         
  -8   4   2       1679.08       1750.38        36.59 o                         
  -7   4   2         10.17          9.32         1.88 o                         
  -6   4   2        379.65        370.07        15.52 o                         
  -5   4   2          0.96          0.29         0.54 o                         
  -4   4   2       1726.56       1641.78        25.32 o                         
  -3   4   2       2237.83       2510.17       107.31 o                         
  -2   4   2       2057.53       2182.14       106.45 o                         
  -1   4   2        421.27        418.57        13.97 o                         
   0   4   2         43.20         33.21         1.59 o                         
   1   4   2       1378.10       1343.29        19.06 o                         
   2   4   2        354.24        342.78         7.76 o                         
   3   4   2         53.91         59.61         2.45 o                         
   4   4   2        190.87        173.74         4.75 o                         
   5   4   2       1487.35       1590.81        36.10 o                         
   6   4   2        127.61        132.72         5.55 o                         
   7   4   2         73.61         80.15         7.58 o                         
   8   4   2        114.53         95.90         8.87 o                         
 -10   5   2          2.32          2.88         1.13 o                         
  -9   5   2         13.79         17.39         1.75 o                         
  -8   5   2        101.14        106.51         4.18 o                         
  -7   5   2        525.47        542.93        15.14 o                         
  -6   5   2         26.60         29.82         1.74 o                         
  -5   5   2          0.64          0.79         0.45 o                         
  -4   5   2         93.73         90.55         5.75 o                         
  -3   5   2        418.09        422.77        13.45 o                         
  -2   5   2       1491.27       1550.14        34.40 o                         
  -1   5   2         55.98         74.88         2.67 o                         
   0   5   2          5.89         12.03         0.92 o                         
   1   5   2       2566.54       2684.64        58.52 o                         
   2   5   2        556.30        520.13        11.52 o                         
   3   5   2         34.48         41.60         4.15 o                         
   4   5   2          0.64          0.19         1.11 o                         
   5   5   2        429.38        449.73        32.05 o                         
   6   5   2        282.22        308.63        15.19 o                         
   7   5   2        157.84        173.35        11.64 o                         
 -10   6   2        156.88        161.99        12.41 o                         
  -9   6   2          0.48         -2.29         2.45 o                         
  -8   6   2         18.05         14.43         1.74 o                         
  -7   6   2        464.65        427.12        31.66 o                         
  -6   6   2        500.79        447.20        19.74 o                         
  -5   6   2        394.36        401.44        14.28 o                         
  -4   6   2         42.09         54.26         4.63 o                         
  -3   6   2        339.20        329.77        12.27 o                         
  -2   6   2        441.52        403.58         5.48 o                         
  -1   6   2         22.35         19.65         1.24 o                         
   0   6   2        633.35        651.16        10.48 o                         
   1   6   2         26.27         33.58         2.52 o                         
   2   6   2        546.33        530.59        12.34 o                         
   3   6   2       1515.53       1488.01        26.95 o                         
   4   6   2        214.13        203.17        10.85 o                         
   5   6   2         77.00         67.90         6.68 o                         
   6   6   2        165.41        163.25        11.07 o                         
   7   6   2        216.52        233.14        13.99 o                         
 -10   7   2          7.51          9.54         3.34 o                         
  -9   7   2         91.27         90.73         5.95 o                         
  -8   7   2        316.06        305.97        13.84 o                         
  -7   7   2         13.41          7.63         2.04 o                         
  -6   7   2        530.27        492.22        17.15 o                         
  -5   7   2        515.70        525.28        17.80 o                         
  -4   7   2        210.32        274.73        11.91 o                         
  -3   7   2        400.04        375.20        14.22 o                         
  -2   7   2        185.80        183.16         3.42 o                         
  -1   7   2        217.13        205.80         4.75 o                         
   0   7   2       1165.60       1141.39        19.69 o                         
   1   7   2         38.55         38.87         2.90 o                         
   2   7   2        129.85        121.08         5.59 o                         
   3   7   2        418.00        405.03        13.03 o                         
   4   7   2         69.62         74.36         6.85 o                         
   5   7   2        732.05        730.02        24.83 o                         
   6   7   2         19.98         22.28         4.25 o                         
 -10   8   2         68.91         84.54        10.00 o                         
  -9   8   2         89.79         91.92         7.74 o                         
  -8   8   2        398.37        360.20        15.53 o                         
  -7   8   2          1.00          0.85         1.06 o                         
  -6   8   2         18.06         16.08         3.01 o                         
  -5   8   2        640.48        609.00        20.24 o                         
  -4   8   2        273.10        250.68        11.92 o                         
  -3   8   2        937.67        884.30        25.79 o                         
  -2   8   2         37.49         39.16         2.14 o                         
  -1   8   2         37.53         35.45         1.94 o                         
   0   8   2        604.74        573.43        12.62 o                         
   1   8   2          1.17          1.97         1.13 o                         
   2   8   2         86.04         95.73         5.20 o                         
   3   8   2         12.45         10.21         1.75 o                         
   4   8   2        872.30        837.05        44.64 o                         
   5   8   2        307.40        300.32        11.40 o                         
  -9   9   2          1.98          2.74         1.65 o                         
  -8   9   2        282.01        244.70        13.05 o                         
  -7   9   2         67.35         47.76         5.44 o                         
  -6   9   2         44.82         42.80         5.19 o                         
  -5   9   2         23.58         19.11         3.32 o                         
  -4   9   2       1057.10       1024.14        29.64 o                         
  -3   9   2        477.32        467.81        18.46 o                         
  -2   9   2         96.18         90.84         7.63 o                         
  -1   9   2          8.06          7.13         1.16 o                         
   0   9   2          4.84          6.61         1.37 o                         
   1   9   2        339.21        347.70        10.46 o                         
   2   9   2        137.39        144.64         9.68 o                         
   3   9   2          0.56          3.79         2.08 o                         
   4   9   2          0.52          0.95         1.04 o                         
  -8  10   2          0.59         -1.66         1.66 o                         
  -7  10   2        196.98        201.11        11.92 o                         
  -6  10   2        146.36        138.16         9.84 o                         
  -5  10   2         34.81         31.63         4.70 o                         
  -4  10   2         43.51         42.93         5.35 o                         
  -3  10   2       1171.87       1165.19        34.49 o                         
  -2  10   2        317.08        313.25        15.72 o                         
  -1  10   2         25.08         27.29         4.60 o                         
   0  10   2          0.35          9.63         3.04 o                         
   1  10   2         85.47         97.80         9.00 o                         
   2  10   2        172.63        202.87        13.75 o                         
  -7  11   2         16.85         18.75         3.99 o                         
  -6  11   2        290.18        304.02        15.82 o                         
  -5  11   2          3.86          7.27         2.69 o                         
  -4  11   2        207.11        186.99        12.22 o                         
  -3  11   2         40.88         42.64         5.88 o                         
  -2  11   2          4.43          6.30         2.23 o                         
  -1  11   2        344.64        368.08        18.70 o                         
   0  11   2        171.62        181.68        13.02 o                         
  -5  12   2         56.62         65.65         7.59 o                         
  -4  12   2        436.79        432.04        20.43 o                         
  -3  12   2          2.21         -0.49         1.77 o                         
   1 -12   3          1.08          7.34         2.87 o                         
   2 -12   3          9.70          4.39         1.27 o                         
   3 -12   3         45.95         38.48         5.54 o                         
   4 -12   3        108.76        111.06         9.28 o                         
   5 -12   3         51.41         49.96         5.83 o                         
  -1 -11   3         21.03         20.56         4.36 o                         
   0 -11   3        429.26        439.52        20.48 o                         
   1 -11   3          3.50          5.99         2.55 o                         
   2 -11   3          6.20          5.64         2.25 o                         
   3 -11   3        110.68        104.86         8.61 o                         
   4 -11   3        102.02         96.20         7.95 o                         
   5 -11   3        188.97        178.80         8.28 o                         
   6 -11   3          0.62          0.01         1.06 o                         
   7 -11   3          8.54          9.95         3.28 o                         
  -3 -10   3        384.50        382.31        19.78 o                         
  -2 -10   3         38.76         46.08         4.55 o                         
  -1 -10   3          0.81         -2.01         2.01 o                         
   0 -10   3        412.26        440.97        19.35 o                         
   1 -10   3        606.29        579.67        22.06 o                         
   2 -10   3         31.21         20.88         3.63 o                         
   3 -10   3        115.16         96.12         7.60 o                         
   4 -10   3        127.76        139.08         6.91 o                         
   5 -10   3        584.28        556.23        14.69 o                         
   6 -10   3          3.79          0.97         1.49 o                         
   7 -10   3         14.38         17.27         4.19 o                         
   8 -10   3         50.83         39.59         6.31 o                         
  -4  -9   3         12.19         13.66         3.62 o                         
  -3  -9   3        506.83        498.54        21.42 o                         
  -2  -9   3        270.40        260.94        14.81 o                         
  -1  -9   3         22.05         21.26         4.08 o                         
   0  -9   3        486.21        465.25        18.85 o                         
   1  -9   3        137.41        159.24        10.01 o                         
   2  -9   3        203.29        205.51        10.96 o                         
   3  -9   3         12.95         12.01         4.08 o                         
   4  -9   3         52.25         60.74         4.19 o                         
   5  -9   3         68.68         65.64         4.29 o                         
   6  -9   3        602.56        618.75        14.98 o                         
   7  -9   3         11.07          9.71         1.84 o                         
   8  -9   3          4.61          0.42         1.38 o                         
   9  -9   3          1.01          0.51         1.35 o                         
  -5  -8   3          2.18          3.06         1.74 o                         
  -4  -8   3          0.62         -0.94         1.69 o                         
  -3  -8   3        540.29        533.97        21.11 o                         
  -2  -8   3        307.04        335.76         9.35 o                         
  -1  -8   3        107.50        120.36         5.39 o                         
   0  -8   3          4.93          3.30         1.31 o                         
   1  -8   3         10.90          6.71         1.70 o                         
   2  -8   3       1136.47       1086.00        16.22 o                         
   3  -8   3       1572.40       1722.61        44.48 o                         
   4  -8   3        236.34        252.20        13.22 o                         
   5  -8   3         89.33         92.40         3.66 o                         
   6  -8   3         54.85         60.82         2.95 o                         
   7  -8   3         21.56         22.87         1.82 o                         
   8  -8   3         12.33          6.75         2.27 o                         
   9  -8   3          5.24          1.68         1.25 o                         
  10  -8   3         52.41         37.62         5.34 o                         
  -6  -7   3        139.18        139.47         7.47 o                         
  -5  -7   3        361.74        331.78        15.95 o                         
  -4  -7   3         58.71         52.44         5.81 o                         
  -3  -7   3          0.97          1.64         0.58 o                         
  -2  -7   3         43.61         41.93         2.90 o                         
  -1  -7   3        471.34        480.63        11.34 o                         
   0  -7   3        449.40        481.73        19.39 o                         
   1  -7   3         23.33         16.98         1.21 o                         
   2  -7   3         13.79         15.74         2.16 o                         
   3  -7   3       1629.35       1902.47        23.76 o                         
   4  -7   3       3682.47       3708.62        67.32 o                         
   5  -7   3         95.34        100.67         3.00 o                         
   6  -7   3         78.36         69.79         3.01 o                         
   7  -7   3         87.95         90.45         3.60 o                         
   8  -7   3        357.35        345.91        14.16 o                         
   9  -7   3         22.36         25.24         2.34 o                         
  10  -7   3         28.92         29.55         3.39 o                         
  -7  -6   3         14.88         14.28         2.42 o                         
  -6  -6   3         42.88         49.29         4.19 o                         
  -5  -6   3        166.97        161.77        10.26 o                         
  -4  -6   3       1461.83       1399.49        36.29 o                         
  -3  -6   3         22.08         39.95         4.77 o                         
  -2  -6   3         70.66         67.81         5.77 o                         
  -1  -6   3          9.14          3.68         1.25 o                         
   0  -6   3       1337.01       1336.44        18.17 o                         
   1  -6   3       2627.14       2713.79        27.63 o                         
   2  -6   3         56.81         66.71         2.76 o                         
   3  -6   3         61.53        104.21         9.25 o                         
   4  -6   3        615.11        597.49         9.33 o                         
   5  -6   3       1015.47        954.73        14.58 o                         
   6  -6   3         79.65         94.83         3.10 o                         
   7  -6   3        107.50         99.59         6.55 o                         
   8  -6   3          1.07         -0.47         0.98 o                         
   9  -6   3        103.23         99.97         5.50 o                         
  10  -6   3         21.42         18.97         2.14 o                         
  -8  -5   3         84.46         82.41         5.66 o                         
  -7  -5   3        555.20        536.36        46.81 o                         
  -6  -5   3         46.01         45.70         5.33 o                         
  -5  -5   3          2.52          0.19         1.11 o                         
  -4  -5   3        274.98        283.72         7.68 o                         
  -3  -5   3       3125.73       3293.66        67.37 o                         
  -2  -5   3        394.31        381.03        14.15 o                         
  -1  -5   3         38.41         29.96         3.49 o                         
   0  -5   3          2.37          1.71         0.52 o                         
   1  -5   3       1019.32        902.68        13.51 o                         
   2  -5   3        634.41        629.78        12.94 o                         
   3  -5   3         12.16         18.42         1.06 o                         
   4  -5   3       1019.15       1000.59        13.03 o                         
   5  -5   3       1893.22       1996.27        19.98 o                         
   6  -5   3        292.35        262.63         7.03 o                         
   7  -5   3        104.43         95.90         3.47 o                         
   8  -5   3         17.33         15.76         2.01 o                         
   9  -5   3          3.56          3.38         1.19 o                         
  10  -5   3        336.01        326.26        15.51 o                         
  -8  -4   3         12.13          7.99         3.49 o                         
  -7  -4   3        459.40        501.92        13.97 o                         
  -6  -4   3        301.77        275.34        12.76 o                         
  -5  -4   3         98.63         87.18         6.87 o                         
  -4  -4   3        599.88        592.71        17.64 o                         
  -3  -4   3        151.84        136.79         7.56 o                         
  -2  -4   3        369.60        329.59        12.09 o                         
  -1  -4   3       2101.22       2126.45        56.94 o                         
   0  -4   3        411.52        478.28        12.95 o                         
   1  -4   3        119.01        167.82         4.03 o                         
   2  -4   3        594.61        548.18         6.35 o                         
   3  -4   3        261.17        245.20         3.70 o                         
   4  -4   3        298.52        310.24         4.17 o                         
   5  -4   3         49.17         42.34         1.50 o                         
   6  -4   3        623.90        604.77         9.72 o                         
   7  -4   3        588.83        573.17        17.07 o                         
   8  -4   3        245.11        226.73         8.00 o                         
   9  -4   3          0.58         -0.84         1.40 o                         
  10  -4   3        746.18        733.96        25.50 o                         
  -9  -3   3        106.18        111.45         9.73 o                         
  -8  -3   3          3.46          3.78         1.36 o                         
  -7  -3   3        435.20        414.23        12.09 o                         
  -6  -3   3        106.64         95.50         6.85 o                         
  -5  -3   3        200.57        208.15         9.79 o                         
  -4  -3   3        589.06        536.65        16.61 o                         
  -3  -3   3         92.01        118.20         6.68 o                         
  -2  -3   3        133.56        117.44         6.16 o                         
  -1  -3   3       5983.04       5922.10       129.65 o                         
   0  -3   3        840.96        886.33        22.32 o                         
   1  -3   3          7.07          9.40         0.80 o                         
   2  -3   3       1967.34       1925.60        17.49 o                         
   3  -3   3       1142.18       1054.29        15.06 o                         
   4  -3   3        368.15        351.58         5.56 o                         
   5  -3   3         11.47         11.96         1.04 o                         
   6  -3   3         93.80         85.18         4.46 o                         
   7  -3   3        897.97        887.75        13.34 o                         
   8  -3   3         82.85         90.73         7.16 o                         
   9  -3   3        104.15         97.23         7.98 o                         
  10  -3   3         64.92         60.43         6.84 o                         
  -9  -2   3        948.75        956.36        21.14 o                         
  -8  -2   3        604.92        551.00        41.81 o                         
  -7  -2   3         56.14         53.37         4.38 o                         
  -6  -2   3         66.37         75.51         5.87 o                         
  -5  -2   3         51.56         48.66         4.40 o                         
  -4  -2   3        937.15       1013.16        25.04 o                         
  -3  -2   3       2780.31       2841.64        55.65 o                         
  -2  -2   3        459.14        470.59         8.75 o                         
  -1  -2   3         51.42         41.17         2.97 o                         
   0  -2   3       1511.40       1442.66        28.83 o                         
   1  -2   3         16.92         12.52         0.97 o                         
   2  -2   3         20.59         23.92         1.39 o                         
   3  -2   3       3195.63       3103.34        41.15 o                         
   4  -2   3       2590.56       2583.04        30.59 o                         
   5  -2   3        335.76        344.18         5.46 o                         
   6  -2   3        499.88        508.97        11.38 o                         
   7  -2   3        128.95        130.67         7.46 o                         
   8  -2   3        677.93        700.46        13.84 o                         
   9  -2   3         82.55         87.30         7.85 o                         
  10  -2   3         24.06         25.01         4.48 o                         
 -10  -1   3          1.72          7.31         2.78 o                         
  -9  -1   3        212.73        197.31         8.28 o                         
  -8  -1   3       1170.31       1177.77        22.99 o                         
  -7  -1   3         17.89         16.91         2.15 o                         
  -6  -1   3          0.72         -0.29         1.15 o                         
  -5  -1   3       1389.08       1523.97        34.20 o                         
  -4  -1   3       2046.34       1618.45        35.09 o                         
  -3  -1   3         29.92         76.63         4.55 o                         
  -2  -1   3        110.55        126.93         5.48 o                         
  -1  -1   3         98.53         78.89         2.64 o                         
   0  -1   3       1306.86       1176.55        16.19 o                         
   1  -1   3       2307.91       2182.37        44.20 o                         
   2  -1   3       1888.42       1853.03        24.44 o                         
   3  -1   3        260.47        267.17         7.87 o                         
   4  -1   3       1656.85       1653.73        47.18 o                         
   5  -1   3       1534.12       1492.84        44.77 o                         
   6  -1   3        369.33        330.71         6.04 o                         
   7  -1   3        282.12        202.24        55.58 o                         
   8  -1   3          9.16         11.60         2.90 o                         
   9  -1   3        822.63        829.13        27.73 o                         
  10  -1   3        129.43        131.15        10.42 o                         
 -10   0   3         13.68         12.12         2.07 o                         
  -9   0   3         19.83         24.06         2.79 o                         
  -8   0   3        467.00        437.88        47.01 o                         
  -7   0   3        712.60        729.31        15.71 o                         
  -6   0   3         14.63         14.69         2.55 o                         
  -5   0   3        598.17        622.21        12.69 o                         
  -4   0   3        934.92        944.55        23.58 o                         
  -3   0   3       1452.90       1422.86        30.64 o                         
  -2   0   3        449.05        440.39        11.99 o                         
  -1   0   3       7552.98       7599.49        93.47 o                         
   0   0   3       5497.98       5511.15        55.18 o                         
   1   0   3      19390.25      18359.42       179.81 o                         
   2   0   3       1578.52       1410.36        25.14 o                         
   3   0   3        969.08        991.01        12.58 o                         
   4   0   3          0.82          1.34         0.27 o                         
   5   0   3         84.29         57.82         1.95 o                         
   6   0   3       1083.46        997.62        13.65 o                         
   7   0   3        197.28        219.02         8.06 o                         
   8   0   3         34.68         29.74         4.41 o                         
   9   0   3         16.64         12.15         3.23 o                         
 -10   1   3         92.91         88.22         5.47 o                         
  -9   1   3         18.74         22.22         2.66 o                         
  -8   1   3        224.21        216.58         7.68 o                         
  -7   1   3        752.21        729.74        15.85 o                         
  -6   1   3        273.53        280.88         8.45 o                         
  -5   1   3        302.96        335.81        12.90 o                         
  -4   1   3        276.94        294.73        11.29 o                         
  -3   1   3        206.77        219.05         6.55 o                         
  -2   1   3       6044.33       5678.79       100.83 o                         
  -1   1   3       2959.97       2772.04        57.54 o                         
   0   1   3       4692.52       4700.23        47.77 o                         
   1   1   3       7389.17       7578.12        93.21 o                         
   2   1   3        219.79        291.51         4.71 o                         
   3   1   3       6521.67       6727.86       121.20 o                         
   4   1   3       1886.72       1907.28        74.02 o                         
   5   1   3         20.02         22.07         1.43 o                         
   6   1   3       1002.83        923.27        15.51 o                         
   7   1   3        290.53        298.67        14.11 o                         
   8   1   3         34.07         37.30         5.15 o                         
   9   1   3         16.08         15.65         3.53 o                         
 -10   2   3        320.42        327.45        10.80 o                         
  -9   2   3        276.52        282.08        13.44 o                         
  -8   2   3         79.32         73.63         4.56 o                         
  -7   2   3         94.16         92.43         4.77 o                         
  -6   2   3         77.25         62.57         3.63 o                         
  -5   2   3       1330.93       1307.89        33.17 o                         
  -4   2   3        344.20        371.55        11.92 o                         
  -3   2   3        201.29        255.49         5.92 o                         
  -2   2   3       2049.60       1827.44       233.13 o                         
  -1   2   3         55.66         49.66         6.58 o                         
   0   2   3          8.42         12.10         0.77 o                         
   1   2   3        420.16        453.44         5.73 o                         
   2   2   3        960.62       1055.39        23.25 o                         
   3   2   3        688.67        663.06        34.51 o                         
   4   2   3       1244.07       1270.13        24.90 o                         
   5   2   3        577.79        558.62        22.72 o                         
   6   2   3         36.92         33.64         2.13 o                         
   7   2   3         69.64         79.59         7.26 o                         
   8   2   3         48.26         58.95         6.62 o                         
   9   2   3         73.06         62.96         7.20 o                         
 -10   3   3          0.76          0.51         0.95 o                         
  -9   3   3        615.44        635.20        15.76 o                         
  -8   3   3        379.85        371.41        10.82 o                         
  -7   3   3        236.71        235.86         7.83 o                         
  -6   3   3        535.46        598.66        12.94 o                         
  -5   3   3        609.23        618.15        11.65 o                         
  -4   3   3       2248.62       2247.72        31.82 o                         
  -3   3   3        569.18        596.59         8.29 o                         
  -2   3   3        540.07        560.44        27.60 o                         
  -1   3   3        473.63        481.84         6.36 o                         
   0   3   3       1737.19       1607.31        18.26 o                         
   1   3   3        439.98        401.90         6.38 o                         
   2   3   3        120.40        110.21         3.07 o                         
   3   3   3        236.92        251.43        18.39 o                         
   4   3   3       2090.75       1875.63       415.16 o                         
   5   3   3        256.75        219.53        12.37 o                         
   6   3   3         18.75         19.63         3.46 o                         
   7   3   3         25.37         22.84         4.11 o                         
   8   3   3        213.15        218.63        13.52 o                         
 -10   4   3         15.10         14.50         2.32 o                         
  -9   4   3        292.11        290.44        16.94 o                         
  -8   4   3       1563.38       1550.18        27.12 o                         
  -7   4   3         20.07         18.69         3.69 o                         
  -6   4   3          3.74          2.46         0.68 o                         
  -5   4   3          2.98          6.37         0.87 o                         
  -4   4   3        212.24        222.88         4.25 o                         
  -3   4   3       1048.65       1079.42        45.41 o                         
  -2   4   3        187.34        183.07         7.78 o                         
  -1   4   3        417.01        412.14         7.53 o                         
   0   4   3         11.93         10.78         0.94 o                         
   1   4   3         11.45          5.65         1.23 o                         
   2   4   3       2042.15       2013.81        25.18 o                         
   3   4   3         35.87         34.49         1.94 o                         
   4   4   3         19.23         18.64         1.72 o                         
   5   4   3       1098.14       1201.62        31.91 o                         
   6   4   3        135.26        141.62         9.69 o                         
   7   4   3         40.38         34.59         5.17 o                         
   8   4   3         50.66         54.22         6.80 o                         
 -10   5   3         12.65         14.58         3.72 o                         
  -9   5   3        106.97        114.79         5.72 o                         
  -8   5   3         13.33         20.55         2.99 o                         
  -7   5   3        260.61        276.04        12.42 o                         
  -6   5   3       1600.60       1708.01        25.39 o                         
  -5   5   3         24.60         27.84         2.13 o                         
  -4   5   3         32.48         40.86         3.99 o                         
  -3   5   3       2201.07       2314.76        48.12 o                         
  -2   5   3          2.11          3.76         1.21 o                         
  -1   5   3         10.56          7.14         0.86 o                         
   0   5   3        260.46        254.90         6.46 o                         
   1   5   3        224.21        192.93        10.95 o                         
   2   5   3       1319.54       1287.74        25.38 o                         
   3   5   3        528.30        534.18        13.76 o                         
   4   5   3         86.40         84.41         4.74 o                         
   5   5   3        274.63        269.04        13.03 o                         
   6   5   3         41.48         45.67         5.66 o                         
   7   5   3        228.16        244.50        14.36 o                         
 -10   6   3        322.44        386.05        20.27 o                         
  -9   6   3        193.15        203.30        14.21 o                         
  -8   6   3        108.39         97.95         7.49 o                         
  -7   6   3         11.75         15.16         1.40 o                         
  -6   6   3       1172.75       1005.80       168.71 o                         
  -5   6   3        571.81        559.27        18.08 o                         
  -4   6   3        243.18        266.84        11.34 o                         
  -3   6   3        142.02        182.98         9.11 o                         
  -2   6   3         22.78         26.94         2.24 o                         
  -1   6   3        192.26        184.93        11.37 o                         
   0   6   3         20.66         59.12         8.23 o                         
   1   6   3         13.37         12.84         1.59 o                         
   2   6   3        305.30        301.64         8.81 o                         
   3   6   3       1238.34       1209.70        25.22 o                         
   4   6   3        564.56        561.45        28.77 o                         
   5   6   3        112.22        101.17         6.29 o                         
   6   6   3          1.97          1.49         1.10 o                         
 -10   7   3          0.71          2.08         2.17 o                         
  -9   7   3        630.25        576.80        23.77 o                         
  -8   7   3        155.39        166.06        10.23 o                         
  -7   7   3         65.16         46.09         5.13 o                         
  -6   7   3        654.80        602.26        20.03 o                         
  -5   7   3        568.43        587.53        19.56 o                         
  -4   7   3        230.36        237.58        11.25 o                         
  -3   7   3         57.80         54.56         5.03 o                         
  -2   7   3         52.98         47.15         1.88 o                         
  -1   7   3        331.70        341.87         6.51 o                         
   0   7   3        974.22        998.64        13.90 o                         
   1   7   3         19.15         23.97         2.54 o                         
   2   7   3         86.70         91.09         4.81 o                         
   3   7   3        126.74        123.87         6.02 o                         
   4   7   3        539.41        538.92        14.40 o                         
   5   7   3        802.36        786.24        32.44 o                         
   6   7   3          0.80          0.48         0.98 o                         
 -10   8   3         13.57         17.25         4.65 o                         
  -9   8   3         75.87         71.69         7.06 o                         
  -8   8   3        253.29        228.44        12.40 o                         
  -7   8   3         86.06         80.37         7.04 o                         
  -6   8   3        225.56        203.49        11.23 o                         
  -5   8   3          0.73          5.26         1.99 o                         
  -4   8   3        884.88        902.23        26.73 o                         
  -3   8   3       1180.18       1163.62        31.59 o                         
  -2   8   3         12.19         11.06         0.98 o                         
  -1   8   3         26.95         26.53         2.03 o                         
   0   8   3        151.19        143.81         5.60 o                         
   1   8   3        161.22        164.47         6.43 o                         
   2   8   3          0.96          0.95         0.63 o                         
   3   8   3         21.51         20.86         2.53 o                         
   4   8   3         65.62         70.84         5.07 o                         
   5   8   3        200.01        185.36        13.81 o                         
  -9   9   3          2.43          1.31         1.10 o                         
  -8   9   3         22.49         22.15         3.98 o                         
  -7   9   3        188.01        196.23        11.64 o                         
  -6   9   3         33.26         31.12         4.53 o                         
  -5   9   3          1.26          5.07         2.14 o                         
  -4   9   3        684.53        654.75        22.77 o                         
  -3   9   3         63.22         81.14         7.24 o                         
  -2   9   3       1219.87       1207.71        34.21 o                         
  -1   9   3          6.24          7.58         2.44 o                         
   0   9   3        146.42        144.56         5.90 o                         
   1   9   3         36.13         39.53         3.26 o                         
   2   9   3        364.03        357.89        18.94 o                         
   3   9   3        121.95        121.01         6.68 o                         
  -8  10   3         30.60         29.97         4.67 o                         
  -7  10   3        213.47        189.42        11.93 o                         
  -6  10   3        171.75        172.86        11.50 o                         
  -5  10   3          5.08          8.22         2.73 o                         
  -4  10   3         85.91         96.88         8.40 o                         
  -3  10   3        160.21        157.20        10.86 o                         
  -2  10   3        212.07        240.25        13.88 o                         
  -1  10   3        122.35        129.91        10.27 o                         
   0  10   3          1.18          1.82         1.70 o                         
   1  10   3        135.21        158.87        11.91 o                         
   2  10   3         70.50         65.03         7.62 o                         
  -7  11   3          7.78          7.58         2.68 o                         
  -6  11   3        112.02         98.94         9.09 o                         
  -5  11   3        317.70        313.05        16.41 o                         
  -4  11   3        103.97        109.25         9.39 o                         
  -3  11   3         76.16         68.49         7.48 o                         
  -2  11   3          7.35         14.13         3.66 o                         
  -1  11   3        249.77        272.61        15.92 o                         
   0  11   3        154.64        158.39        12.22 o                         
   1 -12   4          1.26          4.25         2.48 o                         
   2 -12   4         16.04         14.41         3.65 o                         
   3 -12   4         29.31         28.44         4.86 o                         
   4 -12   4        468.38        424.36        18.59 o                         
   5 -12   4         11.03         12.49         2.94 o                         
  -1 -11   4         43.44         28.74         5.12 o                         
   0 -11   4        224.66        239.11        14.68 o                         
   1 -11   4         13.26         18.82         3.99 o                         
   2 -11   4         22.50         20.91         3.82 o                         
   3 -11   4          1.19          3.57         1.70 o                         
   4 -11   4         45.83         44.40         4.05 o                         
   5 -11   4        388.66        431.59        13.27 o                         
   6 -11   4          2.79          3.82         2.07 o                         
   7 -11   4          7.95          7.01         2.46 o                         
  -3 -10   4        649.40        644.08        26.78 o                         
  -2 -10   4        140.43        174.26        12.85 o                         
  -1 -10   4          7.58          9.96         2.22 o                         
   0 -10   4        271.37        272.98        14.68 o                         
   1 -10   4        644.88        632.15        23.20 o                         
   2 -10   4         19.32         22.42         3.84 o                         
   3 -10   4         44.74         37.49         3.64 o                         
   4 -10   4         29.81         38.91         4.86 o                         
   5 -10   4        538.78        591.38        15.19 o                         
   6 -10   4         45.96         39.79         3.49 o                         
   7 -10   4         18.95         16.48         4.15 o                         
   8 -10   4         14.52         16.93         4.28 o                         
  -4  -9   4          0.54          1.37         2.00 o                         
  -3  -9   4        103.64        112.19         9.71 o                         
  -2  -9   4        369.96        385.34        18.57 o                         
  -1  -9   4        442.06        486.28        17.68 o                         
   0  -9   4        101.30        105.16         4.66 o                         
   1  -9   4          8.94         10.13         2.45 o                         
   2  -9   4        185.59        200.38         7.91 o                         
   3  -9   4        434.82        445.24        12.37 o                         
   4  -9   4          1.49          1.68         0.79 o                         
   5  -9   4        165.62        156.21         6.67 o                         
   6  -9   4        599.71        616.65        21.57 o                         
   7  -9   4        217.82        208.34        13.50 o                         
   8  -9   4          5.66          4.32         2.30 o                         
   9  -9   4          2.01          2.80         1.29 o                         
  -5  -8   4         88.55         80.77         8.19 o                         
  -4  -8   4        107.34        113.03         9.42 o                         
  -3  -8   4         61.75         46.21         6.00 o                         
  -2  -8   4        330.06        324.74         9.57 o                         
  -1  -8   4        215.93        255.00        16.34 o                         
   0  -8   4         98.63         99.30         5.17 o                         
   1  -8   4        170.11        170.97         4.94 o                         
   2  -8   4        373.86        375.15         8.65 o                         
   3  -8   4       1854.45       2017.14        41.68 o                         
   4  -8   4        352.43        372.27        13.84 o                         
   5  -8   4         76.03         81.38         3.43 o                         
   6  -8   4          1.01          1.66         0.60 o                         
   7  -8   4         11.71         13.31         1.96 o                         
   8  -8   4          3.23          6.03         1.57 o                         
   9  -8   4        214.38        195.86         9.22 o                         
  -6  -7   4          6.18          3.64         2.08 o                         
  -5  -7   4        185.58        169.11        11.31 o                         
  -4  -7   4        345.79        321.36        15.62 o                         
  -3  -7   4        255.17        266.15        13.62 o                         
  -2  -7   4         40.81         46.14         3.23 o                         
  -1  -7   4        409.09        423.46        10.90 o                         
   0  -7   4        314.93        364.99         8.13 o                         
   1  -7   4         69.23         63.58         3.19 o                         
   2  -7   4         11.57         12.49         1.38 o                         
   3  -7   4        642.28        672.44         9.87 o                         
   4  -7   4       1376.38       1377.55        18.70 o                         
   5  -7   4         15.68         13.39         1.33 o                         
   6  -7   4          1.88          1.13         0.55 o                         
   7  -7   4          4.68          0.88         0.61 o                         
   8  -7   4        254.89        260.00         9.14 o                         
   9  -7   4        330.49        324.49        20.04 o                         
  10  -7   4          8.48          7.30         2.65 o                         
  -7  -6   4         34.45         32.52         3.67 o                         
  -6  -6   4         11.48         12.40         2.97 o                         
  -5  -6   4        442.27        432.38        18.14 o                         
  -4  -6   4       1877.95       1876.56        46.06 o                         
  -3  -6   4         91.45         83.39         6.93 o                         
  -2  -6   4        233.34        220.88        11.19 o                         
  -1  -6   4        143.69        135.66         8.43 o                         
   0  -6   4        112.13        108.59         3.90 o                         
   1  -6   4       1725.17       1749.08        26.51 o                         
   2  -6   4        614.89        666.26         8.52 o                         
   3  -6   4        303.05        297.25         5.36 o                         
   4  -6   4        399.89        386.34         6.92 o                         
   5  -6   4        652.04        650.06        12.01 o                         
   6  -6   4        541.00        531.47        10.58 o                         
   7  -6   4         68.13         70.18         4.27 o                         
   8  -6   4          2.49          3.21         1.07 o                         
   9  -6   4        803.53        747.79        17.12 o                         
  10  -6   4         41.13         39.49         3.59 o                         
  -8  -5   4        126.01        115.00         9.32 o                         
  -7  -5   4        323.44        293.69        14.84 o                         
  -6  -5   4          4.50          1.87         1.57 o                         
  -5  -5   4        109.05         94.11         7.58 o                         
  -4  -5   4         66.87         74.39         6.37 o                         
  -3  -5   4       2404.75       2411.41        52.77 o                         
  -2  -5   4       1201.47       1315.43        32.63 o                         
  -1  -5   4        494.30        524.33        11.39 o                         
   0  -5   4        789.47        914.96        20.57 o                         
   1  -5   4        821.75        863.08        12.90 o                         
   2  -5   4        830.79        848.49         9.45 o                         
   3  -5   4          9.94          6.17         0.62 o                         
   4  -5   4         41.31         43.12         1.84 o                         
   5  -5   4        576.11        619.29        27.11 o                         
   6  -5   4        450.88        435.91         7.81 o                         
   7  -5   4         39.21         40.45         3.10 o                         
   8  -5   4          2.58          3.27         1.48 o                         
   9  -5   4         89.95         93.17         5.24 o                         
  10  -5   4        247.79        245.62        13.58 o                         
  -8  -4   4         11.98         13.08         2.98 o                         
  -7  -4   4        257.29        274.86        13.69 o                         
  -6  -4   4        577.24        572.10        20.37 o                         
  -5  -4   4         17.68         20.04         3.31 o                         
  -4  -4   4        128.46        157.38         8.90 o                         
  -3  -4   4          6.70         12.91         2.39 o                         
  -2  -4   4       1051.87       1010.88        26.34 o                         
  -1  -4   4       5584.71       5789.22       151.11 o                         
   0  -4   4       1360.44       1579.18        24.14 o                         
   1  -4   4        586.34        703.45        10.43 o                         
   2  -4   4        739.58        737.98         8.04 o                         
   3  -4   4       1374.87       1364.98        14.23 o                         
   4  -4   4        115.52        101.04         2.37 o                         
   5  -4   4          0.72          0.85         0.27 o                         
   6  -4   4        314.69        304.52         5.13 o                         
   7  -4   4        714.47        713.29        15.02 o                         
   8  -4   4         97.54         94.89         4.96 o                         
   9  -4   4          9.10          7.46         2.24 o                         
  10  -4   4        133.85        131.75         9.97 o                         
  -9  -3   4        522.45        549.80        23.96 o                         
  -8  -3   4        119.87        112.67         6.37 o                         
  -7  -3   4          0.64         -1.25         1.25 o                         
  -6  -3   4         42.65         54.82         5.35 o                         
  -5  -3   4        330.74        330.01        13.21 o                         
  -4  -3   4         67.11         55.43         4.88 o                         
  -3  -3   4         65.87         82.53         5.67 o                         
  -2  -3   4        701.35        803.54        13.43 o                         
  -1  -3   4       1629.27       1585.93        34.10 o                         
   0  -3   4        421.72        373.04        11.49 o                         
   1  -3   4       1388.70       1511.60        15.61 o                         
   2  -3   4        562.55        580.73         6.28 o                         
   3  -3   4        774.61        775.09        14.89 o                         
   4  -3   4        910.45        909.79        10.69 o                         
   5  -3   4          2.76          4.07         0.45 o                         
   6  -3   4        193.18        185.56         3.69 o                         
   7  -3   4          1.12          1.01         0.82 o                         
   8  -3   4        510.22        477.93        18.27 o                         
   9  -3   4        589.02        566.29        21.42 o                         
  10  -3   4          1.05          1.30         1.22 o                         
  -9  -2   4        446.93        447.68        45.72 o                         
  -8  -2   4       1003.82       1018.75        23.67 o                         
  -7  -2   4         63.92         62.84         5.85 o                         
  -6  -2   4         90.21         81.62         6.47 o                         
  -5  -2   4        233.21        253.49        11.12 o                         
  -4  -2   4        564.39        568.56        17.20 o                         
  -3  -2   4        832.86        899.10        16.08 o                         
  -2  -2   4        733.08        831.43        15.23 o                         
  -1  -2   4        704.69        696.96        17.14 o                         
   0  -2   4       2366.44       2349.84        31.84 o                         
   1  -2   4        173.55        141.00         3.15 o                         
   2  -2   4        697.47        717.02         9.37 o                         
   3  -2   4       1465.80       1549.01        15.54 o                         
   4  -2   4        414.69        333.07         7.97 o                         
   5  -2   4       2782.98       2779.98        30.14 o                         
   6  -2   4          0.91          0.87         0.49 o                         
   7  -2   4        513.70        515.56        18.43 o                         
   8  -2   4        412.31        399.46        16.93 o                         
   9  -2   4        569.92        592.01        22.66 o                         
  10  -2   4         11.83         12.43         3.26 o                         
 -10  -1   4         40.97         41.31         3.94 o                         
  -9  -1   4         11.35          7.84         2.78 o                         
  -8  -1   4        974.10        967.28        20.57 o                         
  -7  -1   4          4.19          8.83         2.26 o                         
  -6  -1   4         34.29         36.29         4.11 o                         
  -5  -1   4       1957.03       1392.33        32.99 o                         
  -4  -1   4         13.10          8.30         1.95 o                         
  -3  -1   4         79.53         54.15         3.04 o                         
  -2  -1   4       1329.70       1451.50        21.76 o                         
  -1  -1   4        888.67        876.15        16.71 o                         
   0  -1   4        359.29        369.05         7.46 o                         
   1  -1   4        515.14        420.75         5.02 o                         
   2  -1   4       6301.96       6243.07        62.77 o                         
   3  -1   4        700.14        690.07        15.83 o                         
   4  -1   4         37.54         30.73         1.20 o                         
   5  -1   4        830.05        737.15        16.28 o                         
   6  -1   4        414.93        439.71         6.94 o                         
   7  -1   4        419.56        284.53        81.26 o                         
   8  -1   4        232.10        217.98        12.43 o                         
   9  -1   4        192.75        196.08        12.49 o                         
  10  -1   4         66.85         65.59         7.62 o                         
 -10   0   4        341.99        358.70        12.20 o                         
  -9   0   4         43.51         48.31         3.96 o                         
  -8   0   4          2.90          3.95         1.00 o                         
  -7   0   4        277.27        292.98        13.07 o                         
  -6   0   4        873.62        887.79        23.95 o                         
  -5   0   4       1429.59       1471.11        24.12 o                         
  -4   0   4        147.88        154.82         7.73 o                         
  -3   0   4        451.76        427.85        13.06 o                         
  -2   0   4       2868.45       2746.52        52.52 o                         
  -1   0   4        252.57        300.03         8.15 o                         
   0   0   4         73.35         81.01         4.31 o                         
   1   0   4       7630.92       7450.27        64.36 o                         
   2   0   4       1030.85        925.73        28.69 o                         
   3   0   4       1365.50       1387.57        14.18 o                         
   4   0   4          6.50          7.37         1.11 o                         
   5   0   4         10.68          9.01         2.24 o                         
   6   0   4        469.02        461.76        16.78 o                         
   7   0   4        832.56        813.37        25.47 o                         
   8   0   4         46.77         49.01         5.88 o                         
   9   0   4         84.74         73.81         7.53 o                         
 -10   1   4        193.35        156.20        21.82 o                         
  -9   1   4        108.23        102.06         5.68 o                         
  -8   1   4          1.55          1.01         0.69 o                         
  -7   1   4        103.86        102.25         5.30 o                         
  -6   1   4        566.95        615.74        20.25 o                         
  -5   1   4       1016.35       1037.65        27.30 o                         
  -4   1   4        685.10        782.73        32.85 o                         
  -3   1   4        488.34        510.62        10.67 o                         
  -2   1   4       4158.17       4022.91       111.04 o                         
  -1   1   4       1346.81       1318.12        15.18 o                         
   0   1   4         29.09         33.47         1.48 o                         
   1   1   4        239.67        220.43         4.01 o                         
   2   1   4          1.80          3.83         1.29 o                         
   3   1   4        711.69        637.48         9.07 o                         
   4   1   4       1690.33       1662.65        37.22 o                         
   5   1   4         22.63         27.46         3.57 o                         
   6   1   4          1.85          2.28         1.48 o                         
   7   1   4        391.90        371.49        16.14 o                         
   8   1   4       1046.41       1047.99        32.38 o                         
   9   1   4         46.29         54.69         6.75 o                         
 -10   2   4        343.98        340.74        11.23 o                         
  -9   2   4       1070.83       1092.86        22.75 o                         
  -8   2   4         56.28         57.44         4.09 o                         
  -7   2   4        942.71        910.41        40.81 o                         
  -6   2   4       1276.46       1315.11        34.55 o                         
  -5   2   4       1168.24       1108.60        30.02 o                         
  -4   2   4        148.48        117.79         4.93 o                         
  -3   2   4         11.82         16.11         2.24 o                         
  -2   2   4        770.02        789.51        18.31 o                         
  -1   2   4       2101.63       1980.89        29.40 o                         
   0   2   4       4864.10       4580.86        45.50 o                         
   1   2   4       1140.79       1099.10        13.74 o                         
   2   2   4         15.48         13.75         0.82 o                         
   3   2   4          1.63          1.89         0.38 o                         
   4   2   4       1107.25       1055.10        26.84 o                         
   5   2   4       1031.43       1006.78        27.37 o                         
   6   2   4         81.93         68.29         6.21 o                         
   7   2   4         22.04         18.85         3.53 o                         
   8   2   4        153.98        157.23        11.05 o                         
 -10   3   4          0.80          0.16         1.01 o                         
  -9   3   4        262.40        271.33         9.65 o                         
  -8   3   4        312.96        310.61         9.75 o                         
  -7   3   4        534.46        540.11        12.92 o                         
  -6   3   4        379.19        371.76         9.77 o                         
  -5   3   4         33.36         42.20         4.14 o                         
  -4   3   4       1571.83       1612.04        24.72 o                         
  -3   3   4       1824.43       1773.48        63.83 o                         
  -2   3   4         19.50         22.45         1.27 o                         
  -1   3   4          6.83          9.98         0.78 o                         
   0   3   4        122.82        178.64         3.37 o                         
   1   3   4       2579.73       2632.53        25.25 o                         
   2   3   4       1818.39       1845.27        27.02 o                         
   3   3   4         41.29         35.24         1.69 o                         
   4   3   4        342.27        313.42         8.61 o                         
   5   3   4         84.82         78.86         6.50 o                         
   6   3   4         13.38         10.81         2.70 o                         
   7   3   4          3.97          4.04         1.89 o                         
   8   3   4         20.33         16.83         3.78 o                         
 -10   4   4         44.62         45.70         5.92 o                         
  -9   4   4        169.30        173.38         7.39 o                         
  -8   4   4        293.64        304.86         9.57 o                         
  -7   4   4        407.00        443.22        11.24 o                         
  -6   4   4        946.84       1019.72        17.51 o                         
  -5   4   4         79.36         68.02         2.48 o                         
  -4   4   4         99.56         87.75         5.90 o                         
  -3   4   4        181.20        128.46         9.07 o                         
  -2   4   4        688.24        653.41         9.39 o                         
  -1   4   4        789.41        766.12        14.84 o                         
   0   4   4         83.56         86.76         2.67 o                         
   1   4   4        288.66        258.00         5.40 o                         
   2   4   4       2278.95       2259.29        33.78 o                         
   3   4   4        475.66        470.25         8.31 o                         
   4   4   4         80.72         71.56         3.14 o                         
   5   4   4        137.92        126.34         5.94 o                         
   6   4   4         40.12         43.16         5.37 o                         
   7   4   4         76.51         82.60         7.92 o                         
 -10   5   4        334.24        339.51        18.35 o                         
  -9   5   4        242.62        265.22        15.86 o                         
  -8   5   4        392.20        397.60        10.92 o                         
  -7   5   4         14.59         17.72         1.82 o                         
  -6   5   4       2514.81       2871.43       181.49 o                         
  -5   5   4         84.79         74.42         6.10 o                         
  -4   5   4         94.13        109.46         6.83 o                         
  -3   5   4       1623.26       1768.96        39.30 o                         
  -2   5   4         17.24         11.78         0.86 o                         
  -1   5   4         55.64         72.87         2.86 o                         
   0   5   4         10.23          6.87         1.00 o                         
   1   5   4         48.26         39.31         2.57 o                         
   2   5   4       1150.83       1144.41        16.04 o                         
   3   5   4        701.08        714.06        11.76 o                         
   4   5   4         98.72         95.54         5.07 o                         
   5   5   4         11.06          7.96         1.60 o                         
   6   5   4          6.53          7.51         1.82 o                         
   7   5   4        261.93        271.64        10.51 o                         
 -10   6   4        131.20        142.53        12.07 o                         
  -9   6   4        356.65        391.20        20.79 o                         
  -8   6   4         11.67          9.33         2.49 o                         
  -7   6   4         15.67         19.75         3.42 o                         
  -6   6   4        558.75        571.96        19.25 o                         
  -5   6   4       1437.79       1375.04        33.96 o                         
  -4   6   4        447.81        476.06        16.61 o                         
  -3   6   4         36.50         37.98         4.27 o                         
  -2   6   4         32.84         29.64         3.13 o                         
  -1   6   4         95.70         95.65         3.57 o                         
   0   6   4         86.42         89.38         3.91 o                         
   1   6   4        206.00        201.28         5.96 o                         
   2   6   4         60.13         53.46         3.57 o                         
   3   6   4        782.36        743.46        16.33 o                         
   4   6   4        818.49        817.00        22.33 o                         
   5   6   4          0.79         -0.40         0.89 o                         
   6   6   4         32.81         30.00         3.38 o                         
 -10   7   4         11.73         17.42         4.57 o                         
  -9   7   4         55.54         54.51         6.15 o                         
  -8   7   4         23.57         27.91         4.34 o                         
  -7   7   4         84.49         91.76         7.50 o                         
  -6   7   4        120.30        104.54         7.73 o                         
  -5   7   4        188.32        194.37        10.55 o                         
  -4   7   4        128.84        138.98         8.67 o                         
  -3   7   4         36.24         33.59         4.12 o                         
  -2   7   4         68.36         63.92         2.32 o                         
  -1   7   4        117.84        109.84         4.09 o                         
   0   7   4       1281.09       1257.10        16.67 o                         
   1   7   4         42.24         44.75         3.13 o                         
   2   7   4         34.42         33.29         3.46 o                         
   3   7   4         14.11         13.94         2.67 o                         
   4   7   4        223.47        212.38        13.82 o                         
   5   7   4         75.39         87.18         5.72 o                         
  -9   8   4         47.93         44.09         5.77 o                         
  -8   8   4        216.53        200.10        11.92 o                         
  -7   8   4        337.95        331.24        15.36 o                         
  -6   8   4         18.18         18.46         3.41 o                         
  -5   8   4         48.15         47.63         5.48 o                         
  -4   8   4        573.66        580.11        20.49 o                         
  -3   8   4       1207.04       1209.91        32.84 o                         
  -2   8   4          3.18          3.07         1.83 o                         
  -1   8   4          0.62          1.75         0.70 o                         
   0   8   4        119.55        128.85         5.29 o                         
   1   8   4        475.85        454.51        11.73 o                         
   2   8   4         86.14         90.54         5.10 o                         
   3   8   4         80.48         89.18         5.41 o                         
   4   8   4         50.18         53.06         5.21 o                         
  -9   9   4          5.84          5.36         2.54 o                         
  -8   9   4         29.44         21.01         3.91 o                         
  -7   9   4        446.63        431.16        18.60 o                         
  -6   9   4         28.37         32.39         4.84 o                         
  -5   9   4          9.62          8.78         2.57 o                         
  -4   9   4          0.95          2.15         2.02 o                         
  -3   9   4         33.89         38.93         5.07 o                         
  -2   9   4       1104.91       1172.44        34.28 o                         
  -1   9   4         65.61         65.69         6.80 o                         
   0   9   4        104.65         97.68         8.55 o                         
   1   9   4          6.17          7.46         2.79 o                         
   2   9   4        475.53        471.65        15.65 o                         
   3   9   4        366.92        363.90        21.97 o                         
  -8  10   4         31.09         31.30         5.07 o                         
  -7  10   4          6.68          5.67         2.03 o                         
  -6  10   4        308.27        316.02        16.26 o                         
  -5  10   4        411.48        432.87        19.09 o                         
  -4  10   4         71.75         68.88         7.20 o                         
  -3  10   4        219.19        215.22        13.01 o                         
  -2  10   4         60.67         73.49         7.61 o                         
  -1  10   4        259.63        265.08        14.95 o                         
   0  10   4          2.13          2.14         1.25 o                         
   1  10   4        126.74        125.63        10.64 o                         
  -6  11   4          3.99          7.68         2.85 o                         
  -5  11   4        299.47        317.79        16.96 o                         
  -4  11   4        165.73        194.58        13.06 o                         
  -3  11   4          2.40          2.26         2.00 o                         
  -2  11   4         49.62         46.81         6.37 o                         
  -1  11   4         26.59         34.95         5.60 o                         
   1 -12   5         18.84         26.06         4.99 o                         
   2 -12   5          9.21          6.87         2.40 o                         
   3 -12   5         10.10         10.34         2.81 o                         
   4 -12   5        261.47        247.30        13.51 o                         
  -1 -11   5          4.02         -0.09         1.68 o                         
   0 -11   5         77.02         80.79         8.22 o                         
   1 -11   5        110.76        139.15        10.48 o                         
   2 -11   5        187.95        179.65        11.54 o                         
   3 -11   5          1.58          0.90         0.85 o                         
   4 -11   5         42.64         51.72         4.36 o                         
   5 -11   5        221.69        249.84         9.75 o                         
   6 -11   5          0.98          0.41         1.45 o                         
   7 -11   5          1.31         -0.62         1.46 o                         
  -3 -10   5        413.28        424.74        21.57 o                         
  -2 -10   5        111.47        130.27        11.18 o                         
  -1 -10   5         22.21         18.60         4.20 o                         
   0 -10   5        115.89        103.92         5.30 o                         
   1 -10   5        119.15        140.60         9.88 o                         
   2 -10   5        268.09        282.64        10.24 o                         
   3 -10   5         17.77         19.87         2.60 o                         
   4 -10   5          4.18          4.36         2.68 o                         
   5 -10   5        141.53        156.82         7.06 o                         
   6 -10   5        168.37        177.58        13.02 o                         
   7 -10   5         20.66         17.58         4.41 o                         
   8 -10   5          4.58          2.95         1.24 o                         
  -4  -9   5         43.96         41.73         6.21 o                         
  -3  -9   5          1.41         -2.14         2.21 o                         
  -2  -9   5        177.28        169.24         7.84 o                         
  -1  -9   5        332.93        346.31        10.92 o                         
   0  -9   5         14.11         17.24         2.39 o                         
   1  -9   5         91.06         78.71         3.56 o                         
   2  -9   5         85.05         92.15         4.30 o                         
   3  -9   5       1041.64       1063.02        21.30 o                         
   4  -9   5        155.78        156.78         6.67 o                         
   5  -9   5        193.81        184.94         7.14 o                         
   6  -9   5        191.86        204.62         8.25 o                         
   7  -9   5        629.69        618.10        16.13 o                         
   8  -9   5          6.55          4.46         2.29 o                         
   9  -9   5         27.20         26.47         5.26 o                         
  -5  -8   5        238.87        260.62        15.46 o                         
  -4  -8   5        196.48        207.34        13.29 o                         
  -3  -8   5         17.56         19.54         2.30 o                         
  -2  -8   5        444.99        432.83        13.08 o                         
  -1  -8   5        230.55        247.73         8.78 o                         
   0  -8   5         94.38         90.51         4.14 o                         
   1  -8   5        189.87        165.68         4.91 o                         
   2  -8   5         31.25         35.50         2.48 o                         
   3  -8   5       1117.65       1121.93        17.49 o                         
   4  -8   5       1968.03       2030.04        32.38 o                         
   5  -8   5          1.09         -0.07         0.56 o                         
   6  -8   5          8.32          4.88         0.90 o                         
   7  -8   5          6.30          8.61         1.62 o                         
   8  -8   5         50.49         49.05         3.60 o                         
   9  -8   5        229.12        214.73        14.16 o                         
  -6  -7   5         22.57         15.71         3.65 o                         
  -5  -7   5        315.72        327.56        16.58 o                         
  -4  -7   5       1490.70       1429.15        39.56 o                         
  -3  -7   5        425.13        455.04        18.87 o                         
  -2  -7   5        104.10        101.95         8.12 o                         
  -1  -7   5         32.27         29.13         2.67 o                         
   0  -7   5        127.16        145.47         5.02 o                         
   1  -7   5        706.14        691.74        15.03 o                         
   2  -7   5          6.53          6.84         0.93 o                         
   3  -7   5        242.84        245.95         6.33 o                         
   4  -7   5        219.85        227.44         5.74 o                         
   5  -7   5        864.96        887.91        15.64 o                         
   6  -7   5        112.38        107.22         4.06 o                         
   7  -7   5          5.93          5.97         1.90 o                         
   8  -7   5         81.29         87.05         5.06 o                         
   9  -7   5        465.56        468.37        18.80 o                         
  -7  -6   5        141.67        161.25        11.65 o                         
  -6  -6   5         31.11         28.36         4.62 o                         
  -5  -6   5        289.11        259.30        13.91 o                         
  -4  -6   5        648.09        667.51        23.30 o                         
  -3  -6   5         25.74         26.54         4.12 o                         
  -2  -6   5       1147.63       1237.27        33.31 o                         
  -1  -6   5         36.74         29.33         2.53 o                         
   0  -6   5         11.06         18.75         2.12 o                         
   1  -6   5        647.68        629.80        11.25 o                         
   2  -6   5        901.09        952.12        14.35 o                         
   3  -6   5         26.49         26.93         1.72 o                         
   4  -6   5         73.92         63.27         2.59 o                         
   5  -6   5         60.37         59.15         2.67 o                         
   6  -6   5        643.51        629.66        11.52 o                         
   7  -6   5        300.11        306.15         9.38 o                         
   8  -6   5         65.55         74.39         5.77 o                         
   9  -6   5        373.22        389.79        11.57 o                         
  10  -6   5         27.72         29.83         4.67 o                         
  -8  -5   5          0.66          1.65         1.53 o                         
  -7  -5   5        101.17         94.70         8.32 o                         
  -6  -5   5        137.74        155.13        10.32 o                         
  -5  -5   5         10.43         11.02         2.78 o                         
  -4  -5   5        222.35        199.22        10.94 o                         
  -3  -5   5        732.18        860.08        25.22 o                         
  -2  -5   5       1348.63       1427.15        23.30 o                         
  -1  -5   5        532.39        540.16        11.72 o                         
   0  -5   5          3.54          5.37         1.09 o                         
   1  -5   5        395.96        408.09        14.28 o                         
   2  -5   5        454.04        413.74         5.92 o                         
   3  -5   5        632.61        603.23        10.92 o                         
   4  -5   5         22.11         23.75         1.85 o                         
   5  -5   5         33.84         39.84         2.09 o                         
   6  -5   5        608.24        612.17        24.07 o                         
   7  -5   5        642.46        621.73        20.95 o                         
   8  -5   5         45.68         40.63         5.25 o                         
   9  -5   5         19.85         18.23         3.52 o                         
  10  -5   5        111.63        119.61         9.46 o                         
  -8  -4   5         27.08         25.50         5.54 o                         
  -7  -4   5         10.44          7.23         2.29 o                         
  -6  -4   5        582.46        596.94        21.53 o                         
  -5  -4   5        405.57        413.18        16.63 o                         
  -4  -4   5        107.93        102.26         7.29 o                         
  -3  -4   5        184.62        188.09         9.74 o                         
  -2  -4   5        165.27        133.31         5.60 o                         
  -1  -4   5       1081.75       1027.94        17.34 o                         
   0  -4   5       1950.13       2082.64        30.80 o                         
   1  -4   5        171.96        202.79         4.23 o                         
   2  -4   5        148.40        161.70         3.65 o                         
   3  -4   5       1105.05       1057.62        11.71 o                         
   4  -4   5        490.36        443.91         9.65 o                         
   5  -4   5          0.81          0.47         0.36 o                         
   6  -4   5        121.76        122.76         3.93 o                         
   7  -4   5        217.06        215.15        11.16 o                         
   8  -4   5        948.47        911.15        27.44 o                         
   9  -4   5         36.61         29.06         4.54 o                         
  10  -4   5         10.37         13.20         3.31 o                         
  -9  -3   5        454.10        452.69        39.48 o                         
  -8  -3   5        146.99        129.55         9.52 o                         
  -7  -3   5        194.32        166.99        10.41 o                         
  -6  -3   5        250.52        210.22        11.23 o                         
  -5  -3   5        849.86        868.50        24.99 o                         
  -4  -3   5        528.04        515.40        17.20 o                         
  -3  -3   5        185.23        192.85         9.20 o                         
  -2  -3   5         12.95         12.90         1.22 o                         
  -1  -3   5        553.07        522.73        15.61 o                         
   0  -3   5       2404.72       2399.07        33.75 o                         
   1  -3   5        373.79        371.98         6.59 o                         
   2  -3   5        258.10        257.94         4.49 o                         
   3  -3   5       1943.67       1963.25        42.66 o                         
   4  -3   5        504.64        517.85         8.20 o                         
   5  -3   5         84.21         65.75         2.40 o                         
   6  -3   5         27.61         28.23         2.01 o                         
   7  -3   5         14.06         13.00         2.75 o                         
   8  -3   5        516.06        509.22        19.52 o                         
   9  -3   5        294.42        304.13        15.41 o                         
  10  -3   5         78.79         85.07         8.42 o                         
  -9  -2   5         36.23         35.09         5.71 o                         
  -8  -2   5        932.82        950.01        28.98 o                         
  -7  -2   5        273.31        264.24        13.13 o                         
  -6  -2   5        172.87        160.98         9.53 o                         
  -5  -2   5         34.40         35.21         4.05 o                         
  -4  -2   5        795.00        818.28        22.70 o                         
  -3  -2   5       2094.57       2212.56        28.23 o                         
  -2  -2   5        123.78        127.65         4.58 o                         
  -1  -2   5         50.38         52.20         2.44 o                         
   0  -2   5        282.76        248.69         4.44 o                         
   1  -2   5         14.01         26.28         1.61 o                         
   2  -2   5        296.94        263.34         5.51 o                         
   3  -2   5        495.55        548.86         9.75 o                         
   4  -2   5        117.08        107.95         5.29 o                         
   5  -2   5       2885.98       2681.86        59.22 o                         
   6  -2   5         93.14         89.37         2.59 o                         
   7  -2   5        385.08        365.28        15.34 o                         
   8  -2   5          9.69          8.81         2.53 o                         
   9  -2   5        433.94        473.77        20.11 o                         
  10  -2   5        170.39        173.61        12.32 o                         
 -10  -1   5         12.04         10.83         2.07 o                         
  -9  -1   5         10.13         10.29         1.86 o                         
  -8  -1   5        113.66        129.34         9.06 o                         
  -7  -1   5          4.60          6.75         2.23 o                         
  -6  -1   5        336.47        300.30        12.84 o                         
  -5  -1   5        527.35        518.44        17.05 o                         
  -4  -1   5        704.30        798.82        21.78 o                         
  -3  -1   5       3855.36       4422.71        59.67 o                         
  -2  -1   5        196.67        166.14         4.17 o                         
  -1  -1   5         71.66         59.83         2.58 o                         
   0  -1   5        289.93        289.38         7.48 o                         
   1  -1   5        124.60        156.75         5.10 o                         
   2  -1   5       3404.11       3406.59        30.33 o                         
   3  -1   5       2258.50       2323.40        35.87 o                         
   4  -1   5        186.98        181.38         3.78 o                         
   5  -1   5         71.32         53.60         4.81 o                         
   6  -1   5       1189.38       1204.54        24.74 o                         
   7  -1   5        502.16        486.00        18.61 o                         
   8  -1   5        162.16        176.81        11.32 o                         
   9  -1   5         90.22         88.32         8.32 o                         
 -10   0   5        507.02        511.86        15.12 o                         
  -9   0   5          0.77         -0.85         0.85 o                         
  -8   0   5        276.81        262.18         9.51 o                         
  -7   0   5          3.00          3.70         1.31 o                         
  -6   0   5       1064.02       1048.52        27.80 o                         
  -5   0   5        538.02        507.58        11.75 o                         
  -4   0   5        336.99        313.87        35.20 o                         
  -3   0   5        260.18        253.42         9.70 o                         
  -2   0   5       2505.07       2523.98        40.84 o                         
  -1   0   5          7.58         15.29         0.90 o                         
   0   0   5          1.28          5.80         0.97 o                         
   1   0   5        320.92        324.09         4.29 o                         
   2   0   5        958.57        820.44        17.12 o                         
   3   0   5        337.19        334.67         4.92 o                         
   4   0   5        237.63        255.86         4.56 o                         
   5   0   5         62.52         64.43         5.52 o                         
   6   0   5          4.97          7.69         2.55 o                         
   7   0   5        877.43        879.69        27.55 o                         
   8   0   5        210.73        228.22        13.37 o                         
   9   0   5        203.63        218.51        13.79 o                         
 -10   1   5        136.77        116.21         6.60 o                         
  -9   1   5        560.40        493.12        44.38 o                         
  -8   1   5         42.68         47.42         3.68 o                         
  -7   1   5         19.34         20.94         3.48 o                         
  -6   1   5         15.22         14.08         2.88 o                         
  -5   1   5        904.81        867.37        24.53 o                         
  -4   1   5        152.08        122.21         4.72 o                         
  -3   1   5         87.47         96.35         3.21 o                         
  -2   1   5       1133.70       1092.10        16.83 o                         
  -1   1   5       6756.49       6550.44        67.67 o                         
   0   1   5        901.51        819.23         9.24 o                         
   1   1   5       2997.40       3018.55        39.22 o                         
   2   1   5        158.89        151.88        12.84 o                         
   3   1   5          8.79         14.17         1.05 o                         
   4   1   5       1068.69       1070.30        18.00 o                         
   5   1   5          5.69          7.10         1.20 o                         
   6   1   5         17.41         12.89         2.77 o                         
   7   1   5        972.15        948.13        29.18 o                         
   8   1   5        430.88        464.46        19.97 o                         
 -10   2   5         29.38         23.33         2.86 o                         
  -9   2   5        455.51        481.76        13.68 o                         
  -8   2   5         12.13         17.76         2.30 o                         
  -7   2   5          1.50          0.16         1.33 o                         
  -6   2   5        133.53        123.69         8.64 o                         
  -5   2   5          5.28          1.81         1.14 o                         
  -4   2   5       1412.48       1363.05        34.95 o                         
  -3   2   5         12.83         14.42         1.31 o                         
  -2   2   5         15.28         12.37         1.17 o                         
  -1   2   5       1227.80       1300.67        27.48 o                         
   0   2   5       2352.11       2366.21        36.15 o                         
   1   2   5         68.35         43.00         1.67 o                         
   2   2   5        500.14        491.01         9.26 o                         
   3   2   5         19.55         26.88         1.45 o                         
   4   2   5        305.60        301.70         8.10 o                         
   5   2   5        241.74        260.14         8.42 o                         
   6   2   5         57.22         59.93         6.01 o                         
   7   2   5         34.76         36.63         5.08 o                         
   8   2   5          8.58          7.05         2.48 o                         
 -10   3   5         43.77         45.30         4.15 o                         
  -9   3   5         33.92         33.01         3.25 o                         
  -8   3   5        589.36        625.00        15.03 o                         
  -7   3   5       1271.81       1328.75        32.06 o                         
  -6   3   5        154.39        169.18         7.08 o                         
  -5   3   5        337.86        383.49        10.19 o                         
  -4   3   5       2317.48       2470.58        52.09 o                         
  -3   3   5       2115.56       2097.20        75.86 o                         
  -2   3   5         71.01         97.57         2.55 o                         
  -1   3   5        575.44        588.05        18.86 o                         
   0   3   5          9.94          4.38         0.52 o                         
   1   3   5       2887.58       2895.85        36.08 o                         
   2   3   5       1536.97       1534.34        23.37 o                         
   3   3   5        309.16        293.66         4.40 o                         
   4   3   5         41.28         44.31         3.11 o                         
   5   3   5         93.70         86.74         4.62 o                         
   6   3   5        179.19        181.29         7.34 o                         
   7   3   5         78.84         82.51         5.72 o                         
   8   3   5         51.37         62.34         7.16 o                         
 -10   4   5        101.64        121.64        10.63 o                         
  -9   4   5         17.79         18.90         3.72 o                         
  -8   4   5         44.52         56.53         4.86 o                         
  -7   4   5       1480.07       1513.26        33.32 o                         
  -6   4   5        824.40        936.20        89.36 o                         
  -5   4   5         32.43         32.20         1.74 o                         
  -4   4   5          9.83         14.09         1.18 o                         
  -3   4   5         44.11         33.77         1.65 o                         
  -2   4   5        998.84        961.33        22.66 o                         
  -1   4   5        233.47        217.77         4.34 o                         
   0   4   5          1.83          3.47         0.56 o                         
   1   4   5         54.71         42.95         3.31 o                         
   2   4   5        901.22        818.23        22.45 o                         
   3   4   5        559.80        565.74         9.58 o                         
   4   4   5         37.71         42.00         3.19 o                         
   5   4   5         70.11         67.97         4.29 o                         
   6   4   5        261.71        261.31         9.31 o                         
   7   4   5        523.70        526.28        30.36 o                         
 -10   5   5        576.48        619.41        26.31 o                         
  -9   5   5        242.23        254.16        15.73 o                         
  -8   5   5          2.68          3.83         0.89 o                         
  -7   5   5        219.35        220.60         6.66 o                         
  -6   5   5        782.35        693.91        24.10 o                         
  -5   5   5       1369.53       1337.38        23.94 o                         
  -4   5   5        368.75        353.96        13.64 o                         
  -3   5   5        101.49        101.98         6.63 o                         
  -2   5   5        110.41        104.29         2.49 o                         
  -1   5   5        467.72        470.59        15.43 o                         
   0   5   5         42.23         46.07         2.68 o                         
   1   5   5          1.38          1.35         0.82 o                         
   2   5   5       1054.93        959.92        14.21 o                         
   3   5   5        744.75        681.76        25.64 o                         
   4   5   5         19.34         19.12         2.33 o                         
   5   5   5         74.33         70.72         4.64 o                         
   6   5   5          5.16          5.52         2.68 o                         
   7   5   5         94.18         84.19         8.49 o                         
 -10   6   5         10.19         18.14         4.46 o                         
  -9   6   5        108.61        135.32        12.04 o                         
  -8   6   5         93.68         98.39         8.08 o                         
  -7   6   5         54.68         48.61         5.37 o                         
  -6   6   5          8.62         10.52         2.47 o                         
  -5   6   5        964.50        906.84        26.04 o                         
  -4   6   5        726.48        768.53        23.17 o                         
  -3   6   5         88.08         88.65         6.54 o                         
  -2   6   5          7.05          5.61         0.71 o                         
  -1   6   5         43.82         32.55         2.34 o                         
   0   6   5        665.07        643.78        12.96 o                         
   1   6   5        304.08        326.81         6.18 o                         
   2   6   5         38.35         40.97         3.11 o                         
   3   6   5        123.67        110.08        10.35 o                         
   4   6   5        201.78        182.60        14.11 o                         
   5   6   5         66.85         76.55         5.09 o                         
   6   6   5          0.77          1.05         0.90 o                         
  -9   7   5         45.78         43.60         5.63 o                         
  -8   7   5        332.72        335.82        16.02 o                         
  -7   7   5        520.81        514.63        19.93 o                         
  -6   7   5         55.58         50.04         5.47 o                         
  -5   7   5        151.92        132.67         8.85 o                         
  -4   7   5        475.76        478.91        17.78 o                         
  -3   7   5         75.93         84.21         6.82 o                         
  -2   7   5         67.09         66.32         3.47 o                         
  -1   7   5         19.92         22.13         1.88 o                         
   0   7   5        820.56        826.12        16.02 o                         
   1   7   5        598.29        594.73        13.47 o                         
   2   7   5         58.65         57.88         3.91 o                         
   3   7   5          1.38          1.60         0.81 o                         
   4   7   5          0.72          0.87         0.88 o                         
   5   7   5          1.92          3.16         1.27 o                         
  -9   8   5         56.35         64.51         7.15 o                         
  -8   8   5         82.31         75.46         7.45 o                         
  -7   8   5        270.52        279.54        14.37 o                         
  -6   8   5         30.60         24.41         3.95 o                         
  -5   8   5        101.19         97.67         8.03 o                         
  -4   8   5          0.78          0.02         1.25 o                         
  -3   8   5        421.66        409.41        16.97 o                         
  -2   8   5        375.37        374.27        16.15 o                         
  -1   8   5          1.85          2.86         0.85 o                         
   0   8   5        182.07        178.90         6.49 o                         
   1   8   5        372.33        374.05        10.94 o                         
   2   8   5         82.78         97.30         5.41 o                         
   3   8   5         29.12         34.32         3.31 o                         
   4   8   5         60.90         55.08         4.52 o                         
  -8   9   5         27.05         26.42         4.67 o                         
  -7   9   5        172.41        145.43        10.53 o                         
  -6   9   5          7.95         12.19         3.21 o                         
  -5   9   5        147.48        159.15        10.98 o                         
  -4   9   5          2.25          1.88         1.16 o                         
  -3   9   5         46.27         50.14         5.91 o                         
  -2   9   5        309.08        301.31        15.23 o                         
  -1   9   5        253.55        239.17        13.86 o                         
   0   9   5         37.41         37.59         5.17 o                         
   1   9   5          0.67         -1.40         1.84 o                         
   2   9   5        371.79        373.50        18.40 o                         
   3   9   5        481.07        502.23        22.41 o                         
  -7  10   5          7.94          8.87         2.84 o                         
  -6  10   5         95.97         96.93         8.88 o                         
  -5  10   5        595.85        595.34        23.59 o                         
  -4  10   5        141.35        160.18        11.38 o                         
  -3  10   5        717.92        726.42        26.44 o                         
  -2  10   5         39.25         50.37         6.31 o                         
  -1  10   5        278.63        286.09        16.08 o                         
   0  10   5         81.88         87.81         8.63 o                         
   1  10   5         71.90         75.18         8.23 o                         
  -6  11   5         40.50         43.07         6.13 o                         
  -5  11   5        127.28        131.14        10.79 o                         
  -4  11   5        321.08        325.72        17.54 o                         
  -3  11   5        374.16        374.55        18.97 o                         
   2 -12   6         31.63         26.61         4.61 o                         
   3 -12   6          1.04          3.96         2.09 o                         
  -1 -11   6          5.29          3.40         1.50 o                         
   0 -11   6          6.16          4.13         2.21 o                         
   1 -11   6        157.57        163.76        11.48 o                         
   2 -11   6        327.00        341.13        11.99 o                         
   3 -11   6         51.99         42.00         3.96 o                         
   4 -11   6          1.06          0.83         1.50 o                         
   5 -11   6         17.41         20.41         4.53 o                         
   6 -11   6        185.42        197.07        14.52 o                         
  -3 -10   6         67.45         74.67         8.68 o                         
  -2 -10   6         44.33         40.37         6.29 o                         
  -1 -10   6         35.32         34.53         3.55 o                         
   0 -10   6         19.30         17.21         2.10 o                         
   1 -10   6         74.08         75.86         3.73 o                         
   2 -10   6        860.99        811.51        15.56 o                         
   3 -10   6        317.94        317.93        11.86 o                         
   4 -10   6         52.93         61.10         4.37 o                         
   5 -10   6         14.52         17.04         4.01 o                         
   6 -10   6        340.75        365.63        19.26 o                         
   7 -10   6         41.35         35.22         5.76 o                         
  -4  -9   6         10.45         10.01         3.05 o                         
  -3  -9   6          0.56         16.73         3.97 o                         
  -2  -9   6        162.51        165.12         7.58 o                         
  -1  -9   6         58.42         72.84         4.93 o                         
   0  -9   6         78.90         90.68         6.08 o                         
   1  -9   6        155.98        127.63         4.65 o                         
   2  -9   6          2.95          1.21         0.66 o                         
   3  -9   6        602.08        619.21        12.45 o                         
   4  -9   6        278.27        292.62         9.39 o                         
   5  -9   6          5.95          6.76         1.23 o                         
   6  -9   6         81.54         87.30         5.40 o                         
   7  -9   6        347.13        361.17        11.86 o                         
   8  -9   6         37.61         38.08         6.05 o                         
  -5  -8   6        318.51        291.40        16.68 o                         
  -4  -8   6        407.21        417.26        19.86 o                         
  -3  -8   6         75.02         74.16         7.96 o                         
  -2  -8   6        288.84        279.65         9.64 o                         
  -1  -8   6         51.90         47.88         3.87 o                         
   0  -8   6         33.01         35.71         2.65 o                         
   1  -8   6          1.65          1.21         0.70 o                         
   2  -8   6          0.60          0.54         0.56 o                         
   3  -8   6        805.01        793.09        13.97 o                         
   4  -8   6       1240.54       1277.98        19.18 o                         
   5  -8   6         11.86         12.50         1.35 o                         
   6  -8   6        376.71        377.84        15.39 o                         
   7  -8   6         54.43         49.62         5.26 o                         
   8  -8   6         76.81         94.42         7.68 o                         
   9  -8   6        292.88        261.60        13.78 o                         
  -6  -7   6          0.97          0.74         1.21 o                         
  -5  -7   6        169.55        164.81        11.88 o                         
  -4  -7   6        941.98        959.14        31.48 o                         
  -3  -7   6        310.29        314.38        15.63 o                         
  -2  -7   6         11.75         12.34         2.85 o                         
  -1  -7   6          2.54          3.59         1.09 o                         
   0  -7   6        101.05         94.86         4.12 o                         
   1  -7   6        569.40        560.42        11.23 o                         
   2  -7   6        254.65        259.70         7.25 o                         
   3  -7   6          1.13          0.59         0.79 o                         
   4  -7   6         64.50         70.45         3.06 o                         
   5  -7   6       1817.94       1852.59        27.66 o                         
   6  -7   6        216.01        197.61        10.35 o                         
   7  -7   6         69.60         64.69         4.23 o                         
   8  -7   6         33.74         40.62         5.13 o                         
   9  -7   6        423.07        403.72        17.77 o                         
  -7  -6   6        337.62        375.32        18.78 o                         
  -6  -6   6         17.18         10.22         2.90 o                         
  -5  -6   6         98.05         85.68         7.94 o                         
  -4  -6   6        201.18        177.11        11.24 o                         
  -3  -6   6        955.19        986.04        29.63 o                         
  -2  -6   6        291.77        324.71         9.23 o                         
  -1  -6   6         37.34         37.75         2.96 o                         
   0  -6   6         41.11         66.11         3.97 o                         
   1  -6   6        525.70        486.91        13.40 o                         
   2  -6   6       2777.03       2931.41       115.03 o                         
   3  -6   6        445.71        460.98         8.53 o                         
   4  -6   6        224.66        241.52         5.42 o                         
   5  -6   6         39.70         33.54         1.65 o                         
   6  -6   6        844.83        841.80        17.19 o                         
   7  -6   6        490.06        477.28        11.96 o                         
   8  -6   6        209.13        210.49         7.74 o                         
   9  -6   6          2.33         11.91         2.90 o                         
  -7  -5   6         11.09          7.37         2.36 o                         
  -6  -5   6        791.79        729.59        25.62 o                         
  -5  -5   6        204.88        212.39        12.18 o                         
  -4  -5   6          1.57         -1.64         1.64 o                         
  -3  -5   6         65.54         60.19         5.73 o                         
  -2  -5   6       1717.66       1638.81        51.88 o                         
  -1  -5   6        838.19        784.44        15.38 o                         
   0  -5   6         76.61         75.29         5.96 o                         
   1  -5   6         78.43         81.73         5.92 o                         
   2  -5   6        717.31        687.19        11.59 o                         
   3  -5   6         37.24         32.27         1.52 o                         
   4  -5   6          8.18          4.20         0.53 o                         
   5  -5   6        493.48        488.84         9.52 o                         
   6  -5   6          0.95          0.38         0.61 o                         
   7  -5   6        260.04        252.63         7.95 o                         
   8  -5   6        162.12        148.53         9.84 o                         
   9  -5   6          0.79         -0.97         1.25 o                         
  -8  -4   6         15.92         15.59         3.54 o                         
  -7  -4   6         19.60         20.42         4.02 o                         
  -6  -4   6        742.41        796.25        26.34 o                         
  -5  -4   6       1200.69       1214.26        33.60 o                         
  -4  -4   6          3.90          9.26         2.51 o                         
  -3  -4   6        513.72        538.68        10.95 o                         
  -2  -4   6        135.63        160.10         5.35 o                         
  -1  -4   6        275.35        261.69        11.08 o                         
   0  -4   6       1222.11       1150.77        28.09 o                         
   1  -4   6        772.73        799.47        12.11 o                         
   2  -4   6       1321.58       1379.63        17.96 o                         
   3  -4   6         24.00         16.72         0.83 o                         
   4  -4   6        387.08        379.30         8.05 o                         
   5  -4   6       1150.53       1138.30        13.57 o                         
   6  -4   6         97.68        107.23         3.46 o                         
   7  -4   6        294.51        292.00        13.55 o                         
   8  -4   6        774.28        786.33        25.51 o                         
   9  -4   6         55.92         46.59         5.77 o                         
  -9  -3   6        239.31        197.41        12.89 o                         
  -8  -3   6        296.48        331.82        16.27 o                         
  -7  -3   6          6.60          3.86         1.98 o                         
  -6  -3   6        400.29        355.04        15.46 o                         
  -5  -3   6        314.13        305.21        13.50 o                         
  -4  -3   6        721.63        698.06        21.45 o                         
  -3  -3   6        226.87        249.73         6.10 o                         
  -2  -3   6         86.56         97.50         7.42 o                         
  -1  -3   6          1.15          4.29         1.88 o                         
   0  -3   6        800.62        807.44        26.13 o                         
   1  -3   6        154.20        143.67         3.90 o                         
   2  -3   6       1681.55       1772.64        31.43 o                         
   3  -3   6         24.86         27.64         1.82 o                         
   4  -3   6        265.37        234.15         5.29 o                         
   5  -3   6        780.65        739.18        11.30 o                         
   6  -3   6         64.92         67.45         7.27 o                         
   7  -3   6          0.60         -0.21         1.01 o                         
   8  -3   6         51.21         60.18         6.41 o                         
   9  -3   6        166.56        166.69        11.47 o                         
  -9  -2   6         13.55         12.28         2.33 o                         
  -8  -2   6        371.49        366.03        16.81 o                         
  -7  -2   6        871.09        710.96        24.23 o                         
  -6  -2   6         62.49         66.95         6.29 o                         
  -5  -2   6         11.41          5.48         1.91 o                         
  -4  -2   6        411.10        423.22        15.37 o                         
  -3  -2   6       2576.90       2671.94        55.24 o                         
  -2  -2   6        963.84       1009.12        17.39 o                         
  -1  -2   6          8.46         13.99         1.09 o                         
   0  -2   6          7.70         18.50         0.89 o                         
   1  -2   6       1720.59       1714.50        19.41 o                         
   2  -2   6        475.07        415.06        18.48 o                         
   3  -2   6          1.32          2.14         0.52 o                         
   4  -2   6        485.31        475.69         9.67 o                         
   5  -2   6        808.34        722.40        38.62 o                         
   6  -2   6       1199.99       1155.87        31.02 o                         
   7  -2   6        166.73        165.04        10.23 o                         
   8  -2   6         25.25         20.25         3.84 o                         
   9  -2   6        175.90        171.52        11.83 o                         
  -9  -1   6         13.26         13.52         2.29 o                         
  -8  -1   6        170.55        158.92        10.56 o                         
  -7  -1   6         63.84         68.20         6.49 o                         
  -6  -1   6        759.54        711.93        22.48 o                         
  -5  -1   6        293.18        277.50        12.11 o                         
  -4  -1   6        598.20        664.27        20.02 o                         
  -3  -1   6       2648.56       2977.73        59.79 o                         
  -2  -1   6         36.03         17.01         1.28 o                         
  -1  -1   6        401.64        461.85         7.16 o                         
   0  -1   6        352.41        421.84        12.91 o                         
   1  -1   6        831.35        890.15        14.06 o                         
   2  -1   6        822.81        801.32        17.55 o                         
   3  -1   6       1042.68        992.34        14.68 o                         
   4  -1   6          5.49          6.56         0.64 o                         
   5  -1   6         15.72         16.21         1.22 o                         
   6  -1   6        441.39        441.79         9.20 o                         
   7  -1   6        762.25        814.38        26.13 o                         
   8  -1   6        134.77        145.49        10.34 o                         
   9  -1   6         15.71         16.13         3.55 o                         
 -10   0   6        218.66        201.08         9.24 o                         
  -9   0   6        202.79        204.74        13.90 o                         
  -8   0   6        114.86        106.57         8.61 o                         
  -7   0   6         47.01         48.92         5.48 o                         
  -6   0   6        917.57        871.69        18.05 o                         
  -5   0   6       1635.70       1606.81        26.62 o                         
  -4   0   6        124.53        119.36         4.91 o                         
  -3   0   6          5.63          0.60         1.61 o                         
  -2   0   6       5127.87       5310.65        62.18 o                         
  -1   0   6        500.97        433.53         5.51 o                         
   0   0   6        293.29        382.45         6.21 o                         
   1   0   6       1000.67       1047.50        22.80 o                         
   2   0   6       1525.20       1517.60        34.95 o                         
   3   0   6        359.97        330.34        10.32 o                         
   4   0   6        637.78        655.19         8.50 o                         
   5   0   6        112.22        123.67         4.25 o                         
   6   0   6          4.27         13.66         1.58 o                         
   7   0   6        487.77        499.10        19.63 o                         
   8   0   6        957.98       1076.88        33.30 o                         
   9   0   6        392.69        427.63        20.05 o                         
 -10   1   6         67.36         57.85         4.70 o                         
  -9   1   6        164.63        168.43        21.37 o                         
  -8   1   6         39.59         39.11         4.77 o                         
  -7   1   6         63.34         61.69         6.24 o                         
  -6   1   6         12.55         10.67         2.50 o                         
  -5   1   6        737.89        717.59        15.56 o                         
  -4   1   6        947.95        929.85        25.37 o                         
  -3   1   6        166.81        194.82         7.45 o                         
  -2   1   6          8.71          8.52         0.89 o                         
  -1   1   6        137.18        114.94         7.05 o                         
   0   1   6       1535.75       1433.86        27.55 o                         
   1   1   6       7305.06       7611.01        48.25 o                         
   2   1   6       1527.12       1516.37        25.76 o                         
   3   1   6        126.66        157.94         3.97 o                         
   4   1   6        688.90        662.57        10.22 o                         
   5   1   6        187.39        205.57         6.51 o                         
   6   1   6          7.18          8.56         1.41 o                         
   7   1   6        253.94        254.92        13.94 o                         
   8   1   6         47.10         64.74         7.30 o                         
 -10   2   6          0.95          2.23         1.08 o                         
  -9   2   6        106.14        128.07         9.27 o                         
  -8   2   6        154.22        179.74        11.13 o                         
  -7   2   6        901.83        862.77        27.42 o                         
  -6   2   6          1.99          2.21         1.46 o                         
  -5   2   6          9.38          7.77         1.69 o                         
  -4   2   6       1379.49       1304.70        22.67 o                         
  -3   2   6        902.49        801.43        46.95 o                         
  -2   2   6        103.70         97.51         3.01 o                         
  -1   2   6         56.09         53.15         1.82 o                         
   0   2   6       1144.18       1174.65        18.00 o                         
   1   2   6        325.62        304.12         5.85 o                         
   2   2   6       1451.11       1426.04        36.19 o                         
   3   2   6         71.11         68.21         2.55 o                         
   4   2   6        178.38        170.52        11.22 o                         
   5   2   6        116.74        108.13         4.94 o                         
   6   2   6        386.57        406.18        14.56 o                         
   7   2   6         52.32         55.17         6.50 o                         
   8   2   6          1.65          3.11         2.11 o                         
 -10   3   6        184.98        193.14         8.69 o                         
  -9   3   6         47.42         41.49         3.70 o                         
  -8   3   6          9.35         12.05         1.93 o                         
  -7   3   6        633.72        610.98        22.97 o                         
  -6   3   6       1531.84       1500.80        27.55 o                         
  -5   3   6        380.77        384.04         7.38 o                         
  -4   3   6         70.05         77.98         4.82 o                         
  -3   3   6       2584.03       2514.82        76.58 o                         
  -2   3   6         63.67         52.92         2.30 o                         
  -1   3   6        446.50        457.62         7.39 o                         
   0   3   6         59.81         63.76         2.40 o                         
   1   3   6        850.21        818.36        14.73 o                         
   2   3   6        326.10        287.51         5.83 o                         
   3   3   6        234.35        251.63         4.14 o                         
   4   3   6        125.36        115.75         5.17 o                         
   5   3   6        306.42        295.52         9.25 o                         
   6   3   6         69.40         79.07         4.78 o                         
   7   3   6         87.46        116.60         9.68 o                         
 -10   4   6         92.10        120.76        10.83 o                         
  -9   4   6          3.59          2.98         1.05 o                         
  -8   4   6         20.93         24.61         2.57 o                         
  -7   4   6        986.99        993.30        22.58 o                         
  -6   4   6        451.16        463.80        12.61 o                         
  -5   4   6        540.20        544.92        20.06 o                         
  -4   4   6         27.99         27.27         1.77 o                         
  -3   4   6        232.49        239.17         5.74 o                         
  -2   4   6        547.60        545.16        13.49 o                         
  -1   4   6        770.80        792.90        28.30 o                         
   0   4   6        119.48        114.38         3.42 o                         
   1   4   6         13.72         14.02         1.25 o                         
   2   4   6        397.61        352.38         6.95 o                         
   3   4   6        839.39        875.17        12.82 o                         
   4   4   6        159.73        174.76         6.80 o                         
   5   4   6         15.03         17.29         2.27 o                         
   6   4   6        303.05        283.45         9.87 o                         
   7   4   6        189.97        207.09        13.37 o                         
 -10   5   6        283.90        320.16        18.43 o                         
  -9   5   6         67.62         75.77         8.57 o                         
  -8   5   6          2.52          4.82         2.35 o                         
  -7   5   6        587.59        607.39        25.28 o                         
  -6   5   6        206.92        224.53        11.93 o                         
  -5   5   6       1528.40       1452.10        36.09 o                         
  -4   5   6        663.40        626.39        19.80 o                         
  -3   5   6         35.87         31.23         1.63 o                         
  -2   5   6         61.88         72.86         4.56 o                         
  -1   5   6        261.17        242.11         5.75 o                         
   0   5   6        188.11        191.60         4.80 o                         
   1   5   6         14.80         14.68         1.70 o                         
   2   5   6        110.35         95.04         3.52 o                         
   3   5   6        152.85        135.51         5.94 o                         
   4   5   6         39.80         41.35         3.75 o                         
   5   5   6        223.65        223.53         8.63 o                         
   6   5   6         44.43         42.64         3.85 o                         
  -9   6   6         40.67         51.85         7.53 o                         
  -8   6   6        335.19        355.77        16.53 o                         
  -7   6   6         12.95         11.96         3.10 o                         
  -6   6   6         53.98         63.04         6.19 o                         
  -5   6   6        173.55        176.90        10.12 o                         
  -4   6   6       1010.73       1016.66        28.52 o                         
  -3   6   6       1213.94       1205.89        31.64 o                         
  -2   6   6         64.35         65.14         5.84 o                         
  -1   6   6          7.15          6.47         1.17 o                         
   0   6   6       1337.30       1339.08        22.50 o                         
   1   6   6        287.44        279.70         8.33 o                         
   2   6   6          9.04          9.60         1.62 o                         
   3   6   6         62.42         52.08         3.83 o                         
   4   6   6         93.32         84.33         5.13 o                         
   5   6   6        325.97        316.22        10.97 o                         
  -9   7   6        231.23        238.96        13.60 o                         
  -8   7   6         94.31         83.74         7.90 o                         
  -7   7   6        493.63        507.49        20.27 o                         
  -6   7   6         14.32         24.51         4.01 o                         
  -5   7   6         12.34         11.88         2.81 o                         
  -4   7   6         28.41         35.16         4.60 o                         
  -3   7   6        135.92        132.14         8.82 o                         
  -2   7   6        166.77        164.27         9.53 o                         
  -1   7   6          4.42          4.43         0.93 o                         
   0   7   6        347.03        346.42        14.80 o                         
   1   7   6       1455.46       1436.80        25.09 o                         
   2   7   6         38.52         37.38         3.29 o                         
   3   7   6         21.39         18.98         2.46 o                         
   4   7   6         95.63         95.36         5.75 o                         
  -9   8   6          0.41         -0.96         1.32 o                         
  -8   8   6          1.01         -1.29         1.57 o                         
  -7   8   6        249.17        252.26        13.99 o                         
  -6   8   6        423.18        411.21        18.15 o                         
  -5   8   6          2.26         -0.37         1.52 o                         
  -4   8   6         76.27         72.11         6.91 o                         
  -3   8   6        117.27         97.51         8.11 o                         
  -2   8   6        967.38        934.68        28.87 o                         
  -1   8   6         13.60         12.42         2.98 o                         
   0   8   6         26.94         25.68         4.21 o                         
   1   8   6         39.17         31.72         3.40 o                         
   2   8   6        239.32        232.67         8.75 o                         
   3   8   6        160.93        167.01         7.73 o                         
  -8   9   6         40.25         38.65         5.68 o                         
  -7   9   6          5.02          3.09         1.46 o                         
  -6   9   6         15.25         18.41         3.66 o                         
  -5   9   6        203.31        225.95        13.47 o                         
  -4   9   6         54.83         53.15         6.30 o                         
  -3   9   6          1.91          3.68         1.91 o                         
  -2   9   6          8.24          7.73         2.42 o                         
  -1   9   6        824.32        835.77        28.40 o                         
   0   9   6         52.73         61.67         7.01 o                         
   1   9   6         45.11         48.40         6.17 o                         
   2   9   6         32.40         38.22         5.73 o                         
  -7  10   6          3.15          4.73         2.42 o                         
  -6  10   6         11.19         12.09         3.45 o                         
  -5  10   6        371.52        350.42        17.98 o                         
  -4  10   6        422.02        422.34        19.61 o                         
  -3  10   6         66.99         67.62         7.46 o                         
  -2  10   6         12.74         13.96         3.30 o                         
  -1  10   6         38.85         39.03         5.78 o                         
   0  10   6         63.92         65.37         7.78 o                         
   0 -11   7          4.84          1.07         0.76 o                         
   1 -11   7         86.94         71.82         5.27 o                         
   2 -11   7        330.76        336.88        18.60 o                         
   3 -11   7        484.20        461.58        14.05 o                         
   4 -11   7          1.52         -0.98         1.53 o                         
   5 -11   7         14.72         15.49         3.92 o                         
  -2 -10   7        113.36        117.57        10.98 o                         
  -1 -10   7         81.84         94.57         6.05 o                         
   0 -10   7         42.82         51.76         4.54 o                         
   1 -10   7         38.96         37.95         2.68 o                         
   2 -10   7        453.95        423.92        10.73 o                         
   3 -10   7        263.01        286.60         8.49 o                         
   4 -10   7         21.17         16.76         3.89 o                         
   5 -10   7        133.48        158.46        12.20 o                         
   6 -10   7         53.27         60.54         7.81 o                         
   7 -10   7          1.06          2.03         1.96 o                         
  -4  -9   7         15.74         15.29         4.09 o                         
  -3  -9   7         24.91         34.89         5.89 o                         
  -2  -9   7          0.87          1.65         0.77 o                         
  -1  -9   7         30.02         25.97         3.05 o                         
   0  -9   7        684.22        689.08        16.10 o                         
   1  -9   7        113.95        115.87         5.28 o                         
   2  -9   7          2.17          1.61         0.81 o                         
   3  -9   7        209.53        216.89         6.89 o                         
   4  -9   7        400.92        427.80         9.95 o                         
   5  -9   7        376.68        365.19        18.47 o                         
   6  -9   7         53.50         53.42         4.62 o                         
   7  -9   7         17.17         18.51         2.68 o                         
   8  -9   7        306.46        310.71        21.52 o                         
  -5  -8   7        159.58        163.20        12.53 o                         
  -4  -8   7        325.72        345.71        18.27 o                         
  -3  -8   7         82.01         91.54         8.79 o                         
  -2  -8   7        117.66        117.95         9.85 o                         
  -1  -8   7        156.01        142.71         5.50 o                         
   0  -8   7        113.94        127.07         5.22 o                         
   1  -8   7        167.88        175.18         6.26 o                         
   2  -8   7          0.89          0.44         0.55 o                         
   3  -8   7          1.18         -0.34         0.66 o                         
   4  -8   7        291.90        304.26         7.44 o                         
   5  -8   7        482.74        482.91        17.98 o                         
   6  -8   7        251.15        223.47        12.00 o                         
   7  -8   7         26.99         27.98         4.18 o                         
   8  -8   7          5.04          8.75         2.66 o                         
  -6  -7   7        157.98        172.09        12.81 o                         
  -5  -7   7          2.72         -0.05         1.52 o                         
  -4  -7   7        360.95        353.20        17.71 o                         
  -3  -7   7        366.95        381.64        18.02 o                         
  -2  -7   7         40.49         50.15         3.66 o                         
  -1  -7   7         22.55         20.56         2.46 o                         
   0  -7   7        256.48        229.13         8.37 o                         
   1  -7   7        662.15        680.10        12.90 o                         
   2  -7   7       1182.79       1227.25        38.62 o                         
   3  -7   7         16.61         13.92         1.28 o                         
   4  -7   7         66.33         66.39         3.73 o                         
   5  -7   7        471.99        470.33        13.07 o                         
   6  -7   7         14.59         15.42         3.12 o                         
   7  -7   7         49.51         45.87         5.34 o                         
   8  -7   7         16.33         12.17         2.94 o                         
   9  -7   7        370.03        362.90        17.35 o                         
  -7  -6   7        159.35        146.98        11.74 o                         
  -6  -6   7        161.11        152.56        11.56 o                         
  -5  -6   7          3.35          1.71         1.36 o                         
  -4  -6   7        124.92        107.85         8.92 o                         
  -3  -6   7        627.98        579.26        21.68 o                         
  -2  -6   7         39.62         38.79         3.04 o                         
  -1  -6   7        458.21        466.56        13.50 o                         
   0  -6   7          1.60          2.18         1.38 o                         
   1  -6   7        602.04        568.75        19.40 o                         
   2  -6   7       2107.91       2177.28        30.27 o                         
   3  -6   7        236.20        252.60         5.50 o                         
   4  -6   7         20.55         25.70         1.51 o                         
   5  -6   7         42.42         40.22         3.39 o                         
   6  -6   7          1.68          3.08         1.34 o                         
   7  -6   7        426.25        416.75        17.23 o                         
   8  -6   7        295.58        268.71        14.09 o                         
   9  -6   7          3.08          3.81         2.19 o                         
  -7  -5   7         39.51         33.63         5.32 o                         
  -6  -5   7        879.16        878.32        29.40 o                         
  -5  -5   7        602.72        653.88        23.79 o                         
  -4  -5   7          2.26          0.56         1.16 o                         
  -3  -5   7        545.74        568.15        12.27 o                         
  -2  -5   7        990.86        977.45        18.15 o                         
  -1  -5   7       1070.54       1103.18        29.76 o                         
   0  -5   7        122.34        136.53         8.19 o                         
   1  -5   7        301.82        301.58        12.37 o                         
   2  -5   7        971.72        950.30        14.90 o                         
   3  -5   7         78.11         77.01         2.48 o                         
   4  -5   7       1390.71       1357.22        24.31 o                         
   5  -5   7         56.54         58.99         2.75 o                         
   6  -5   7         10.58          7.61         1.25 o                         
   7  -5   7        109.32        115.13         8.50 o                         
   8  -5   7        455.81        457.36        19.03 o                         
   9  -5   7         80.78         60.15         6.82 o                         
  -8  -4   7        164.99        182.99        12.78 o                         
  -7  -4   7          5.68         11.04         3.06 o                         
  -6  -4   7        156.78        176.24        11.39 o                         
  -5  -4   7        747.90        745.58        24.92 o                         
  -4  -4   7        719.41        757.21        24.19 o                         
  -3  -4   7        104.73        125.63         4.67 o                         
  -2  -4   7       1191.80       1274.93        32.60 o                         
  -1  -4   7         26.28         14.27         2.59 o                         
   0  -4   7       1012.92       1014.84        26.23 o                         
   1  -4   7       2318.25       2521.33        37.14 o                         
   2  -4   7          4.24          1.62         0.64 o                         
   3  -4   7        128.79        124.37         3.44 o                         
   4  -4   7        832.22        827.63        13.54 o                         
   5  -4   7        958.12        936.20        32.38 o                         
   6  -4   7        147.52        128.27         8.52 o                         
   7  -4   7         22.04         18.55         3.65 o                         
   8  -4   7        486.57        477.77        19.47 o                         
   9  -4   7         57.99         46.48         6.03 o                         
  -8  -3   7        461.63        460.15        20.10 o                         
  -7  -3   7        615.78        535.67        21.09 o                         
  -6  -3   7        212.25        217.12        12.09 o                         
  -5  -3   7         31.69         33.65         4.36 o                         
  -4  -3   7        648.37        649.10        21.02 o                         
  -3  -3   7        811.86        782.51        23.02 o                         
  -2  -3   7         29.24         15.49         1.71 o                         
  -1  -3   7         20.44         26.27         2.00 o                         
   0  -3   7        766.34        805.78        21.69 o                         
   1  -3   7         91.49         68.89         1.84 o                         
   2  -3   7        445.43        430.90         7.77 o                         
   3  -3   7        682.07        679.11        10.08 o                         
   4  -3   7        495.75        457.59        10.89 o                         
   5  -3   7       1030.09       1044.08        14.72 o                         
   6  -3   7        233.11        234.66        11.83 o                         
   7  -3   7          4.28          5.58         2.00 o                         
   8  -3   7         42.02         39.80         5.25 o                         
   9  -3   7         64.05         59.45         6.75 o                         
  -9  -2   7         34.72         20.75         3.99 o                         
  -8  -2   7         30.41         23.07         4.04 o                         
  -7  -2   7        940.88        782.51        26.46 o                         
  -6  -2   7        591.78        607.70        21.52 o                         
  -5  -2   7         20.73         19.77         3.40 o                         
  -4  -2   7          1.05          1.10         1.15 o                         
  -3  -2   7       1196.14       1262.74        31.35 o                         
  -2  -2   7       1359.89       1321.17        22.03 o                         
  -1  -2   7        126.31        140.71         4.33 o                         
   0  -2   7        409.67        439.64        11.24 o                         
   1  -2   7        809.44        822.11        12.08 o                         
   2  -2   7        323.85        365.43         8.17 o                         
   3  -2   7        295.80        283.47         5.23 o                         
   4  -2   7        626.38        664.74        22.24 o                         
   5  -2   7        109.55        105.29         5.14 o                         
   6  -2   7        511.08        505.35        18.44 o                         
   7  -2   7        179.95        201.80        11.78 o                         
   8  -2   7          4.78         -1.08         1.78 o                         
   9  -2   7         42.19         40.15         5.79 o                         
  -9  -1   7          3.57          7.82         2.53 o                         
  -8  -1   7         11.94         10.51         2.84 o                         
  -7  -1   7        216.37        174.68        10.98 o                         
  -6  -1   7        133.65        150.76         9.42 o                         
  -5  -1   7        899.29        880.32        25.60 o                         
  -4  -1   7        499.61        554.30        18.33 o                         
  -3  -1   7         64.04         62.92         5.17 o                         
  -2  -1   7       1144.13       1062.40        15.47 o                         
  -1  -1   7       1120.64       1119.37        28.53 o                         
   0  -1   7        511.77        492.55        18.34 o                         
   1  -1   7          0.92          1.39         0.47 o                         
   2  -1   7        107.72         75.56         2.72 o                         
   3  -1   7       1439.83       1459.39        16.59 o                         
   4  -1   7        386.79        377.38         7.28 o                         
   5  -1   7         70.25         68.38         2.13 o                         
   6  -1   7         48.07         45.40         5.27 o                         
   7  -1   7        460.67        493.91        19.64 o                         
   8  -1   7        112.54        119.88         9.57 o                         
   9  -1   7         98.12         96.37         9.03 o                         
  -9   0   7        302.54        335.01        16.58 o                         
  -8   0   7         69.68         68.07         6.93 o                         
  -7   0   7         27.73         13.93         3.32 o                         
  -6   0   7        108.23        108.35         5.58 o                         
  -5   0   7       1607.20       1588.21        42.69 o                         
  -4   0   7        262.52        245.23         7.57 o                         
  -3   0   7        198.90        237.91         6.94 o                         
  -2   0   7         33.88         23.49         1.55 o                         
  -1   0   7       1057.88       1097.21         8.62 o                         
   0   0   7        482.15        497.89         6.82 o                         
   1   0   7        211.28        196.08         3.54 o                         
   2   0   7        753.57        782.85         9.32 o                         
   3   0   7        122.37        108.33         2.84 o                         
   4   0   7        799.09        786.76        11.12 o                         
   5   0   7          3.18          8.40         0.99 o                         
   6   0   7         10.82          9.21         2.60 o                         
   7   0   7         28.98         36.25         5.10 o                         
   8   0   7        535.39        530.16        22.00 o                         
 -10   1   7          4.55          9.20         2.02 o                         
  -9   1   7          1.62          1.24         1.17 o                         
  -8   1   7        585.24        583.75        15.56 o                         
  -7   1   7        904.70        886.03        19.27 o                         
  -6   1   7         18.68         12.94         2.84 o                         
  -5   1   7        346.69        394.06         8.61 o                         
  -4   1   7       1573.83       1609.24        38.13 o                         
  -3   1   7        708.29        839.80        13.12 o                         
  -2   1   7        243.43        291.04         7.37 o                         
  -1   1   7       1635.84       1690.47        17.77 o                         
   0   1   7       5010.87       5061.70        53.38 o                         
   1   1   7       3195.93       3340.20        39.30 o                         
   2   1   7        359.17        394.71         6.27 o                         
   3   1   7         55.37         55.98         4.67 o                         
   4   1   7        888.71        859.22        18.74 o                         
   5   1   7        383.36        415.21         9.95 o                         
   6   1   7        211.04        226.91         7.22 o                         
   7   1   7         86.25         87.40         8.04 o                         
   8   1   7          2.54          2.88         1.68 o                         
 -10   2   7          5.39          7.32         1.80 o                         
  -9   2   7          0.46          1.71         0.84 o                         
  -8   2   7        255.19        261.86        14.52 o                         
  -7   2   7       1056.36       1050.64        31.62 o                         
  -6   2   7          6.68         -0.25         1.30 o                         
  -5   2   7         88.56         90.30         4.12 o                         
  -4   2   7        351.73        338.36        16.67 o                         
  -3   2   7        522.93        532.19        10.87 o                         
  -2   2   7        121.20        143.02         5.68 o                         
  -1   2   7         90.93         86.00         2.53 o                         
   0   2   7         10.02          5.43         3.08 o                         
   1   2   7       2325.92       2278.26        31.62 o                         
   2   2   7        499.50        471.04        10.15 o                         
   3   2   7          3.25          3.21         0.90 o                         
   4   2   7        128.98        123.54         3.81 o                         
   5   2   7         68.90         71.93         3.99 o                         
   6   2   7        717.15        734.77        15.84 o                         
   7   2   7        151.87        180.02        11.88 o                         
 -10   3   7         55.10         62.20         7.61 o                         
  -9   3   7          2.58          2.35         1.05 o                         
  -8   3   7          3.55          1.19         1.52 o                         
  -7   3   7        332.43        304.78        15.81 o                         
  -6   3   7       3309.83       3340.82        39.99 o                         
  -5   3   7          1.68          1.14         0.60 o                         
  -4   3   7         20.47         18.22         1.70 o                         
  -3   3   7        260.48        256.10         6.65 o                         
  -2   3   7       1107.49       1066.07        29.04 o                         
  -1   3   7        425.89        423.41         7.44 o                         
   0   3   7        186.88        213.86         7.53 o                         
   1   3   7         95.33        115.94         4.55 o                         
   2   3   7        408.35        398.51         7.20 o                         
   3   3   7        987.68        972.26        32.04 o                         
   4   3   7        158.16        156.66         6.14 o                         
   5   3   7        227.93        228.38         7.92 o                         
   6   3   7         99.52        100.03         5.36 o                         
   7   3   7        147.83        164.29        11.76 o                         
  -9   4   7         28.00         32.69         5.59 o                         
  -8   4   7         88.63         95.06         5.26 o                         
  -7   4   7          6.37          8.32         4.16 o                         
  -6   4   7         26.36         29.02         4.08 o                         
  -5   4   7       2109.31       2016.17        30.22 o                         
  -4   4   7        314.82        308.70         7.45 o                         
  -3   4   7         72.26         66.25         2.97 o                         
  -2   4   7         38.35         40.30         1.86 o                         
  -1   4   7        963.35        951.52        13.73 o                         
   0   4   7        497.22        465.46        14.61 o                         
   1   4   7         21.44         22.33         2.03 o                         
   2   4   7          2.25          3.58         0.66 o                         
   3   4   7        726.19        690.37        26.57 o                         
   4   4   7          8.56          9.22         1.56 o                         
   5   4   7         31.41         34.82         3.17 o                         
   6   4   7        152.05        149.91         7.01 o                         
  -9   5   7        186.48        200.07        14.39 o                         
  -8   5   7        549.54        571.78        25.52 o                         
  -7   5   7        105.09         92.17         7.85 o                         
  -6   5   7         25.13         20.88         3.58 o                         
  -5   5   7        929.43        911.06        26.77 o                         
  -4   5   7        730.45        703.29        12.48 o                         
  -3   5   7         23.51         21.00         1.55 o                         
  -2   5   7        194.32        213.06         5.38 o                         
  -1   5   7        259.49        271.38         5.78 o                         
   0   5   7       1033.77        991.64        35.02 o                         
   1   5   7         41.80         44.46         3.08 o                         
   2   5   7         23.08         24.55         2.41 o                         
   3   5   7        366.65        348.60        10.20 o                         
   4   5   7         62.83         62.62         4.27 o                         
   5   5   7        226.53        237.43         9.05 o                         
   6   5   7         39.40         40.23         3.79 o                         
  -9   6   7          1.55          0.48         1.96 o                         
  -8   6   7        354.90        368.54        17.44 o                         
  -7   6   7         46.82         49.50         5.89 o                         
  -6   6   7          1.67          3.10         1.87 o                         
  -5   6   7         13.38         16.70         3.24 o                         
  -4   6   7        146.15        157.08         9.60 o                         
  -3   6   7        969.17        993.89        28.45 o                         
  -2   6   7         45.50         50.99         2.75 o                         
  -1   6   7          1.61          1.37         0.63 o                         
   0   6   7        824.89        786.53        32.86 o                         
   1   6   7        153.60        150.26         6.06 o                         
   2   6   7        164.27        170.93         6.84 o                         
   3   6   7          6.67          5.64         1.32 o                         
   4   6   7          1.94          2.64         1.00 o                         
   5   6   7        400.52        398.58        12.73 o                         
  -9   7   7          0.25         -0.98         1.20 o                         
  -8   7   7         84.68         82.36         8.09 o                         
  -7   7   7        182.72        205.00        12.60 o                         
  -6   7   7        571.42        564.45        21.54 o                         
  -5   7   7        325.98        325.42        15.28 o                         
  -4   7   7        137.01        135.64         9.40 o                         
  -3   7   7          1.19          1.72         1.03 o                         
  -2   7   7        277.53        291.95        13.98 o                         
  -1   7   7         83.00         90.07         4.15 o                         
   0   7   7         27.11         29.04         2.51 o                         
   1   7   7        734.18        708.15        15.62 o                         
   2   7   7        355.14        349.40        10.65 o                         
   3   7   7          2.46          2.84         1.07 o                         
   4   7   7          7.47          6.30         1.63 o                         
  -8   8   7          2.94         -0.21         1.28 o                         
  -7   8   7        126.50        148.50        10.99 o                         
  -6   8   7        445.30        450.84        19.57 o                         
  -5   8   7         85.66         83.06         7.76 o                         
  -4   8   7        101.97         98.95         8.40 o                         
  -3   8   7         56.05         53.87         6.18 o                         
  -2   8   7        480.05        497.33        20.02 o                         
  -1   8   7        520.31        483.20        19.62 o                         
   0   8   7          1.10          2.36         1.60 o                         
   1   8   7          9.43          5.99         2.18 o                         
   2   8   7        155.35        146.20        10.66 o                         
   3   8   7         71.63         73.25         7.75 o                         
  -7   9   7          5.35          1.70         1.37 o                         
  -6   9   7        165.23        165.39        11.78 o                         
  -5   9   7        264.99        277.07        15.37 o                         
  -4   9   7        399.20        413.46        19.03 o                         
  -3   9   7         79.76         91.30         8.46 o                         
  -2   9   7        118.96        116.12         9.58 o                         
  -1   9   7        957.06        965.54        31.30 o                         
   0   9   7        114.56        119.72         9.86 o                         
   1   9   7          5.36          6.14         2.64 o                         
  -5  10   7         40.17         36.00         5.67 o                         
  -4  10   7        460.83        492.53        21.79 o                         
  -3  10   7         39.30         47.38         6.46 o                         
  -2  10   7         10.46         12.01         3.42 o                         
  -1  10   7          2.52          1.54         1.44 o                         
   0 -11   8         10.19          6.80         1.84 o                         
   1 -11   8         10.36         11.07         1.68 o                         
   2 -11   8        201.47        206.85         7.66 o                         
   3 -11   8        196.92        203.45        14.22 o                         
   4 -11   8          0.67         -0.13         1.32 o                         
   5 -11   8          1.87          2.86         1.49 o                         
  -2 -10   8         73.53         82.30         9.22 o                         
  -1 -10   8        212.50        209.46        21.12 o                         
   0 -10   8        138.21        145.15         6.28 o                         
   1 -10   8         79.33         70.20         3.69 o                         
   2 -10   8        204.61        190.94         6.99 o                         
   3 -10   8         49.39         50.54         3.42 o                         
   4 -10   8         61.48         77.27         5.85 o                         
   5 -10   8          4.63          9.13         3.10 o                         
   6 -10   8          7.01          5.95         2.64 o                         
  -3  -9   8         43.53         59.54         7.63 o                         
  -2  -9   8         10.44         10.55         2.13 o                         
  -1  -9   8        313.62        313.77        12.24 o                         
   0  -9   8        473.31        475.66        11.62 o                         
   1  -9   8        115.76        128.04         5.72 o                         
   2  -9   8          0.65          0.31         0.61 o                         
   3  -9   8         33.84         35.56         2.70 o                         
   4  -9   8        309.36        302.92        11.61 o                         
   5  -9   8        165.41        181.46         8.48 o                         
   6  -9   8          8.60          9.90         2.65 o                         
   7  -9   8         88.83         73.77         7.14 o                         
  -5  -8   8         10.12          2.12         1.30 o                         
  -4  -8   8        124.30        128.20        10.96 o                         
  -3  -8   8         50.62         59.85         7.39 o                         
  -2  -8   8        238.24        256.52        15.05 o                         
  -1  -8   8        280.56        279.82        10.05 o                         
   0  -8   8        151.31        151.89         5.90 o                         
   1  -8   8        859.72        837.01        15.75 o                         
   2  -8   8         42.42         29.74         2.11 o                         
   3  -8   8          5.08          5.20         1.01 o                         
   4  -8   8        191.52        200.39         8.57 o                         
   5  -8   8        134.59        127.31         6.77 o                         
   6  -8   8        277.52        290.37        14.63 o                         
   7  -8   8        171.31        148.53        10.25 o                         
   8  -8   8          5.13          6.00         2.57 o                         
  -6  -7   8        155.32        151.61        12.28 o                         
  -5  -7   8         46.28         47.46         6.54 o                         
  -4  -7   8          2.79          2.57         1.88 o                         
  -3  -7   8        272.55        288.95        15.77 o                         
  -2  -7   8        728.65        719.63        23.76 o                         
  -1  -7   8         17.43         21.00         3.83 o                         
   0  -7   8         56.80         56.25         4.08 o                         
   1  -7   8        440.48        444.72        12.68 o                         
   2  -7   8        446.56        428.87        12.50 o                         
   3  -7   8        135.17        152.73         4.40 o                         
   4  -7   8         83.67         87.30         3.30 o                         
   5  -7   8        260.71        263.71         9.80 o                         
   6  -7   8         63.64         68.33         6.50 o                         
   7  -7   8        457.32        441.31        18.47 o                         
   8  -7   8         58.17         41.97         5.56 o                         
  -6  -6   8        474.10        517.53        22.79 o                         
  -5  -6   8        123.24        108.61         9.59 o                         
  -4  -6   8         38.89         42.24         5.71 o                         
  -3  -6   8         26.23         25.59         4.37 o                         
  -2  -6   8          1.89          2.38         0.96 o                         
  -1  -6   8       1405.66       1435.58        25.45 o                         
   0  -6   8        303.06        320.27        14.37 o                         
   1  -6   8        172.66        166.65         9.79 o                         
   2  -6   8        601.79        622.69        12.13 o                         
   3  -6   8        880.18        909.02        19.48 o                         
   4  -6   8         20.17         19.85         1.14 o                         
   5  -6   8         31.25         32.92         2.16 o                         
   6  -6   8        164.10        173.66        10.53 o                         
   7  -6   8        759.68        783.27        26.23 o                         
   8  -6   8        247.78        231.32        13.42 o                         
   9  -6   8          5.27          7.29         2.57 o                         
  -7  -5   8         33.04         34.39         5.53 o                         
  -6  -5   8        183.62        163.56        11.79 o                         
  -5  -5   8        604.19        616.49        23.56 o                         
  -4  -5   8          7.33          7.42         2.51 o                         
  -3  -5   8        228.51        216.89         7.01 o                         
  -2  -5   8        124.03        115.10         5.08 o                         
  -1  -5   8       1037.89       1028.46        28.89 o                         
   0  -5   8       1042.08       1041.37        28.51 o                         
   1  -5   8         68.47         67.73         5.60 o                         
   2  -5   8        230.52        241.69         7.89 o                         
   3  -5   8         76.41         67.89         1.77 o                         
   4  -5   8        455.39        482.37         8.48 o                         
   5  -5   8          6.05          5.48         0.79 o                         
   6  -5   8         37.04         35.40         3.40 o                         
   7  -5   8        368.07        399.62        17.53 o                         
   8  -5   8        104.60        117.42         9.51 o                         
   9  -5   8          1.06         -0.94         1.76 o                         
  -8  -4   8        225.03        199.01        13.65 o                         
  -7  -4   8         50.54         45.24         6.13 o                         
  -6  -4   8        134.03        156.06        10.89 o                         
  -5  -4   8        571.38        508.55        20.24 o                         
  -4  -4   8        919.75        964.16        28.94 o                         
  -3  -4   8          2.01          3.74         1.24 o                         
  -2  -4   8        166.00        158.97         9.46 o                         
  -1  -4   8         86.89         88.63         4.26 o                         
   0  -4   8       2229.18       2155.43        33.09 o                         
   1  -4   8       1215.32       1233.98        22.90 o                         
   2  -4   8          5.13          3.61         0.57 o                         
   3  -4   8         43.46         40.04         1.98 o                         
   4  -4   8        258.34        272.36        11.42 o                         
   5  -4   8        578.22        576.41        17.49 o                         
   6  -4   8        274.79        276.06         9.72 o                         
   7  -4   8        219.37        215.81        12.44 o                         
   8  -4   8          0.89          4.19         2.33 o                         
   9  -4   8        100.82         95.75         8.82 o                         
  -8  -3   8        188.29        183.03        12.49 o                         
  -7  -3   8        531.04        510.35        21.03 o                         
  -6  -3   8        179.13        200.60        12.09 o                         
  -5  -3   8          2.73          5.20         2.07 o                         
  -4  -3   8         12.20         11.33         1.13 o                         
  -3  -3   8       1458.68       1422.25        35.54 o                         
  -2  -3   8         45.46         42.02         2.95 o                         
  -1  -3   8          0.85          1.22         0.83 o                         
   0  -3   8        791.50        802.66        24.66 o                         
   1  -3   8        621.98        654.06         8.76 o                         
   2  -3   8        308.00        298.92         5.36 o                         
   3  -3   8         97.81         82.38         2.91 o                         
   4  -3   8         44.56         50.37         2.77 o                         
   5  -3   8          2.07          2.36         1.57 o                         
   6  -3   8        542.49        527.93        13.86 o                         
   7  -3   8        561.05        545.19        20.91 o                         
   8  -3   8          1.78          3.02         1.60 o                         
   9  -3   8         19.81         19.22         4.07 o                         
  -9  -2   8          1.59          2.25         1.66 o                         
  -8  -2   8         10.89          7.01         2.64 o                         
  -7  -2   8        299.28        301.24        15.65 o                         
  -6  -2   8       1548.73       1487.68        39.65 o                         
  -5  -2   8         37.91         42.09         5.19 o                         
  -4  -2   8        226.69        222.47        11.41 o                         
  -3  -2   8         86.99         82.40         6.32 o                         
  -2  -2   8       2656.32       2742.62        57.14 o                         
  -1  -2   8       1013.06       1030.96        17.72 o                         
   0  -2   8        633.12        646.24        10.13 o                         
   1  -2   8        583.28        596.35        22.09 o                         
   2  -2   8         25.32         15.66         1.58 o                         
   3  -2   8        620.12        625.57        11.97 o                         
   4  -2   8          1.80          1.26         0.77 o                         
   5  -2   8        280.49        288.91        10.44 o                         
   6  -2   8       2243.43       2252.02        52.63 o                         
   7  -2   8        765.00        770.79        26.01 o                         
   8  -2   8          1.13          0.86         1.47 o                         
  -9  -1   8        228.69        224.39        14.08 o                         
  -8  -1   8         78.83         71.86         7.44 o                         
  -7  -1   8          0.75          0.01         1.48 o                         
  -6  -1   8         63.78         47.62         5.48 o                         
  -5  -1   8       1011.56        991.71        28.35 o                         
  -4  -1   8        359.55        360.12        14.55 o                         
  -3  -1   8        127.89        135.44         7.86 o                         
  -2  -1   8        441.89        468.43        10.13 o                         
  -1  -1   8        556.16        571.76        14.21 o                         
   0  -1   8        354.82        356.27         6.78 o                         
   1  -1   8        229.72        231.14         4.83 o                         
   2  -1   8         21.57         16.06         1.27 o                         
   3  -1   8       2674.28       2672.55        44.53 o                         
   4  -1   8        156.01        166.96         3.71 o                         
   5  -1   8        567.79        581.40        23.06 o                         
   6  -1   8         51.53         63.53         6.27 o                         
   7  -1   8        166.61        169.62        11.23 o                         
   8  -1   8        208.75        197.35        12.90 o                         
  -9   0   8        377.72        359.07        17.92 o                         
  -8   0   8        380.12        328.83        16.30 o                         
  -7   0   8         25.27         32.10         4.80 o                         
  -6   0   8          2.31         -0.22         1.05 o                         
  -5   0   8        477.68        500.69         9.75 o                         
  -4   0   8        902.26        913.86        25.04 o                         
  -3   0   8          1.18         -0.10         1.26 o                         
  -2   0   8         58.08         72.27         3.52 o                         
  -1   0   8       1320.81       1334.71        13.35 o                         
   0   0   8       1610.73       1644.22        17.38 o                         
   1   0   8        397.98        386.98         6.01 o                         
   2   0   8        758.53        751.21        16.08 o                         
   3   0   8       1616.22       1569.16        35.28 o                         
   4   0   8         22.87         27.53         1.73 o                         
   5   0   8         11.03         14.56         1.21 o                         
   6   0   8        262.67        276.68        14.11 o                         
   7   0   8          1.25          0.33         1.30 o                         
   8   0   8        126.76        111.26         9.66 o                         
  -9   1   8          3.50          9.52         3.12 o                         
  -8   1   8        380.57        383.57        15.20 o                         
  -7   1   8       1156.01       1180.26        23.73 o                         
  -6   1   8        213.07        197.81        11.26 o                         
  -5   1   8          9.80          9.58         2.41 o                         
  -4   1   8        290.97        308.22        13.12 o                         
  -3   1   8          9.53          3.84         1.38 o                         
  -2   1   8          1.08          0.58         0.88 o                         
  -1   1   8        124.75        125.06         4.66 o                         
   0   1   8       1307.92       1320.13        17.04 o                         
   1   1   8       1009.79        972.41        11.35 o                         
   2   1   8       1134.87       1184.56        29.01 o                         
   3   1   8         48.68         53.31         2.91 o                         
   4   1   8         20.59         21.21         1.49 o                         
   5   1   8        193.51        206.60         6.78 o                         
   6   1   8        139.26        139.21         9.79 o                         
   7   1   8         41.16         48.32         6.02 o                         
  -9   2   8         75.65         74.79         5.52 o                         
  -8   2   8        136.89        167.12        11.62 o                         
  -7   2   8        399.62        429.43        18.58 o                         
  -6   2   8        417.94        383.46        16.92 o                         
  -5   2   8        211.10        199.75        11.31 o                         
  -4   2   8         64.51         69.09         5.74 o                         
  -3   2   8        692.85        697.49        20.48 o                         
  -2   2   8        780.53        801.33        31.89 o                         
  -1   2   8        300.14        291.52         7.62 o                         
   0   2   8          7.23          6.95         1.20 o                         
   1   2   8        425.07        417.62         7.81 o                         
   2   2   8       1023.97        990.99        32.68 o                         
   3   2   8        391.83        395.92        11.17 o                         
   4   2   8         19.91         19.16         1.50 o                         
   5   2   8        331.76        340.73        15.58 o                         
   6   2   8        397.10        412.05        18.31 o                         
   7   2   8        255.77        257.33        14.83 o                         
  -9   3   8         52.34         57.63         6.15 o                         
  -8   3   8         16.74         12.77         3.58 o                         
  -7   3   8        203.67        206.55        12.91 o                         
  -6   3   8       1815.79       1795.68        47.42 o                         
  -5   3   8         18.23         14.42         2.80 o                         
  -4   3   8        183.64        194.93         6.18 o                         
  -3   3   8        158.38        169.62         5.55 o                         
  -2   3   8        610.23        631.18        20.81 o                         
  -1   3   8       1288.69       1250.61        20.72 o                         
   0   3   8          7.07          3.68         0.82 o                         
   1   3   8       1735.38       1734.98        27.23 o                         
   2   3   8       2171.50       2099.22        80.31 o                         
   3   3   8        388.19        401.52        20.55 o                         
   4   3   8         29.05         32.51         2.76 o                         
   5   3   8        152.49        168.49         6.86 o                         
   6   3   8         28.95         30.05         4.85 o                         
   7   3   8        113.61        116.17         9.88 o                         
  -9   4   8        228.01        247.89        15.63 o                         
  -8   4   8        214.19        227.99        14.73 o                         
  -7   4   8         46.32         53.02         6.96 o                         
  -6   4   8        207.60        224.55        12.16 o                         
  -5   4   8        609.91        626.88        12.84 o                         
  -4   4   8        356.94        296.83        25.13 o                         
  -3   4   8         14.71          9.56         1.23 o                         
  -2   4   8        182.31        185.73        12.08 o                         
  -1   4   8       2864.14       2939.46       115.45 o                         
   0   4   8        907.84        885.03        16.62 o                         
   1   4   8          4.56          4.05         1.00 o                         
   2   4   8         27.17         22.46         2.21 o                         
   3   4   8        157.70        151.70         6.22 o                         
   4   4   8        143.57        151.14        12.55 o                         
   5   4   8        232.23        239.07         8.75 o                         
   6   4   8          0.56         -2.04         2.04 o                         
  -9   5   8        161.07        192.06        14.26 o                         
  -8   5   8        411.30        438.79        22.26 o                         
  -7   5   8        197.68        189.92        11.81 o                         
  -6   5   8        216.34        205.08        11.88 o                         
  -5   5   8         14.75         13.70         2.93 o                         
  -4   5   8        412.40        424.09        16.62 o                         
  -3   5   8        464.28        421.30         9.23 o                         
  -2   5   8         85.44         97.41         3.19 o                         
  -1   5   8         63.61         65.18         3.52 o                         
   0   5   8        141.34        131.95         7.39 o                         
   1   5   8        250.16        247.17         9.57 o                         
   2   5   8         74.86         83.38         4.61 o                         
   3   5   8          3.04          2.57         1.69 o                         
   4   5   8         59.33         58.26         6.44 o                         
   5   5   8         90.08         99.81         5.80 o                         
  -9   6   8          7.14          6.57         2.88 o                         
  -8   6   8        171.96        210.37        13.27 o                         
  -7   6   8        184.37        199.69        12.52 o                         
  -6   6   8        295.51        297.05        14.96 o                         
  -5   6   8          4.44          5.06         2.29 o                         
  -4   6   8          8.09         13.05         2.93 o                         
  -3   6   8        117.19        121.65         8.67 o                         
  -2   6   8        518.92        522.32        11.39 o                         
  -1   6   8         16.71         17.34         1.86 o                         
   0   6   8         55.09         57.13         6.04 o                         
   1   6   8       1025.93        970.15        22.13 o                         
   2   6   8        857.60        862.17        18.31 o                         
   3   6   8         12.27          8.20         1.75 o                         
   4   6   8          2.07          1.42         0.87 o                         
  -8   7   8          4.77          1.36         1.26 o                         
  -7   7   8        174.75        171.21        11.65 o                         
  -6   7   8        436.95        458.11        19.60 o                         
  -5   7   8        182.21        191.81        11.84 o                         
  -4   7   8         36.94         40.56         5.26 o                         
  -3   7   8         93.62         92.06         7.87 o                         
  -2   7   8        490.38        484.13        19.14 o                         
  -1   7   8         84.99         77.07         7.06 o                         
   0   7   8         36.12         31.14         2.71 o                         
   1   7   8        395.88        400.86        11.17 o                         
   2   7   8        234.49        231.49         8.68 o                         
   3   7   8        132.87        124.94         6.52 o                         
  -8   8   8         19.30         17.70         4.03 o                         
  -7   8   8        151.71        155.09        11.53 o                         
  -6   8   8         46.17         62.90         7.04 o                         
  -5   8   8        362.55        361.71        17.33 o                         
  -4   8   8          3.39         13.99         3.67 o                         
  -3   8   8        146.09        135.59        10.12 o                         
  -2   8   8        499.80        522.51        21.12 o                         
  -1   8   8        133.44        132.33         9.92 o                         
   0   8   8          2.43          9.16         2.55 o                         
   1   8   8         61.50         61.97         6.88 o                         
   2   8   8          5.67          3.03         1.76 o                         
  -6   9   8          4.38          5.69         2.03 o                         
  -5   9   8          0.86          4.04         2.00 o                         
  -4   9   8        170.93        192.44        12.95 o                         
  -3   9   8         87.90        100.78         9.02 o                         
  -2   9   8         21.46         26.58         4.68 o                         
  -1   9   8         20.08         20.97         4.27 o                         
   0   9   8        285.98        292.76        15.98 o                         
   1 -11   9          8.69         10.10         1.68 o                         
   2 -11   9         11.84         10.51         2.20 o                         
   3 -11   9        259.85        261.18        11.59 o                         
   4 -11   9         37.16         41.30         6.63 o                         
  -1 -10   9        106.64         98.85         6.69 o                         
   0 -10   9         87.16         79.87         4.77 o                         
   1 -10   9         31.22         30.34         2.46 o                         
   2 -10   9          3.09          5.14         1.13 o                         
   3 -10   9         76.63         73.53         5.73 o                         
   4 -10   9         52.91         58.41         5.27 o                         
   5 -10   9         27.30         32.34         5.65 o                         
  -3  -9   9         65.90         84.91         9.44 o                         
  -2  -9   9         76.49         68.50         8.32 o                         
  -1  -9   9        177.39        165.95         6.52 o                         
   0  -9   9        215.20        219.80         8.64 o                         
   1  -9   9        283.40        303.84        10.15 o                         
   2  -9   9         80.79         81.48         3.78 o                         
   3  -9   9        177.30        176.59         8.67 o                         
   4  -9   9         29.45         31.43         3.70 o                         
   5  -9   9        559.63        597.31        18.21 o                         
   6  -9   9         46.26         48.32         5.99 o                         
   7  -9   9         27.65         27.48         4.42 o                         
  -4  -8   9         15.36         12.22         3.76 o                         
  -3  -8   9        332.35        347.77        18.56 o                         
  -2  -8   9        709.98        738.49        17.75 o                         
  -1  -8   9        171.84        171.20         7.88 o                         
   0  -8   9        106.81        102.93         6.01 o                         
   1  -8   9        404.19        373.03        10.76 o                         
   2  -8   9          1.41          2.71         1.22 o                         
   3  -8   9        123.37        124.14         6.85 o                         
   4  -8   9         62.12         62.67         4.86 o                         
   5  -8   9        272.19        270.39        10.56 o                         
   6  -8   9        192.82        195.56        12.25 o                         
   7  -8   9        363.67        351.32        17.03 o                         
  -5  -7   9         22.34         17.88         4.26 o                         
  -4  -7   9          5.26          6.77         2.84 o                         
  -3  -7   9        201.52        193.03        12.96 o                         
  -2  -7   9        863.37        850.41        26.93 o                         
  -1  -7   9         66.10         64.50         4.43 o                         
   0  -7   9         64.61         55.43         4.11 o                         
   1  -7   9        450.14        442.85        18.42 o                         
   2  -7   9        948.00        913.47        20.32 o                         
   3  -7   9        142.80        155.08         4.48 o                         
   4  -7   9         64.75         69.21         4.89 o                         
   5  -7   9        152.55        153.16         7.61 o                         
   6  -7   9        511.72        526.55        15.51 o                         
   7  -7   9        238.24        232.16        13.44 o                         
   8  -7   9          0.73          3.29         1.79 o                         
  -6  -6   9        285.67        311.06        17.52 o                         
  -5  -6   9         66.69         74.44         8.09 o                         
  -4  -6   9         41.99         41.66         5.82 o                         
  -3  -6   9          0.77          0.63         1.73 o                         
  -2  -6   9        249.18        249.21         8.50 o                         
  -1  -6   9        742.94        750.86        25.16 o                         
   0  -6   9        104.32        113.52         8.44 o                         
   1  -6   9          8.68          7.16         2.10 o                         
   2  -6   9        171.22        162.89         8.99 o                         
   3  -6   9        338.15        358.10         6.65 o                         
   4  -6   9        396.49        398.61        12.18 o                         
   5  -6   9         39.50         38.28         6.34 o                         
   6  -6   9        113.80        105.84         6.29 o                         
   7  -6   9        137.92        150.15        10.52 o                         
   8  -6   9        225.05        229.46        14.06 o                         
  -7  -5   9         40.66         44.00         6.39 o                         
  -6  -5   9          0.71          3.93         2.22 o                         
  -5  -5   9        265.94        270.10        15.20 o                         
  -4  -5   9        430.74        481.11        20.35 o                         
  -3  -5   9        291.41        318.64        10.74 o                         
  -2  -5   9         78.95         61.18         6.17 o                         
  -1  -5   9        463.32        456.03        17.59 o                         
   0  -5   9        496.93        481.47        10.80 o                         
   1  -5   9        440.75        420.97        14.39 o                         
   2  -5   9         70.53         78.32         3.71 o                         
   3  -5   9         51.69         50.15         1.85 o                         
   4  -5   9         14.04         13.07         2.13 o                         
   5  -5   9        304.25        305.87        10.51 o                         
   6  -5   9       1027.11       1051.74        22.66 o                         
   7  -5   9          1.41          5.65         2.57 o                         
   8  -5   9         87.94         86.48         8.51 o                         
  -7  -4   9        169.77        153.91        11.65 o                         
  -6  -4   9         16.84         19.00         3.98 o                         
  -5  -4   9         10.58          7.22         2.52 o                         
  -4  -4   9        185.22        174.96        11.03 o                         
  -3  -4   9        694.38        667.48        22.81 o                         
  -2  -4   9       1664.98       1657.10        41.21 o                         
  -1  -4   9        401.61        407.14        10.05 o                         
   0  -4   9        153.39        143.03         4.00 o                         
   1  -4   9        728.91        714.76        13.09 o                         
   2  -4   9         14.88         15.82         1.20 o                         
   3  -4   9         23.06         24.87         3.06 o                         
   4  -4   9         11.86         13.74         1.55 o                         
   5  -4   9        518.79        518.05        13.97 o                         
   6  -4   9        459.74        445.02        13.18 o                         
   7  -4   9         25.32         31.59         4.96 o                         
   8  -4   9         99.80        107.55         9.41 o                         
  -8  -3   9         91.54         89.88         9.03 o                         
  -7  -3   9        290.16        327.99        16.86 o                         
  -6  -3   9        253.08        275.37        14.76 o                         
  -5  -3   9          1.23          1.54         1.02 o                         
  -4  -3   9        305.60        296.50         7.36 o                         
  -3  -3   9       1953.63       1943.77        45.71 o                         
  -2  -3   9       1979.64       1942.21        31.15 o                         
  -1  -3   9        138.91        130.46         7.95 o                         
   0  -3   9        269.59        263.17         9.44 o                         
   1  -3   9        365.16        337.39         6.70 o                         
   2  -3   9         38.42         37.96         1.55 o                         
   3  -3   9        176.19        185.43         8.81 o                         
   4  -3   9         50.75         45.74         3.43 o                         
   5  -3   9        587.39        569.24        14.50 o                         
   6  -3   9        495.02        496.67        13.79 o                         
   7  -3   9        119.31        132.05        10.02 o                         
   8  -3   9        105.14         90.24         8.75 o                         
  -8  -2   9         12.84         20.13         4.12 o                         
  -7  -2   9        139.85        117.80         9.80 o                         
  -6  -2   9        626.79        597.06        22.78 o                         
  -5  -2   9          2.26         -1.43         1.44 o                         
  -4  -2   9        582.30        581.55        20.42 o                         
  -3  -2   9         38.68         38.58         4.49 o                         
  -2  -2   9       2928.35       2984.69        62.32 o                         
  -1  -2   9       1216.35       1235.78        30.20 o                         
   0  -2   9        616.49        612.97        17.40 o                         
   1  -2   9        100.49        115.35         5.48 o                         
   2  -2   9        186.87        195.34         4.31 o                         
   3  -2   9        142.42        147.88         5.04 o                         
   4  -2   9          7.22          8.44         1.61 o                         
   5  -2   9        194.16        194.86         7.70 o                         
   6  -2   9        141.90        129.20         6.43 o                         
   7  -2   9         65.35         63.86         6.93 o                         
   8  -2   9        134.37        143.06        10.95 o                         
  -9  -1   9        259.30        233.90        14.92 o                         
  -8  -1   9        358.97        371.07        18.40 o                         
  -7  -1   9         31.07         32.26         5.03 o                         
  -6  -1   9        116.95        113.61         8.75 o                         
  -5  -1   9         82.64         94.30         7.57 o                         
  -4  -1   9        158.53        137.69         8.75 o                         
  -3  -1   9        387.45        397.02        15.06 o                         
  -2  -1   9        672.35        698.06        20.66 o                         
  -1  -1   9        951.23       1036.25        36.79 o                         
   0  -1   9       1463.13       1394.70        20.62 o                         
   1  -1   9         46.35         40.10         1.95 o                         
   2  -1   9         28.27         23.66         1.39 o                         
   3  -1   9        339.31        352.32        17.46 o                         
   4  -1   9       1115.09       1141.18        24.55 o                         
   5  -1   9        153.11        148.48         6.51 o                         
   6  -1   9          3.52          2.60         1.61 o                         
   7  -1   9          4.51          1.22         1.21 o                         
   8  -1   9         72.50         78.22         8.12 o                         
  -9   0   9         36.80         37.65         5.61 o                         
  -8   0   9        353.43        394.49        18.50 o                         
  -7   0   9        563.93        596.38        22.93 o                         
  -6   0   9          0.60          5.09         2.11 o                         
  -5   0   9         38.29         31.97         3.90 o                         
  -4   0   9        495.41        497.76        12.40 o                         
  -3   0   9        397.89        425.99        10.57 o                         
  -2   0   9        365.10        389.31         9.48 o                         
  -1   0   9        593.20        639.86         8.98 o                         
   0   0   9        845.09        850.92        13.07 o                         
   1   0   9        455.10        450.53         6.71 o                         
   2   0   9        233.91        251.95         4.37 o                         
   3   0   9         25.79         53.98         4.90 o                         
   4   0   9        256.34        258.88         5.71 o                         
   5   0   9        979.32       1039.22        28.23 o                         
   6   0   9          5.06          8.23         2.43 o                         
   7   0   9         31.47         41.87         5.68 o                         
  -9   1   9          1.78          4.11         2.40 o                         
  -8   1   9         89.10         91.57         8.49 o                         
  -7   1   9        749.18        744.61        17.99 o                         
  -6   1   9        826.41        783.44        17.81 o                         
  -5   1   9        109.01         93.28         7.23 o                         
  -4   1   9         10.45          7.56         2.16 o                         
  -3   1   9        880.85        875.30        17.50 o                         
  -2   1   9        410.28        419.19        14.56 o                         
  -1   1   9        136.27        136.36         5.17 o                         
   0   1   9          1.29          0.76         0.49 o                         
   1   1   9       1987.51       1969.43        22.31 o                         
   2   1   9       2326.03       2517.56        53.54 o                         
   3   1   9       1087.85       1036.63        69.92 o                         
   4   1   9         15.64         17.45         1.49 o                         
   5   1   9        628.77        633.58        22.94 o                         
   6   1   9        437.11        449.41        19.26 o                         
   7   1   9        110.57        117.59         9.90 o                         
  -9   2   9          2.19          0.59         1.02 o                         
  -8   2   9          8.67         14.85         2.48 o                         
  -7   2   9        155.14        166.45        11.21 o                         
  -6   2   9        599.55        617.86        22.63 o                         
  -5   2   9         20.24         18.93         3.50 o                         
  -4   2   9          2.33          0.01         1.75 o                         
  -3   2   9          6.07          4.73         1.33 o                         
  -2   2   9        792.47        879.62        61.87 o                         
  -1   2   9       1171.34       1175.99        34.41 o                         
   0   2   9         34.14         39.22         4.60 o                         
   1   2   9        277.83        286.52         8.03 o                         
   2   2   9         10.18          7.20         0.82 o                         
   3   2   9         54.08         62.21         3.58 o                         
   4   2   9        126.20        133.54         5.43 o                         
   5   2   9        232.29        234.02        12.89 o                         
   6   2   9        128.25        114.34         9.38 o                         
   7   2   9        282.19        271.96        15.60 o                         
  -9   3   9        372.83        442.71        21.21 o                         
  -8   3   9         16.42         19.68         4.23 o                         
  -7   3   9         24.07         27.41         4.76 o                         
  -6   3   9         86.25         97.79         8.66 o                         
  -5   3   9        223.68        203.68        11.23 o                         
  -4   3   9         70.33         65.60         5.99 o                         
  -3   3   9         44.67         50.67         5.04 o                         
  -2   3   9        683.49        726.99        15.95 o                         
  -1   3   9       1431.65       1424.20        33.91 o                         
   0   3   9        291.70        304.77         8.47 o                         
   1   3   9         21.64         20.13         2.06 o                         
   2   3   9         74.37         72.75        10.92 o                         
   3   3   9          8.32         31.11         2.74 o                         
   4   3   9        209.86        222.00         7.70 o                         
   5   3   9        193.57        212.00        12.45 o                         
   6   3   9         71.19         73.39         7.62 o                         
  -9   4   9        107.59        118.70        10.82 o                         
  -8   4   9        144.33        150.01        11.94 o                         
  -7   4   9         14.31         14.68         3.91 o                         
  -6   4   9        109.95        110.78         8.68 o                         
  -5   4   9        108.87         94.04         7.65 o                         
  -4   4   9        466.29        451.95        17.40 o                         
  -3   4   9        349.42        309.64         8.20 o                         
  -2   4   9          8.77          9.24         1.64 o                         
  -1   4   9         24.70         22.04         2.13 o                         
   0   4   9       2188.93       2195.58        76.76 o                         
   1   4   9        347.96        347.13        18.83 o                         
   2   4   9        309.92        280.08         8.64 o                         
   3   4   9          2.86          2.20         0.84 o                         
   4   4   9        249.03        269.37         9.18 o                         
   5   4   9        298.05        302.29        15.46 o                         
  -9   5   9        270.13        296.39        18.16 o                         
  -8   5   9        699.56        740.28        30.24 o                         
  -7   5   9        451.08        468.02        20.10 o                         
  -6   5   9        597.72        617.54        22.95 o                         
  -5   5   9          4.62          1.45         1.33 o                         
  -4   5   9         41.43         43.78         5.10 o                         
  -3   5   9        893.43        866.98        26.14 o                         
  -2   5   9        563.73        567.63        25.55 o                         
  -1   5   9         26.96         24.09         2.28 o                         
   0   5   9        270.19        260.69        10.77 o                         
   1   5   9        748.03        731.87        15.77 o                         
   2   5   9         51.96         56.27         3.85 o                         
   3   5   9         12.29         15.62         3.79 o                         
   4   5   9         20.26         20.95         2.61 o                         
   5   5   9        130.21        124.26         9.86 o                         
  -8   6   9        101.56        104.12         7.19 o                         
  -7   6   9        310.56        331.78        16.97 o                         
  -6   6   9        182.07        180.34        11.77 o                         
  -5   6   9          0.45          4.09         2.00 o                         
  -4   6   9        122.21        127.43         9.19 o                         
  -3   6   9         99.62        111.26         8.50 o                         
  -2   6   9       1010.50       1025.57        27.35 o                         
  -1   6   9          6.40          5.58         1.14 o                         
   0   6   9          0.50          0.57         1.43 o                         
   1   6   9        237.92        237.03         8.25 o                         
   2   6   9        339.07        327.15        10.25 o                         
   3   6   9          9.27         12.38         4.35 o                         
   4   6   9         10.08          9.25         1.71 o                         
  -8   7   9          3.85          1.79         1.67 o                         
  -7   7   9         64.09         72.92         7.77 o                         
  -6   7   9        221.08        248.14        14.42 o                         
  -5   7   9        333.68        356.00        17.05 o                         
  -4   7   9         17.49         18.60         3.74 o                         
  -3   7   9          3.10          6.12         2.48 o                         
  -2   7   9          1.06         -1.60         1.64 o                         
  -1   7   9        365.87        354.39        16.34 o                         
   0   7   9         78.99         71.44         6.99 o                         
   1   7   9          9.44          8.50         2.79 o                         
   2   7   9        138.96        130.99         6.46 o                         
   3   7   9        195.21        195.73         8.42 o                         
  -7   8   9         24.33         25.62         4.81 o                         
  -6   8   9         16.21         15.72         3.54 o                         
  -5   8   9        109.49        129.70        10.28 o                         
  -4   8   9         21.04         25.57         4.57 o                         
  -3   8   9          7.48          5.97         2.31 o                         
  -2   8   9         26.58         23.52         4.20 o                         
  -1   8   9        316.56        335.49        16.75 o                         
   0   8   9        235.69        244.61        14.03 o                         
   1   8   9        152.18        143.06        10.53 o                         
  -5   9   9         51.56         44.66         6.20 o                         
  -4   9   9        234.90        261.10        15.44 o                         
  -3   9   9        271.83        284.80        16.08 o                         
  -2   9   9         11.51          9.23         2.87 o                         
  -1   9   9         16.70         15.72         3.88 o                         
  -1 -10  10         23.23         22.40         4.43 o                         
   0 -10  10        163.46        161.71         7.08 o                         
   1 -10  10        301.43        307.57        11.28 o                         
   2 -10  10          6.56          3.87         1.18 o                         
   3 -10  10         17.59         12.85         2.65 o                         
   4 -10  10        127.58        140.34         8.51 o                         
  -2  -9  10        358.06        373.95        20.25 o                         
  -1  -9  10          0.77          0.71         0.98 o                         
   0  -9  10         77.02         82.56         4.71 o                         
   1  -9  10        795.30        773.35        21.93 o                         
   2  -9  10          1.08          0.86         0.93 o                         
   3  -9  10        138.69        121.70         6.16 o                         
   4  -9  10         89.23        101.47         9.91 o                         
   5  -9  10        228.37        230.40        11.99 o                         
   6  -9  10        254.13        259.53        14.85 o                         
  -3  -8  10        283.22        287.65        17.30 o                         
  -2  -8  10        304.84        303.58        17.11 o                         
  -1  -8  10        129.21        122.62         6.69 o                         
   0  -8  10        164.32        156.23         7.68 o                         
   1  -8  10        166.83        172.59         6.70 o                         
   2  -8  10          5.62          1.02         1.02 o                         
   3  -8  10         81.28         84.12         5.80 o                         
   4  -8  10        109.69        104.79         6.56 o                         
   5  -8  10         83.66         93.44        10.32 o                         
   6  -8  10        180.78        173.14        10.37 o                         
   7  -8  10        234.37        216.94        13.65 o                         
  -5  -7  10        193.07        224.34        15.28 o                         
  -4  -7  10          2.08         -0.34         1.98 o                         
  -3  -7  10         87.33         75.00         8.22 o                         
  -2  -7  10        553.31        565.99        14.77 o                         
  -1  -7  10        110.31        114.62         6.23 o                         
   0  -7  10          4.25          5.76         2.39 o                         
   1  -7  10         16.72         13.19         3.20 o                         
   2  -7  10          1.08          0.01         0.81 o                         
   3  -7  10        823.16        829.47        30.72 o                         
   4  -7  10        229.78        233.95        11.89 o                         
   5  -7  10         30.54         29.79         3.50 o                         
   6  -7  10        138.88        137.33         7.55 o                         
   7  -7  10         12.80         19.57         4.06 o                         
  -6  -6  10        100.59        108.06        10.34 o                         
  -5  -6  10         47.83         32.38         5.44 o                         
  -4  -6  10        336.98        349.44        17.96 o                         
  -3  -6  10        181.94        178.51        12.13 o                         
  -2  -6  10          1.87          2.82         1.13 o                         
  -1  -6  10         56.46         49.94         5.92 o                         
   0  -6  10       1523.13       1522.50        40.50 o                         
   1  -6  10        165.79        133.69         9.19 o                         
   2  -6  10          4.91          3.68         1.04 o                         
   3  -6  10        716.73        724.64        14.09 o                         
   4  -6  10        813.07        817.13        19.58 o                         
   5  -6  10        224.79        222.39         9.30 o                         
   6  -6  10          2.00          3.27         1.61 o                         
   7  -6  10         44.36         42.66         5.76 o                         
   8  -6  10        197.11        212.10        13.77 o                         
  -6  -5  10          3.89          1.53         1.47 o                         
  -5  -5  10         56.32         58.64         7.23 o                         
  -4  -5  10        892.79        929.70        30.99 o                         
  -3  -5  10        679.03        681.61        21.11 o                         
  -2  -5  10        782.35        784.28        25.98 o                         
  -1  -5  10        491.30        481.67        18.69 o                         
   0  -5  10       1563.94       1521.84        24.83 o                         
   1  -5  10          2.76          1.75         0.63 o                         
   2  -5  10          5.60          4.39         1.13 o                         
   3  -5  10          0.94         -0.28         0.73 o                         
   4  -5  10          2.54          1.03         0.91 o                         
   5  -5  10       1381.40       1394.15        27.41 o                         
   6  -5  10        273.08        278.22        11.94 o                         
   7  -5  10         30.66         25.05         4.61 o                         
   8  -5  10         19.76         21.00         4.43 o                         
  -7  -4  10        226.23        224.42        14.66 o                         
  -6  -4  10         51.86         54.01         6.67 o                         
  -5  -4  10          2.76          0.52         1.41 o                         
  -4  -4  10        126.35        119.41         9.43 o                         
  -3  -4  10       1363.30       1330.08        36.63 o                         
  -2  -4  10        829.22        835.03        26.28 o                         
  -1  -4  10         33.92         34.78         2.77 o                         
   0  -4  10        154.69        137.02         8.52 o                         
   1  -4  10         83.89         81.40         3.28 o                         
   2  -4  10        604.03        599.28        11.12 o                         
   3  -4  10         11.68          8.54         1.48 o                         
   4  -4  10         15.99         16.91         2.39 o                         
   5  -4  10        372.62        350.32        11.44 o                         
   6  -4  10       1015.21       1013.58        27.97 o                         
   7  -4  10         70.78         79.00         7.93 o                         
   8  -4  10         23.03         23.55         4.60 o                         
  -7  -3  10         31.69         38.44         5.76 o                         
  -6  -3  10        260.85        266.01        14.96 o                         
  -5  -3  10        267.91        265.42        14.34 o                         
  -4  -3  10         16.21         17.40         3.44 o                         
  -3  -3  10         13.53         15.11         3.19 o                         
  -2  -3  10        103.91         88.20         6.97 o                         
  -1  -3  10       1818.07       1705.91        40.36 o                         
   0  -3  10        364.69        355.33        16.30 o                         
   1  -3  10          5.11          5.72         0.84 o                         
   2  -3  10          1.94          1.56         0.70 o                         
   3  -3  10        200.29        220.39         7.10 o                         
   4  -3  10         12.67         10.07         1.81 o                         
   5  -3  10         70.48         59.65         4.41 o                         
   6  -3  10        200.66        196.95        10.18 o                         
   7  -3  10        258.09        285.33        15.60 o                         
   8  -3  10         88.99         84.64         8.69 o                         
  -8  -2  10         63.36         68.53         7.83 o                         
  -7  -2  10          1.50          1.36         1.19 o                         
  -6  -2  10         26.75         36.93         5.38 o                         
  -5  -2  10        405.93        436.29        18.71 o                         
  -4  -2  10        370.50        348.79        15.67 o                         
  -3  -2  10          9.95          7.80         2.49 o                         
  -2  -2  10         73.68         74.27         6.37 o                         
  -1  -2  10       2434.94       2264.55        49.27 o                         
   0  -2  10        534.01        515.48         9.40 o                         
   1  -2  10          6.83          4.18         0.75 o                         
   2  -2  10        143.38        136.76         3.70 o                         
   3  -2  10         66.19         67.25         3.43 o                         
   4  -2  10        229.00        226.86         8.50 o                         
   5  -2  10         91.14         94.53         5.69 o                         
   6  -2  10        128.56        124.87         6.58 o                         
   7  -2  10        235.41        246.38        14.51 o                         
  -8  -1  10        264.85        253.77        15.37 o                         
  -7  -1  10         20.00         18.95         4.13 o                         
  -6  -1  10        169.01        169.78        11.56 o                         
  -5  -1  10          1.55         -0.32         1.26 o                         
  -4  -1  10       2178.16       2106.97        49.49 o                         
  -3  -1  10        271.23        290.45        13.12 o                         
  -2  -1  10         31.47         26.68         3.90 o                         
  -1  -1  10         58.01         52.75         7.28 o                         
   0  -1  10        555.15        577.38         9.98 o                         
   1  -1  10        326.64        317.14         6.54 o                         
   2  -1  10        258.37        245.30         5.29 o                         
   3  -1  10        329.87        319.64         8.25 o                         
   4  -1  10       1171.12       1164.62        22.62 o                         
   5  -1  10         35.45         36.98         3.30 o                         
   6  -1  10         30.93         29.96         3.12 o                         
   7  -1  10          0.86          3.47         2.06 o                         
  -8   0  10        334.64        336.24        17.40 o                         
  -7   0  10        260.52        257.94        14.68 o                         
  -6   0  10        195.33        182.87        11.85 o                         
  -5   0  10        138.07        135.52         6.46 o                         
  -4   0  10       1796.73       1832.09        30.70 o                         
  -3   0  10        224.41        219.27         7.46 o                         
  -2   0  10        260.36        256.84         7.54 o                         
  -1   0  10         97.63         93.82         4.04 o                         
   0   0  10          3.21         20.85         3.60 o                         
   1   0  10        414.40        417.60        11.38 o                         
   2   0  10        374.67        378.57         7.49 o                         
   3   0  10        200.09        219.90         6.34 o                         
   4   0  10         97.62         86.43         4.89 o                         
   5   0  10        544.66        554.31        14.04 o                         
   6   0  10         84.93         96.98         8.53 o                         
   7   0  10         31.63         38.88         5.76 o                         
  -9   1  10         23.35         32.17         5.55 o                         
  -8   1  10          2.27          3.51         2.38 o                         
  -7   1  10         70.18         85.49         7.84 o                         
  -6   1  10        196.80        192.34         8.12 o                         
  -5   1  10        169.30        151.14         6.74 o                         
  -4   1  10        392.08        384.24        10.82 o                         
  -3   1  10        265.22        295.25        12.58 o                         
  -2   1  10        158.96        144.90         4.69 o                         
  -1   1  10        103.43         98.07         3.68 o                         
   0   1  10        162.02        165.97         7.36 o                         
   1   1  10        115.48        125.44         3.87 o                         
   2   1  10       1847.39       1913.91        23.17 o                         
   3   1  10          3.31          1.92         1.61 o                         
   4   1  10         46.86         41.56         3.28 o                         
   5   1  10        144.64        137.69         9.91 o                         
   6   1  10        175.16        189.66        12.35 o                         
  -9   2  10         96.77         91.30         6.41 o                         
  -8   2  10        129.33        138.66         7.51 o                         
  -7   2  10          1.48         -2.43         2.43 o                         
  -6   2  10          1.22          0.35         1.19 o                         
  -5   2  10        347.57        342.30        15.75 o                         
  -4   2  10        335.63        333.63        10.59 o                         
  -3   2  10          2.92          4.21         1.62 o                         
  -2   2  10       1564.80       1619.00       123.06 o                         
  -1   2  10       2134.16       2125.30        32.88 o                         
   0   2  10         32.80         33.41         2.68 o                         
   1   2  10        704.91        678.48        10.95 o                         
   2   2  10         91.32         90.62         3.08 o                         
   3   2  10        529.37        558.36        14.48 o                         
   4   2  10        270.61        265.14        13.54 o                         
   5   2  10         53.71         48.07         5.94 o                         
   6   2  10          1.89          1.16         1.51 o                         
  -9   3  10        367.51        385.81        19.89 o                         
  -8   3  10         85.94         81.72         8.48 o                         
  -7   3  10        190.26        183.33        12.54 o                         
  -6   3  10         56.72         44.10         5.85 o                         
  -5   3  10       1222.95       1206.12        24.89 o                         
  -4   3  10         79.88         71.80         6.54 o                         
  -3   3  10         60.94         44.79         4.91 o                         
  -2   3  10         13.56         16.79         2.48 o                         
  -1   3  10        700.45        713.18        29.54 o                         
   0   3  10        607.53        608.12        13.95 o                         
   1   3  10         61.62         62.64         3.83 o                         
   2   3  10        202.20        190.44         6.96 o                         
   3   3  10          1.79          3.51         1.50 o                         
   4   3  10        625.72        606.79        22.08 o                         
   5   3  10        158.86        149.29        10.51 o                         
   6   3  10          6.89          4.88         1.94 o                         
  -8   4  10        408.00        436.23        21.48 o                         
  -7   4  10          5.87          6.26         2.59 o                         
  -6   4  10         13.39         11.96         2.81 o                         
  -5   4  10         85.00         77.88         7.28 o                         
  -4   4  10        269.80        272.71        13.39 o                         
  -3   4  10        808.21        774.49        24.26 o                         
  -2   4  10        209.79        210.90        16.63 o                         
  -1   4  10         10.56         10.56         2.74 o                         
   0   4  10        482.24        505.41        12.26 o                         
   1   4  10        210.65        226.68         7.78 o                         
   2   4  10         81.15         78.73         4.55 o                         
   3   4  10          0.76          1.57         1.00 o                         
   4   4  10        291.10        263.16        13.80 o                         
   5   4  10        115.79        120.72         9.68 o                         
  -8   5  10        364.70        387.49        21.01 o                         
  -7   5  10         16.85         14.66         2.50 o                         
  -6   5  10         30.63         28.66         4.86 o                         
  -5   5  10         84.17         77.51         7.25 o                         
  -4   5  10          0.62          1.76         1.50 o                         
  -3   5  10        144.11        144.08         9.55 o                         
  -2   5  10        432.58        441.13        25.56 o                         
  -1   5  10        159.35        153.42         9.50 o                         
   0   5  10         16.74         21.69         2.29 o                         
   1   5  10        264.77        267.80         9.82 o                         
   2   5  10          2.51          5.52         1.47 o                         
   3   5  10        164.83        167.37         7.23 o                         
   4   5  10         19.36          9.92         2.79 o                         
  -8   6  10          2.65          1.10         1.05 o                         
  -7   6  10         17.45         19.22         4.27 o                         
  -6   6  10         73.55         73.70         7.63 o                         
  -5   6  10        321.41        322.36        16.26 o                         
  -4   6  10         14.59         19.52         3.87 o                         
  -3   6  10          0.58          0.19         1.12 o                         
  -2   6  10       1016.06        997.55        30.18 o                         
  -1   6  10         10.59         11.39         2.83 o                         
   0   6  10         18.43         15.95         2.02 o                         
   1   6  10         24.30         26.81         3.04 o                         
   2   6  10        102.79         96.31         7.88 o                         
   3   6  10        672.78        630.67        16.05 o                         
  -7   7  10         89.48         98.84         9.34 o                         
  -6   7  10         28.67         24.70         4.55 o                         
  -5   7  10        552.33        592.19        23.32 o                         
  -4   7  10        365.65        340.58        16.82 o                         
  -3   7  10         14.69         15.63         3.56 o                         
  -2   7  10          0.66         -0.91         1.54 o                         
  -1   7  10        158.10        158.02        10.73 o                         
   0   7  10        133.18        143.72        10.24 o                         
   1   7  10          7.96         10.50         2.92 o                         
   2   7  10          1.88          1.87         1.89 o                         
  -5   8  10        175.67        208.93        13.62 o                         
  -4   8  10         63.29         61.95         7.04 o                         
  -3   8  10         78.70         80.27         8.09 o                         
  -2   8  10         62.79         56.80         6.71 o                         
  -1   8  10         24.95         23.85         4.36 o                         
   0   8  10        212.00        189.08        12.53 o                         
   1 -10  11        161.50        161.44         7.30 o                         
   2 -10  11          0.86         -0.93         0.93 o                         
   3 -10  11        187.35        199.39        10.12 o                         
  -1  -9  11          3.13          8.33         1.97 o                         
   0  -9  11        114.17        114.89         5.78 o                         
   1  -9  11        218.29        209.13         8.03 o                         
   2  -9  11        202.94        201.34        10.07 o                         
   3  -9  11         50.12         61.34         5.28 o                         
   4  -9  11          5.02         11.19         3.64 o                         
   5  -9  11         86.37         76.76         6.09 o                         
  -3  -8  11         19.67         18.76         4.57 o                         
  -2  -8  11         49.12         53.41         7.23 o                         
  -1  -8  11        596.08        605.39        16.53 o                         
   0  -8  11         39.93         38.96         3.87 o                         
   1  -8  11         59.30         53.01         4.75 o                         
   2  -8  11        407.64        391.01        21.78 o                         
   3  -8  11         90.81         94.07         6.34 o                         
   4  -8  11        123.61        147.04         8.19 o                         
   5  -8  11         96.13        105.93         6.87 o                         
   6  -8  11         10.26          5.88         1.83 o                         
  -4  -7  11        100.79        109.23        10.42 o                         
  -3  -7  11         25.94         19.43         4.66 o                         
  -2  -7  11         29.50         34.96         4.67 o                         
  -1  -7  11        398.12        388.61        15.01 o                         
   0  -7  11          8.59          9.11         2.83 o                         
   1  -7  11         28.71         21.78         3.98 o                         
   2  -7  11         59.09         64.10         6.37 o                         
   3  -7  11        793.51        813.97        25.75 o                         
   4  -7  11        785.43        808.42        20.25 o                         
   5  -7  11        146.34        142.23         8.04 o                         
   6  -7  11         13.92         13.40         2.49 o                         
   7  -7  11         30.39         37.57         5.71 o                         
  -5  -6  11         37.74         40.38         6.32 o                         
  -4  -6  11        679.20        662.87        26.53 o                         
  -3  -6  11        571.53        582.06        23.83 o                         
  -2  -6  11         28.27         24.17         3.15 o                         
  -1  -6  11          1.03          0.08         1.50 o                         
   0  -6  11        318.60        318.08        15.66 o                         
   1  -6  11          8.61         10.18         2.66 o                         
   2  -6  11         20.98         21.77         2.72 o                         
   3  -6  11        204.34        207.53         7.06 o                         
   4  -6  11        693.34        731.62        18.92 o                         
   5  -6  11         44.35         43.36         7.66 o                         
   6  -6  11         82.48         81.47         5.87 o                         
   7  -6  11          1.04          0.72         1.62 o                         
  -6  -5  11         90.82        115.66        10.69 o                         
  -5  -5  11         11.43          6.93         2.57 o                         
  -4  -5  11        603.14        628.30        25.01 o                         
  -3  -5  11        367.98        356.83        17.48 o                         
  -2  -5  11          7.41         10.15         2.71 o                         
  -1  -5  11        206.77        211.77        12.10 o                         
   0  -5  11         14.59         16.73         3.35 o                         
   1  -5  11        125.83        132.89         9.13 o                         
   2  -5  11        319.06        311.20        12.10 o                         
   3  -5  11        144.85        149.46         5.65 o                         
   4  -5  11          4.37          3.56         1.14 o                         
   5  -5  11        610.04        626.59        16.95 o                         
   6  -5  11         70.30         78.42         5.66 o                         
   7  -5  11        131.92        154.39        11.51 o                         
  -6  -4  11         12.34          7.79         2.73 o                         
  -5  -4  11         28.81         36.03         5.49 o                         
  -4  -4  11         46.45         47.69         6.13 o                         
  -3  -4  11        738.59        739.33        25.75 o                         
  -2  -4  11        922.89        913.69        28.59 o                         
  -1  -4  11         42.99         41.99         5.10 o                         
   0  -4  11        184.05        162.03         9.72 o                         
   1  -4  11         29.23         25.50         2.69 o                         
   2  -4  11        934.65        944.15        23.38 o                         
   3  -4  11        319.39        325.59         9.76 o                         
   4  -4  11          3.28         -0.48         1.35 o                         
   5  -4  11          7.56          4.34         1.32 o                         
   6  -4  11        526.75        510.71        15.20 o                         
   7  -4  11         27.21         33.43         5.49 o                         
  -7  -3  11         49.01         52.80         6.97 o                         
  -6  -3  11        223.07        243.90        14.61 o                         
  -5  -3  11        468.50        447.82        19.89 o                         
  -4  -3  11         19.18         18.64         3.63 o                         
  -3  -3  11        269.82        257.17        13.29 o                         
  -2  -3  11       1537.74       1517.60        38.86 o                         
  -1  -3  11        953.02        892.41        26.23 o                         
   0  -3  11         66.57         62.43         4.24 o                         
   1  -3  11         20.67         16.52         1.45 o                         
   2  -3  11         65.76         67.41         4.10 o                         
   3  -3  11       1232.16       1236.00        40.13 o                         
   4  -3  11        306.79        301.58        10.55 o                         
   5  -3  11         37.82         33.66         3.43 o                         
   6  -3  11         18.83         15.54         2.52 o                         
   7  -3  11         87.88         92.49         9.08 o                         
  -7  -2  11          5.08          3.06         1.29 o                         
  -6  -2  11          5.63          6.90         2.32 o                         
  -5  -2  11        523.71        512.41        21.29 o                         
  -4  -2  11         71.31         71.81         6.98 o                         
  -3  -2  11         13.65         14.53         3.20 o                         
  -2  -2  11         10.30          6.09         2.10 o                         
  -1  -2  11        438.08        435.42        16.06 o                         
   0  -2  11        309.33        332.08        14.56 o                         
   1  -2  11        106.27        118.50         3.92 o                         
   2  -2  11         11.61          9.97         1.50 o                         
   3  -2  11        150.88        147.54         5.47 o                         
   4  -2  11        860.98        874.97        37.88 o                         
   5  -2  11        128.17        124.62         6.54 o                         
   6  -2  11         33.21         30.21         3.36 o                         
   7  -2  11         79.18         72.06         7.96 o                         
  -8  -1  11        250.56        274.09        16.40 o                         
  -7  -1  11        365.07        394.23        19.36 o                         
  -6  -1  11         39.55         32.78         5.12 o                         
  -5  -1  11         69.11         66.41         6.89 o                         
  -4  -1  11        300.49        300.09        14.80 o                         
  -3  -1  11        887.45        908.25        27.62 o                         
  -2  -1  11        799.39        770.08        23.65 o                         
  -1  -1  11          1.89          1.79         0.97 o                         
   0  -1  11          2.79          2.27         0.94 o                         
   1  -1  11        174.27        178.20         4.86 o                         
   2  -1  11         41.90         40.28         2.77 o                         
   3  -1  11         26.31         31.14         4.52 o                         
   4  -1  11       1424.95       1387.19        30.04 o                         
   5  -1  11        717.03        743.63        39.80 o                         
   6  -1  11        110.80        126.43         6.70 o                         
  -8   0  11         23.04         19.54         4.10 o                         
  -7   0  11        194.77        221.92        13.80 o                         
  -6   0  11         86.04        101.29         8.83 o                         
  -5   0  11        279.60        269.50         9.51 o                         
  -4   0  11         83.30         85.17         4.88 o                         
  -3   0  11        271.04        280.46         8.71 o                         
  -2   0  11        655.28        658.82        30.86 o                         
  -1   0  11          2.81          4.56         0.80 o                         
   0   0  11        264.80        277.70         5.23 o                         
   1   0  11        154.28        157.73         3.24 o                         
   2   0  11        364.58        376.63        12.47 o                         
   3   0  11        289.51        288.15        14.13 o                         
   4   0  11        274.66        261.86         9.28 o                         
   5   0  11         18.49         23.87         2.72 o                         
   6   0  11        240.29        281.86        15.74 o                         
  -8   1  11        115.08        125.19        10.67 o                         
  -7   1  11         55.98         56.64         4.75 o                         
  -6   1  11        811.60        820.43        19.17 o                         
  -5   1  11        281.25        249.12         9.05 o                         
  -4   1  11         75.18         73.65         4.52 o                         
  -3   1  11        164.74        152.89        24.96 o                         
  -2   1  11        375.03        358.53         8.11 o                         
  -1   1  11        965.74        928.07        14.72 o                         
   0   1  11        112.46        106.68         3.93 o                         
   1   1  11          0.97          0.02         0.52 o                         
   2   1  11        586.15        575.67        12.99 o                         
   3   1  11        300.66        319.91         8.80 o                         
   4   1  11          5.72          6.00         1.42 o                         
   5   1  11         57.85         68.54         7.29 o                         
   6   1  11        239.67        256.84        14.91 o                         
  -8   2  11          4.22          3.04         1.68 o                         
  -7   2  11          2.75          1.07         1.78 o                         
  -6   2  11        175.32        180.99        11.50 o                         
  -5   2  11        127.03        118.62         8.92 o                         
  -4   2  11        179.56        165.50         7.27 o                         
  -3   2  11          7.95          5.33         2.07 o                         
  -2   2  11        214.88        230.94        17.95 o                         
  -1   2  11        324.14        328.98         9.47 o                         
   0   2  11        325.21        333.63         7.38 o                         
   1   2  11         25.40         27.83         1.92 o                         
   2   2  11          1.09          1.60         0.87 o                         
   3   2  11        133.97        142.84         5.97 o                         
   4   2  11        294.18        316.06        15.63 o                         
   5   2  11         19.82         20.07         3.98 o                         
  -8   3  11         42.52         48.71         6.63 o                         
  -7   3  11         59.86         51.40         6.63 o                         
  -6   3  11        111.39        115.38         9.62 o                         
  -5   3  11        576.61        599.28        16.23 o                         
  -4   3  11          3.76          2.46         1.76 o                         
  -3   3  11        212.04        176.30        10.32 o                         
  -2   3  11        259.97        272.97        18.67 o                         
  -1   3  11         12.41         16.41         3.67 o                         
   0   3  11        574.61        575.28        13.44 o                         
   1   3  11        585.29        580.88        13.78 o                         
   2   3  11        301.10        296.29         9.27 o                         
   3   3  11        200.22        194.46         7.38 o                         
   4   3  11        164.61        158.71        10.87 o                         
   5   3  11        384.02        410.01        18.89 o                         
  -8   4  11        119.91        135.32        11.64 o                         
  -7   4  11        230.84        214.27        14.52 o                         
  -6   4  11         17.88         14.70         2.54 o                         
  -5   4  11          7.80          8.49         2.82 o                         
  -4   4  11         25.59         32.41         4.61 o                         
  -3   4  11        921.32        886.14        27.33 o                         
  -2   4  11        201.43        197.45        16.67 o                         
  -1   4  11        540.72        549.54        36.01 o                         
   0   4  11        111.12        124.28         5.77 o                         
   1   4  11        242.88        257.87         8.77 o                         
   2   4  11        497.09        483.80        12.78 o                         
   3   4  11          4.62          8.76         1.98 o                         
   4   4  11          0.63          1.80         1.48 o                         
  -8   5  11         25.48         33.49         6.07 o                         
  -7   5  11        200.08        207.71        10.15 o                         
  -6   5  11        478.77        487.99        21.10 o                         
  -5   5  11          3.80          6.23         2.51 o                         
  -4   5  11         54.23         54.81         6.27 o                         
  -3   5  11        385.28        397.55        17.18 o                         
  -2   5  11        502.46        529.48        19.44 o                         
  -1   5  11         97.16        100.00         5.13 o                         
   0   5  11          0.49         -0.12         0.72 o                         
   1   5  11         28.42         28.35         3.50 o                         
   2   5  11        139.48        156.37         7.06 o                         
   3   5  11        629.26        571.69        16.81 o                         
  -7   6  11         46.18         55.69         7.01 o                         
  -6   6  11         31.66         49.73         6.57 o                         
  -5   6  11        314.72        325.92        16.68 o                         
  -4   6  11         54.94         46.43         5.89 o                         
  -3   6  11        158.23        144.99        10.34 o                         
  -2   6  11         61.06         58.22         6.25 o                         
  -1   6  11         35.95         37.89         5.14 o                         
   0   6  11         10.45          8.84         2.54 o                         
   1   6  11         78.73         78.12         7.26 o                         
   2   6  11         38.50         46.88        15.29 o                         
  -6   7  11        125.37         99.30         9.37 o                         
  -5   7  11        102.38        115.07         9.88 o                         
  -4   7  11        372.00        386.06        18.53 o                         
  -3   7  11         83.68         90.17         8.36 o                         
  -2   7  11          6.95          6.95         2.31 o                         
  -1   7  11         74.67         76.13         7.57 o                         
   0   7  11         48.52         48.01         6.00 o                         
   1   7  11         24.08         19.86         3.96 o                         
  -3   8  11        104.50         99.57         9.22 o                         
  -2   8  11          1.18          0.37         1.54 o                         
   0  -9  12          3.00          2.18         1.01 o                         
   1  -9  12         96.64        112.45         5.94 o                         
   2  -9  12        378.79        413.87        32.24 o                         
   3  -9  12        176.75        168.80         9.12 o                         
  -2  -8  12         59.18         54.37         7.36 o                         
  -1  -8  12        624.62        640.83        17.43 o                         
   0  -8  12         26.63         23.38         3.11 o                         
   1  -8  12          2.43          2.15         1.57 o                         
   2  -8  12        318.28        320.88        19.46 o                         
   3  -8  12         93.16         96.76        12.27 o                         
   4  -8  12         95.98        100.84         6.98 o                         
   5  -8  12         98.87        102.39         7.05 o                         
  -3  -7  12        138.01        146.40        12.11 o                         
  -2  -7  12         27.06         16.69         4.05 o                         
  -1  -7  12        292.04        323.52        17.48 o                         
   0  -7  12         45.70         39.17         5.60 o                         
   1  -7  12         39.29         35.58         5.33 o                         
   2  -7  12         19.47         22.14         3.33 o                         
   3  -7  12        280.83        308.69         9.52 o                         
   4  -7  12        494.69        501.50        25.44 o                         
   5  -7  12        296.45        284.19        11.72 o                         
   6  -7  12         80.54         72.92         5.91 o                         
  -4  -6  12        172.23        164.89        12.72 o                         
  -3  -6  12        355.89        360.79        18.63 o                         
  -2  -6  12         33.01         33.14         5.32 o                         
  -1  -6  12          4.74          2.96         1.78 o                         
   0  -6  12        157.38        152.83        10.83 o                         
   1  -6  12        496.80        493.20        19.81 o                         
   2  -6  12        137.92        135.88         7.09 o                         
   3  -6  12          1.70          1.27         1.56 o                         
   4  -6  12        118.57        131.22         7.54 o                         
   5  -6  12        391.06        399.98        18.58 o                         
   6  -6  12        156.95        160.37         8.67 o                         
  -5  -5  12         15.66         28.22         5.17 o                         
  -4  -5  12         61.81         73.12         8.13 o                         
  -3  -5  12        247.92        249.93        14.69 o                         
  -2  -5  12        437.37        444.16        19.52 o                         
  -1  -5  12         17.48         26.99         4.39 o                         
   0  -5  12         16.64         14.91         3.16 o                         
   1  -5  12        119.28        105.56         8.20 o                         
   2  -5  12        860.44        854.72        19.21 o                         
   3  -5  12         68.50         79.19         4.99 o                         
   4  -5  12         13.60         13.08         2.34 o                         
   5  -5  12         13.33         12.19         2.53 o                         
   6  -5  12         20.93         22.34         3.15 o                         
  -6  -4  12        108.77         94.53         9.47 o                         
  -5  -4  12        256.23        258.97        15.48 o                         
  -4  -4  12          9.02         11.58         3.24 o                         
  -3  -4  12          6.91          7.66         2.34 o                         
  -2  -4  12         90.88         86.90         7.97 o                         
  -1  -4  12       1129.25       1139.75        32.88 o                         
   0  -4  12         12.56         11.39         2.73 o                         
   1  -4  12         94.01         93.78         5.42 o                         
   2  -4  12        732.92        746.68        17.72 o                         
   3  -4  12        275.03        307.13         9.82 o                         
   4  -4  12          6.42          4.71         2.20 o                         
   5  -4  12         58.51         63.48         5.07 o                         
   6  -4  12        162.88        165.26         8.43 o                         
  -6  -3  12         60.05         63.93         7.48 o                         
  -5  -3  12        503.85        512.66        21.96 o                         
  -4  -3  12        100.95         93.94         8.45 o                         
  -3  -3  12        242.99        245.16        13.40 o                         
  -2  -3  12        272.81        280.71        13.91 o                         
  -1  -3  12         16.44         16.17         3.16 o                         
   0  -3  12        335.35        352.93        22.36 o                         
   1  -3  12        506.25        471.31        12.61 o                         
   2  -3  12         84.76         89.73         4.99 o                         
   3  -3  12        226.04        252.85         8.22 o                         
   4  -3  12        480.70        464.72        14.00 o                         
   5  -3  12         13.22         11.26         2.18 o                         
   6  -3  12          0.58         14.47         3.17 o                         
  -7  -2  12         21.89         20.35         4.42 o                         
  -6  -2  12         40.52         44.58         6.28 o                         
  -5  -2  12        728.71        680.99        25.92 o                         
  -4  -2  12        188.73        197.67        12.41 o                         
  -3  -2  12          4.19          8.73         2.60 o                         
  -2  -2  12          1.76          3.76         1.65 o                         
  -1  -2  12         41.82         42.95         4.90 o                         
   0  -2  12        177.55        191.74         7.56 o                         
   1  -2  12       1504.77       1465.64        25.98 o                         
   2  -2  12          2.34          3.52         1.03 o                         
   3  -2  12         25.15         34.38         4.85 o                         
   4  -2  12        488.44        468.51        13.77 o                         
   5  -2  12        357.75        400.38        28.93 o                         
   6  -2  12          4.90          4.15         3.90 o                         
  -7  -1  12        248.62        263.99        15.89 o                         
  -6  -1  12         15.11         13.05         3.00 o                         
  -5  -1  12         13.91         12.35         3.03 o                         
  -4  -1  12        173.74        173.76        11.24 o                         
  -3  -1  12        528.35        541.26        20.41 o                         
  -2  -1  12        616.41        594.97        20.63 o                         
  -1  -1  12        209.58        195.22         7.68 o                         
   0  -1  12         84.99         70.36         4.28 o                         
   1  -1  12        800.84        800.26        16.68 o                         
   2  -1  12        424.35        479.82        15.70 o                         
   3  -1  12          6.81          5.32         2.32 o                         
   4  -1  12        269.29        270.80        10.02 o                         
   5  -1  12        439.42        460.25        18.18 o                         
   6  -1  12         30.29         28.00         5.03 o                         
  -7   0  12         47.92         58.84         7.20 o                         
  -6   0  12        194.83        205.84        13.13 o                         
  -5   0  12        240.95        229.00        13.34 o                         
  -4   0  12        130.85        118.23         5.86 o                         
  -3   0  12        511.29        534.80        28.38 o                         
  -2   0  12        644.60        679.23        32.17 o                         
  -1   0  12         47.91         39.94         3.73 o                         
   0   0  12          0.69          5.78         1.25 o                         
   1   0  12        134.32        130.07         7.36 o                         
   2   0  12        315.34        332.78        17.49 o                         
   3   0  12        761.85        787.44        26.42 o                         
   4   0  12         79.32         89.81         5.47 o                         
   5   0  12          6.28          0.66         1.52 o                         
  -7   1  12          0.52         -0.14         0.95 o                         
  -6   1  12        166.97        197.29        15.29 o                         
  -5   1  12        413.66        392.08        12.12 o                         
  -4   1  12         79.98         80.48         4.94 o                         
  -3   1  12         95.99         94.14         5.01 o                         
  -2   1  12          8.37          8.45         1.23 o                         
  -1   1  12        100.79        108.35         3.59 o                         
   0   1  12        131.99        127.29         4.55 o                         
   1   1  12          0.60          0.74         0.48 o                         
   2   1  12        314.80        316.87         9.83 o                         
   3   1  12        819.69        826.19        27.38 o                         
   4   1  12         10.14         16.49         3.50 o                         
   5   1  12          1.81          7.00         2.73 o                         
  -8   2  12         92.89         77.92         8.28 o                         
  -7   2  12         10.17          9.58         2.11 o                         
  -6   2  12         85.14         91.80         5.78 o                         
  -5   2  12         80.28         76.63         5.05 o                         
  -4   2  12        111.90        110.79         8.34 o                         
  -3   2  12        529.81        519.96        13.77 o                         
  -2   2  12         12.62          9.27         1.59 o                         
  -1   2  12         42.70         49.44         3.21 o                         
   0   2  12        943.27        955.92        31.78 o                         
   1   2  12        159.53        158.45         6.49 o                         
   2   2  12        109.40        112.36         5.36 o                         
   3   2  12         18.82         18.83         3.85 o                         
   4   2  12        326.49        351.96        17.30 o                         
   5   2  12        232.76        240.94        14.58 o                         
  -7   3  12          4.29          5.05         2.52 o                         
  -6   3  12         54.13         55.05         6.67 o                         
  -5   3  12         70.84         70.38         5.17 o                         
  -4   3  12         58.58         55.77         4.49 o                         
  -3   3  12        209.85        173.75        10.70 o                         
  -2   3  12          0.85          0.62         0.85 o                         
  -1   3  12         23.87         18.97         2.27 o                         
   0   3  12        203.03        199.13         7.51 o                         
   1   3  12        295.80        301.75         9.54 o                         
   2   3  12         61.38         67.23         4.32 o                         
   3   3  12        157.02        120.21         9.44 o                         
   4   3  12         22.29         30.10         5.00 o                         
  -7   4  12        199.93        186.59        13.52 o                         
  -6   4  12        109.47        103.51         6.78 o                         
  -5   4  12         58.53         56.21         6.60 o                         
  -4   4  12          1.35          3.13         1.81 o                         
  -3   4  12        616.09        593.97        21.67 o                         
  -2   4  12         77.68         82.18         5.49 o                         
  -1   4  12         45.98         47.16         3.64 o                         
   0   4  12          0.81          2.20         1.85 o                         
   1   4  12        445.75        434.19        15.16 o                         
   2   4  12        414.09        443.58        12.56 o                         
   3   4  12         41.68         41.77         5.46 o                         
  -7   5  12        234.32        272.67        17.70 o                         
  -6   5  12        635.77        640.13        25.22 o                         
  -5   5  12        124.29        125.28        10.16 o                         
  -4   5  12        100.08         93.74         8.34 o                         
  -3   5  12         59.78         64.21         6.70 o                         
  -2   5  12         45.29         57.07         6.08 o                         
  -1   5  12        117.80        114.33         8.63 o                         
   0   5  12         16.36         15.41         2.48 o                         
   1   5  12         47.88         43.08         6.26 o                         
   2   5  12         45.72         48.64         6.41 o                         
  -5   6  12        563.42        545.78        22.84 o                         
  -4   6  12        360.05        360.65        17.85 o                         
  -3   6  12          7.70         10.62         2.96 o                         
  -2   6  12          1.32          1.01         1.87 o                         
  -1   6  12         86.99         82.01         7.69 o                         
   0   6  12         25.92         27.21         4.54 o                         
   1   6  12         39.48         33.72         4.98 o                         
  -4   7  12        781.86        798.60        28.92 o                         
  -3   7  12         54.53         45.79         6.19 o                         
  -2   7  12          3.09          2.48         1.80 o                         
  -1   7  12         26.65         20.40         4.12 o                         
  -1  -8  13        157.71        166.07        12.96 o                         
   0  -8  13        135.63        124.09        10.98 o                         
   1  -8  13         26.87         22.20         4.65 o                         
   2  -8  13          6.19          9.26         2.56 o                         
   3  -8  13         19.93         25.88         7.07 o                         
   4  -8  13        205.28        196.86        14.20 o                         
  -2  -7  13          7.65          8.26         3.05 o                         
  -1  -7  13        232.55        247.90        15.52 o                         
   0  -7  13         49.99         54.77         6.81 o                         
   1  -7  13         22.39         20.77         4.16 o                         
   2  -7  13         82.09         85.58         6.02 o                         
   3  -7  13          3.48          3.82         1.85 o                         
   4  -7  13        241.53        258.38        11.36 o                         
   5  -7  13        236.70        208.94        14.19 o                         
  -3  -6  13        417.48        421.37        20.86 o                         
  -2  -6  13        309.17        318.08        17.43 o                         
  -1  -6  13          7.00          2.54         1.80 o                         
   0  -6  13          3.99          4.20         2.37 o                         
   1  -6  13        684.12        632.88        23.47 o                         
   2  -6  13         46.24         45.67         5.53 o                         
   3  -6  13         15.60         14.33         1.93 o                         
   4  -6  13          2.37          1.29         0.96 o                         
   5  -6  13        111.55        112.77         7.41 o                         
  -4  -5  13         68.03         77.51         8.63 o                         
  -3  -5  13        239.99        271.00        15.89 o                         
  -2  -5  13        380.72        383.92        18.53 o                         
  -1  -5  13          9.22          4.50         2.14 o                         
   0  -5  13        184.88        171.24        11.10 o                         
   1  -5  13        119.71        121.23         9.10 o                         
   2  -5  13        491.08        517.21        14.54 o                         
   3  -5  13        462.78        447.08        13.46 o                         
   4  -5  13         19.93         23.46         5.07 o                         
   5  -5  13        181.17        178.79         9.09 o                         
  -5  -4  13        176.59        178.73        13.11 o                         
  -4  -4  13         37.62         34.52         5.51 o                         
  -3  -4  13          1.63          0.66         1.40 o                         
  -2  -4  13         98.67        111.83         9.31 o                         
  -1  -4  13        824.71        780.46        26.26 o                         
   0  -4  13         65.06         50.90         5.70 o                         
   1  -4  13          1.92          0.55         1.37 o                         
   2  -4  13         64.46         72.49         4.77 o                         
   3  -4  13        741.04        803.93        29.01 o                         
   4  -4  13         16.74         12.39         2.26 o                         
   5  -4  13          1.25          3.18         1.48 o                         
   6  -4  13          1.50         -1.17         1.74 o                         
  -5  -3  13        450.36        485.90        21.78 o                         
  -4  -3  13        280.25        258.65        14.93 o                         
  -3  -3  13         52.16         55.94         6.47 o                         
  -2  -3  13          3.76          3.74         1.75 o                         
  -1  -3  13         49.32         43.00         5.21 o                         
   0  -3  13        888.82        895.78        26.92 o                         
   1  -3  13        525.24        542.94        14.19 o                         
   2  -3  13         56.61         60.30         4.20 o                         
   3  -3  13         49.10         38.36         5.44 o                         
   4  -3  13        249.76        243.18        16.04 o                         
   5  -3  13         41.81         41.24         4.14 o                         
   6  -3  13        105.31         96.49         9.01 o                         
  -6  -2  13          2.08         -0.46         1.93 o                         
  -5  -2  13        123.74        134.30        10.90 o                         
  -4  -2  13         94.89         99.12         8.83 o                         
  -3  -2  13         50.98         48.72         5.99 o                         
  -2  -2  13         99.79        100.20         8.00 o                         
  -1  -2  13         19.81         18.77         3.31 o                         
   0  -2  13        143.36        158.87         7.97 o                         
   1  -2  13        360.87        405.26        11.53 o                         
   2  -2  13         95.06         98.14         8.60 o                         
   3  -2  13         71.41         82.94         7.94 o                         
   4  -2  13          2.13          2.13         1.18 o                         
   5  -2  13        167.19        164.86        17.23 o                         
  -6  -1  13         66.91         63.95         7.64 o                         
  -5  -1  13          3.57          2.98         1.98 o                         
  -4  -1  13          1.57          4.18         2.34 o                         
  -3  -1  13        767.79        793.41        26.46 o                         
  -2  -1  13        462.92        450.40        18.15 o                         
  -1  -1  13        195.17        160.60         9.78 o                         
   0  -1  13          5.63          4.27         1.56 o                         
   1  -1  13         96.86        117.04         5.72 o                         
   2  -1  13        496.74        536.14        21.20 o                         
   3  -1  13          7.14          1.92         1.43 o                         
   4  -1  13         33.45         34.89         3.61 o                         
   5  -1  13        327.25        335.33        13.50 o                         
  -6   0  13        309.14        315.93        16.95 o                         
  -5   0  13          3.23          0.90         1.27 o                         
  -4   0  13        131.71        134.52         9.83 o                         
  -3   0  13        208.00        219.35         7.79 o                         
  -2   0  13         17.25         19.74         3.35 o                         
  -1   0  13        271.44        274.18         9.52 o                         
   0   0  13        168.00        169.57         6.99 o                         
   1   0  13         11.49          7.44         1.38 o                         
   2   0  13        175.91        182.35        11.58 o                         
   3   0  13        534.59        556.72        22.22 o                         
   4   0  13         45.48         46.65         4.08 o                         
   5   0  13         63.91         73.94         8.11 o                         
  -6   1  13         93.33        112.18         6.62 o                         
  -5   1  13        341.21        351.44        28.85 o                         
  -4   1  13        106.23        103.51         5.73 o                         
  -3   1  13         43.99         45.93         3.59 o                         
  -2   1  13         19.63         22.96         2.47 o                         
  -1   1  13        304.96        296.72         7.75 o                         
   0   1  13        365.29        369.28         8.54 o                         
   1   1  13         53.87         54.38         3.76 o                         
   2   1  13        160.70        158.25        10.75 o                         
   3   1  13        369.04        340.14        16.67 o                         
   4   1  13         20.96         31.67         5.27 o                         
  -7   2  13         46.62         46.66         6.25 o                         
  -6   2  13         43.79         33.92         3.67 o                         
  -5   2  13          4.58          3.68         1.23 o                         
  -4   2  13        244.46        250.60        21.48 o                         
  -3   2  13         24.14         24.11         2.19 o                         
  -2   2  13        332.98        306.43        12.77 o                         
  -1   2  13        248.17        241.11         6.99 o                         
   0   2  13        686.39        716.65        12.93 o                         
   1   2  13        337.50        348.50        10.41 o                         
   2   2  13        106.08        104.51         8.70 o                         
   3   2  13         44.59         58.40         6.82 o                         
   4   2  13         25.63         36.51         6.04 o                         
  -7   3  13        121.97        109.60         9.96 o                         
  -6   3  13          0.76          0.27         1.42 o                         
  -5   3  13          8.44          4.96         2.01 o                         
  -4   3  13        368.83        363.77        12.18 o                         
  -3   3  13         31.29         26.15         4.18 o                         
  -2   3  13         99.59         93.97         7.65 o                         
  -1   3  13          1.99          1.64         0.62 o                         
   0   3  13         33.30         41.95         3.49 o                         
   1   3  13        219.44        241.53         8.68 o                         
   2   3  13        719.76        689.95        24.48 o                         
   3   3  13         38.96         40.98         5.71 o                         
  -6   4  13        220.18        194.19        13.70 o                         
  -5   4  13        219.80        199.86         9.50 o                         
  -4   4  13         68.46         70.67         7.39 o                         
  -3   4  13         21.55         26.36         4.40 o                         
  -2   4  13        145.78        154.25        14.69 o                         
  -1   4  13         41.36         35.93         3.22 o                         
   0   4  13          0.48          0.37         0.81 o                         
   1   4  13        131.26        135.08         6.60 o                         
   2   4  13         37.40         49.10         6.04 o                         
  -5   5  13         27.95         37.22         5.67 o                         
  -4   5  13        135.12        121.51         9.85 o                         
  -3   5  13          1.21         -0.94         1.70 o                         
  -2   5  13         96.37         88.13         7.99 o                         
  -1   5  13        140.42        147.78        10.25 o                         
   0   5  13        111.10        109.70         8.71 o                         
   1   5  13          2.64          2.94         1.77 o                         
  -4   6  13        203.97        206.95        13.41 o                         
  -3   6  13          2.33          0.54         1.18 o                         
  -2   6  13          3.02          4.86         1.95 o                         
  -1   6  13        242.52        226.03        13.50 o                         
  -1  -7  14        102.20        106.22        10.31 o                         
   0  -7  14         13.66         11.85         3.39 o                         
   1  -7  14         70.71         68.74         7.68 o                         
   2  -7  14         75.43         57.11         6.87 o                         
  -2  -6  14        402.36        357.29        19.07 o                         
  -1  -6  14          0.90          0.19         1.21 o                         
   0  -6  14          1.89          5.66         2.55 o                         
   1  -6  14        337.03        304.01        15.78 o                         
   2  -6  14        194.79        199.59        12.28 o                         
   3  -6  14         65.71         57.27         6.86 o                         
   4  -6  14          0.94         -0.92         1.38 o                         
  -3  -5  14        143.94        142.72        11.60 o                         
  -2  -5  14        117.63        115.66         9.98 o                         
  -1  -5  14          1.16         -0.34         1.07 o                         
   0  -5  14        318.78        307.72        15.72 o                         
   1  -5  14         70.53         68.81         6.99 o                         
   2  -5  14         49.13         58.36         4.70 o                         
   3  -5  14        294.81        313.60        17.42 o                         
   4  -5  14         44.34         36.75         6.20 o                         
  -4  -4  14         35.02         35.73         5.77 o                         
  -3  -4  14         11.41         20.88         4.35 o                         
  -2  -4  14        103.13        105.19         9.18 o                         
  -1  -4  14        142.90        123.34         9.57 o                         
   0  -4  14        194.87        184.76        11.36 o                         
   1  -4  14         47.50         46.30         6.02 o                         
   2  -4  14          7.96          7.41         2.19 o                         
   3  -4  14        243.50        277.96        16.04 o                         
   4  -4  14        269.30        268.33        11.55 o                         
   5  -4  14         72.41         72.30         8.08 o                         
  -5  -3  14        366.22        389.33        19.82 o                         
  -4  -3  14        378.14        385.87        19.11 o                         
  -3  -3  14        176.50        156.87        11.33 o                         
  -2  -3  14        175.97        167.11        11.17 o                         
  -1  -3  14          3.30          6.87         2.47 o                         
   0  -3  14        342.61        331.05        15.06 o                         
   1  -3  14        561.91        581.96        15.41 o                         
   2  -3  14         13.03         16.35         3.49 o                         
   3  -3  14         28.71         30.43         5.24 o                         
   4  -3  14        186.49        183.94         9.07 o                         
   5  -3  14        196.70        176.88        12.69 o                         
  -5  -2  14         21.16         24.78         4.75 o                         
  -4  -2  14        171.79        182.35        12.52 o                         
  -3  -2  14        151.15        154.06        10.82 o                         
  -2  -2  14        430.24        391.77        17.34 o                         
  -1  -2  14          2.34          3.02         1.28 o                         
   0  -2  14         56.69         62.61         4.61 o                         
   1  -2  14        244.91        265.43         9.41 o                         
   2  -2  14        161.25        172.57        12.30 o                         
   3  -2  14          5.17          5.03         2.33 o                         
   4  -2  14         18.17         24.47         3.24 o                         
  -5  -1  14          3.43          3.89         2.25 o                         
  -4  -1  14         25.99         21.52         4.20 o                         
  -3  -1  14        272.21        265.28        14.44 o                         
  -2  -1  14        185.91        190.13        11.48 o                         
  -1  -1  14        505.12        471.57        17.91 o                         
   0  -1  14         22.60         19.62         2.43 o                         
   1  -1  14         29.10         24.50         4.28 o                         
   2  -1  14         26.38         27.25         4.70 o                         
   3  -1  14          3.91          2.32         1.87 o                         
   4  -1  14         99.37        126.09        16.20 o                         
  -6   0  14        218.53        230.62        15.02 o                         
  -5   0  14          1.26         -1.78         1.97 o                         
  -4   0  14        273.70        270.45        15.03 o                         
  -3   0  14        219.49        216.38        12.72 o                         
  -2   0  14         83.56         85.04         7.37 o                         
  -1   0  14        239.08        253.78        10.70 o                         
   0   0  14        186.25        183.77        10.41 o                         
   1   0  14          8.64         10.75         3.11 o                         
   2   0  14         14.16         14.71         3.64 o                         
   3   0  14         94.29         93.31         8.78 o                         
   4   0  14        542.87        601.34        24.57 o                         
  -6   1  14         42.41         44.40         8.22 o                         
  -5   1  14        240.91        261.47        10.03 o                         
  -4   1  14        123.08        128.27         9.89 o                         
  -3   1  14         34.76         38.62         5.01 o                         
  -2   1  14         15.12         11.03         2.69 o                         
  -1   1  14         17.86         20.37         2.57 o                         
   0   1  14        630.42        636.94        18.91 o                         
   1   1  14        157.25        158.27        10.97 o                         
   2   1  14          0.66         -1.80         1.94 o                         
   3   1  14        175.71        197.03        13.04 o                         
  -6   2  14          5.52          5.69         2.00 o                         
  -5   2  14          0.88          0.91         0.91 o                         
  -4   2  14        226.94        236.46        13.46 o                         
  -3   2  14        189.29        185.58        11.45 o                         
  -2   2  14         19.40         13.79         2.08 o                         
  -1   2  14        101.59         97.50         4.44 o                         
   0   2  14        294.75        316.34        10.45 o                         
   1   2  14        297.55        299.43        15.34 o                         
   2   2  14         32.96         31.01         4.87 o                         
   3   2  14         13.66         13.33         3.39 o                         
  -5   3  14          2.73          3.42         1.44 o                         
  -4   3  14        201.68        195.89        16.91 o                         
  -3   3  14         35.31         37.10         3.59 o                         
  -2   3  14         21.38         19.88         2.55 o                         
  -1   3  14          7.87          7.08         2.73 o                         
   0   3  14         66.65         67.78         4.73 o                         
   1   3  14         50.16         49.76         6.04 o                         
   2   3  14        226.46        212.29        13.24 o                         
  -5   4  14        152.82        140.60         9.04 o                         
  -4   4  14         47.19         40.39         5.78 o                         
  -3   4  14         11.84         21.02         4.01 o                         
  -2   4  14        486.48        482.93        19.90 o                         
  -1   4  14        134.21        118.31         9.05 o                         
   0   4  14          8.15         10.95         2.62 o                         
  -3   5  14         33.50         33.56         5.18 o                         
  -2   5  14         16.85         21.64         4.19 o                         
  -1  -6  15        107.23        118.08        10.55 o                         
   0  -6  15          1.04          1.07         1.47 o                         
   1  -6  15          1.60          3.74         2.10 o                         
  -2  -5  15         26.30         28.21         5.08 o                         
  -1  -5  15         99.51         93.83         9.03 o                         
   0  -5  15        173.03        162.17        11.49 o                         
   1  -5  15         47.00         44.89         5.86 o                         
   2  -5  15          5.98          8.90         3.09 o                         
   3  -5  15        315.29        297.57        17.65 o                         
  -3  -4  15         14.88         10.87         3.40 o                         
  -2  -4  15          3.04          0.27         1.09 o                         
  -1  -4  15         12.88         16.96         3.67 o                         
   0  -4  15        279.45        284.19        14.82 o                         
   1  -4  15         23.16         18.95         3.55 o                         
   2  -4  15         23.52         22.85         4.66 o                         
  -4  -3  15        429.95        411.29        20.39 o                         
  -3  -3  15         60.89         57.85         7.03 o                         
  -2  -3  15         32.15         28.98         4.83 o                         
  -1  -3  15        263.61        277.28        14.81 o                         
   0  -3  15          3.32          1.68         1.03 o                         
   1  -3  15        306.24        319.57        17.62 o                         
   2  -3  15        127.68        104.51         9.76 o                         
   3  -3  15          1.21          4.88         2.91 o                         
  -4  -2  15        170.99        173.35        12.31 o                         
  -3  -2  15         20.94         17.29         3.77 o                         
  -2  -2  15        174.78        152.01        10.70 o                         
  -1  -2  15         15.65         15.29         3.30 o                         
   0  -2  15         66.31         72.52         7.65 o                         
   1  -2  15         94.70        103.82         9.53 o                         
   2  -2  15        209.68        200.91        13.53 o                         
   3  -2  15         16.71         26.97         4.92 o                         
  -4  -1  15         38.51         38.38         5.88 o                         
  -3  -1  15          0.90          3.31         2.05 o                         
  -2  -1  15        465.03        424.45        18.40 o                         
  -1  -1  15        810.66        783.61        25.44 o                         
   0  -1  15          2.52          0.17         1.05 o                         
   1  -1  15          2.05         -0.03         1.61 o                         
   2  -1  15         28.31         42.23         6.26 o                         
   3  -1  15        147.59        159.33        12.04 o                         
  -5   0  15        182.25        194.62        13.53 o                         
  -4   0  15        197.02        198.47        13.19 o                         
  -3   0  15          0.73         -0.69         1.61 o                         
  -2   0  15         21.36         19.94         3.77 o                         
  -1   0  15        168.42        178.61        10.72 o                         
   0   0  15         67.51         68.49         7.39 o                         
   1   0  15         44.63         45.31         6.24 o                         
   2   0  15         74.72         79.52         8.28 o                         
  -5   1  15        139.08        153.25        11.63 o                         
  -4   1  15        245.24        239.89        14.06 o                         
  -3   1  15         64.35         59.45         6.67 o                         
  -2   1  15          6.23          5.89         2.17 o                         
  -1   1  15          1.49          3.81         1.12 o                         
   0   1  15        220.35        227.71        13.81 o                         
   1   1  15         73.51         63.71         7.40 o                         
   2   1  15         99.96        110.03         9.70 o                         
  -4   2  15          9.80         14.96         3.57 o                         
  -3   2  15         84.48         77.83         7.48 o                         
  -2   2  15         39.81         38.83         5.05 o                         
  -1   2  15          1.67          0.74         2.23 o                         
   0   2  15         24.44         24.21         4.22 o                         
   1   2  15        139.85        133.68        10.55 o                         
  -3   3  15         68.39         76.04         6.11 o                         
  -2   3  15        172.68        170.67         7.86 o                         
  -1   3  15        120.96        122.60         6.73 o                         
   0   3  15          0.43          0.87         1.10 o                         
   0  -4  16        450.10        397.85        18.59 o                         
  -2  -3  16         65.59         60.17         7.27 o                         
  -1  -3  16          4.73          2.74         1.50 o                         
   0  -3  16         16.92         12.44         2.88 o                         
  -2  -2  16         38.47         44.16         6.02 o                         
  -1  -2  16        137.44        114.41         9.22 o                         
   1  -2  16         30.28         26.14         4.88 o                         
  -3  -1  16         28.43         28.03         4.88 o                         
  -2  -1  16        231.85        216.85        12.92 o                         
  -1  -1  16        364.08        348.67        16.13 o                         
   0  -1  16         96.99        100.01         9.94 o                         
   1  -1  16          1.25          1.34         1.83 o                         
  -3   0  16        124.09        108.66         9.50 o                         
  -2   0  16          0.61          0.09         1.36 o                         
   0   0  16         79.27         90.45         9.07 o                         
  -2   1  16          4.34          4.30         2.02 o                         
                                                                                
